# Supplementary material for: Cell-specific clock-controlled gene expression program regulates rhythmic fiber cell growth in cotton
Source: Genome Biol. 2023 Mar 14;24:49. doi: 10.1186/s13059-023-02886-0 (PMC10012527; doi:10.1186/s13059-023-02886-0)
Supplement: Supplementary file 2 — Additional file 2: Table S1. Statistics of all sequencing data used in this study. [file 13059_2023_2886_MOESM2_ESM.xlsx]

## Sheet: Description
Supplementary Table 1: Statistics of all sequencing data used in this study.
Sheet	Column	Description
scRNA-seq	Sample	Sample
scRNA-seq	Platform	Sequencing platform
scRNA-seq	#Total reads	Number of total reads
scRNA-seq	Valid barcodes	Number of valid barcodes
scRNA-seq	Valid UMIs	Number of valid UMIs
scRNA-seq	Mapped reads	Number of Mapped reads
scRNA-seq	#Filtered UMIs in genes	Number of filtered UMIs in gene regions
scRNA-seq	#Filtered cells	Number of filtered cells
scRNA-seq	#Genes	Number of detected genes
scRNA-seq	Average gene per cell	Average gene per cell
scATAC-seq	Sample	Sample
scATAC-seq	Platform	Sequencing platform
scATAC-seq	#Total reads	Number of total reads
scATAC-seq	Valid barcodes	Number of valid barcodes
scATAC-seq	#Filtered UMIs in peaks	Number of filtered UMIs in peak region
scATAC-seq	#Filtered cells	Number of filtered cells
published RNA-seq	Time	Time point
published RNA-seq	SRA accession number	SRA accession number
published RNA-seq	#Clean reads	Number of clean reads
published RNA-seq	#Unique mapped reads	Number of unique mapped reads
published RNA-seq	#Multi-mapping reads	Number of multi-mapping reads
RNA-seq	Sample	Sample
RNA-seq	Time point	Time point
RNA-seq	Replication	Replication
RNA-seq	#Clean reads	Number of clean reads
RNA-seq	#Unique mapped reads	Number of unique mapped reads
RNA-seq	#Multi-mapping reads	Number of multi-mapping reads
RNA-seq	#rmDup reads	Reads number after remove PCR duplication
LCM-seq	Sample	Sample
LCM-seq	Replication	Replication
LCM-seq	#Clean reads	Number of clean reads
LCM-seq	#rm_rRNA reads	Reads number after remove rRNA
LCM-seq	#Mapped reads	Number of Mapped reads
LCM-seq	#rmDup reads	Reads number after remove PCR duplication
Fiber 5DPA	Replication	Replication
Fiber 5DPA	#Clean reads	Number of clean reads
Fiber 5DPA	#rm_rRNA reads	Reads number after remove rRNA
Fiber 5DPA	#Unique mapped reads	Number of unique mapped reads
Fiber 5DPA	#Multi-mapping reads	Number of multi-mapping reads
Fiber 5DPA	#rmDup reads	Reads number after remove PCR duplication

## Sheet: scRNA-seq
Statistics of scRNA-seq
Sample	Platform	#Total reads	Valid barcodes	Valid UMIs	Mapped reads	#Filtered UMIs in genes	#Filtered cells	#Genes	Average gene per cell
WT	10x Genomics v2	544835070	0.903	0.954	0.708	15215392	8020	52849	1328.46
WT	10x Genomics v3	739679593	0.876	0.968	0.656	83048122	10044	57229	4251.61
FL	10x Genomics v2	486104629	0.847	0.953	0.728	15413298	10044	53182	1318.43
FL	10x Genomics v3	784859415	0.891	0.964	0.728	94500777	11345	59312	4504.59

## Sheet: scATAC-seq
Statistics of scATAC-seq
Sample	Platform	#Total read pairs	Valid barcodes	#Filtered UMIs in peaks	#Filtered cells
WT	10x Genomics v3	456630309	0.972	121309936	8992
FL	10x Genomics v3	452665432	0.979	143501430	13615

## Sheet: published RNA-seq
Statistics of published RNA-seq data
Time	SRA accession number	#Clean reads	#Unique mapped reads	#Multi-mapping reads
-3DPA	SRR1695181	20444260	17085197	2766427
-1DPA	SRR1695182	24607762	21038241	2996601
-1DPA	SRR8079306	25858415	23258444	2493063
0DPA	SRR1695183	33128059	28065817	4306489
1DPA	SRR1695184	35896793	30587498	4560076
1DPA	SRR2917183	15838637	14276683	1432811
1DPA	SRR2917184	23243620	20797490	2116107
1DPA	SRR2917185	24512220	21914909	2398094
3DPA	SRR1695185	47086159	40406065	6111199
3DPA	SRR2917186	9532548	8387915	1077404
3DPA	SRR2917187	13911667	11991303	1363903
3DPA	SRR2917188	16972053	14872277	1628256
5DAP	SRR8079305	26814598	24037125	2711326

## Sheet: RNA-seq
Statistics of RNA-seq
Sample	Time point	Replication	#Clean reads	#Unique mapped reads	#Multi-mapping reads	#rmDup reads
WT	-48h	rep1	61663365	55076095	4863699	54558892
WT	-48h	rep2	65677131	59000766	5034645	58492596
WT	-36h	rep1	61684410	54994791	4820232	54411410
WT	-36h	rep2	60917347	54332241	4737250	5.39076e+07
WT	-24h	rep1	65298689	58451272	4891863	57944336
WT	-24h	rep2	64304786	57717523	4817626	5.71507e+07
WT	-12h	rep1	60414202	53386209	5094442	5.30574e+07
WT	-12h	rep2	60455115	53190245	5297727	5.28071e+07
WT	0h	rep1	64883936	58057379	4806613	57627019
WT	0h	rep2	65661843	58050848	4829639	57654545
WT	12h	rep1	63542454	54700417	5815697	54348158
WT	12h	rep2	62887886	53892948	5949835	53354196
WT	24h	rep1	64604074	56671984	5191625	56136614
WT	24h	rep2	63222747	56075560	4929858	5.56535e+07
WT	36h	rep1	62741778	55108838	4649526	5.44705e+07
WT	36h	rep2	62676097	54818039	4870880	5.40445e+07
WT	48h	rep1	58304947	51091026	4720681	5.07861e+07
WT	48h	rep2	60375989	52487174	4846831	5.21011e+07
FL	-48h	rep1	63182459	56605579	4804849	56149085
FL	-48h	rep2	65551964	58741164	5052430	5.8039e+07
FL	-36h	rep1	62299231	55789709	4604901	5.51844e+07
FL	-36h	rep2	61337657	54772086	4853438	5.40853e+07
FL	-24h	rep1	66045184	59587496	4739810	5.89372e+07
FL	-24h	rep2	63386646	56637526	4833401	56126309
FL	-12h	rep1	63194722	56594115	4907971	5.58201e+07
FL	-12h	rep2	62920217	56252707	4954053	55495088
FL	0h	rep1	65710939	58723851	4915557	5.80608e+07
FL	0h	rep2	66387179	59272235	5176237	58589147
FL	12h	rep1	64962546	57175698	5060766	5.64311e+07
FL	12h	rep2	64866717	56675938	5446748	5.578e+07
FL	24h	rep1	65234906	57400028	5382043	56816255
FL	24h	rep2	65051093	58321448	4823036	57812473
FL	36h	rep1	61231693	55113055	4230667	5.47693e+07
FL	36h	rep2	61674702	55460617	4331724	55118291
FL	48h	rep1	62239550	55030232	4749925	5.45418e+07
FL	48h	rep2	66016084	58794824	5226134	5.82807e+07

## Sheet: LCM-seq
Statistics of LCM-seq sequencing data
Sample	Replication	#Clean reads	#Unique mapped reads	#Multi-mapping reads	#rmDup reads
WT.Fiber	rep1	35876137	26588357	3312443	29900792
WT.Fiber	rep2	32505710	23577373	3102090	26679460
WT.Fiber	rep3	31800511	23449693	3113567	26563259

## Sheet: Fiber 5DPA
Statistics of RNA-seq (WT Fiber 5DPA)
Replication	#Clean reads	#rm_rRNA reads	#Unique mapped reads	#Multi-mapping reads	#rmDup reads
rep1	21402552	21400831	19941199	1221769	20179062
rep2	18660114	18658499	17481456	1008172	17650327
rep3	19555956	19554741	18328849	1023871	18530870
