# Supplementary material for: Cell-specific clock-controlled gene expression program regulates rhythmic fiber cell growth in cotton
Source: Genome Biol. 2023 Mar 14;24:49. doi: 10.1186/s13059-023-02886-0 (PMC10012527; doi:10.1186/s13059-023-02886-0)
Supplement: Supplementary file 3 — Additional file 3: Table S2. Gene list and expression levels of cell marker genes, the expression levels of DEGs in scRNA-seq, and the highly expressed genes in C3. [file 13059_2023_2886_MOESM3_ESM.xlsx]

## Sheet: Description
Supplementary Table 2: Gene list and expression level of cell marker genes, expression level of DEGs in scRNA-seq, and the highly expressed genes in C3.
Sheet	Column	Description
Marker gene	Cluster	Cell type cluster
Marker gene	Gid	Marker gene ID
Marker gene	WT.C1~FL.C5	Average expression level for each cell type cluster calculated by AverageExpression function in Seurat package
Marker gene	Gene function by BLAST2GO	Gene function by BLAST2GO
Marker gene	Ortholog of A. thaliana	Ortholog of A. thaliana
Marker gene	TF or not	Is it a transcription factor
Marker gene	Gene symbol	Gene symbol
C3 highly expressed genes	Cluster	Cell type cluster
C3 highly expressed genes	Gid	Gene ID
C3 highly expressed genes	WT.C1~FL.C5	Average expression level for each cell type cluster calculated by AverageExpression function in Seurat package
C3 highly expressed genes	C3EnrichFC	WT.C3 / Max(Other)
C3 highly expressed genes	WT -48h ~ FL 48h	Gene expression level (TPM) for time course RNA-seq data
C3 highly expressed genes	Gene function by BLAST2GO	Gene function by BLAST2GO
C3 highly expressed genes	Ortholog of A. thaliana	Ortholog of A. thaliana
C3 highly expressed genes	TF or not	Is it a transcription factor
C3 highly expressed genes	Gene symbol	Gene symbol
scRNA-seq DEGs	Cluster	Cell type cluster
scRNA-seq DEGs	Gid	Gene ID
scRNA-seq DEGs	Reg	Components of DEGs
scRNA-seq DEGs	logFC	Log-scale fold change expression level between WT and fl samples calculated by edgeR package
scRNA-seq DEGs	logCPM	Log-scale average expression level between WT and fl samples calculated by edgeR package
scRNA-seq DEGs	F	F score calculated by edgeR package
scRNA-seq DEGs	PValue	P-value calculated by edgeR package
scRNA-seq DEGs	FDR	FDR calculated by edgeR package
scRNA-seq DEGs	Gene function by BLAST2GO	Gene function by BLAST2GO
scRNA-seq DEGs	Gene symbol	Gene symbol
LCM-seq	Gid	Gene ID
LCM-seq	rep1 ~ rep3	Reads number
LCM-seq	MarkerGene	Marker gene cluster
RNA-seq of Fiber (5DPA)	Gid	Gene ID
RNA-seq of Fiber (5DPA)	rep1 ~ rep3	RNA-seq reads number
RNA-seq of Fiber (5DPA)	MarkerGene	Marker gene cluster

## Sheet: Marker gene
Expression level of cell marker genes
Cluster	Gid	WT.C1	WT.C2	WT.C3	WT.C4	WT.C5	FL.C1	FL.C2	FL.C3	FL.C4	FL.C5	Gene function by BLAST2GO	Ortholog of A. thaliana	TF or not	Gene symbol
C1	Ghir_D13G024880	3764.23	188.166	45.112	189.849	111.875	4481.49	233.891	NA	227.227	157.651	histone H2B	AT5G59910.1	N	Histone H2B
C1	Ghir_D05G008850	2281.59	211.166	26.976	58.6269	30.0031	2903.17	255.193	NA	81.5708	43.3957	histone H2B-like	AT1G07790.1	N
C1	Ghir_A03G004460	1880.5	74.4262	56.7512	78.0038	73.747	2523.42	120.11	NA	138.373	122.427	putative histone H14	AT5G59970.1	N
C1	Ghir_A13G024140	1682.37	98.126	16.5823	52.3132	43.8636	2083.29	115.951	NA	62.7128	49.6263	histone H2B-like	AT2G28720.1	N
C1	Ghir_A03G004780	1750.53	190.032	25.7972	171.244	185.189	2651.01	270.402	NA	323.499	338.444	histone H4	AT5G59970.1	N
C1	Ghir_A13G024110	1764.42	210.087	26.9592	31.7125	25.0978	2107.78	226.231	NA	43.6255	29.9134	putative histone H14	AT5G59970.1	N
C1	Ghir_A01G021230	1815.1	251.08	111.14	118.921	107.088	2346.65	329.789	NA	177.273	132.796	histone H2A-like	AT5G02560.2	N
C1	Ghir_D08G000460	1758.34	222.399	22.1221	31.6009	26.167	2230.63	247.724	NA	39.4423	29.0562	putative histone H14	AT5G59970.1	N
C1	Ghir_A08G000370	1206.76	99.0766	16.71	60.6024	28.6644	1506.08	121.289	NA	71.2156	52.9424	histone H2B	AT2G28720.1	N
C1	Ghir_D08G000590	1340.89	183.808	41.6467	77.0344	56.72	1599.19	223.265	NA	109.571	94.2635	PREDICTED: uncharacterized protein LOC105793039	AT5G59970.1	N
C1	Ghir_D01G022900	1133.52	133.216	23.3267	84.9866	63.15	1289.14	157.469	NA	125.778	113.213	putative histone H14	AT5G59970.1	N
C1	Ghir_D08G000430	1259.54	219.883	86.0556	117.693	71.8746	1403.07	280.382	NA	147.111	113.997	histone H2B	AT5G02570.1	N
C1	Ghir_A08G025110	947.061	102.453	11.2087	13.5161	7.71317	1144.96	145.529	NA	23.9072	10.8924	histone H3.2	AT5G10390.1	N
C1	Ghir_A08G000430	1036.53	113.295	11.4259	17.9676	11.7363	1218.93	153.303	NA	30.3236	22.58	putative histone H14	AT5G59970.1	N
C1	Ghir_D03G014150	1141.65	174.995	53.0638	157.762	222.2	1870.66	222.108	NA	225.908	236.055	probable histone H2B.1	AT5G59910.1	N
C1	Ghir_A13G018080	1034.57	204.168	31.2279	73.4885	47.2533	1308.71	296.845	NA	206.567	197.978	histone H1-like	AT2G30620.1	N
C1	Ghir_D13G018740	956.702	145.696	25.227	91.8352	54.5855	1380.41	271.792	NA	309.67	291.367	histone H1-like	AT2G30620.1	N
C1	Ghir_A04G002220	892.23	143.374	61.5539	132.291	102.741	1172.36	176.242	NA	173.497	114.01	histone H2A.6-like	AT5G54640.1	N
C1	Ghir_D05G037300	1052.53	175.729	78.9057	131.191	99.0499	1102.31	218.116	NA	147.485	97.4654	histone H2A.6-like	AT5G54640.1	N
C1	Ghir_A10G004890	854.798	100.769	15.1259	15.4372	12.0242	1046.63	139.759	NA	24.3768	17.195	histone H3.2	AT5G10390.1	N
C1	Ghir_D03G014220	997.782	153.121	52.6541	97.6989	83.8172	1232.62	190.206	NA	127.36	111.269	histone H2B	AT5G59910.1	N
C1	Ghir_A07G010430	780.521	48.8083	12.6353	31.5696	23.7787	1371.69	69.9667	NA	72.9227	70.6753	probable histone H2B.1	AT1G07790.1	N
C1	Ghir_D04G013060	779.916	41.9912	9.99888	55.1104	44.8855	1275.12	72.9167	NA	109.205	95.3424	putative histone H14	AT5G59970.1	N
C1	Ghir_A08G007650	790.286	59.7782	11.2426	22.6355	16.2569	736.754	76.3063	NA	27.6044	17.5629	histone H2AX-like	AT1G54690.1	N
C1	Ghir_D08G007720	673.441	48.7446	8.1572	18.4416	12.1348	710.581	71.4806	NA	28.6188	28.6001	histone H2AX-like	AT1G54690.1	N
C1	Ghir_D05G001940	822.91	156.136	15.5356	16.9044	13.3425	860.386	176.576	NA	20.0645	20.631	histone H3.2	AT5G10390.1	N
C1	Ghir_D13G014620	662.535	86.7196	11.7081	12.5191	9.6767	906.082	112.518	NA	20.3862	15.66	histone H3.2	AT5G10390.1	N
C1	Ghir_D03G003860	809.888	153.211	26.2275	58.0055	36.8443	1023.37	149.792	NA	73.8595	51.6412	putative histone H14	AT5G59970.1	N
C1	Ghir_A02G015720	692.501	82.8277	13.5692	43.7136	24.9024	728.778	94.7032	NA	50.0008	32.7874	putative histone H14	AT5G59970.1	N
C1	Ghir_A03G004660	746.559	117.027	36.7249	77.3647	70.3117	1084.81	166.998	NA	114.467	89.8736	histone H2B	AT5G59910.1	N
C1	Ghir_A09G009610	680.708	82.9414	11.164	13.7665	7.81636	1014.76	112.151	NA	21.8427	16.7895	histone H2B-like	AT1G07790.1	N
C1	Ghir_A09G009630	630.113	77.031	11.2102	12.4927	6.98285	841.92	111.635	NA	18.4156	12.1473	histone H2B-like	AT3G53650.1	N
C1	Ghir_A08G000390	857.606	149.842	9.84461	14.9282	11.8617	792.605	185.93	NA	15.5824	8.9489	histone H2A	AT5G02560.2	N
C1	Ghir_D04G012920	663.07	69.4912	68.5087	47.5666	42.0901	1238.78	99.2864	NA	83.5068	68.6284	histone H2B-like	AT1G07790.1	N
C1	Ghir_D08G026020	605.781	63.3277	4.43762	5.59113	4.0932	610.352	84.8861	NA	8.90757	7.57448	histone H3-like centromeric protein CSE4	AT5G10390.1	N
C1	Ghir_D08G002730	761.309	203.578	47.7459	138.484	173.134	951.329	274.206	NA	229.559	218.627	probable histone H2A.1	AT1G51060.1	N
C1	Ghir_A08G000580	596.316	75.305	12.9526	14.9664	13.7254	707.939	100.197	NA	22.1217	13.3562	putative histone H14	AT5G59970.1	N
C1	Ghir_D08G000320	575.347	74.7222	13.9803	20.7109	16.8327	779.479	99.3412	NA	32.6478	21.5108	putative histone H14	AT5G59970.1	N
C1	Ghir_D08G000340	502.685	61.9557	17.5413	28.8877	21.2338	627.065	92.3836	NA	43.5784	29.6935	putative histone H14	AT5G59970.1	N
C1	Ghir_A08G000380	684.152	120.072	10.6029	9.56818	6.38236	656.445	151.911	NA	11.2659	14.4157	histone H2A	AT5G02560.2	N
C1	Ghir_D11G013610	711.142	204.869	49.1479	66.6687	106.759	1028.44	265.53	NA	212.835	241.161	histone H1-like	AT2G30620.1	N
C1	Ghir_A13G014870	597.822	156.19	61.0778	99.8571	86.4029	718.105	173.366	NA	144.15	116.573	histone H2A.6-like	AT5G54640.1	N
C1	Ghir_D13G023490	621.621	99.1357	12.4323	13.2535	7.05599	623.672	115.083	NA	16.9989	14.5344	histone H3.2	AT5G10390.1	N
C1	Ghir_A08G000260	477.153	59.9276	10.1277	15.613	13.3558	562.704	67.7215	NA	22.5227	18.1827	putative histone H14	AT5G59970.1	N
C1	Ghir_A05G001760	443.05	67.8732	6.90616	8.355	4.55874	572.967	77.2933	NA	11.1576	6.15788	Histone core	AT5G10390.1	N
C1	Ghir_D13G024860	443.066	40.5454	9.03633	24.8579	20.4016	1214.28	105.004	NA	75.0043	48.3757	probable histone H2B.1	AT5G59910.1	N
C1	Ghir_A03G004730	436.899	37.2461	12.8318	68.7495	73.6767	702.932	53.4405	NA	87.8227	85.8384	probable histone H2B.1	AT5G59910.1	N
C1	Ghir_D08G020170	408.26	60.0412	6.86103	11.6083	5.91819	489.113	69.4767	NA	17.9341	20.3734	histone H2AX-like	AT1G08880.1	N
C1	Ghir_A08G019270	461.061	93.185	9.66846	11.1533	9.4042	639.628	90.2686	NA	16.9975	11.6475	histone H2AX-like	AT1G08880.1	N
C1	Ghir_D09G009340	420.048	88.8293	7.33798	7.35534	8.63166	563.771	100.528	NA	10.114	4.71697	histone H2B-like	AT1G07790.1	N
C1	Ghir_A11G013570	569.769	200.788	31.1298	74.9291	92.4759	874.673	266.674	NA	231.502	220.747	histone H1-like	AT2G30620.1	N
C1	Ghir_A10G008520	350.519	32.7387	3.47343	4.13745	3.02513	411.065	44.5185	NA	5.61209	8.46044	histone H3.2	AT5G10390.1	N
C1	Ghir_A13G022800	499.231	86.2207	8.23563	8.78188	5.26243	418.611	92.4365	NA	9.86669	4.76353	histone H3.2	AT5G10390.1	N
C1	Ghir_A02G009990	454.836	93.2418	125.777	126.436	115.447	659.815	110.422	NA	169.039	135.092	histone H3.3 isoform X1	AT5G10980.1	N
C1	Ghir_A06G015140	321.289	52.4454	7.40516	6.73857	5.83657	497.276	79.4091	NA	13.0666	5.57274	histone H3.2	AT5G10390.1	N
C1	Ghir_D11G018850	554.849	210.647	28.9991	124.665	162.184	761.87	300.877	NA	245.051	287.281	histone H1	AT2G18050.1	N
C1	Ghir_D13G015550	399.728	118.758	49.1888	73.2314	80.0764	502.518	146.671	NA	98.5011	85.6342	histone H2A.6-like	AT5G54640.1	N
C1	Ghir_A11G018690	419.186	113.624	15.445	95.4467	114.813	543.945	147.51	NA	160.579	269.865	histone H1	AT2G18050.1	N
C1	Ghir_D12G016480	292.424	49.6144	7.53023	13.7823	17.5871	305.429	68.8556	NA	14.5003	12.4309	HMG-Y-related protein A-like	AT1G14900.1	N
C1	Ghir_A10G004610	221.809	25.3142	6.37316	14.9426	9.66951	517.48	39.3555	NA	30.5838	22.3865	putative histone H14	AT5G59970.1	N
C1	Ghir_A09G009620	261.467	70.4304	4.91214	6.21174	3.68693	404.392	67.8082	NA	7.08907	5.81418	histone H2B-like	AT1G07790.1	N
C1	Ghir_D08G022580	217.117	27.5711	4.87984	3.96989	2.20646	411.776	35.3136	NA	7.26283	3.07322	probable histone H2A.5	AT5G27670.1	N
C1	Ghir_D06G016000	196.444	28.1989	4.58207	5.23208	2.37645	244.182	40.8398	NA	7.21313	3.26426	histone H3.2	AT5G10390.1	N
C1	Ghir_D10G010730	206.706	24.2061	2.30028	2.55633	3.45104	380.22	38.9039	NA	5.94901	13.0803	histone H3.2	AT5G10390.1	N
C1	Ghir_A01G021200	367.115	65.3399	151.667	61.9274	37.1863	583.137	91.1812	NA	141.234	80.1263	histone H2B.8	AT5G59910.1	N
C1	Ghir_A08G002620	433.845	204.094	64.6495	104.601	101.137	343.255	170.688	NA	109.818	105.546	probable histone H2A.1	AT1G51060.1	N
C1	Ghir_A08G026710	150.884	16.8415	2.70141	3.74014	2.24791	239.23	23.743	NA	7.4567	5.68695	histone H3.2	AT5G10390.1	N
C1	Ghir_A10G022390	226.168	79.1414	6.33708	18.3937	14.3933	209.298	77.8522	NA	21.9448	19.9951	DNA topoisomerase 2 isoform X2	AT3G23890.1	N
C1	Ghir_A04G008810	154.358	24.0476	13.6896	21.5827	12.1264	458.123	32.7518	NA	40.3356	31.6051	histone H2B-like	AT2G28720.1	N
C1	Ghir_D01G003040	191.966	81.1394	13.2157	75.3649	78.5784	222.433	102.661	NA	91.3817	91.7335	prostatic spermine-binding protein	NA	N
C1	Ghir_A08G021830	123.753	17.315	4.45785	2.73479	3.22507	178.828	26.8213	NA	3.24609	2.04893	probable histone H2A.5	AT5G27670.1	N
C1	Ghir_A13G013950	135.314	28.0321	2.84099	3.86692	5.10557	191.054	38.988	NA	5.28011	2.4998	histone H3.2	AT5G10390.1	N
C1	Ghir_D07G010460	162.113	44.7607	8.40299	13.4392	6.38322	292.854	55.8018	NA	24.3269	19.2822	probable histone H2B.1	AT1G07790.1	N
C1	Ghir_D09G015820	229.797	38.8495	17.5981	79.7229	38.553	222.375	60.9172	NA	101.147	46.7882	cyclin-dependent protein kinase inhibitor SMR4	AT5G02220.1	N
C1	Ghir_D08G020540	197.038	55.5872	5.40861	13.737	7.51161	164.59	70.3491	NA	14.6283	7.37282	histone H2A variant 1	AT3G54560.1	N
C1	Ghir_A08G019650	172.06	49.6778	5.9325	14.5904	5.12311	157.967	73.5125	NA	16.3686	8.78991	histone H2A variant 1	AT3G54560.1	N
C1	Ghir_D07G022530	205.317	64.2631	9.58153	20.7112	7.50204	177.543	90.627	NA	19.508	11.7843	histone H2A variant 1	AT3G54560.1	N
C1	Ghir_D10G024560	169.572	52.5322	5.02102	14.6835	12.1235	156.062	70.8841	NA	17.8691	8.84668	DNA topoisomerase 2 isoform X2	AT3G23890.1	N
C1	Ghir_A07G022450	213.285	75.1153	9.01676	20.609	9.71913	159.474	85.4616	NA	19.5717	7.14762	histone H2A variant 1	AT3G54560.1	N
C1	Ghir_D08G003720	81.6044	10.3887	1.4188	2.72522	1.03468	132.417	14.8357	NA	3.42644	4.35865	histone H3.2	AT5G10390.1	N
C2	Ghir_A10G012380	34.5726	523.32	40.2554	30.6304	23.7579	55.7986	671.059	NA	28.6391	25.4867	chalcone synthase 1-like	AT5G13930.1	N	CHS
C2	Ghir_D09G005970	135.243	694.151	106.782	174.552	258.969	103.07	529.388	NA	73.593	152.868	stem-specific protein TSJT1-like	AT5G19140.1	N
C2	Ghir_D01G019800	85.0264	764.614	46.0843	87.8647	155.047	57.6969	524.632	NA	35.9237	75.4644	alcohol dehydrogenase class-P-like	AT1G77120.1	N
C2	Ghir_D07G013030	32.2254	421.518	42.1119	34.8316	40.6531	61.1348	715.468	NA	32.2645	30.3452	flavonoid 3',5'-hydroxylase 2-like	AT5G07990.1	N
C2	Ghir_D02G009090	53.1159	489.804	96.1691	39.9234	37.3753	80.9921	841.022	NA	46.7105	36.0743	cytochrome b5-like	AT5G48810.1	N
C2	Ghir_A02G008340	35.2042	344.976	18.3141	30.3465	33.19	53.1073	342.95	NA	24.0034	27.8661	aspartyl protease AED3-like	AT1G09750.1	N
C2	Ghir_A01G007390	108.747	430.736	96.8614	131.099	142.325	122.875	462.733	NA	112.159	137.866	GDP-L-galactose phosphorylase 1-like	AT4G26850.1	N
C2	Ghir_A13G001230	51.2983	339.711	29.1039	44.0384	32.5927	107.546	567.159	NA	39.4051	39.8985	wound-induced protein 1-like	AT3G10985.1	N
C2	Ghir_D08G011800	84.0024	416.094	31.2889	52.7707	29.2874	71.5136	314.17	NA	38.9406	30.7845	granule-bound starch synthase 1, chloroplastic/amyloplastic-like	AT1G32900.1	N
C2	Ghir_D10G015380	18.7592	259.291	19.2873	15.8252	17.7083	25.6232	317.784	NA	16.6771	11.7767	chalcone synthase 1-like	AT5G13930.1	N
C2	Ghir_D11G029230	63.5824	293.627	26.2524	71.909	71.8532	50.98	276.737	NA	39.9827	52.3555	dormancy-associated protein homolog 3 isoform X1	AT1G56220.3	N
C2	Ghir_A13G017440	190.191	475.268	204.065	168.071	181.387	170.312	453.659	NA	116.349	102.544	superoxide dismutase [Cu-Zn]	AT1G08830.1	N
C2	Ghir_A07G009070	46.0193	255.731	21.9376	33.8169	22.6019	58.8694	323.193	NA	32.8085	20.3145	36.4 kDa proline-rich protein-like	AT3G22142.1	N
C2	Ghir_D02G012600	142.715	574.563	200.647	190.76	205.03	127.342	402.583	NA	133.863	147.361	phosphoethanolamine N-methyltransferase 1-like	AT3G18000.1	N
C2	Ghir_D01G017710	46.0438	258.648	15.833	35.8267	28.0647	48.7814	274.783	NA	25.9632	19.8077	probable aquaporin PIP2-8	AT4G35100.1	N
C2	Ghir_D07G009170	41.8837	245.696	23.1869	48.718	49.6224	45.8247	274.053	NA	43.6086	33.1599	Bifunctional inhibitor/lipid-transfer protein/seed storage 2S albumin superfamily protein	AT3G22142.1	N
C2	Ghir_A01G016180	51.9561	273.646	12.0561	32.9874	39.8734	39.3708	247.937	NA	21.5862	27.5978	probable aquaporin PIP2-8	AT2G16850.1	N
C2	Ghir_D11G036140	73.1788	870.341	32.6581	74.3396	64.4224	92.9839	1155.94	NA	144.855	70.412	metallothionein-like protein type 2	AT5G02380.1	N
C2	Ghir_D10G015360	20.3018	208.581	13.2211	12.3592	11.8152	23.003	290.452	NA	12.4716	11.9832	chalcone synthase 1-like	AT5G13930.1	N
C2	Ghir_A11G029080	63.7203	236.486	24.6678	58.7435	67.7669	40.9334	213.937	NA	38.9646	51.9348	dormancy-associated protein homolog 3 isoform X1	AT1G56220.3	N
C2	Ghir_A08G018450	15.4398	196.927	13.2499	15.5859	15.303	33.1363	407.821	NA	20.7293	16.5194	leucoanthocyanidin dioxygenase-like	AT4G22880.1	N
C2	Ghir_A05G008290	249.026	501.205	161.56	122.142	68.1249	171.431	481.613	NA	81.2396	55.4266	Bile acid-inducible operon CD	AT2G27385.1	N
C2	Ghir_D11G000390	38.5331	203.648	18.2697	23.9765	10.9261	47.4307	232.19	NA	19.0802	20.0412	thaumatin-like protein	AT1G73620.1	N
C2	Ghir_D10G013420	12.4648	298.994	10.5027	22.5221	66.307	18.4763	228.64	NA	15.4679	43.1947	putative lipid-transfer protein DIR1	AT5G48490.1	N
C2	Ghir_D06G002830	144.882	323.492	74.8179	127.249	164.823	120.974	359.09	NA	90.9894	97.6273	auxin-responsive protein IAA9-like	AT5G65670.1	N
C2	Ghir_D05G017420	48.2883	205.708	12.1053	23.7242	18.9281	50.3656	252.507	NA	15.3194	8.42298	peroxidase 42	AT4G21960.1	N
C2	Ghir_D11G016760	33.5231	188.481	18.1413	32.3353	17.4816	49.6179	267.639	NA	28.4701	25.7372	glutathione S-transferase F9-like	AT2G30860.1	N
C2	Ghir_D12G006160	24.381	276.312	86.1169	27.8142	19.2812	42.0983	356.975	NA	22.5256	14.7079	naringenin,2-oxoglutarate 3-dioxygenase	AT3G51240.1	N
C2	Ghir_A05G001520	35.7743	350.322	17.9211	36.0831	21.8958	37.0494	233.526	NA	24.2125	21.032	36.4 kDa proline-rich protein-like	AT2G10940.1	N
C2	Ghir_A01G018310	28.9417	321.791	17.1827	43.8397	93.6835	20.0506	253.135	NA	26.737	46.6271	alcohol dehydrogenase class-P-like	AT1G77120.1	N
C2	Ghir_D02G008700	30.145	175.289	11.9579	19.8277	10.8283	34.7377	208.93	NA	17.0056	17.9416	aspartyl protease AED3-like	AT1G09750.1	N
C2	Ghir_A08G011550	38.4245	181.963	20.1187	41.8876	18.4879	53.8707	198.403	NA	34.9565	28.2575	granule-bound starch synthase 1, chloroplastic/amyloplastic-like	AT1G32900.1	N
C2	Ghir_D05G007410	20.5434	160.049	12.6888	11.0356	11.757	28.75	199.244	NA	10.5874	10.3879	hypothetical protein B456_009G075000	NA	N
C2	Ghir_A06G008460	26.6878	206.604	25.5054	34.4917	30.7264	29.6321	161.638	NA	22.0175	17.5668	sucrose synthase-like isoform X1	AT3G43190.1	N
C2	Ghir_A07G012860	30.863	197.942	43.576	16.1701	18.1092	31.3981	354.734	NA	16.0555	12.6804	flavonoid 3',5'-hydroxylase 2-like	AT5G07990.1	N
C2	Ghir_A08G009820	24.7692	167.197	26.626	21.6585	15.143	35.3911	256.084	NA	21.6378	8.09135	cinnamoyl-CoA reductase 2-like isoform X1	AT2G23910.1	N
C2	Ghir_A05G003740	176.724	392.568	192.598	221.719	192.647	215.766	441.559	NA	210.443	123.521	sucrose synthase Sus1	AT3G43190.1	N
C2	Ghir_A12G018280	18.0261	606.382	14.5923	15.6451	16.1541	27.0537	496.544	NA	25.019	16.9712	hypothetical protein B456_008G188100	NA	N
C2	Ghir_A02G009720	24.2246	147.064	19.8552	26.4429	17.1842	28.665	161.254	NA	24.7103	21.5822	1,4-alpha-glucan-branching enzyme 1, chloroplastic/amyloplastic-like isoform X2	AT5G03650.1	N
C2	Ghir_A13G024830	13.197	139.594	14.9827	11.7694	12.9078	24.9485	201.045	NA	14.0593	9.18233	trans-cinnamate 4-monooxygenase	AT2G30490.1	N
C2	Ghir_D11G012090	50.745	272.014	16.7522	64.7619	103.242	34.9277	203.821	NA	31.6311	63.5382	endoglucanase 17	AT4G02290.1	N
C2	Ghir_D08G019350	9.63832	133.223	5.89493	6.80683	7.52728	26.9751	222.99	NA	9.08129	6.4831	leucoanthocyanidin dioxygenase-like	AT4G22880.1	N
C2	Ghir_D05G017120	62.4685	260.495	97.4557	68.3617	46.9737	82.9157	427.368	NA	67.6681	48.7944	anthocyanidin reductase	AT1G61720.1	N
C2	Ghir_D01G022210	44.6677	254.535	96.4578	30.831	25.7135	35.9775	287.998	NA	23.1903	15.9939	phenylalanine ammonia-lyase-like	AT2G37040.1	N
C2	Ghir_A03G010460	109.74	377.082	50.9454	171.657	165.738	64.6545	225.339	NA	62.651	93.4958	phosphoethanolamine N-methyltransferase 1-like	AT3G18000.1	N
C2	Ghir_D05G024710	68.9097	199.353	15.6194	47.5991	17.2225	63.0412	230.603	NA	25.0659	16.124	WAT1-related protein At1g43650	AT1G43650.1	N
C2	Ghir_A06G002850	56.8225	163.306	30.8283	58.2657	48.9986	50.7422	170.582	NA	33.9031	46.7098	auxin-responsive protein IAA9-like	AT5G65670.1	N
C2	Ghir_D09G005860	49.6612	149.162	31.0035	30.5995	28.9321	37.9783	175.896	NA	18.5183	14.6272	neurogenic protein mastermind-like	AT3G06130.1	N
C2	Ghir_D08G018810	18.7448	127.092	8.51242	16.4403	14.735	30.7649	153.361	NA	25.2071	16.2358	14 kDa proline-rich protein DC2.15-like	AT2G45180.1	N
C2	Ghir_D07G020490	12.7318	211.619	5.91013	14.4198	9.2424	48.4993	523.96	NA	49.5227	58.619	fruit protein pKIWI501-like	NA	N
C2	Ghir_A07G019990	138.887	249.561	97.2942	91.5583	95.8659	98.558	300.998	NA	54.4507	69.586	glucan endo-1,3-beta-glucosidase 12	AT2G05790.1	N
C2	Ghir_D13G002250	16.3328	115.599	14.8429	13.4311	16.4382	22.7228	171.654	NA	16.8639	7.72099	chalcone--flavonone isomerase	AT3G55120.1	N
C2	Ghir_A05G016490	33.0221	138.406	21.4833	31.079	14.7087	25.2911	123.887	NA	15.8374	13.8255	auxin-repressed 12.5 kDa protein-like isoform X2	AT1G28330.5	N
C2	Ghir_D11G027290	63.4596	205.775	86.9639	40.0154	31.2708	49.0836	225.985	NA	24.7605	17.8427	GRF1-interacting factor 1	AT5G28640.1	Y
C2	Ghir_A07G020370	9.92028	128.563	5.62956	14.1853	12.037	19.8861	189.899	NA	18.5118	26.083	fruit protein pKIWI501-like	NA	N
C2	Ghir_A06G013190	103.119	330.537	45.101	187.342	152.488	140.868	420.605	NA	215.397	228.601	auxin-repressed 12.5 kDa protein-like isoform X1	AT1G28330.5	N
C2	Ghir_A01G014460	16.7915	175.103	11.5142	46.3007	16.8315	59.3749	212.979	NA	63.6968	56.2039	MLP-like protein 43	AT1G70830.1	N
C2	Ghir_D04G016080	16.5208	270.762	8.74209	12.6152	6.22374	25.76	303.82	NA	30.7887	11.8583	MLP-like protein 165	AT5G28000.1	N
C2	Ghir_A08G003300	71.8885	166.367	28.6019	53.6469	56.3793	68.2826	186.905	NA	43.0151	60.2063	DNA-damage-repair/toleration protein DRT100-like	AT3G20820.1	N
C2	Ghir_D10G020630	29.2365	164.624	11.6452	12.6763	15.3642	24.6759	124.294	NA	8.41976	7.93331	aspartyl protease AED3-like	AT5G07030.1	N
C2	Ghir_A06G013350	66.5765	184.045	19.1848	73.3256	38.3263	65.4317	367.208	NA	63.2622	68.4621	Pistil-specific extensin-like protein	AT1G28290.1	N
C2	Ghir_D11G028030	70.6211	247.879	115.88	48.276	53.6302	118.263	470.298	NA	54.4315	42.1824	cuticle collagen 2-like	NA	N
C2	Ghir_D11G015260	13.6575	101.412	7.50384	13.3426	11.046	29.1836	181.689	NA	17.4423	22.6666	putative lipid-transfer protein DIR1	AT5G48490.1	N
C2	Ghir_D04G013140	32.9588	149.99	10.5832	45.7085	16.361	67.0879	229.409	NA	64.7033	24.1059	metallothionein-like protein 2	AT3G09390.1	N
C2	Ghir_D09G021660	10.379	130.32	4.0274	5.1385	6.84526	14.186	127.726	NA	4.96926	3.36512	PREDICTED: uncharacterized protein LOC107928431	AT5G16250.1	N
C2	Ghir_D12G028760	109.615	196.793	77.3801	88.4355	73.163	94.6847	218.019	NA	73.6033	61.2352	protein argonaute 1-like isoform X1	AT1G48410.2	N
C2	Ghir_D05G038870	12.9566	117	5.55787	6.25673	3.60916	9.5011	121.526	NA	6.70867	2.77789	classical arabinogalactan protein 5-like	NA	N
C2	Ghir_A10G014120	7.0552	134.59	5.41098	8.06747	22.62	8.04942	103.416	NA	6.30557	6.88185	putative lipid-transfer protein DIR1	AT5G48490.1	N
C2	Ghir_D10G025580	70.0992	210.057	17.7953	62.6481	73.6579	11.978	128.904	NA	9.55357	29.1772	Adenylate kinase	AT5G02020.1	N
C2	Ghir_A03G017970	38.8784	134.847	44.7108	17.323	17.7314	35.9637	158.031	NA	11.6887	8.51709	xyloglucan endotransglucosylase/hydrolase protein 9-like	AT4G03210.1	N
C2	Ghir_A04G003200	15.557	304.395	7.85875	16.9935	8.68949	17.096	190.446	NA	16.3268	5.96897	Metallothionein-like protein type 3	NA	N
C2	Ghir_A12G028610	101.287	182.179	76.3673	93.4962	77.1819	97.6759	216.28	NA	75.5596	71.7542	protein argonaute 1-like isoform X1	AT1G48410.2	N
C2	Ghir_D13G018150	173.991	343.923	215.067	162.29	222.67	173.323	346.331	NA	137.428	172.268	superoxide dismutase [Cu-Zn]	AT1G08830.1	N
C2	Ghir_A06G004580	40.5677	116.187	11.291	19.4044	13.7826	42.4304	155.319	NA	18.8155	14.8743	Universal stress protein	AT1G44760.1	N
C2	Ghir_A10G021060	44.7001	143.247	13.4226	39.7763	18.5914	38.4252	118.91	NA	27.2228	13.8087	chorismate synthase, chloroplastic-like	AT1G48850.1	N
C2	Ghir_D13G025600	12.295	91.1944	6.75258	6.42841	5.41445	14.2054	146.568	NA	7.17538	3.81127	trans-cinnamate 4-monooxygenase	AT2G30490.1	N
C2	Ghir_A13G001970	17.3097	132.234	44.471	17.9284	18.3817	34.1803	197.561	NA	20.923	9.51601	chalcone--flavonone isomerase	AT3G55120.1	N
C2	Ghir_D06G004660	25.1444	106.108	14.9907	16.64	10.2417	49.6251	188.047	NA	19.4472	15.1936	Universal stress protein	AT1G44760.1	N
C2	Ghir_A09G017900	35.99	139.142	42.1777	14.9913	21.1586	27.2996	156.506	NA	10.046	12.7141	snakin-2-like isoform X1	AT5G14920.1	N
C2	Ghir_A01G020490	20.8141	144.519	29.7068	12.5842	8.21337	13.7883	93.3384	NA	7.10236	2.03985	aquaporin TIP1-1	AT2G36830.1	N
C2	Ghir_A10G008450	17.8988	100.18	11.1831	10.5285	9.62883	15.9599	86.691	NA	5.47199	4.90699	homeobox-leucine zipper protein ATHB-6-like	AT2G22430.1	N
C2	Ghir_A07G008670	40.4964	113.852	19.3266	23.8811	12.4322	28.2904	111.048	NA	26.3578	13.606	DELLA protein GAI	AT2G01570.1	Y
C2	Ghir_A02G015530	7.65482	96.8913	19.2794	8.75059	5.62513	10.499	108.87	NA	6.66673	6.08845	4-coumarate--CoA ligase 2	AT1G65060.1	N
C2	Ghir_D08G016080	21.8215	232.838	11.9788	11.6961	12.9253	10.157	102.584	NA	2.81932	1.90531	photosystem II 5 kDa protein, chloroplastic-like	AT1G51400.1	N
C2	Ghir_D05G001680	24.9458	156.784	10.2359	22.4875	44.233	20.7843	128.013	NA	15.7943	50.4268	36.4 kDa proline-rich protein-like	AT2G10940.1	N
C2	Ghir_A10G014700	16.2775	126.436	3.02366	3.33646	3.4642	12.4894	131.969	NA	5.05416	4.26664	PREDICTED: uncharacterized protein LOC107896775	AT5G16250.1	N
C2	Ghir_A05G039020	65.2654	136.521	35.9262	63.5091	46.7327	47.8611	152.621	NA	39.6137	36.6042	agamous-like MADS-box protein AGL1 isoform X1	AT2G42830.2	Y
C2	Ghir_A10G019060	21.3663	130.721	6.88809	8.31584	7.66917	20.7218	94.6671	NA	4.81603	3.92039	aspartyl protease AED3-like	AT5G07030.1	N
C2	Ghir_D05G036360	0	189.885	3.42363	2.08987	2.11896	10.7125	256.617	NA	5.17407	5.64073	Metallothionein-like protein type 3	NA	N
C2	Ghir_D04G004080	34.9624	113.215	20.3329	45.1102	32.5033	37.4317	119.141	NA	32.5784	20.5353	agamous-like MADS-box protein AGL1 isoform X1	AT2G42830.2	Y
C2	Ghir_D12G018580	4.2544	247.247	4.73561	5.48717	3.97067	9.36418	196.166	NA	10.9728	10.4016	hypothetical protein B456_008G188100	NA	N
C2	Ghir_A01G015720	65.405	174.961	91.4196	47.0489	34.8289	61.1741	184.382	NA	33.6459	21.0044	peptidyl-prolyl cis-trans isomerase	AT2G16600.1	N
C2	Ghir_D13G008570	38.7861	153.291	76.1786	25.2196	26.5949	34.8029	158.98	NA	12.5731	8.95787	PLASMODESMATA CALLOSE-BINDING PROTEIN 3	AT1G18650.1	N
C2	Ghir_A05G036540	52.7653	187.83	85.7984	45.5923	71.4596	34.3898	184.136	NA	22.4686	39.4712	glutathione S-transferase DHAR2-like	AT1G75270.1	N
C2	Ghir_A13G005780	19.1581	106.801	4.7077	12.7181	15.2121	12.333	78.4246	NA	5.66806	6.15315	xyloglucan endotransglucosylase/hydrolase protein 9	AT4G03210.1	N
C2	Ghir_D08G009780	6.12162	79.597	3.92882	4.52329	4.05258	9.47649	75.9979	NA	2.92291	5.73107	36.4 kDa proline-rich protein-like	AT2G10940.1	N
C2	Ghir_A09G022400	10.97	91.9606	3.08823	4.18381	3.4282	10.7392	104.467	NA	3.91252	2.69686	PREDICTED: uncharacterized protein LOC107943621	AT5G16250.1	N
C2	Ghir_A05G006200	10.5113	95.3772	7.48747	5.00443	2.8953	11.3229	97.2699	NA	4.534	3.92669	early nodulin-like protein 3	AT4G31840.1	N
C2	Ghir_A04G013550	11.8279	77.6257	15.4569	9.88817	7.41336	12.8961	79.4138	NA	5.79626	2.42733	bZIP transcription factor 53-like	AT4G34590.1	Y
C2	Ghir_A10G006240	38.9223	139.667	64.984	47.5839	23.9632	31.5296	148.641	NA	20.87	13.1157	auxin-responsive protein IAA26-like	AT3G16500.1	N
C2	Ghir_D10G004420	28.649	274.95	14.3225	12.9349	10.0307	7.61523	82.8435	NA	3.43789	2.25698	chlorophyll a-b binding protein of LHCII type 1-like	AT2G34430.1	N
C2	Ghir_D07G016040	44.1269	109.154	28.8965	40.1754	32.3629	34.8221	90.216	NA	22.0864	31.4072	squamosa promoter-binding-like protein 8	AT1G02065.1	Y
C2	Ghir_A04G011170	15.1901	387.82	10.2841	9.68936	17.63	4.21358	126.65	NA	3.59315	7.71268	major pollen allergen Bet v 1-E-like	NA	N
C2	Ghir_A07G013030	13.7071	80.1956	3.07135	4.7037	2.1535	11.5339	105.654	NA	5.28573	2.96285	ubiquitin-conjugating enzyme E2 20	AT3G20060.1	N
C2	Ghir_A04G005210	17.2354	103.139	5.92228	12.5883	8.54488	11.0076	70.1578	NA	8.45283	3.22961	photosystem II 10 kDa polypeptide, chloroplastic-like	AT1G79040.1	N
C2	Ghir_D07G003740	5.95757	89.7912	2.17659	3.04758	1.34408	5.8299	82.1881	NA	2.3248	0.869166	early nodulin-like protein 1	AT2G25060.1	N
C2	Ghir_A04G009040	17.1682	105.299	5.82678	45.0132	23.0742	24.0375	98.2137	NA	26.6082	17.303	putative C24B11.05	AT5G02230.1	N
C2	Ghir_D07G013210	12.7119	76.5282	2.53588	3.17207	3.20618	5.23202	76.895	NA	3.97736	2.51011	ubiquitin-conjugating enzyme E2 20	AT3G20060.1	N
C2	Ghir_A05G000360	5.49968	121.653	5.0226	4.84194	3.59438	1.543	72.7264	NA	0.954185	4.53753	GDSL esterase/lipase At1g29660-like	AT1G29660.1	N
C2	Ghir_D10G012840	7.86396	68.6935	2.04616	2.14206	2.23257	7.36412	81.3008	NA	2.59504	1.82385	PREDICTED: uncharacterized protein LOC107914598	AT5G16250.1	N
C2	Ghir_D09G001550	23.3726	94.397	9.82525	26.7967	33.4758	13.6862	61.9341	NA	12.9848	15.0201	zinc-finger homeodomain protein 9-like	AT3G28920.1	Y
C2	Ghir_D03G018170	15.2508	255.308	8.48083	17.6189	7.85652	27.7648	99.5596	NA	18.0428	4.17669	protein SIEVE ELEMENT OCCLUSION B-like	AT3G01680.1	N
C2	Ghir_D08G019430	22.1607	75.1985	19.1865	22.0541	31.5796	24.7141	100.278	NA	15.3034	15.3151	homeobox protein HD1-like	AT1G62990.1	Y
C2	Ghir_D12G029700	25.9807	106.677	50.4517	27.5156	28.4423	26.3471	132.388	NA	15.1012	10.7755	ovarian cancer-associated gene 2 protein-like isoform X1	AT4G24380.1	N
C2	Ghir_D02G000810	6.28285	77.4607	0.829826	2.10682	1.32899	4.0104	69.7465	NA	1.72652	2.4124	PREDICTED: uncharacterized protein LOC105796328	AT5G16250.1	N
C2	Ghir_A01G015810	15.2067	451.736	8.42521	10.7939	17.3403	3.65248	119.061	NA	2.34336	3.03464	dirigent protein 15-like	AT4G38700.1	N
C2	Ghir_A11G007930	7.20864	62.653	2.52516	2.87976	3.16383	4.74411	85.1111	NA	2.96222	3.56386	PREDICTED: uncharacterized protein LOC107922954	AT5G39200.1	N
C2	Ghir_D11G022630	11.7172	50.856	3.96803	6.81105	3.75733	7.01463	49.1851	NA	4.67378	2.86783	homeobox-leucine zipper protein ATHB-6-like	AT4G40060.1	Y
C2	Ghir_D01G023490	16.5132	59.7592	11.9529	12.7961	8.72743	13.2285	58.1131	NA	9.00237	14.9658	transcription factor DIVARICATA-like	AT2G38090.1	Y
C2	Ghir_D04G017950	12.6245	54.1617	9.73446	12.806	4.22377	17.3131	60.9618	NA	8.95568	4.53745	bZIP transcription factor 53-like	AT4G34590.1	Y
C2	Ghir_A11G033300	6.39881	55.9419	1.80652	1.93898	2.68225	3.49614	54.839	NA	1.86172	3.43822	PREDICTED: uncharacterized protein LOC105761553	AT5G16250.1	N
C2	Ghir_A11G001060	5.4887	61.8907	1.94384	4.4034	3.38843	5.80839	59.3795	NA	5.23384	7.17143	cell division cycle 20.2, cofactor of APC complex-like	AT4G33270.1	N
C2	Ghir_A11G033420	9.39237	57.1546	4.26496	3.5646	2.89198	7.08791	60.3277	NA	4.12266	4.06029	G2/mitotic-specific cyclin S13-7-like	AT5G06150.1	N
C2	Ghir_D05G014880	12.9682	53.047	4.62422	13.3628	13.6446	16.9983	55.1121	NA	15.2017	18.0167	auxin response factor 6-like isoform X1	AT1G30330.2	Y
C2	Ghir_D03G004070	10.3243	49.8796	11.5644	6.59189	7.13431	13.082	72.9607	NA	5.47747	1.79142	homeobox-leucine zipper protein ATHB-6-like	AT2G22430.1	Y
C2	Ghir_D10G010820	13.8322	54.6716	17.219	8.43066	9.72042	21.2286	103.265	NA	8.29654	7.48948	homeobox-leucine zipper protein ATHB-6-like	AT4G40060.1	Y
C2	Ghir_A11G021770	5.78382	38.3923	2.86798	6.28513	4.65744	8.25008	52.1283	NA	6.29895	10.3117	homeobox-leucine zipper protein ATHB-6-like	AT2G22430.1	Y
C2	Ghir_A09G001690	6.45261	53.8911	2.79764	8.84371	14.4137	6.67747	33.9347	NA	3.82477	7.43707	mini zinc finger protein 2-like	AT3G28917.1	Y
C2	Ghir_A07G001550	2.43272	28.6105	2.10301	3.36855	1.19517	6.73068	40.5147	NA	3.4695	1.39337	transcription factor TT2-like	AT1G22640.1	Y
C2	Ghir_A10G024330	6.89439	36.6649	1.63273	2.54572	2.01251	10.6091	33.8419	NA	1.85981	1.27805	LOB domain-containing protein 21-like	AT3G11090.1	Y
C2	Ghir_D13G007540	2.47712	27.6729	2.05165	4.31539	4.46039	6.34087	33.0743	NA	2.76193	0.917613	homeobox-leucine zipper protein ATHB-13-like	AT1G69780.1	Y
C2	Ghir_D03G016870	2.81248	27.6976	2.22374	3.51613	3.37637	4.54921	36.0208	NA	2.81136	1.46365	scarecrow-like protein 28	AT1G63100.1	Y
C3	Ghir_A10G015240	194.589	289.439	2216.65	186.36	119.463	0.193529	0.470194	NA	0.0734384	0	alpha-expansin 1	AT2G40610.1	N
C3	Ghir_D10G012330	166.325	237.307	1913.62	162.931	110.99	0.06707	0.829531	NA	0.0389508	0	alpha-expansin 1	AT2G40610.1	N
C3	Ghir_D04G017310	219.481	287.406	1948.84	174.632	125.36	96.8511	250.43	NA	35.2213	29.9017	GA-stimulated transcript-like protein 3	AT2G14900.1	N
C3	Ghir_A04G012950	230.961	269.631	1828.6	158.906	111.749	139.616	317.653	NA	48.3371	25.6744	GA-stimulated transcript-like protein 3	AT2G14900.1	N
C3	Ghir_D08G021100	170.18	278.588	1596.54	114.657	159.034	23.3012	100.005	NA	8.37308	28.6686	glycine-rich cell wall structural protein-like	NA	N
C3	Ghir_A01G003520	186.301	284.617	1513.17	138.999	106.557	46.5647	179.4	NA	24.74	42.278	CASP-like protein F16	AT1G17200.1	N
C3	Ghir_A01G012520	337.769	430.081	1751.33	310.532	245.693	133.851	190.972	NA	152.435	93.1634	40S ribosomal protein S28	AT5G03850.1	N
C3	Ghir_D05G013420	107.983	147.52	1144.4	95.6809	76.3233	1.67069	13.0005	NA	2.48728	4.10629	GDSL esterase/lipase APG-like	AT3G16370.1	N
C3	Ghir_A11G027860	170.809	360.278	1448.58	144.679	98.0103	59.3359	266.977	NA	24.9769	19.1999	cuticle collagen 2-like	NA	N
C3	Ghir_D04G019930	119.674	194.592	1157.22	146.405	121.337	78.3335	63.1977	NA	109.905	68.7688	non-specific lipid transfer protein GPI-anchored 1-like	AT1G27950.1	N
C3	Ghir_D08G022170	166.906	291.618	1329.58	125.669	102.152	6.81577	45.8119	NA	5.28674	7.30028	PREDICTED: uncharacterized protein LOC107933815	AT1G09310.1	N
C3	Ghir_A13G018840	134.089	276.421	1215.5	105.254	147.226	37.7421	187.345	NA	22.0562	62.698	PREDICTED: uncharacterized protein LOC107893301	AT1G09310.1	N
C3	Ghir_A04G015210	91.3835	198.786	1083.11	88.6447	106.452	19.8749	40.2017	NA	14.4043	30.4183	non-specific lipid transfer protein GPI-anchored 1-like	AT1G27950.1	N
C3	Ghir_D02G004330	97.5404	184.642	1055.66	103.662	63.0023	0	2.79907	NA	0.438013	0.21799	repetitive proline-rich cell wall protein 1-like	NA	N
C3	Ghir_D13G011190	136.209	309.721	1262.05	147.534	79.1429	220.859	339.051	NA	190.707	64.6719	hypothetical protein GOBAR_AA19121	NA	N
C3	Ghir_D02G021670	85.0771	112.956	901.081	76.4339	52.8536	2.90818	2.5978	NA	1.70602	0.646941	proline-rich cell wall protein	NA	N
C3	Ghir_D01G016160	115.442	179.772	970.755	95.0017	68.223	11.001	55.0493	NA	9.85121	27.2365	non-specific lipid transfer protein GPI-anchored 1-like	AT1G27950.1	N
C3	Ghir_D11G023820	95.3775	204.484	1008.69	86.4333	63.4937	41.4174	138.089	NA	17.7392	30.5773	glutathione S-transferase U17-like	AT1G10370.1	N
C3	Ghir_A06G014150	98.8467	187.774	1006.35	89.7971	52.7709	0.122052	1.07295	NA	0.17486	0	low-temperature-induced cysteine proteinase-like	AT1G09850.1	N
C3	Ghir_A06G018920	84.7465	158.792	1003.93	88.8486	49.5298	0	0.58394	NA	0.190872	0	polyphenol oxidase, chloroplastic-like	NA	N
C3	Ghir_A05G016440	101.423	158.285	897.514	90.0866	53.6195	1.26081	4.42659	NA	1.15446	0.117192	protein E6	AT2G33850.1	N
C3	G41276	135.283	340.669	1279.57	122.264	398.417	37.2526	131.407	NA	25.405	248.885	lipid transfer protein	NA	N
C3	Ghir_A11G033230	156.45	277.531	1100.01	150.011	153.322	107.004	227.21	NA	90.6059	75.1755	acyl-CoA-binding protein	AT1G31812.1	N
C3	Ghir_D05G021900	179.846	265.595	1053.33	160.192	133.346	72.4225	104.038	NA	59.0689	48.0155	Tubulin alpha-2 chain	AT1G50010.1	N
C3	Ghir_D13G019550	94.4563	189.698	914.943	75.2992	79.791	24.3796	87.6043	NA	15.091	23.743	PREDICTED: uncharacterized protein LOC105783545	AT1G56580.1	N
C3	Ghir_A05G016240	100.074	205.203	872.928	89.0276	59.5244	30.7306	132.262	NA	12.6168	11.2346	GDSL esterase/lipase At5g45950	AT5G45950.1	N
C3	Ghir_D06G014920	96.0446	197.693	887.197	86.0879	55.5547	23.7624	102.641	NA	10.57	7.03011	low-temperature-induced cysteine proteinase-like	AT1G09850.1	N
C3	Ghir_D09G011010	75.3298	98.1076	734.725	66.3986	43.4182	0	1.00965	NA	0.172109	0	fasciclin-like arabinogalactan protein 12	AT5G60490.1	N
C3	Ghir_A09G016630	93.7144	150.118	772.701	96.2694	64.5115	4.54778	24.8341	NA	5.74353	7.70244	Short-chain dehydrogenase TIC 32, chloroplastic	AT2G37540.1	N
C3	Ghir_D04G005170	62.0684	96.926	710.715	51.6724	28.5617	3.45565	9.59632	NA	2.83224	1.05028	gibberellin-regulated protein 4-like	AT5G15230.1	N
C3	Ghir_D08G011000	99.0835	204.055	798.824	95.274	80.6826	46.0865	148.171	NA	43.9102	42.1388	BAHD acyltransferase DCR-like	AT5G23940.1	N
C3	Ghir_A13G001340	334.142	343.468	1028.5	259.159	198.451	219.202	279.834	NA	267.767	149.599	trihelix transcription factor ASIL2	AT5G05550.2	N
C3	Ghir_A12G010490	203.735	334.213	988.476	174.713	170.266	143.819	263.964	NA	114.129	100.515	nucleoside diphosphate kinase B-like	AT4G09320.1	N
C3	Ghir_D04G014760	92.3396	271.933	875.734	72.4191	52.4554	20.4815	214.092	NA	9.70942	6.97031	glutathione S-transferase U17-like	AT1G10360.1	N
C3	Ghir_D10G014740	117.366	229.619	834.801	102.325	83.8435	63.3641	161.035	NA	71.3668	48.1379	S-adenosyl-L-homocystein hydrolase	AT4G13940.1	N
C3	Ghir_D10G003790	102.079	202.603	772.763	95.5151	64.8265	30.3275	154.651	NA	16.5578	11.1739	GDSL esterase/lipase At1g29660-like	AT1G29670.1	N
C3	Ghir_A01G015250	242.086	297.45	915.161	169.89	133.145	125.893	252.582	NA	121.678	75.4481	60S ribosomal protein L27a-3-like	AT1G70600.1	N
C3	Ghir_A02G004320	238.453	265.581	860.87	184.931	186.571	167.219	187.541	NA	145.041	103.71	60S ribosomal protein L23	AT3G04400.1	N
C3	Ghir_D05G000500	210.735	289.704	909.21	150.941	104.434	143.211	272.492	NA	129.06	56.049	60S acidic ribosomal protein P3-like	AT4G25890.1	N
C3	Ghir_A02G014700	109.238	281.106	868.278	91.4488	65.9375	32.6252	147.865	NA	16.6689	16.1902	inositol-3-phosphate synthase	AT2G22240.1	N
C3	Ghir_D11G006540	54.9902	80.9018	586.785	55.0798	41.3592	11.049	9.59722	NA	7.07954	14.6106	probable xyloglucan endotransglucosylase/hydrolase protein B	AT5G13870.1	N	XTH
C3	Ghir_A08G011050	96.2692	160.662	683.848	78.5134	49.3606	28.0899	60.475	NA	13.3652	13.3128	BAHD acyltransferase DCR-like	AT5G23940.1	N
C3	Ghir_A11G020840	72.3942	117.267	621.628	49.5494	69.9604	2.04638	20.7174	NA	1.9559	14.0894	glutathione S-transferase U17-like	AT1G10370.1	N
C3	Ghir_D10G018980	246.375	272.17	842.547	191.204	132.638	148.086	228.903	NA	126.485	67.2979	60S ribosomal protein L29-1	AT3G06680.1	N
C3	Ghir_A09G019460	418.287	302.62	1055.54	308.743	238.708	371.842	277.083	NA	303.724	179.323	60S acidic ribosomal protein P1-like	AT5G24510.1	N
C3	Ghir_D12G010690	193.455	295.267	869.835	161.811	175.863	146.463	231.493	NA	118.856	107.836	nucleoside diphosphate kinase B-like	AT4G09320.1	N
C3	Ghir_A08G026800	60.2497	96.9362	581.491	51.3566	43.4463	13.2075	60.6635	NA	6.72301	8.94014	protein YLS3-like	AT1G55260.1	N
C3	Ghir_D04G002650	135.5	177.798	697.338	109.265	102.18	107.135	113.079	NA	99.6405	93.3975	PREDICTED: uncharacterized protein LOC105780390	AT3G02790.1	N
C3	Ghir_A10G017490	268.085	291.044	828.115	208.191	160.882	178.576	269.31	NA	169.865	109.758	60S ribosomal protein L29-1	AT3G06680.1	N
C3	Ghir_D01G021850	166.459	190.102	689.47	104.837	88.2846	82.232	146.487	NA	81.01	44.4984	60S ribosomal protein L24	AT3G53020.1	N
C3	Ghir_A05G003660	165.3	331.241	885.331	113.928	169.815	52.7107	266.273	NA	28.7227	51.2148	21 kDa protein-like	AT5G20740.1	N
C3	Ghir_D03G010470	144.274	266.182	782.117	132.056	89.478	89.7972	157.408	NA	95.0175	50.8325	40S ribosomal protein S2-2-like	AT1G58684.1	N
C3	Ghir_D09G022970	145.53	192.357	679.21	115.062	83.7882	72.3	136.862	NA	77.9108	47.1323	40S ribosomal protein S15-4	AT5G09500.1	N
C3	Ghir_A06G007330	244.297	324.511	871.634	195.212	152.505	182.533	323.592	NA	170.727	141.559	60S ribosomal protein L31-like	AT5G56710.1	N
C3	Ghir_A09G013120	58.3029	76.404	511.872	40.7586	30.1206	1.4629	3.73258	NA	1.22688	0.252247	F17A17.37 protein	AT2G41800.1	N
C3	Ghir_D08G004090	171.763	266.554	773.867	134.136	101.626	93.348	196.323	NA	79.5363	63.5038	60S acidic ribosomal protein P1-like	AT1G01100.1	N
C3	Ghir_D06G001600	88.1015	144.918	592.803	66.7508	43.2904	45.2433	134.417	NA	30.043	28.5212	non-specific lipid-transfer protein-like 1	AT5G42890.1	N
C3	Ghir_A13G019790	227.773	205.33	717.866	185.966	160.403	196.411	184.434	NA	239.646	180.479	60s ribosomal protein l39-3	AT4G31985.1	N
C3	Ghir_A05G042070	52.8411	84.3198	515.002	47.1876	31.0535	0.082669	3.16708	NA	0.265312	0	flavonoid 3-O-glucosyltransferase-like	AT5G17050.1	N
C3	Ghir_A08G003360	129.321	213.235	686.005	127.928	87.3248	86.2782	123.463	NA	111.283	61.2202	ADP,ATP carrier protein 1, mitochondrial	AT5G13490.1	N
C3	Ghir_A01G020320	144.284	180.677	636.064	112.897	95.4684	97.346	160.015	NA	86.0371	56.3555	60S ribosomal protein L24	AT3G53020.1	N
C3	Ghir_A01G009750	259.087	425.79	976.99	240.921	184.405	159.257	279.008	NA	187.683	105.986	elongation factor 1-alpha-like	AT5G60390.1	N
C3	Ghir_A04G014880	284.156	368.879	909.753	229.938	175.008	206.924	313.861	NA	203.016	123.065	60S ribosomal protein L27a-3	AT1G70600.1	N
C3	Ghir_D07G024680	120.251	154.097	603.312	141.06	91.57	115.385	128.03	NA	152.263	70.6603	protein transport protein Sec61 subunit gamma	AT5G50460.1	N
C3	Ghir_A12G021160	46.8624	84.4156	507.75	45.628	28.3722	5.47226	20.6123	NA	2.49655	0.806599	acid beta-fructofuranosidase-like	AT1G12240.1	N
C3	Ghir_A03G015850	119.093	140.894	612.038	76.509	43.0044	8.0149	27.8255	NA	13.1558	5.48656	MLP-like protein 423	AT1G24020.1	N
C3	Ghir_D09G015200	88.3247	146.841	571.159	88.0578	58.4335	41.4953	74.8588	NA	49.5457	31.1969	adenosine kinase 2	AT5G03300.1	N
C3	Ghir_A01G020890	139.275	197.286	630.405	126.377	98.1989	101.751	135.457	NA	121.623	59.4032	40S ribosomal protein S23	AT5G02960.1	N
C3	Ghir_A08G003920	131.903	216.471	652.211	105.489	74.9505	76.3622	156.867	NA	63.648	50.5326	60S acidic ribosomal protein P1-like	AT1G01100.1	N
C3	Ghir_D12G017810	231.88	278.554	736.927	170.926	129.026	166.033	233.102	NA	163.382	96.395	60S ribosomal protein L34-like	AT1G26880.1	N
C3	Ghir_A13G019710	179.611	185.832	605.824	140.076	110.512	141.828	148.137	NA	143.026	87.0003	40S ribosomal protein S12-like	AT2G32060.1	N
C3	Ghir_A04G012800	214.792	241.078	680.23	144.995	77.786	144.645	140.505	NA	98.6378	49.2708	tubulin alpha-2 chain	AT1G50010.1	N
C3	Ghir_A04G011580	159.296	392.567	866.191	153.207	374.644	92.4415	365.434	NA	93.2607	231.391	glutamine synthetase nodule isozyme-like	AT5G37600.1	N
C3	Ghir_A10G012950	83.8518	162.721	573.129	74.7457	49.2905	60.7404	120.261	NA	54.4169	33.3972	S-adenosyl-L-homocystein hydrolase	AT4G13940.1	N
C3	Ghir_D06G012490	129.14	183.453	583.96	116.49	91.0212	83.4571	125.72	NA	99.8743	73.9389	40S ribosomal protein S18	AT1G34030.1	N
C3	Ghir_D06G007530	231.233	273.267	700.842	199.24	184.182	168.5	263.594	NA	169.019	157.562	60S ribosomal protein L31-like	AT5G56710.1	N
C3	Ghir_A04G007820	40.2639	104.59	493.745	39.7532	29.2464	8.08118	86.0844	NA	11.962	15.9353	aquaporin TIP1-1	AT2G36830.1	N
C3	Ghir_A06G013710	39.7513	85.7282	455.659	40.6449	80.3493	1.19914	3.12576	NA	2.02803	6.44171	eggshell protein 1-like	AT4G21620.1	N
C3	Ghir_D06G021550	80.8431	106.5	470.484	69.1689	47.2659	41.7505	78.9006	NA	54.3217	25.5475	60S ribosomal protein L28-1-like	AT2G19730.1	N
C3	Ghir_A09G001660	83.3013	191.231	576.467	61.887	46.4021	35.5624	136.16	NA	20.9129	7.88009	gibberellin-regulated protein 4-like	AT5G15230.1	N
C3	Ghir_D01G022440	121.046	151.677	526.04	122.631	83.0087	95.5859	118.016	NA	115.51	68.2245	40S ribosomal protein S23	AT5G02960.1	N
C3	G2879	24.6064	39.7859	398.185	26.6796	21.8628	0.474845	0	NA	0.0577463	0	Transducin/WD40 repeat-like superfamily protein	NA	N
C3	Ghir_A11G014160	165.095	204.421	590.316	118.607	92.5921	111.37	161.889	NA	104.246	71.9101	60S ribosomal protein L23	AT3G04400.1	N
C3	Ghir_D10G010460	136.512	189.643	568.48	89.5595	61.0171	77.6568	148.555	NA	75.1826	42.8136	60S ribosomal protein L26-1-like	AT3G49910.1	N
C3	Ghir_D10G012560	72.1312	106.32	465.53	65.7048	107.645	5.01485	14.7369	NA	6.09842	8.42952	shikimate O-hydroxycinnamoyltransferase-like	AT5G48930.1	N
C3	Ghir_A09G016080	130.443	185.915	563.736	94.4924	74.7222	68.4031	151.047	NA	59.4179	42.8589	40S ribosomal protein S23	AT5G02960.1	N
C3	Ghir_A05G000340	196.314	267.913	675.012	156.603	102.468	165.95	249.635	NA	158.701	86.6168	60S acidic ribosomal protein P3-like	AT4G25890.1	N
C3	Ghir_A09G011470	49.2082	80.8601	465.747	51.5888	32.8313	0	0.207935	NA	0.0981317	0	fasciclin-like arabinogalactan protein 12	AT5G60490.1	N
C3	Ghir_D06G012110	39.5383	59.8479	395.225	33.9741	32.3406	3.73246	11.7335	NA	2.98996	7.18146	protein YLS3-like	AT1G55260.1	N
C3	Ghir_A02G004110	91.1488	144.43	499.04	82.3844	71.4275	73.5052	99.1595	NA	67.3211	32.746	60S ribosomal protein L14-1-like	AT4G27090.1	N
C3	Ghir_A13G019040	42.7257	79.9653	424.812	44.2166	62.7049	1.57433	7.96999	NA	3.10991	14.8886	hydrophobic protein RCI2B	AT3G05890.1	N
C3	Ghir_D08G006420	26.2462	49.6117	438.313	25.8348	20.2303	0.0531205	1.07175	NA	0.302109	3.89955	uclacyanin-3-like	AT3G60280.1	N
C3	Ghir_D04G019570	201.122	237.759	621.185	145.864	94.2862	140.524	209.472	NA	153.662	82.3608	60S ribosomal protein L27a-3	AT1G70600.1	N
C3	Ghir_A04G002450	44.6318	63.1884	396.342	53.6194	47.3989	23.5441	19.9859	NA	24.4291	26.7421	probable NAD(P)H dehydrogenase (quinone) FQR1-like 1	AT4G27270.1	N
C3	Ghir_D02G004660	158.442	187.676	554.553	131.784	133.804	139.957	150.484	NA	125.18	96.0343	60S ribosomal protein L23	AT3G04400.1	N
C3	Ghir_D03G011320	36.882	60.1339	391.869	31.0904	25.8732	0.109037	1.5077	NA	0.0663428	0	pectate lyase	AT1G67750.1	N
C3	Ghir_D11G005910	90.4374	131.781	474.921	70.4626	61.3827	47.9526	90.8657	NA	53.374	31.0777	60S ribosomal protein L30-like	AT1G36240.1	N
C3	Ghir_A03G020240	31.8875	42.7721	383.478	36.7808	20.6351	1.23039	1.63925	NA	1.41724	0	proline-rich cell wall protein	NA	N
C3	Ghir_D12G021160	40.175	69.048	399.988	42.1752	26.2999	3.8195	16.4957	NA	4.49972	2.33504	acid beta-fructofuranosidase-like	AT1G12240.1	N
C3	Ghir_A05G035300	207.333	363.138	772.002	146.096	127.338	127.818	292.812	NA	79.0488	80.3977	glyceraldehyde-3-phosphate dehydrogenase 2, cytosolic	AT3G04120.1	N
C3	Ghir_A13G018630	112.709	168.832	511.524	103.293	77.002	91.869	126.468	NA	112.167	72.0707	40S ribosomal protein S21-like	AT5G27700.1	N
C3	Ghir_A13G020120	85.834	129.941	468.179	66.1456	66.3317	21.0837	55.9854	NA	19.9601	61.5848	3-ketoacyl-CoA synthase 10-like	AT2G26250.1	N
C3	Ghir_D09G014410	86.0697	127.805	461.456	49.5088	41.8133	31.6024	87.4145	NA	14.9207	3.34769	60S acidic ribosomal protein P2A-like	AT3G44590.2	N
C3	Ghir_D05G015380	136.001	172.345	511.543	103.326	79.0125	88.5807	127.152	NA	99.207	58.9513	60S ribosomal protein L32-1	AT4G18100.1	N
C3	Ghir_D11G016670	152.23	231.944	594.206	114.793	96.2037	106.263	182.079	NA	92.0782	63.4312	60S ribosomal protein L27-3	AT4G15000.1	N
C3	Ghir_A09G021550	78.6468	182.986	527.66	67.365	48.0516	42.2603	118.158	NA	37.9674	23.1649	adenosylhomocysteinase isoform X2	AT4G13940.1	N
C3	Ghir_D12G027850	40.3686	103.475	435.685	37.3046	21.9128	13.1649	83.5352	NA	5.7583	5.40987	protein EXORDIUM-like 3	AT5G51550.1	N
C3	Ghir_A08G025610	155.291	165.361	502.162	134.437	115.377	117.19	139.991	NA	116.674	80.1047	profilin 2	AT2G19760.1	N
C3	Ghir_A09G014710	92.9559	138.565	460.77	60.6776	41.4167	41.8268	99.6648	NA	32.442	15.9268	60S acidic ribosomal protein P2B-like	AT3G44590.2	N
C3	Ghir_A11G015070	142.852	203.786	547.558	107.938	95.9793	109.753	172.987	NA	97.2482	43.4691	60S ribosomal protein L32-1	AT4G18100.1	N
C3	Ghir_A12G013070	75.9242	236.555	582.717	78.1185	46.6452	41.5612	151.753	NA	36.9458	19.5078	S-adenosylmethionine synthase 2	AT4G01850.1	N
C3	Ghir_A02G004990	39.4095	47.757	352.474	41.0208	20.165	27.5877	20.6841	NA	17.4508	6.43002	protein RALF-like 33	AT4G15800.1	N
C3	Ghir_A09G023760	114.402	180.286	513.425	89.3738	65.4563	74.6071	131.549	NA	76.7024	39.1497	40S ribosomal protein S15-4	AT5G09500.1	N
C3	Ghir_D02G004450	104.689	143.425	462.839	79.4045	72.5729	81.3724	114.782	NA	68.6627	46.2625	60S ribosomal protein L14-1-like	AT4G27090.1	N
C3	Ghir_A06G019370	58.3583	105.237	421.667	54.5912	42.2059	34.1345	62.1461	NA	31.4244	18.0567	40S ribosomal protein S26-3-like	AT2G40590.1	N
C3	Ghir_A13G018590	85.0755	118.153	429.426	65.9253	69.8906	34.9535	71.3006	NA	38.9241	25.3997	40S ribosomal protein S27-2	AT3G61110.1	N
C3	Ghir_D04G011350	145.263	242.688	588.596	149.265	130.647	118.077	209.223	NA	149.589	103.744	fructose-bisphosphate aldolase cytoplasmic isozyme-like	AT2G36460.1	N
C3	Ghir_D07G015430	84.4045	114.451	425.221	64.599	55.7102	45.2881	65.2234	NA	37.2887	18.0889	60S ribosomal protein L36-2-like	AT3G53740.2	N
C3	Ghir_D07G021780	44.4837	102.118	408.244	39.8806	26.6903	30.6865	94.5071	NA	18.9633	14.918	Cytochrome b5	AT2G32720.1	N
C3	Ghir_A05G021970	86.4905	119.418	433.864	96.6014	84.9558	55.5543	64.3127	NA	67.2813	33.8464	Tubulin alpha-2 chain	AT1G50010.1	N
C3	Ghir_D08G006280	103.03	169.097	489.576	78.0075	62.826	49.0949	115.864	NA	42.3858	20.9447	40S ribosomal protein S11-like	AT5G23740.1	N
C3	Ghir_D11G025720	29.1136	42.1135	336.636	22.0847	19.8939	4.45223	10.4802	NA	1.23543	1.60834	arabinogalactan peptide 13-like	NA	N
C3	Ghir_D13G020470	109.907	124.639	434.451	72.033	50.6646	70.9504	94.8465	NA	63.2033	39.3638	40S ribosomal protein S12-like	AT2G32060.1	N
C3	Ghir_A09G020610	156.847	187.324	505.346	131.68	99.3586	148.086	202.89	NA	138.2	68.5661	60S ribosomal protein L37a	AT3G10950.1	N
C3	Ghir_A09G001720	156.243	206.961	525.57	141.987	107.972	84.6214	148.532	NA	89.332	51.4652	60S ribosomal protein L34	AT1G26880.1	N
C3	Ghir_D13G008940	36.4652	59.7386	350.265	28.7737	21.9819	0.816278	2.70607	NA	0.601143	0	cytosolic sulfotransferase 5-like	AT3G45070.1	N
C3	Ghir_D11G022400	43.0965	71.2683	358.598	45.5007	32.1945	12.4988	22.1934	NA	20.6623	34.8052	very-long-chain (3R)-3-hydroxyacyl-CoA dehydratase PASTICCINO 2	AT5G10480.3	N
C3	Ghir_D09G015520	103.804	145.595	445.704	75.6398	73.9388	43.8382	78.7755	NA	39.444	21.0841	40S ribosomal protein S23	AT5G02960.1	N
C3	Ghir_D10G024450	32.8057	50.0112	338.225	33.7198	20.7901	1.4177	2.77906	NA	4.82138	2.33609	Actin	AT3G53750.1	N
C3	Ghir_A10G005540	73.531	129.642	433.095	52.7964	41.5289	30.0598	99.1745	NA	9.95973	11.1936	protein HOTHEAD-like	AT1G72970.1	N
C3	Ghir_A09G006540	52.4993	72.8984	362.122	32.027	22.651	18.4335	50.7639	NA	6.41266	4.69735	putative HR-like lesion-inducing protein	AT4G14420.1	N
C3	Ghir_D09G008940	33.7879	46.3096	333.59	26.9749	21.4927	4.52819	10.2922	NA	1.8379	2.25879	hypothetical protein F383_24067	NA	N
C3	Ghir_A07G015110	81.2628	102.355	394.213	59.9799	49.7965	45.581	65.0269	NA	39.38	22.5516	60S ribosomal protein L36-2-like	AT3G53740.2	N
C3	Ghir_D01G013490	126.526	181.129	485.452	85.5845	62.4918	66.3776	134.524	NA	49.8235	35.0634	40S ribosomal protein S5	AT2G37270.1	N
C3	Ghir_D05G015510	42.962	89.7554	376.175	45.2101	28.4123	1.65297	3.89072	NA	0.961011	0.36953	GDSL esterase/lipase At1g29670-like	AT1G29670.1	N
C3	Ghir_D08G026480	118.789	125.372	418.018	104.268	88.8367	86.5581	99.3534	NA	90.1967	58.9541	profilin	AT2G19760.1	N
C3	Ghir_D10G006370	76.5398	121.821	416.798	50.0908	34.2022	41.3736	98.3336	NA	12.1504	8.01006	protein HOTHEAD-like	AT1G72970.1	N
C3	Ghir_A08G022620	36.2162	66.9602	347.267	29.1377	20.4713	1.3759	10.8009	NA	0.715267	1.11823	GDSL esterase/lipase LTL1-like	AT3G04290.1	N
C3	Ghir_D13G011160	128.741	192.611	497.55	123.692	108.445	105.641	184.784	NA	106.87	69.6894	acyl carrier protein 1, chloroplastic-like	AT1G54630.1	N
C3	Ghir_A06G020430	64.7745	84.7316	364.411	49.8812	32.712	26.9075	59.6459	NA	32.4258	13.7441	60S ribosomal protein L28-1-like	AT2G19730.1	N
C3	Ghir_A10G010950	86.2858	115.204	396.603	52.6856	42.168	30.6773	80.8594	NA	28.5884	22.6719	60S ribosomal protein L23	AT3G04400.1	N
C3	Ghir_D09G014120	75.9959	122.09	409.985	67.195	54.7462	39.468	73.1053	NA	40.9724	19.4118	ubiquitin-60S ribosomal protein L40	AT3G52590.1	N
C3	Ghir_A13G014150	96.2481	140.369	428.884	73.6605	53.7594	55.6038	117.577	NA	58.4761	39.8169	40S ribosomal protein S8-like	AT5G59240.1	N
C3	Ghir_D13G024890	78.9097	102.747	378.731	67.3624	58.8517	56.2796	74.9389	NA	59.4036	35.0832	40S ribosomal protein S15a-1	AT5G59850.1	N
C3	Ghir_D01G017200	26.1144	39.498	331.555	33.1984	18.8686	0.961471	1.66937	NA	0.816315	0.522587	extensin-1-like isoform X1	AT4G38770.1	N
C3	Ghir_A13G001630	134.916	167.045	451.975	103.057	91.8648	105.244	143.561	NA	100.613	69.0244	60S ribosomal protein L35a-1	AT1G74270.1	N
C3	Ghir_A09G018660	54.9585	87.7338	359.285	50.5764	35.9101	50.8966	67.3116	NA	41.113	26.6159	40S ribosomal protein S13	AT4G00100.1	N
C3	Ghir_A07G021710	42.9169	107.459	380.813	31.7518	22.626	26.0959	99.229	NA	12.5389	7.49437	cytochrome b5-like	AT2G32720.1	N
C3	Ghir_D01G000490	91.8822	113.66	388.972	73.7215	50.7755	62.9907	79.3038	NA	70.2518	39.352	40S ribosomal protein S25-4-like	AT4G39200.1	N
C3	Ghir_A02G000560	137.75	167.95	452.964	124.85	88.146	102.869	147.241	NA	122.659	59.1944	40S ribosomal protein S28	AT5G03850.1	N
C3	Ghir_D07G024040	123.332	197.445	483.204	105.499	84.0471	93.9723	171.633	NA	98.5494	58.0873	40S ribosomal protein S17-like	AT5G04800.1	N
C3	Ghir_D10G009580	208.897	310.873	623.607	169.827	131.685	160.872	292.316	NA	158.47	84.8712	60S ribosomal protein L8-3	AT4G36130.1	N
C3	Ghir_A05G015560	101.432	138.787	414.885	74.3776	56.4919	60.1978	84.6811	NA	69.7943	33.5581	60S ribosomal protein L32-1	AT4G18100.1	N
C3	Ghir_D05G028380	144.368	186.564	474.723	109.583	88.2844	93.5401	176.275	NA	82.0371	51.0925	40S ribosomal protein S26-3-like	AT3G56340.1	N
C3	Ghir_D06G014990	134.517	123.576	415.526	121.62	117.582	122.37	100.741	NA	124.244	113.341	60S ribosomal protein L11	AT5G45775.2	N
C3	Ghir_A11G018640	84.9613	139.251	412.302	76.192	56.5369	45.5961	98.2563	NA	52.8836	36.7689	60S ribosomal protein L8-3	AT4G36130.1	N
C3	Ghir_D08G022660	154.459	238.028	532.954	131.627	91.2855	77.991	194.846	NA	88.5277	52.6216	40S ribosomal protein S27-2	AT3G61110.1	N
C3	Ghir_A10G021430	143.956	151.878	427.027	118.427	99.5519	112.544	118.161	NA	122.203	79.9317	60S ribosomal protein L35-like	AT2G39390.1	N
C3	Ghir_A03G008000	151.493	238.54	531.849	116.045	87.3209	99.703	196.682	NA	97.2826	62.8507	40S ribosomal protein S2-2-like	AT1G58684.1	N
C3	Ghir_A11G017910	98.1132	190.783	475.639	93.0614	82.7069	71.9068	136.705	NA	74.3544	49.6885	Isocitrate dehydrogenase [NADP]	AT1G65930.1	N
C3	Ghir_A08G011680	98.3551	146.722	421.202	94.3056	108.573	94.5943	97.9462	NA	91.4289	104.586	60S ribosomal protein L9-like	AT1G33140.1	N
C3	Ghir_A10G022300	41.7102	61.3827	320.285	34.6116	24.2005	9.56115	28.8868	NA	9.47859	6.92781	very-long-chain enoyl-CoA reductase	AT3G55360.1	N
C3	Ghir_D08G008190	140.984	204.695	493.017	101.632	93.5852	97.7572	169.801	NA	96.2894	62.3348	60S ribosomal protein L22-2	AT3G05560.1	N
C3	Ghir_A07G001490	222.064	263.558	555.517	153.035	116.336	143.965	252.742	NA	120.981	84.1419	40S ribosomal protein S3-3-like	AT5G35530.1	N
C3	Ghir_D04G020800	153.24	237.326	521.684	113.575	87.6398	118.861	195.633	NA	101.622	47.9739	60S ribosomal protein L34	AT1G26880.1	N
C3	Ghir_D08G001670	95.3441	80.0563	352.375	44.5244	34.7449	70.1103	59.0032	NA	22.1441	18.0511	protein YLS3-like	AT1G55260.1	N
C3	Ghir_A01G000490	64.4263	95.301	348.591	57.3126	41.889	46.3982	63.9146	NA	51.0565	17.1315	40S ribosomal protein S25-4-like	AT4G39200.1	N
C3	Ghir_D10G017030	86.8712	114.078	372.608	53.8994	46.8671	40.7087	93.584	NA	27.694	9.859	60S ribosomal protein L23	AT3G04400.1	N
C3	Ghir_D11G024060	82.1622	153.608	417.91	67.6448	63.0614	41.4275	98.1905	NA	32.5967	33.6889	actin-7	AT5G09810.1	N
C3	Ghir_D03G014070	184.051	235.883	512.019	163.406	156.129	183.732	245.043	NA	163.664	126.728	ATP synthase 6 kDa subunit, mitochondrial	AT5G59613.1	N
C3	Ghir_D08G012900	205.192	299.865	578.787	163.124	142.398	137.505	256.723	NA	130.011	92.0983	40S ribosomal protein S10-1-like	AT5G52650.1	N
C3	Ghir_A04G015980	155.882	216.316	482.707	97.8007	73.2443	90.3818	170.895	NA	70.218	38.1344	60S ribosomal protein L34	AT1G26880.1	N
C3	Ghir_A06G012040	89.5429	133.298	388.679	85.6854	70.602	73.6154	102.76	NA	82.8021	69.6996	40S ribosomal protein S18	AT1G34030.1	N
C3	Ghir_A07G004430	167.63	210.321	484.756	107.226	91.4018	94.0167	153.042	NA	78.2738	59.9223	40S ribosomal protein S20-2-like	AT3G47370.2	N
C3	Ghir_D04G008460	174.889	295.173	584.441	142.574	105.111	102.216	232.562	NA	72.478	58.9388	glyceraldehyde-3-phosphate dehydrogenase 2, cytosolic	AT3G04120.1	N
C3	Ghir_D13G019220	94.0116	118.069	367.895	62.3709	57.7807	36.8445	73.5124	NA	37.4885	23.1148	40S ribosomal protein S27-2	AT3G61110.1	N
C3	Ghir_A13G008980	151.432	218.872	493.321	137.739	131.701	151.928	206.09	NA	145.203	108.517	PREDICTED: uncharacterized protein LOC107903714	AT5G15320.1	N
C3	Ghir_D08G000880	107.577	164.182	427.071	85.5945	80.1865	70.3911	129.183	NA	51.7914	50.883	60S acidic ribosomal protein P2B-like	AT2G27710.1	N
C3	Ghir_A05G004640	210.543	271.073	545.195	232.481	248.98	124.256	196.421	NA	134.893	93.8341	arabinogalactan protein 15	NA	N
C3	Ghir_A07G012480	231.841	421.488	728.575	213.257	180.737	153.786	350.17	NA	149.879	113.165	elongation factor 1-alpha	AT5G60390.1	N
C3	Ghir_A13G004360	85.538	114.466	367.671	85.2833	69.4137	36.0151	64.5736	NA	36.4828	19.7216	PREDICTED: uncharacterized protein At2g23090-like	AT2G23090.1	N
C3	Ghir_A10G021160	66.9475	141.329	394.806	61.4543	48.4247	44.1173	93.1988	NA	44.9331	28.5765	Elongation factor 1-alpha	AT5G60390.1	N
C3	Ghir_A05G016510	212.398	320.281	610.155	187.391	272.575	219.889	341.27	NA	199.839	235.191	NADH dehydrogenase [ubiquinone] 1 beta subcomplex subunit 3-B-like	AT1G14450.1	N
C3	Ghir_D05G033810	120.062	180.043	439.472	146.278	76.0477	93.0185	146.471	NA	114.579	55.3134	stearoyl-[acyl-carrier-protein] 9-desaturase, chloroplastic-like	AT2G43710.2	N
C3	Ghir_A08G000350	181.847	221.813	489.889	138.484	129.647	148.703	242.043	NA	121.709	81.8513	60S ribosomal protein L35	AT3G09500.1	N
C3	Ghir_A12G027780	33.4221	72.1067	320.673	28.1294	16.9338	12.6013	56.4329	NA	4.03997	3.1757	protein EXORDIUM-like 3	AT5G51550.1	N
C3	Ghir_D01G021580	123.665	172.801	426.13	117.229	66.8458	88.3179	175.692	NA	110.831	45.7371	60S acidic ribosomal protein P2B-like	AT2G27710.1	N
C3	Ghir_A09G025800	88.6143	136.444	383.545	63.7675	50.6258	51.1001	97.7326	NA	39.4907	26.3215	40S ribosomal protein S19-3-like	AT5G61170.1	N
C3	Ghir_A09G014970	75.6554	115.912	358.808	70.3663	71.049	52.78	90.7007	NA	62.5805	36.5529	ubiquitin-60S ribosomal protein L40	AT3G52590.1	N
C3	Ghir_D10G004520	70.6048	106.788	347.152	58.4182	40.784	52.2562	80.0925	NA	41.092	16.9525	60S ribosomal protein L18a-like	AT2G34480.1	N
C3	Ghir_D01G019360	34.3292	56.2042	293.109	28.4422	17.3394	6.40907	28.3901	NA	2.30787	8.60497	3-ketoacyl-CoA synthase 6	AT1G68530.1	N
C3	Ghir_D04G005260	127.472	190.266	444.473	97.3616	71.1428	80.8624	183.318	NA	73.9369	46.0547	40S ribosomal protein S9-2-like	AT5G39850.1	N
C3	Ghir_A11G005950	84.7608	93.3658	331.329	56.0039	49.4904	39.9864	67.4825	NA	48.152	36.928	60S ribosomal protein L30-like	AT1G36240.1	N
C3	Ghir_A06G014210	66.5323	97.6079	334.934	49.0771	54.8713	40.0886	60.2292	NA	34.657	37.1787	60S ribosomal protein L11	AT5G45775.2	N
C3	Ghir_A05G037800	149.209	205.078	460.678	115.241	76.2485	92.585	182.429	NA	80.715	43.4979	40S ribosomal protein S9-2-like	AT5G39850.1	N
C3	Ghir_D10G026200	110.659	235.316	495.496	91.5613	81.5993	77.3892	193.944	NA	63.2619	36.0215	60S acidic ribosomal protein P0-like	AT2G40010.1	N
C3	Ghir_A01G019180	111.547	164.249	409.252	78.5188	71.0283	66.7177	128.663	NA	65.5336	46.8867	60S ribosomal protein L21-1	AT1G09590.1	N
C3	Ghir_A01G020060	91.8152	120.209	361.599	78.4413	54.5494	60.9565	94.0473	NA	80.7495	39.8605	60S acidic ribosomal protein P2A-like	AT2G27710.1	N
C3	Ghir_A01G018860	119.081	157.264	401.245	79.6375	60.1042	61.1334	126.674	NA	59.4624	42.2797	60S ribosomal protein L6-1-like	AT1G74050.1	N
C3	Ghir_A05G030640	107.361	114.198	352.373	62.325	52.2248	58.6572	82.3272	NA	48.4078	34.2969	60S ribosomal protein L35-like	AT2G39390.1	N
C3	Ghir_D08G001070	75.2317	130.332	370.219	69.3128	51.6913	59.8487	116.712	NA	57.0267	32.1524	40S ribosomal protein S14-3	AT3G11510.1	N
C3	Ghir_A08G008170	129.167	155.858	403.823	81.1155	69.1542	73.3906	147.298	NA	76.8272	49.7415	60S ribosomal protein L22-2	AT3G05560.1	N
C3	Ghir_A05G042510	76.7311	100.005	332.526	56.772	57.3046	48.668	83.5067	NA	33.4882	23.7155	caffeoylshikimate esterase-like	AT5G19290.1	N
C3	Ghir_D13G019270	107.413	169.301	413.801	114.987	100.006	119.942	152.501	NA	145.604	91.521	40S ribosomal protein S21-like	AT5G27700.1	N
C3	Ghir_A11G021990	36.5603	62.2126	287.144	31.5329	20.9372	10.2466	20.5664	NA	12.1012	12.5855	very-long-chain (3R)-3-hydroxyacyl-CoA dehydratase PASTICCINO 2	AT5G10480.3	N
C3	Ghir_D13G004160	124.396	142.07	380.555	90.3268	61.0507	107.054	148.06	NA	102.708	45.5764	40S ribosomal protein S16	AT2G09990.1	N
C3	Ghir_A11G008250	57.6301	190.095	434.856	49.1868	42.1158	21.4735	96.0234	NA	7.19126	7.24912	tubulin alpha-3 chain	AT5G19770.1	N
C3	Ghir_A01G011690	96.6927	106.785	339.981	70.2781	43.1268	42.4459	74.155	NA	28.8448	9.96392	classical arabinogalactan protein 4-like	NA	N
C3	Ghir_A10G010060	149.619	199.536	442.951	145.083	110.757	129.09	180.182	NA	163.643	92.7901	40S ribosomal protein S17-like	AT5G04800.1	N
C3	Ghir_D09G001610	123.546	163.24	396.951	106.219	76.4168	70.3005	140.397	NA	76.6972	44.0218	60S ribosomal protein L34	AT1G26880.1	N
C3	Ghir_D03G016960	78.2013	114.88	341.055	85.8617	50.845	62.7585	74.1259	NA	68.1412	38.6903	bifunctional dTDP-4-dehydrorhamnose 3,5-epimerase/dTDP-4-dehydrorhamnose reductase	AT1G63000.1	N
C3	Ghir_A12G026040	381.88	410.377	692.28	255.925	224.904	312.694	467.057	NA	252.588	220.301	ubiquitin-60S ribosomal protein L40	AT3G52590.1	N
C3	Ghir_D02G000540	134.926	157.246	388.7	117.58	80.9725	118.473	140.129	NA	122.618	70.2391	40S ribosomal protein S28	AT5G03850.1	N
C3	Ghir_A05G027640	91.781	121.624	348.609	64.6169	53.2658	54.9263	87.4504	NA	53.1781	33.9335	60S ribosomal protein L3	AT1G43170.1	N
C3	Ghir_D10G006980	38.6579	73.059	291.924	28.6038	23.5359	7.85083	41.0317	NA	4.38205	9.65408	GDSL esterase/lipase APG-like	AT3G16370.1	N
C3	Ghir_D04G017240	273.964	361.239	641.55	244.146	198.384	231.988	360.864	NA	236.865	147.682	40S ribosomal protein S29	AT3G44010.1	N
C3	Ghir_A03G004090	123.559	143.706	370.087	90.2118	76.8655	89.0835	136.321	NA	80.8171	72.4755	60S ribosomal protein L12-3-like	AT5G60670.1	N
C3	Ghir_D05G003060	96.0106	151.651	379.234	72.6373	56.6894	62.364	125.476	NA	38.1408	34.9577	60S ribosomal protein L31-like	AT2G19740.1	N
C3	Ghir_D02G021570	185.068	205.624	445.531	129.66	123.871	113.198	143.264	NA	74.7219	52.5152	40S ribosomal protein S29	AT3G44010.1	N
C3	Ghir_A08G012790	107.302	152.344	377.443	88.7272	93.3752	99.4557	138.035	NA	75.7206	79.7252	cytochrome c oxidase subunit 5C	AT5G61310.1	N
C3	Ghir_D01G016590	78.8526	102.41	335.694	49.0853	49.0332	38.9057	89.8176	NA	32.0238	25.8068	60S ribosomal protein L27a-3-like	AT1G70600.1	N
C3	Ghir_A11G029070	67.6866	66.4152	284.653	61.9607	60.303	53.9787	50.4963	NA	53.4689	54.2674	60S ribosomal protein L22-3	AT3G05560.1	N
C3	Ghir_D07G019970	152.436	219.531	450.685	137.632	116.819	118.472	186.73	NA	123.732	86.7742	60S ribosomal protein L27-3	AT4G15000.1	N
C3	Ghir_A05G013260	72.4419	76.9945	289.737	56.8918	39.3226	47.9057	64.2595	NA	58.5001	22.3509	60S ribosomal protein L37-3-like	AT3G16080.1	N
C3	Ghir_D05G030570	90.8592	121.133	338.66	63.7083	53.262	58.03	115.033	NA	41.2767	26.8062	60S ribosomal protein L35-like	AT2G39390.1	N
C3	Ghir_A09G014430	26.3541	62.2077	284.117	34.7915	22.2441	29.5168	52.8573	NA	36.3534	26.6293	probable aspartyl protease At4g16563	AT3G52500.1	N
C3	Ghir_A05G036380	91.2562	119.655	340.037	83.1512	98.7532	67.4212	75.5083	NA	67.8205	51.5359	actin-58	AT3G12110.1	N
C3	Ghir_A09G005540	110.833	189.318	414.831	84.4999	100.756	57.3615	136.373	NA	38.4375	42.625	NADH dehydrogenase [ubiquinone] 1 beta subcomplex subunit 10-B-like	AT3G18410.1	N
C3	Ghir_D13G004210	292.463	349.328	600.356	261.133	192.429	278.672	404.678	NA	298.14	180.452	polyadenylate-binding protein 8-like	AT1G49760.1	N
C3	Ghir_A03G013970	142.467	173.624	400.428	174.611	125.026	142.984	169.579	NA	169.233	126.231	stress-associated endoplasmic reticulum protein 2-like	AT1G27330.1	N
C3	Ghir_A08G021900	90.8536	145.904	366.892	89.0863	76.9431	52.0053	135.748	NA	62.4605	43.1463	40S ribosomal protein S27-2	AT3G61110.1	N
C3	Ghir_A01G014900	144.932	186.077	411.885	124.956	76.7335	91.0859	169.082	NA	100.634	60.2441	60S ribosomal protein L17-2-like	AT1G67430.1	N
C3	Ghir_D10G005090	75.7611	103.769	317.506	66.2651	70.0741	50.0857	75.6682	NA	53.1272	38.0572	ubiquitin-40S ribosomal protein S27a	AT2G47110.1	N
C3	Ghir_A12G013110	266.615	337.341	583.267	193.383	166.693	186.646	341.179	NA	170.419	113.631	ubiquitin-40S ribosomal protein S27a	AT2G47110.1	N
C3	Ghir_A01G012510	108.779	176.586	393.683	81.4853	66.007	51.2101	133.945	NA	49.0048	33.5982	40S ribosomal protein S5	AT2G37270.1	N
C3	Ghir_A11G012240	44.5195	68.0108	269.69	29.3539	25.0599	21.0852	43.8488	NA	11.159	3.73134	60S ribosomal protein L22-2-like	AT3G05560.1	N
C3	Ghir_A01G010070	23.6363	44.7991	248.745	22.9689	14.9637	0.30084	5.44993	NA	0.713185	0.342113	WSC domain-containing protein ARB_07867-like	AT1G19900.1	N
C3	Ghir_A05G024970	107.368	148.985	356.796	91.9004	74.0372	92.946	131.681	NA	87.1021	43.2729	40S ribosomal protein S18	AT1G34030.1	N
C3	Ghir_D03G010710	106.325	124.871	329.699	84.2391	80.585	75.2262	118.975	NA	86.4779	62.1666	mitochondrial import receptor subunit TOM5 homolog	AT5G08040.1	N
C3	Ghir_D07G009360	81.8664	133.188	336.494	74.6015	57.7931	62.7932	118.451	NA	74.6833	49.1712	40S ribosomal protein S27-2	AT3G61110.1	N
C3	Ghir_A12G022910	90.1803	151.997	356.404	65.4474	55.0568	71.1608	113.195	NA	43.8987	28.3203	60S ribosomal protein L15-1	AT4G16720.1	N
C3	Ghir_A13G003070	107.515	125.166	328.049	73.4248	68.6285	75.4589	108.918	NA	69.2738	50.924	40S ribosomal protein S25-4-like	AT4G34555.1	N
C3	Ghir_D13G001930	120.478	143.369	344.135	78.374	52.0947	79.8394	133.39	NA	78.617	36.2908	60S ribosomal protein L35a-1	AT1G74270.1	N
C3	Ghir_A03G020170	104.699	118.994	320.727	70.4092	53.7906	93.7627	124.276	NA	80.6614	45.5638	40S ribosomal protein S29	AT3G44010.1	N
C3	Ghir_A03G003670	106.385	141.209	342.562	90.1546	112.358	98.6923	124.353	NA	76.305	73.4212	Neuronal acetylcholine receptor subunit alpha-5	AT2G31490.1	N
C3	Ghir_A12G020020	78.7748	133.264	328.638	71.4725	64.8583	47.2255	97.7973	NA	48.7734	27.121	elongation factor 1-delta-like	AT2G18110.1	N
C3	Ghir_D09G012810	23.1423	24.5971	227.957	29.0635	34.483	24.1085	18.265	NA	56.9148	48.2887	hypothetical protein GOBAR_DD25926	NA	N
C3	Ghir_A10G014200	277.634	272.881	499.858	221.125	229.841	204.611	273.392	NA	168.372	137.939	60S ribosomal protein L38	AT3G59540.1	N
C3	Ghir_D05G013750	37.8149	54.6441	245.198	31.7722	27.3363	8.70926	30.0317	NA	5.19844	3.91678	protein HOTHEAD-like	AT1G72970.1	N
C3	Ghir_A07G019650	108.673	152.821	346.131	82.2015	72.2621	78.757	138.1	NA	87.7622	56.4201	60S ribosomal protein L27-3	AT4G15000.1	N
C3	Ghir_A09G011590	89.0142	121.242	314.068	66.0027	53.4612	45.7062	101.272	NA	29.7547	16.5022	10 kDa chaperonin-like	AT1G14980.1	N
C3	Ghir_D10G013380	326.639	289.174	561.739	227.506	267.615	204.231	280.273	NA	155.701	151.088	60S ribosomal protein L38	AT3G59540.1	N
C3	Ghir_A05G034600	28.2305	45.9895	233.386	23.2409	15.4955	0.503608	1.74106	NA	0.355115	0.385734	protein ECERIFERUM 1-like	AT1G02205.3	N
C3	Ghir_A13G024150	82.4108	82.0195	266.395	75.006	64.8092	68.4462	70.1861	NA	85.3001	61.8676	40S ribosomal protein S15a-1	AT5G59850.1	N
C3	Ghir_A05G005260	278.166	301.964	547.361	190.782	153.011	253.188	304.194	NA	161.669	94.3933	60S ribosomal protein L39	AT4G31985.1	N
C3	Ghir_D09G013910	43.1947	79.4408	262.911	47.3448	21.559	25.8838	56.3933	NA	31.8603	14.7666	probable aspartyl protease At4g16563	AT3G52500.1	N
C3	Ghir_D10G020290	39.2111	70.7136	248.144	25.0494	12.8008	25.3239	58.8118	NA	8.6245	2.80395	annexin-like protein RJ4	AT5G12380.1	N
C3	Ghir_A08G006100	83.6678	110.697	290.5	53.9814	39.1419	38.7606	72.6394	NA	29.7396	14.1646	40S ribosomal protein S11-like	AT5G23740.1	N
C3	Ghir_A08G020200	80.1317	114.955	294.597	68.363	68.9318	44.1655	75.7906	NA	38.5266	34.4916	elongation factor 1-delta-like	AT2G18110.1	N
C3	Ghir_A09G005640	119.237	117.771	302.349	88.7419	85.7184	92.8947	96.2908	NA	79.8972	62.4139	40S ribosomal protein S7-like	AT1G48830.1	N
C3	Ghir_A12G004560	86.5024	141.622	322.118	56.6172	53.6796	44.8468	99.3156	NA	27.3834	19.4178	elongation factor 1-gamma-like	AT1G57720.1	N
C3	Ghir_D03G015270	87.332	146.823	329.007	82.9269	97.3089	91.7062	128.432	NA	77.4929	55.7829	Neuronal acetylcholine receptor subunit alpha-5	AT2G31490.1	N
C3	Ghir_D03G014830	91.7717	122.349	296.987	74.6408	67.9508	77.0276	104.217	NA	73.1837	41.6114	60S ribosomal protein L12-3-like	AT5G60670.1	N
C3	Ghir_D10G019760	61.3736	102.372	277.322	43.8078	38.3271	27.9177	96.1682	NA	19.5757	15.2233	40S ribosomal protein S26-3-like	AT2G40590.1	N
C3	Ghir_D12G005600	17.8533	74.3801	221.513	17.714	16.4929	3.84572	20.2329	NA	2.74272	20.3266	non-specific lipid-transfer protein 2-like	AT1G48750.1	N
C3	Ghir_A05G004710	14.0553	28.6551	214.883	17.7152	13.3857	0.404838	0	NA	0.0611621	0	oleosin 1-like	AT2G25890.1	N
C3	Ghir_D08G027270	136.239	118.013	299.332	98.0388	90.943	130.279	108.507	NA	100.682	57.2931	60S ribosomal protein L39	AT4G31985.1	N
C3	Ghir_D12G005080	68.3417	122.141	279.239	53.2059	49.7949	63.7608	98.5048	NA	45.264	31.4176	Excitatory amino acid transporter 1	AT4G20150.1	N
C3	Ghir_D09G005140	77.8889	116.099	272.68	50.0503	52.9108	41.7675	98.8355	NA	24.0857	29.0514	NADH dehydrogenase [ubiquinone] 1 beta subcomplex subunit 10-B-like	AT1G49140.1	N
C3	Ghir_D08G021030	79.6414	113.529	267.424	70.0102	94.2659	53.7348	98.912	NA	59.2029	37.9206	elongation factor 1-delta-like	AT2G18110.1	N
C3	Ghir_D09G010110	110.36	135.317	288.587	96.4545	90.5852	102.235	105.792	NA	123.047	100.398	60S ribosomal protein L10a	AT1G08360.1	N
C3	Ghir_A05G029780	67.2739	140.575	297.788	59.6711	58.4045	28.6765	79.3129	NA	17.2953	9.81706	serine carboxypeptidase-like	AT3G10410.1	N
C3	Ghir_A13G020750	213.251	186.018	387.804	174.593	210.147	210.375	142.007	NA	185.168	176.16	40S ribosomal protein S30	AT5G56670.1	N
C3	Ghir_A13G018980	10.8886	34.473	228.601	5.86605	4.99506	3.29253	5.04018	NA	0.31877	0	Zinc finger, C2H2-like protein	NA	N
C3	Ghir_D11G033840	29.6325	49.3686	197.992	22.4799	32.9474	13.0151	41.5422	NA	8.96285	12.7908	acyl-CoA-binding protein	AT1G31812.1	N
C3	Ghir_A13G003140	8.86064	16.8423	146.294	10.1835	7.27796	0	0	NA	0	0	protein RADIALIS-like 1	AT4G39250.1	Y
C3	Ghir_D07G016770	163.518	265.476	498.66	72.7103	69.1733	78.7006	211.601	NA	30.5666	15.1191	glycine-rich protein 5-like	NA	N
C3	Ghir_D09G010330	25.4118	38.477	162.994	18.1594	10.1363	2.95032	2.96705	NA	9.65821	17.532	Gb:AAF02129.1, putative	AT3G11600.1	N
C3	Ghir_D12G002030	68.1179	97.299	243.335	49.2057	57.3163	80.5803	103.585	NA	41.7692	30.8711	40S ribosomal protein S29	AT3G44010.1	N
C3	Ghir_D02G005740	89.7375	111.147	232.949	74.6655	81.7842	87.3023	104.121	NA	84.4564	59.8732	60S ribosomal protein L29-1	AT3G06680.1	N
C3	Ghir_A08G009020	68.7739	63.2451	194.329	63.1948	31.9831	64.9258	52.2343	NA	65.9398	31.0833	NADH dehydrogenase subunit 6 (mitochondrion)	ATMG00270.1	N
C3	Ghir_D01G010520	62.5521	95.4149	204.014	38.0061	30.8845	24.1603	54.977	NA	22.8333	17.4526	elongation factor 1-alpha-like	AT5G60390.1	N
C3	Ghir_D13G020560	71.3324	86.3563	184.994	53.7822	47.956	62.3448	67.4049	NA	59.4889	33.853	60s ribosomal protein l39-3	AT4G31985.1	N
C3	Ghir_A01G020810	79.7418	60.7365	172.623	75.1036	64.9939	83.0796	79.9634	NA	97.0851	75.5441	DNA-binding protein S1FA	NA	Y
C3	Ghir_D03G000960	7.41707	17.5621	121.339	6.32101	4.605	0	0	NA	0.0084562	1.16254	Transducin/WD40 repeat-like superfamily protein	NA	N
C3	Ghir_A11G016590	49.0043	86.1806	177.789	36.3437	39.7035	39.9359	67.4977	NA	31.2286	15.4089	60S ribosomal protein L27-3	AT4G15000.1	N
C3	Ghir_D10G012320	19.3406	77.7335	174.746	15.6541	9.8927	9.21497	75.3207	NA	4.23031	1.90653	lipid transfer protein	AT5G59320.1	N
C3	Ghir_D10G007460	65.788	87.6529	173.474	50.5328	58.9032	47.5388	85.1595	NA	32.0051	28.5492	60S ribosomal protein L37-3	AT3G16080.1	N
C3	Ghir_D01G022360	52.2095	55.1587	124.268	52.5922	65.4533	81.8411	54.0945	NA	88.2818	73.4108	DNA-binding protein S1FA-like	NA	Y
C3	Ghir_D05G027870	39.2868	65.803	127.466	32.4751	20.1141	44.9927	100.611	NA	30.8943	10.2359	agamous-like MADS-box protein AGL11 isoform X1	AT4G09960.3	Y
C3	Ghir_D09G021430	73.3691	96.6471	164.122	60.2888	82.0913	72.9124	81.9584	NA	58.2767	55.1477	60S ribosomal protein L38	AT3G59540.1	N
C3	Ghir_D04G020730	37.7375	45.8462	110.473	19.972	9.60465	1.13574	1.85256	NA	0.213824	0	protein ODORANT1-like	AT5G15310.1	Y
C3	Ghir_D11G016110	52.0701	186.284	259.793	49.5496	35.2823	8.49911	143.592	NA	5.14645	9.10648	fruit protein pKIWI501-like	NA	N
C3	Ghir_D10G003240	21.9934	53.3951	132.026	32.2066	15.8036	3.58321	17.7274	NA	4.58112	0.680125	protein E6-like	AT1G28400.1	N
C3	Ghir_A12G002000	88.9287	105.57	166.394	57.5193	83.6228	48.7026	76.2207	NA	35.8479	37.6194	40S ribosomal protein S29-like	AT3G44010.1	N
C3	Ghir_D03G016220	9.37584	20.2646	72.6889	7.37164	7.15785	5.40896	13.4264	NA	3.61678	3.22345	myb-like protein Q	AT1G63910.1	Y
C3	Ghir_D01G005170	7.41092	22.8394	67.4555	9.60563	9.85107	5.72027	10.3275	NA	2.22833	1.88111	basic leucine zipper 61-like	AT3G58120.1	Y
C3	Ghir_A12G016680	15.8923	57.1315	97.7449	18.9625	11.0737	15.2223	41.4565	NA	13.1904	8.39258	MYB-like transcription factor ETC1	AT1G01380.1	Y
C3	Ghir_D13G017770	3.84764	9.21034	55.0452	4.30271	2.80033	0	0.437265	NA	0.0306626	0	myb-related protein 306-like	AT1G08810.1	Y
C3	Ghir_A05G027830	54.0591	79.5549	116.06	50.8381	47.5206	51.8534	121.473	NA	44.6357	34.5764	agamous-like MADS-box protein AGL11 isoform X1	AT4G09960.3	Y
C3	Ghir_A01G022860	6.71417	16.9654	57.7249	7.57259	4.826	1.81152	11.3666	NA	1.95032	2.38071	basic leucine zipper 61-like	AT3G58120.1	Y
C3	Ghir_A08G026240	12.7129	34.0706	72.9871	9.38238	5.98954	4.30511	30.0867	NA	4.66126	6.46857	zinc finger CCCH domain-containing protein 23-like	AT2G19810.1	Y
C3	Ghir_A13G015530	4.82689	14.6693	51.8346	6.5095	5.2056	0.830469	0.712955	NA	0.390271	0	basic leucine zipper 34-like	AT2G42380.2	Y
C3	Ghir_D10G003180	8.47028	24.8358	61.2754	6.99966	6.3505	4.49826	12.2036	NA	2.40046	2.60697	squamosa promoter-binding-like protein 3	AT2G33810.1	Y
C3	Ghir_A06G010490	2.42851	7.50738	40.3699	3.49992	2.85283	0	3.94388	NA	0.162079	0	ethylene-responsive transcription factor SHINE 2-like	AT5G25390.2	Y
C3	Ghir_A09G010110	36.1258	44.6123	74.1062	24.2545	22.7768	21.8097	38.9603	NA	19.795	11.1904	histone deacetylase HDT1-like	AT3G44750.1	Y
C3	Ghir_D11G003520	5.65852	10.3093	38.6934	4.32124	2.94275	0.483444	3.81208	NA	0.561483	0.268459	transcription factor TCP14-like	AT3G47620.1	Y
C3	Ghir_A12G012160	19.2981	42.1452	67.9117	16.9362	11.1512	15.3409	33.7078	NA	10.8802	6.11665	auxin response factor 18-like isoform X1	AT4G23980.1	Y
C3	Ghir_A11G003570	4.51541	9.766	37.667	4.70447	1.68269	0.708422	2.93905	NA	0.282426	0.22751	transcription factor TCP14-like	AT3G47620.1	Y
C3	Ghir_A03G002810	8.56581	18.6839	49.1106	6.75588	6.18113	3.76173	11.7792	NA	3.59218	2.75849	myb-like protein Q	AT1G63910.1	Y
C3	Ghir_A13G017050	2.27407	2.20703	30.7147	2.7896	2.1014	0.178528	0.0395173	NA	0.0765157	0	myb-related protein 306-like	AT1G08810.1	Y
C3	Ghir_A11G002820	20.6366	14.7364	41.4534	16.6004	4.28256	13.8296	13.3947	NA	8.36152	2.24501	homeobox-leucine zipper protein HAT4-like	AT4G16780.1	Y
C3	Ghir_D12G016930	6.49474	20.5755	40.18	5.54454	5.65283	4.82967	16.3518	NA	3.1511	1.57008	transcription factor CPC-like	AT1G01380.1	Y
C3	Ghir_A09G004550	2.23694	6.05298	27.536	4.1188	7.54122	1.9052	0.541957	NA	2.79303	5.61061	homeobox-leucine zipper protein ANTHOCYANINLESS 2-like isoform X2	AT4G00730.1	Y
C3	Ghir_D11G010950	1.79945	4.18943	23.1916	1.92483	0.765377	0.661572	0.597475	NA	0.147436	0	B3 domain-containing transcription factor NGA1-like	AT1G01030.1	Y
C3	Ghir_A05G037220	4.53211	5.80282	24.9585	2.8898	1.02349	2.4246	8.7114	NA	1.03902	0.313263	transcription factor WER-like	AT5G14750.1	Y
C3	Ghir_A04G012980	5.12275	6.23762	24.2185	4.35749	2.47186	2.2099	1.02474	NA	1.79405	0.271461	transcription factor MYB44-like	AT4G37260.1	Y
C3	Ghir_A06G017050	2.98046	4.04871	20.3687	1.56005	0.822362	0	1.10551	NA	0.0934296	0	transcription factor bHLH91-like	AT2G31210.1	Y
C3	Ghir_D12G028680	7.24936	12.9802	28.5171	3.19075	2.50713	0	0	NA	0.0708125	0	homeobox-leucine zipper protein HDG11-like	AT1G73360.1	Y
C3	Ghir_A06G017060	1.75377	2.36312	17.7588	1.82433	0.533519	0.464816	0.0756855	NA	0.0174394	0	transcription factor bHLH91-like	AT2G31210.1	Y
C3	Ghir_A05G041580	7.91804	7.57305	20.5582	4.47065	2.98839	3.29593	7.01342	NA	2.61642	1.41487	transcription factor RF2b-like	AT2G40620.1	Y
C3	Ghir_A12G023660	3.91666	8.66313	20.2419	3.98347	2.59319	3.11546	6.18086	NA	0.985977	0.975932	growth-regulating factor 10-like	AT4G37740.1	Y
C3	Ghir_D10G004160	1.21229	3.48463	14.6941	2.13966	0.808416	0.115014	0.550145	NA	1.00976	0	two-component response regulator ARR14-like	AT2G38300.1	Y
C3	Ghir_D06G021450	5.61077	9.88124	20.2133	2.83983	1.01034	5.13251	7.43731	NA	0.923531	0.188157	GATA transcription factor 4-like	AT4G32890.1	Y
C3	Ghir_A12G005220	6.3783	10.2293	20.3405	4.33157	2.76898	4.53017	11.7808	NA	1.95565	3.22611	transcription factor BPE-like	AT1G59640.2	Y
C3	Ghir_D06G017990	0.645565	1.89476	12.3004	0.722785	0.563918	0	0.239616	NA	0.00560685	0	transcription factor bHLH91-like	AT2G31210.1	Y
C3	Ghir_D12G010490	1.45339	5.46471	15.0871	1.7955	0.283823	0.814354	1.7564	NA	0.207296	0.319007	squamosa promoter-binding-like protein 7	AT1G27370.1	Y
C3	Ghir_A11G010510	1.22379	5.55089	15.5319	2.2329	2.61076	0.534693	5.07895	NA	0.825774	1.96473	ethylene-responsive transcription factor ERF023-like	AT1G01250.1	Y
C3	Ghir_A09G004700	2.45115	2.91435	12.1998	2.66701	2.64289	1.08252	1.02853	NA	1.24157	0.22181	dehydration-responsive element-binding protein 1A-like	AT5G51990.1	Y
C3	Ghir_A10G003360	1.02238	3.8027	12.78	1.50912	0.920649	0.061627	0.13262	NA	0.110843	0	two-component response regulator ARR14-like	AT2G38300.1	Y
C3	Ghir_D04G005830	2.3931	2.3364	10.5346	1.12223	0.483993	1.29887	2.36747	NA	0.405479	0	transcription factor WER-like	AT5G14750.1	Y
C3	Ghir_A05G021740	2.85394	3.53703	10.4332	1.81985	0.618181	1.07113	2.94423	NA	0.227774	0	growth-regulating factor 1-like	AT2G22840.1	Y
C3	Ghir_D07G022280	0.590435	2.30199	7.9727	1.15931	0.575669	0	1.60646	NA	0.2584	0	transcription factor MYB30-like	AT3G28910.1	Y
C3	Ghir_A11G024710	0.791553	1.25488	7.47443	0.666351	0.269185	0	0.284356	NA	0.102406	0	myb-related protein 306-like	AT1G08810.1	Y
C3	Ghir_A01G001600	1.35281	1.07506	7.24239	1.27062	0.923333	0.250799	0.503662	NA	0.579652	0	transcription factor ILR3-like	AT5G54680.1	Y
C3	Ghir_A08G017760	0.762458	0.62028	6.63574	0.582384	0.278252	0.982877	1.90271	NA	0.254565	0	zinc finger protein ZAT1-like	AT1G02030.1	Y
C3	Ghir_A01G012560	0.878474	0.69826	5.29844	0.840301	0.476545	0.183733	0.673209	NA	0.678764	0.265047	homeobox-leucine zipper protein HAT14-like isoform X2	AT5G06710.1	Y
C3	Ghir_D09G022590	0	0.0596516	4.64223	0.698887	0.0773969	0.262699	0	NA	0.0178289	0	heat stress transcription factor A-6b-like	AT3G22830.1	Y
C3	Ghir_A03G008130	0.0946211	0.429972	3.09296	0.364733	0.0760275	0	0.242293	NA	0.044268	0	zinc finger protein ZAT1-like	AT1G26610.1	Y
C4	Ghir_D08G013510	84.1088	63.5901	28.5704	261.935	85.9171	192.918	150.549	NA	449.3	173.764	probable WRKY transcription factor 23 isoform X1	AT2G47260.1	Y	WRKY23
C4	Ghir_A08G012840	79.954	56.925	25.1173	213.911	45.6041	114.247	99.4369	NA	278.005	85.5638	probable WRKY transcription factor 23	AT2G47260.1	Y
C4	Ghir_A12G013280	86.1408	55.4103	26.3687	206.98	72.3435	112.928	71.9431	NA	247.555	65.8119	probable WRKY transcription factor 23	AT2G47260.1	Y
C4	Ghir_A01G021050	229.111	129.45	53.0815	365.771	205.154	220.485	163.856	NA	386.066	244.132	glutathione S-transferase L3-like	AT5G02790.1	N
C4	Ghir_D12G013520	91.4509	62.5463	24.4098	180.517	85.8654	92.5854	67.3809	NA	192.402	85.5156	probable WRKY transcription factor 23	AT2G47260.1	Y
C4	Ghir_D05G017610	77.0239	33.9177	22.0091	151.791	52.4378	157.042	76.7677	NA	239.175	107.469	probable WRKY transcription factor 31	AT1G62300.1	Y
C4	Ghir_A05G017170	111.134	79.5021	38.493	225.317	79.1549	129.148	83.1816	NA	198.382	114.582	sugar carrier protein C-like	AT1G11260.1	N
C4	Ghir_A03G000050	16.6183	23.7761	7.28668	72.9865	22.7604	36.195	35.7571	NA	117.045	50.7013	protein YLS3-like	AT1G62790.1	N
C5	Ghir_A03G019970	90.089	225.974	64.9108	48.4221	6529.17	32.333	106.152	NA	12.5264	4274.9	non-specific lipid-transfer protein 2-like	AT3G18280.1	N
C5	Ghir_A05G005110	31.2466	176.168	31.4941	58.3471	2141.37	25.5656	155.822	NA	49.8874	2558.6	BURP domain protein RD22-like isoform X2	AT5G25610.1	N
C5	Ghir_D11G025020	141.264	77.3754	21.7882	219.375	816.855	195.931	127.917	NA	384.75	1129.36	Calcium-transporting ATPase 9, plasma membrane-type -like protein	NA	N
C5	Ghir_D13G018790	59.2693	63.4486	10.2281	83.4324	424.709	46.9085	46.057	NA	43.7504	477.772	auxin-responsive protein IAA16	AT3G04730.1	N
C5	Ghir_A05G037400	28.6897	69.1053	22.2643	16.2855	1584.21	8.45607	53.3117	NA	5.11286	803.87	gibberellin-regulated protein 14-like isoform X2	AT5G14920.1	N
C5	Ghir_A06G003710	189.019	76.2778	22.0632	219.748	622.698	241.565	92.1255	NA	277.381	653.357	probable protein phosphatase 2C 9	AT1G22280.3	N
C5	Ghir_D11G015680	96.0848	50.3495	32.0696	117.616	510.881	99.1037	69.9521	NA	152.383	642.225	heavy metal-associated isoprenylated plant protein 16-like isoform X2	AT3G07600.1	N
C5	Ghir_D11G027050	32.1656	28.275	7.81974	46.5263	335.088	36.9934	22.4637	NA	38.9113	358.376	auxin-responsive protein IAA16-like	AT3G04730.1	N
C5	Ghir_D11G013500	17.7107	23.9813	3.86837	9.04068	381.338	4.67608	11.5774	NA	3.85934	319.326	auxin-induced protein AUX28-like	AT3G04730.1	N	AUX28
C5	Ghir_A09G005620	10.7013	22.4485	4.15492	11.5672	576.436	10.2302	12.4882	NA	10.8287	375.649	transcription factor BEE 1-like	AT1G18400.1	Y
C5	Ghir_A04G000730	21.0637	51.834	4.66136	8.32222	394.593	14.5253	38.4171	NA	5.21681	488.936	PREDICTED: uncharacterized protein LOC107931081	AT5G55620.1	N
C5	Ghir_A11G023430	173.419	129.551	51.2509	190.845	467.524	196.864	156.6	NA	233.155	901.294	transcription factor MYB44-like	AT4G37260.1	Y
C5	Ghir_D01G018420	88.0983	53.035	14.6554	163.891	663.412	46.2153	27.7299	NA	126.802	477.056	endonuclease 2-like	AT1G68290.1	N
C5	Ghir_D10G008030	41.2266	74.2815	21.9268	136.909	643.741	54.5678	66.764	NA	125.388	385.275	DUF761 domain-containing protein	AT1G15385.1	N
C5	Ghir_D08G016010	190.51	221.327	178.96	198.422	544.475	157.397	204.448	NA	226.213	575.951	Pituitary adenylate cyclase-activating polypeptide type I receptor like	AT3G57450.1	N
C5	Ghir_A09G003520	44.0883	34.5077	50.7552	58.341	331.978	46.0876	31.0026	NA	69.0524	494.213	PREDICTED: uncharacterized protein LOC107888739	AT5G40690.1	N
C5	Ghir_A12G023450	136.394	60.9302	22.1287	191.095	449.694	220.333	88.1737	NA	294.28	797.572	Ankyrin repeat and KH domain-containing protein 1	AT2G45360.1	N
C5	Ghir_A10G000600	126.547	44.7005	11.5149	150.755	414.716	90.0346	37.5238	NA	124.708	529.855	probable tyrosine-protein phosphatase At1g05000	AT4G03960.1	N
C5	Ghir_D05G028360	40.2489	60.677	63.0219	65.2996	357.621	82.375	95.6507	NA	118.867	400.914	hypothetical protein B456_009G292900	NA	N
C5	Ghir_A08G008730	120.183	71.2822	19.9228	182.975	563.897	138.175	76.4311	NA	225.825	489.499	probable protein phosphatase 2C 44 isoform X1	AT4G28400.1	N
C5	Ghir_A08G004660	145.564	69.6808	23.2106	189.104	708.235	147.688	62.4563	NA	194.285	551.826	protein SENESCENCE-ASSOCIATED GENE 21, mitochondrial-like	AT4G02380.1	N
C5	Ghir_D03G012120	203.277	116.129	32.6356	233.88	490.07	313.778	146.997	NA	332.743	720.89	protein NBR1 homolog	AT4G24690.1	N
C5	Ghir_D05G022870	348.065	177.481	66.8254	290.672	844.506	396.444	211.539	NA	267.801	711.604	protein EXORDIUM-like 2	AT5G64260.1	N
C5	Ghir_D13G021800	143.359	106.585	45.3097	200.192	425.69	94.832	62.0619	NA	94.8752	365.886	palmitoyl-acyl carrier protein thioesterase, chloroplastic-like	AT1G08510.1	N
C5	Ghir_A04G013070	70.4791	38.2993	8.76926	108.212	447.301	92.6687	59.781	NA	165.563	402.304	caffeoyl-CoA O-methyltransferase	AT4G34050.1	N
C5	Ghir_D04G005630	23.0347	65.6472	14.4564	11.0373	1071.14	3.59209	30.6679	NA	2.42297	340.945	gibberellin-regulated protein 14-like isoform X1	AT5G14920.1	N
C5	Ghir_D11G008540	25.932	10.7632	4.43821	30.7395	230.502	41.932	14.2004	NA	34.5323	247.413	PREDICTED: uncharacterized protein LOC107911597	AT2G35736.1	N
C5	Ghir_D03G009290	153.837	72.575	33.3636	236.779	487.123	210.433	122.694	NA	347.89	593.207	hypothetical protein GOBAR_DD19094	AT1G32928.1	N
C5	Ghir_A09G020840	199.776	94.5022	20.3436	224.865	421.097	257.266	103.453	NA	264.935	537.567	PLATZ transcription factor family protein isoform 1	AT4G17900.1	N
C5	Ghir_D09G014980	181.12	116.141	37.5201	275.152	491.051	176.272	115.48	NA	290.944	672.033	heavy metal-associated isoprenylated plant protein 3-like	AT2G36950.1	N
C5	Ghir_D05G038790	19.6983	43.6079	5.87043	8.6269	502.386	13.2155	62.8625	NA	6.62026	293.068	PREDICTED: uncharacterized protein LOC107922628	AT5G55620.1	N
C5	Ghir_A07G022530	34.1334	35.3263	4.77401	31.0316	281.008	10.0226	21.5244	NA	15.2734	183.064	auxin-induced protein AUX28-like	AT4G14550.1	N
C5	Ghir_D09G005210	14.132	17.3784	4.32702	11.4282	219.616	5.48999	10.8676	NA	10.8452	193.202	transcription factor BEE 1-like	AT1G18400.1	Y
C5	Ghir_A10G022570	418.94	164.339	54.4592	422.639	642.883	250.219	99.317	NA	220.447	563.478	probable E3 ubiquitin-protein ligase RHC2A	AT2G39720.1	N
C5	Ghir_A03G019470	2.03658	3.72191	1.0845	1.30465	280.119	2.30246	0.702807	NA	0.315716	316.77	nucleolar protein 58-like	NA	N
C5	Ghir_D12G023420	181.808	76.4995	29.0942	242.074	425.55	203.793	93.8205	NA	244.795	474.121	Ankyrin repeat and KH domain-containing protein 1	AT2G45360.1	N
C5	Ghir_A04G010200	29.4	19.9573	6.35962	47.0661	200.795	33.5757	17.0559	NA	50.5029	196.07	ammonium transporter 2-like	AT2G38290.1	N
C5	Ghir_A01G007760	54.1838	24.5013	10.8166	72.9422	242.841	80.8408	46.8052	NA	136.106	443.767	probable serine/threonine-protein kinase WNK11	AT5G55560.1	N
C5	Ghir_A10G004360	28.3386	39.213	6.02816	23.0398	190.881	10.4549	17.0444	NA	7.86071	217.443	BOI-related E3 ubiquitin-protein ligase 1-like	AT5G45100.1	N
C5	Ghir_D05G016770	166.421	93.3698	24.7814	219.285	494.827	122.186	64.0495	NA	88.605	303.788	hypothetical protein B456_009G172100	NA	N
C5	Ghir_A05G009130	6.49352	4.08759	1.89791	6.82719	164.949	5.28994	3.5921	NA	5.17541	151.445	probable LRR receptor-like serine/threonine-protein kinase At3g47570	AT3G47570.1	N
C5	Ghir_D10G007340	96.2632	23.5912	7.74528	66.5061	271.617	81.3747	37.9814	NA	114.838	378.43	Thioesterase superfamily	NA	N
C5	Ghir_D07G010170	80.796	56.0587	17.8607	109.048	275.146	103.594	57.5995	NA	130.301	324.93	CCR4-NOT transcription complex subunit 4	AT3G45630.1	N
C5	Ghir_D10G025020	316.678	159.138	56.1829	363.67	559.774	251.277	131.665	NA	240.007	560.403	probable E3 ubiquitin-protein ligase RHC2A	AT2G39720.1	N
C5	Ghir_D11G034760	88.5559	84.6169	80.4714	83.0535	273.521	121.568	107.746	NA	144.027	304.957	delta(12)-fatty-acid desaturase FAD2-like	AT3G12120.1	N
C5	Ghir_A11G005500	24.709	23.861	2.43688	39.0552	196.963	7.50355	7.58287	NA	13.9976	153.54	homeobox-leucine zipper protein HAT22	AT4G37790.1	Y
C5	Ghir_D08G002940	11.6001	18.9658	7.77444	20.7967	162.841	8.82832	10.7177	NA	11.4776	157.721	xyloglucan endotransglucosylase/hydrolase protein 22-like	AT5G57560.1	N
C5	Ghir_D09G003400	50.76	20.6328	14.0993	43.303	204.515	72.1471	28.0553	NA	72.2044	247.633	Calcium-binding site, putative	NA	N
C5	Ghir_A05G010390	126.623	95.07	33.1213	181.702	340.501	219.991	151.034	NA	327.489	701.752	somatic embryogenesis receptor kinase 1-like	AT5G21090.1	N
C5	Ghir_A10G020830	31.8014	32.4356	17.6923	58.3868	189.832	49.233	31.4472	NA	70.3402	226.64	probable receptor-like protein kinase At5g47070	AT2G39110.1	N
C5	Ghir_A06G003020	168.427	66.4684	24.9875	202.479	351.104	106.046	52.1982	NA	161.893	344.888	coiled-coil-helix-coiled-coil-helix domain-containing protein 10, mitochondrial-like	AT5G09570.1	N
C5	Ghir_A10G017630	152.958	137.178	100.206	168.031	326.449	194.951	142.148	NA	242.19	443.487	ATP-citrate synthase beta chain protein 2-like	AT5G49460.1	N
C5	Ghir_D10G022630	53.866	31.1434	11.7604	55.3446	183.577	46.324	19.5219	NA	50.0755	193.715	probable receptor-like protein kinase At5g47070	AT2G39110.1	N
C5	Ghir_A08G018280	165.108	103.577	60.0148	193.529	368.705	115.794	68.3891	NA	136.603	293.164	ACT domain-containing protein ACR8-like	AT1G12420.1	N
C5	Ghir_A06G013680	96.5532	59.0369	16.8412	117.717	252.342	117.412	63.507	NA	135.203	345.034	external alternative NAD(P)H-ubiquinone oxidoreductase B2, mitochondrial-like	AT4G05020.2	N
C5	Ghir_D07G005560	29.7825	14.8899	4.07144	45.16	165.929	33.4676	18.2257	NA	61.534	200.302	HVA22-like protein e	AT5G50720.1	N
C5	Ghir_A09G023690	23.955	26.5659	5.84343	30.8246	214.914	6.98155	13.112	NA	10.3477	131.958	auxin-induced protein 22D-like	AT5G43700.1	N
C5	Ghir_A02G014640	3.69077	21.9721	3.26302	2.88247	185.686	1.20185	14.1617	NA	1.14016	161.759	glucan 1,3-beta-glucosidase A-like	NA	N
C5	Ghir_A11G011580	100.848	46.1776	7.93452	128.862	275.281	89.4966	35.3049	NA	110.357	266.077	transcription factor MYB108-like	AT2G47190.1	Y
C5	Ghir_A07G016570	34.6675	22.5976	11.9991	54.8247	405.58	24.7485	16.4113	NA	33.4401	170.574	probable pectate lyase 20	AT3G07010.1	N
C5	Ghir_A05G040540	3.03103	18.5295	3.87435	3.51206	266.837	2.7512	7.83595	NA	1.31097	155.114	flavonol synthase/flavanone 3-hydroxylase-like	AT5G08640.1	N
C5	Ghir_D13G002240	18.775	11.0709	1.9531	14.0049	204.273	6.51119	4.16317	NA	8.24125	127.428	zinc finger protein ZAT11-like	AT2G28710.1	Y
C5	Ghir_A13G018140	25.2637	37.5468	3.10709	32.1733	145.51	21.1434	24.6792	NA	16.8399	194.666	auxin-responsive protein IAA16	AT3G04730.1	N
C5	Ghir_A12G004890	57.413	57.9109	22.1043	113.185	238.092	57.9188	51.7585	NA	98.6928	254.409	VQ motif-containing protein 22 isoform X2	AT4G39720.1	N
C5	Ghir_A06G018040	59.9482	31.3202	13.5687	96.7315	342.899	41.7256	33.8229	NA	88.1033	203.847	zinc finger protein ZAT11-like	AT2G37430.1	Y
C5	Ghir_A04G007990	58.5401	32.6319	14.1328	79.832	201.188	43.3966	33.0142	NA	73.3984	217.455	heavy metal-associated isoprenylated plant protein 3-like	AT2G36950.1	N
C5	Ghir_A11G030090	25.7919	20.2647	7.20627	37.9834	165.107	18.8821	14.2567	NA	20.9239	134.838	ABC transporter C family member 3-like	AT3G13080.1	N
C5	Ghir_A11G011300	36.5208	9.71189	4.44713	45.3964	167.502	70.5272	29.2659	NA	100.923	256.455	chitinase 10-like	AT1G02360.1	N
C5	Ghir_D04G004270	39.5875	24.4722	8.13016	55.6989	200.295	21.7423	13.2686	NA	25.5208	124.796	protein SRC2 homolog	AT4G15755.1	N
C5	Ghir_D01G006690	103.6	45.8664	12.522	81.558	222.173	89.2819	52.5816	NA	65.8512	224.898	calcium/calmodulin-regulated receptor-like kinase 1	AT5G54590.2	N
C5	Ghir_D11G008080	62.7855	36.5603	5.30038	103.83	223.543	52.5087	19.1211	NA	59.1319	258.375	probable receptor-like protein kinase At5g47070	AT5G47070.1	N
C5	Ghir_D13G022260	18.1433	10.6998	1.85506	28.2492	152.814	56.47	23.6956	NA	84.1881	522.256	heptahelical transmembrane protein 1-like	AT5G20270.1	N
C5	Ghir_A10G015080	9.78441	8.55622	2.14515	17.8403	115.824	21.5237	13.236	NA	44.6607	203.183	cationic peroxidase 1-like	AT5G05340.1	N
C5	Ghir_D04G009370	49.3866	71.6636	29.1419	78.7632	175.582	49.6114	82.6025	NA	105.802	238.24	homeobox-leucine zipper protein HAT22-like	AT4G37790.1	Y
C5	Ghir_D12G019380	249.925	132.937	59.4815	300.995	433.506	305.747	204.488	NA	390.479	732.768	SNAP25 homologous protein SNAP33-like	AT5G61210.1	N
C5	Ghir_D01G008110	48.7583	18.8293	10.371	80.6528	189.013	85.9798	53.6132	NA	159.246	580.961	probable serine/threonine-protein kinase WNK11	AT5G55560.1	N
C5	Ghir_D05G012840	39.2171	15.2365	4.27686	43.345	137.017	26.0367	18.5379	NA	53.4689	150.852	auxin-induced protein AUX22-like	AT3G15540.1	N
C5	Ghir_A11G003090	91.6492	53.3718	8.58745	96.0812	207.703	70.3385	41.2551	NA	91.2234	285.84	PLATZ transcription factor family protein isoform 1	AT4G17900.1	N
C5	Ghir_A08G016440	87.0341	58.0956	27.3236	90.1746	185.744	72.8962	50.7144	NA	85.7445	201.062	PLATZ transcription factor family protein isoform 1	AT4G17900.1	N
C5	Ghir_D01G021030	20.9536	27.2916	45.7215	49.6251	144.764	22.879	26.2238	NA	60.1128	245.175	protein YLS9-like	AT3G11660.1	N
C5	Ghir_A09G018540	1.41025	6.83853	1.32861	1.19425	98.4525	3.08998	5.7924	NA	1.33897	193.76	transcription factor BEE 1-like isoform X1	AT1G73830.1	Y
C5	Ghir_A11G007220	29.1083	12.904	8.61966	46.9652	162.524	36.1016	24.6686	NA	50.1013	140.912	Calcium-binding site, putative	AT5G40690.1	N
C5	Ghir_D11G007180	20.4143	11.0919	4.48388	28.1407	118.231	20.6882	13.9214	NA	23.7835	118.71	Calcium-binding site, putative	AT5G40690.1	N
C5	Ghir_A06G001440	199.242	122.247	60.5312	241.621	342.474	207.232	148.592	NA	220.485	370.225	probable thylakoidal processing peptidase 2, chloroplastic	AT1G06870.1	N
C5	Ghir_A05G035400	10.3717	5.22884	1.93916	11.0386	94.2365	7.0868	5.5089	NA	9.67186	158.98	Calcium-binding site, putative	AT5G40690.1	N
C5	Ghir_D12G026640	118.742	85.6482	49.8007	165.901	271.482	133.677	85.4088	NA	142.011	408.906	ABC transporter C family member 10-like	AT3G59140.1	N
C5	Ghir_D11G036610	22.22	11.826	2.30946	31.8397	120.247	16.5535	10.4157	NA	18.6187	108.734	homeobox-leucine zipper protein HAT22	AT4G37790.1	Y
C5	Ghir_A12G020060	79.8583	34.0542	17.2947	84.2231	165.643	70.263	45.6248	NA	97.5366	215.586	exocyst complex component EXO70B1-like	AT5G50380.1	N
C5	Ghir_D02G007690	21.2786	16.7879	8.19618	60.1933	355.301	13.0622	10.6624	NA	19.0296	104.033	Matrix 1	AT1G76980.1	N
C5	Ghir_A11G022260	61.5179	48.4736	90.7045	81.307	199.263	89.252	54.9868	NA	107.3	305.364	heat shock 70 kDa protein, mitochondrial-like	AT5G09590.1	N
C5	Ghir_D02G010110	7.99428	9.47264	2.12764	11.3984	90.5087	25.97	14.3195	NA	58.1444	243.15	splicing factor, proline- and glutamine-rich	NA	N
C5	Ghir_A12G000820	25.8088	14.5924	7.25215	37.5834	132.927	9.29819	9.02112	NA	12.783	81.7245	zinc finger protein CONSTANS-LIKE 13-like	AT2G47890.1	Y
C5	Ghir_A11G005360	52.055	42.4606	16.7594	56.7618	133.687	43.1509	50.3771	NA	53.9897	171.922	transcription factor MYB44-like	AT4G37260.1	Y
C5	Ghir_A01G020850	37.2243	11.8495	5.24332	40.9989	114.209	48.7391	14.8043	NA	43.8744	153.975	mitochondrial import inner membrane translocase subunit TIM14-1-like	AT2G35795.1	N
C5	Ghir_D08G001290	6.34411	6.16905	1.97195	9.60198	130.337	5.52165	3.41175	NA	10.0498	77.7916	LOB domain-containing protein 1-like	AT1G07900.1	Y
C5	Ghir_A11G026900	48.5724	17.4587	5.0869	52.7202	122.699	48.5663	22.8338	NA	64.1938	236.287	auxin-responsive protein IAA16-like	AT3G04730.1	N
C5	Ghir_A13G023670	14.351	5.79087	2.30865	28.9353	91.8676	10.5872	5.08667	NA	19.7571	114.06	PHD finger-like domain-containing protein 5B	AT1G07170.1	N
C5	Ghir_A11G007690	16.2707	37.1559	3.24365	30.3134	119.234	18.5448	20.6635	NA	26.4728	87.5691	NAC12 L-protein	AT5G61430.1	Y
C5	Ghir_D04G011730	23.534	13.3001	5.42779	45.9078	122.535	35.9183	23.3874	NA	57.0988	201.823	UDP-glycosyltransferase 73C6-like	AT2G36800.1	N
C5	Ghir_A03G005210	24.4408	22.4059	16.6718	29.541	93.7	17.8473	16.0174	NA	22.3011	97.5637	scarecrow-like protein 30	AT5G59450.1	Y
C5	Ghir_A08G013010	9.3832	8.8883	1.50784	32.5806	98.5916	13.3605	9.15658	NA	27.693	163.225	ABC transporter B family member 11-like	AT2G47000.1	N
C5	Ghir_D05G002000	29.4527	8.56807	3.12091	36.1151	100.738	37.46	20.9277	NA	44.9987	180.225	Lactoylglutathione lyase / glyoxalase I family protein	AT1G80160.1	N
C5	Ghir_A12G002900	47.2652	22.3065	3.89016	71.845	136.686	43.7972	20.9529	NA	69.4716	205.719	universal stress protein PHOS32	AT2G21620.2	N
C5	Ghir_A13G004500	55.3141	33.3706	11.4484	100.339	169.721	66.9291	36.7902	NA	111.309	289.653	probable beta-D-xylosidase 5 isoform X2	AT3G19615.1	N
C5	Ghir_A12G012800	24.244	42.3001	12.3405	44.4086	108.207	30.4266	28.6977	NA	47.1963	163.683	germin-like protein subfamily 2 member 4	AT3G62020.1	N
C5	Ghir_D05G011650	1.05337	0.263981	0.430275	0.591316	65.8137	0	0.506084	NA	0.287156	99.3448	beta-amyrin synthase	AT1G78950.1	N
C5	Ghir_D10G005120	19.1203	26.7044	10.9128	19.2376	85.0549	5.28367	14.8042	NA	5.08264	113.882	BOI-related E3 ubiquitin-protein ligase 1-like	AT5G45100.1	N
C5	Ghir_D12G019300	35.9909	12.3541	5.32391	56.7896	114.145	49.1085	26.6685	NA	70.0793	201.775	probable LRR receptor-like serine/threonine-protein kinase At1g74360	AT1G74360.1	N
C5	Ghir_D12G028410	10.8554	12.4018	21.3844	23.5162	66.7318	37.7352	19.278	NA	51.5571	154.787	mitochondrial import inner membrane translocase subunit TIM22-4	AT3G10110.1	N

## Sheet: C3 highly expressed genes
The highly expressed genes in C3
Gid	WT.C1	WT.C2	WT.C3	WT.C4	WT.C5	FL.C1	FL.C2	FL.C3	FL.C4	FL.C5	C3EnrichFC	WT -48h	WT -36h	WT -24h	WT -12h	WT 0h	WT 12h	WT 24h	WT 36h	WT 48h	FL -48h	FL -36h	FL -24h	FL -12h	FL 0h	FL 12h	FL 24h	FL 36h	FL 48h	Gene function by BLAST2GO	Ortholog of A. thaliana	TF or not	Gene symbol	Reference
Ghir_D06G018690	0	0.0883804	3.4718	0.144388	0	0	0	NA	0	0	24.045	0	0	0	0	0	0.0734338	0	0.605375	0	0	0.0110914	0	0	0	0	0	0	0	cucumisin-like isoform X1	AT4G00230.1	N
Ghir_A05G029680	0.0820554	0.118367	3.02352	0.134335	0.0881547	0.0876347	0	NA	0.105384	0	22.5073	0.180942	0.0344457	0	0.677179	0.57547	0.515455	0.634902	1.88729	2.58616	0.088528	0.0339621	0.112939	0.0648874	0.0520204	0.172114	0.107003	0.0330685	0.0526688	cyclin-dependent protein kinase inhibitor SMR1-like	NA	N
Ghir_D07G001780	0	0	1.08561	0.0525743	0	0	0	NA	0	0	20.649	0	0	0	0.0717065	0	0.012239	0.123586	0.209474	0.287511	0	0.0448242	0	0.0324701	0	0.0877914	0	0.0551142	0	PREDICTED: uncharacterized protein LOC105803180	AT5G20790.1	N
Ghir_D01G022120	0	0.149278	2.72018	0.129613	0	0.087432	0	NA	0.0463457	0	18.2222	0	0	0.0851713	0.311614	0	0.350121	0.326867	3.05716	2.60402	0	0.0113207	0	0.0538528	0.0520204	0.131855	0.424311	0	0.0210675	flavonol sulfotransferase-like	AT1G18590.1	N
Ghir_A09G009230	1.19215	0.842657	21.5991	0.906339	0.736317	0	0.0765059	NA	0.207778	0.251989	18.1178	0	0	0	0.0360577	0	0.0850716	0.88463	2.92429	3.63851	0	0	0	0.0108234	0.0312123	0.00548696	0	0.0928375	0.217575	cadmium tolerant 1	NA	N
Ghir_D11G012970	0	0.0547075	3.69947	0.224887	0	0	0	NA	0.0278743	0	16.4503	0.122583	0.103337	0.0638785	0.629102	0.404837	0.470106	0.101442	0.826872	0.750028	0	0.207713	0.0979423	0.162139	0	0.199549	0	0	0.0526688	antifungal protein ginkbilobin-2-like	AT5G48540.1	N
Ghir_D07G011970	2.69175	2.58997	45.161	2.80623	2.80578	0.0842579	0.133247	NA	0.007275	0	16.0931	0	0	0.254706	0.048077	0.353384	2.1891	1.67544	12.6564	7.05938	0	0.0559157	0.051336	0.0430822	0.145851	0.00548696	0	0	0	transcription repressor OFP13-like	AT5G04820.1	Y
Ghir_A06G007200	1.05103	0.934458	15.9521	0.973818	0.559243	0	0.906931	NA	0.0368443	0	15.1776	0	0	0	0	0	0	0	0	0	0	0	0	0	0	0	0	0	0	leucine-rich repeat extensin-like protein 4	AT4G29240.1	N
Ghir_D03G015890	0.0820554	1.06817	15.8438	0.511287	0.566943	0	0	NA	0.0127533	0	14.8327	0	0	0.0530638	1.04654	0.558018	0.432487	1.15915	4.23274	5.56959	0	0.0554571	0.0544124	0.173068	0.328463	0.221665	0.0105321	0	0	PREDICTED: uncharacterized protein LOC107927080	NA	N
Ghir_D09G013410	0.292935	0.418179	5.78898	0.326928	0.0744058	0	0	NA	0.0948439	0	13.8433	0	0	0	0	0	0	0	0	0	0	0	0	0	0	0	0	0	0	strigolactone esterase D14-like	AT3G24420.1	N
Ghir_A03G008690	0	0	1.43475	0.0249884	0.0484193	0	0.10493	NA	0.00958545	0	13.6733	0	0.0459276	0	0.0841347	0	0.583563	0.388693	3.89084	1.10004	0.0436975	0.301073	0	0.0108234	0.0625907	0.0660117	0	0.163831	0	PREDICTED: uncharacterized protein LOC108482431	AT4G12690.1	N
Ghir_D06G007370	0.149104	0.930832	13.6522	0.57109	1.00611	0	0.356299	NA	0.0269771	0	13.5694	0	0	0	0	0	0	0	0	0	0	0	0	0	0	0	0	0	0	leucine-rich repeat extensin-like protein 4	AT4G29240.1	N
Ghir_D07G015060	1.74666	2.37003	31.2002	2.16589	1.45285	0.418054	1.89543	NA	0.308486	0	13.1644	0.384466	0.103337	0	0.94693	0	0.584422	0.499015	1.24632	3.28512	0.418411	0.246533	0.051336	0.475119	0	0.0769857	0.254452	0	0.261435	arabinogalactan peptide 20-like	AT3G61640.1	N
Ghir_D05G026670	1.24744	1.12657	15.4137	0.87692	0.670925	0	0	NA	0	0	12.3563	0.0413582	0	0	0	0	0.255816	1.14688	2.54991	4.45605	0	0	0.0102672	0	0	0.0167132	0	0	0	probable carbohydrate esterase At4g34215	AT3G53010.1	N
Ghir_D11G006440	0	0.0936583	1.47499	0.123441	0	0	0	NA	0.0407983	0	11.949	0.1042	0.751804	0.456551	0.0598236	0	0.374298	0.585775	1.95102	0.989469	0.468678	0.424455	0.125149	0.480505	0.0468184	0.45464	0	0	0.0526688	GDSL esterase/lipase At5g08460-like	AT5G08460.1	N
Ghir_D12G012170	0.0820554	0.231816	2.85894	0.239712	0	0.0528667	0.161025	NA	0.0529861	0	11.9266	0.0111439	0	0.0745249	0.299595	0	0	0.416174	0.745107	0.790702	0.0218487	0.185187	0.051336	0.0107706	0.0730224	0	0	0.252618	0	protein trichome birefringence-like 25	AT1G01430.1	N
Ghir_D05G002910	0	0.189002	2.12893	0.152622	0.167282	0	0.0866953	NA	0.0210248	0	11.2641	0.0445757	0.137783	0	0.0956087	0.185072	0.169241	0	0.0464941	0	0.128546	0	0.0616032	0.0974103	0	0.0557105	0.176975	0.0881828	0	profilin	AT2G19770.1	N
Ghir_A01G016310	0	0.14488	3.03477	0.218513	0.0749646	0	0.272695	NA	0.0610374	0	11.1288	0.166355	0	0.0636766	0.0239022	0.0105755	0.251908	0.0563564	1.1248	0.725027	0.197886	0.0566036	0.128129	0.161822	0.0104318	0.00548696	0.130422	0.0220457	0	solute carrier family 40 member 2-like	AT5G03570.1	N
Ghir_D13G020350	2.27897	2.64257	29.136	2.21737	0.676347	0	0	NA	0	0	11.0256	0	0	0	0	0	0	0.0676277	1.73631	0.700026	0	0.0113207	0	0	0	0.0222842	0	0	0	UPF0057 membrane protein At4g30660-like	AT4G28088.1	N
Ghir_A13G017050	2.27407	2.20703	30.7147	2.7896	2.1014	0.178528	0.0395173	NA	0.0765157	0	11.0104	0	0	0	0.0359896	0	1.58497	2.67413	4.96812	4.54831	0.0937355	0.236818	0.225878	0.129669	0	0.398257	0	0.634084	0.184248	myb-related protein 306-like	AT1G08810.1	Y
Ghir_D12G011950	0.17533	0.165515	4.67616	0.430017	0.208647	0.0872807	0.336957	NA	0.256179	0	10.8744	1.25248	0.478905	0.489399	4.00718	0.30852	1.53767	0.725404	2.56732	2.94214	0.768729	1.64117	0.551026	1.30139	0.937974	1.56992	1.33848	2.70735	1.66443	pentatricopeptide repeat-containing protein At2g20540-like	AT3G01580.1	N
Ghir_A03G005460	1.57238	1.03482	17.0007	1.30323	0.595566	0.81019	0.993869	NA	0.358571	0	10.8121	0.0644504	0	0.0851713	0.0420674	0.100833	0.0611948	0	0.373104	0	0.145811	0.301303	0	0.118582	0	0.165618	0.079327	0.142491	0.170943	serine/threonine-protein phosphatase PP1-like	AT5G59160.1	N
Ghir_A12G009260	1.76445	2.90688	30.591	2.92142	0.705991	0	0.139254	NA	0.283785	0.19965	10.4713	0	0	0	0	0	0	0.112713	0.308424	0.387514	0	0	0	0	0	0	0	0	0.0455847	Helicase required for RNAi-mediated heterochromatin assembly 1	NA	N
Ghir_A01G004190	6.17062	5.78379	64.4146	5.15907	2.60403	0.49649	0.153207	NA	0.145152	0	10.4389	0.55547	1.99093	0.0532321	2.46215	0.0109415	0.83517	1.34824	9.37017	10.0503	1.00527	1.37892	0.864676	0.782608	0.250003	0.656565	0.138935	1.15186	0.626205	protein trichome birefringence-like 42	AT1G78710.1	N
Ghir_A03G003500	3.58058	3.55019	48.7151	4.66816	1.82163	0	0.134485	NA	0.00807322	0	10.4356	0	0	0	0.0360577	0	0	0.0338139	1.74167	2.14945	0	0.122923	0	0	0	0.0663481	0	0	0.182339	RING-H2 finger protein ATL66-like	AT3G10910.1	N
Ghir_D13G023190	0	0	1.16157	0.11228	0	0	0.0485927	NA	0	0	10.3452	0	0	0	0	0	0.240571	0.268917	0.861593	0.36465	0	0.0332742	0	0	0	0	0	0	0	IQ domain-containing protein IQM2-like	AT3G13600.1	N
Ghir_D05G023760	0.287662	1.72427	17.7592	1.19812	0.520009	0	0.0343498	NA	0.144268	0	10.2995	0.00557196	0	0	0	0.369248	0.222213	0.32607	2.01046	2.74574	0.142017	0	0	0.0972519	0	0.165702	0	0	0.0526688	WAT1-related protein At4g08300-like	AT4G08300.1	N
Ghir_D05G025500	0	0.221217	2.27758	0.128178	0	0.141293	0.099295	NA	0.0590088	0	10.2957	0.0274576	0.174233	0.0319056	1.8551	0.931456	4.25431	3.01606	3.39151	1.34873	0.246677	0.161972	0.462409	0.216309	0.114445	0.143502	0.0421283	0	0	serine/threonine protein phosphatase 2A 57 kDa regulatory subunit B' beta isoform-like	AT3G09880.1	N
Ghir_A12G009080	0.413288	0.31706	4.86043	0.476085	0.16373	0	0	NA	0.0217203	0	10.2092	0.374872	1.13097	0.797202	2.69547	0.431805	3.21795	2.58489	11.3699	4.20283	0.562579	1.70263	0.884365	1.31261	1.12974	0.46368	0.372492	1.99356	0.654449	nodulation receptor kinase-like	AT2G37050.3	N
Ghir_A10G009690	7.85334	8.61418	86.8529	6.3594	4.01517	0.130213	1.04937	NA	0.215474	0	10.0826	0.16865	0.634312	0.127757	0.286894	0.243237	0.545301	0.392171	3.78032	4.26799	0.0983193	0.212113	0.0544124	0.194451	0.0832327	0	0.0760793	0.12105	0.102566	Transducin/WD40 repeat-like superfamily protein	NA	N
Ghir_A05G014440	0.547034	0.972717	9.827	0.980318	0.703475	0.381508	0.626191	NA	0.297033	0	10.0243	1.15212	0.553537	0.340046	0.281907	0.403739	0.217296	1.26218	1.51436	2.07238	0.135396	0.697799	0.125149	0.107917	0.104318	0.260914	0	0.163932	0.481689	PREDICTED: uncharacterized protein LOC108452227	AT1G54120.1	N
G2879	24.6064	39.7859	398.185	26.6796	21.8628	0.474845	0	NA	0.0577463	0	10.0082	NA	NA	NA	NA	NA	NA	NA	NA	NA	NA	NA	NA	NA	NA	NA	NA	NA	NA	Transducin/WD40 repeat-like superfamily protein	NA	N
Ghir_A10G005260	0.373894	1.33211	17.4072	1.03945	1.75195	0	1.24025	NA	0.120486	0.965113	9.93586	0	0	0.137966	2.23365	0.0634531	0.405947	0.54513	3.82043	3.643	0	0.330865	0.981077	0.733982	0.729726	0.0661799	0.136917	0.152909	0.115871	subtilisin-like protease SBT1.4	AT3G14067.1	N
Ghir_A12G021570	0.602039	0.517945	7.54919	0.781371	0.713327	0.531054	0.311391	NA	0.481507	0	9.66146	0.28009	0.0918553	0.447149	0.192308	0.289931	1.15691	1.56465	1.99188	1.26406	0.0436975	0.369915	0.239415	0.551094	0.0678066	0.444507	0.35866	0.0109221	0.444451	PREDICTED: uncharacterized protein LOC107947636	NA	N
Ghir_A13G017190	0.847684	0.385545	8.13051	0.747919	0.515545	0.840724	0.773656	NA	0.410821	0	9.59144	0.599007	0.910279	1.33431	2.70807	3.1912	3.53642	2.81145	8.57406	7.74339	0.254545	2.90704	2.27224	2.76394	3.21465	1.72902	1.85271	1.82785	2.0859	cation/calcium exchanger 2-like	AT5G17850.1	N
Ghir_A09G012470	1.97112	1.8758	18.1039	1.61695	1.5208	0.0590523	1.60512	NA	0.532206	0.252247	9.18459	0.142458	0.711016	0.393648	0.77907	0.190359	0.182683	0.538564	2.66724	1.80811	0.291393	1.13889	0.430992	0.528814	0.1145	0.288349	0.3377	0.209434	0.164906	PREDICTED: uncharacterized protein LOC108455790	AT1G71970.1	N
Ghir_D12G004060	13.0506	17.6256	161.295	12.2373	9.81849	0	0.358006	NA	0.0408149	0	9.15119	0	0	0	0	0	1.02979	4.01442	13.6557	9.54126	0	0.0226414	0	0.0324701	0	0	0	0	0	putative elongation of fatty acids protein DDB_G0272012	AT3G06470.1	N
Ghir_A07G000300	0.473065	1.28523	11.7408	0.696726	0.645451	0.691759	0.842929	NA	0.0550873	0	9.13524	0	0	0.169804	0.324179	0	0	0.258443	0.174653	0.187507	0	0.15528	0	0.0971463	0.0624245	0.0438957	0.0652109	0.0440914	0	potassium channel toxin alpha-KTx 3.16-like	NA	N
Ghir_D05G022790	0.263667	0.53182	6.1196	0.440807	0.674083	0.517804	0.258366	NA	0.0367745	0	9.07842	0.144871	0.0929245	0.154087	0.347536	0	0.146868	0.338006	0.617849	0.500019	0	0.0554571	0	0.0323645	0	0.0222842	0.121119	0	0.0421351	acetylajmalan esterase-like	AT1G28590.1	N
Ghir_D05G003610	6.05411	5.87998	54.855	2.85597	1.34024	0.573567	0	NA	0	0	9.06079	0	0	0	0.203169	0	1.60193	3.1533	33.2378	28.7429	0.12563	0.0898778	0	0	0	0.155149	0.0315963	0	0.0113962	auxin-binding protein ABP19a-like	AT5G20630.1	N	GhABP19/20	doi:10.1093/nar/gkg358.
Ghir_A10G024370	5.01865	5.81528	52.3842	4.09509	1.96179	0.781368	0.874771	NA	0.436324	1.98489	9.00803	0	0.161682	0.137966	1.43235	0.21151	0.533705	0.766182	3.45444	2.56065	0.28579	0.212342	0.0924048	0.204905	0.172083	0.0222842	0.0754066	0.0436882	0.14815	RING-H2 finger protein ATL66-like	AT3G11110.1	N
Ghir_D01G017730	0.905597	2.17842	21.5255	2.39793	0.466993	0.201165	0	NA	0.559778	0	8.97671	0	0	0.14905	0.132212	0	0.422352	0.202883	0.996364	0.712181	0.0624904	0.112519	0.112939	0	0	0.100279	0	0	0.192195	chemocyanin-like isoform X2	AT5G26330.1	N
Ghir_A07G011940	15.0273	19.7904	177.57	11.6845	6.88196	0	1.40227	NA	0.0862359	0	8.97253	0.163137	0.360082	0.0851713	1.49873	0.947888	8.0517	7.43637	25.2385	18.8801	0.170206	0.220525	0	0.172435	0.093886	0.433028	0.126385	0.505337	0	transcription repressor OFP13-like	AT5G04820.1	Y
Ghir_A03G020240	31.8875	42.7721	383.478	36.7808	20.6351	1.23039	1.63925	NA	1.41724	0	8.96561	0.0167159	0	0.00532321	0.370688	0.0740287	0.171045	0.685423	2.19023	4.44124	0	0.144647	0	0.0431351	0	0.288013	0.246611	0.132274	0.194782	proline-rich cell wall protein	NA	N
Ghir_D12G029610	1.56235	2.04668	18.3003	1.25445	0.680905	0.518815	1.0196	NA	0.715966	0	8.94146	0.0723769	0.0918553	0.127353	0.0717747	0.148057	0.512233	0	0.349482	0.375014	0	0.378942	0.141991	0.0757636	0.281077	0.0663481	0.0760793	0.0220457	0.315828	fasciclin-like arabinogalactan protein 19	AT1G15190.1	N
Ghir_D11G017790	21.4562	22.6653	202.276	14.6821	9.4009	1.52782	0.0416834	NA	0.174377	0	8.92446	0	0	0.0106464	0	0.0528776	0.414622	0.630528	5.73177	3.21451	0	0	0	0	0	0	0	0	0	stress-induced protein KIN2-like	NA	N
Ghir_D13G024930	8.20122	7.37653	72.8251	7.72594	6.24327	2.58591	0.783903	NA	1.61379	0	8.87979	0.400142	0.57757	1.03146	0.768141	1.53715	0.956466	0.382194	6.60047	2.79339	0.80923	0.964639	0.894669	0.771574	1.3025	1.13671	0.970194	3.95902	2.84692	probable aquaporin TIP1-2	AT4G01470.1	N
Ghir_D08G006420	26.2462	49.6117	438.313	25.8348	20.2303	0.0531205	1.07175	NA	0.302109	3.89955	8.83486	0	0	0.0212928	0.755713	0.21151	6.03261	9.56089	68.2561	45.4137	0	0.0901071	0.141472	0.0969351	0	0.133369	0.0543424	0.28478	0	uclacyanin-3-like	AT3G60280.1	N
Ghir_A06G002250	8.86525	16.6093	146.693	9.74453	6.58434	0.504375	5.47909	NA	0.640643	0.366908	8.83196	2.4003	2.71669	0.903599	2.68495	0.295421	4.60233	3.61987	16.8471	12.9703	2.94552	4.89142	1.95804	2.81716	0.776171	0.907598	0.379155	1.9227	0.64373	ATP-dependent RNA helicase DDX18	AT5G01075.1	N
Ghir_A06G005330	10.1263	17.125	150.471	11.8888	6.16559	0	0.106162	NA	0.0342375	0	8.78661	0.100295	0.137783	0	0.0837258	0.190359	1.20174	2.39793	17.804	15.4781	0	0.079245	0.0462024	0.0215411	0.0521589	0	0	0	0	PREDICTED: uncharacterized protein LOC107963247	AT2G12462.1	N
Ghir_D12G028430	0.323402	1.8788	16.5017	1.85979	1.88307	0.0708342	0.196393	NA	0.502809	0	8.76318	1.20457	1.1745	1.88007	0.437067	1.31612	1.08794	1.34479	2.67807	3.12141	1.31246	0.705867	1.05239	0.647712	1.38168	0.219647	0.626775	1.02129	0.498845	PREDICTED: uncharacterized protein LOC107944314	AT1G18290.1	N
Ghir_D08G014350	5.8584	5.94631	52.0022	4.8836	2.39017	0.0516569	0.738433	NA	0.28225	0.135581	8.74529	0.641287	0.418027	0.202282	2.59932	0.417204	4.57065	3.43923	6.43774	8.35494	1.07026	1.32186	0.486635	0.475225	0.1145	0.406372	0.13759	0.384288	0.20972	BAG family molecular chaperone regulator 6	AT2G46240.1	N
Ghir_A13G003140	8.86064	16.8423	146.294	10.1835	7.27796	0	0	NA	0	0	8.68614	0	0	0	0	0	1.42767	0.980602	7.77327	9.19892	0	0.0110914	0	0	0	0	0	0	0	protein RADIALIS-like 1	AT4G39250.1	Y
Ghir_D07G008250	0	0.106282	2.58567	0.225449	0.302464	0	0	NA	0.0306318	0	8.54869	0	0	0	0.132212	0	0	0	0	0	0.0312452	0.044595	0	0	0	0	0	0	0	Multi antimicrobial extrusion protein	AT2G04040.1	N
Ghir_D01G017200	26.1144	39.498	331.555	33.1984	18.8686	0.961471	1.66937	NA	0.816315	0.522587	8.39423	0.0557196	0.390385	0.212255	1.09028	0.525194	3.94402	2.43021	12.8898	15.9288	0.109244	0.385405	0.102672	0.37792	0	0.386946	0.433394	0.2422	0.41131	extensin-1-like isoform X1	AT4G38770.1	N
Ghir_A12G009390	3.23562	4.8882	40.8464	3.38792	1.63614	1.00946	0.691254	NA	0.493374	0.22181	8.35611	0.120514	0.357944	0.127454	0.108173	0	0.012239	0.00563564	0.972842	0.0625023	0.380315	0.222516	0.051336	0.16177	0	0.154308	0.353277	0.241192	0.0421351	ras-related protein Rab7-like	AT1G22740.1	N
Ghir_D13G004490	2.76243	4.17261	41.3931	4.95792	2.45827	0.451976	3.35061	NA	1.06358	0	8.34889	0.0891514	0.0929245	0.265858	0.611891	0.148789	0.664318	0.810536	2.49835	1.94806	0.0655462	0.21303	0.0205344	0.0649402	0	0.13852	0.512268	0.591	0.562232	classical arabinogalactan protein 9-like	NA	N
Ghir_A08G016700	0	0.793927	6.58705	0.781467	0.688893	0	0	NA	0.0110552	0	8.29679	0	0.0114819	0	0	0	0	0	0.762618	1.72664	0	0.0443657	0.0205344	0.0757636	0	0	0	0.0546103	0.126405	ent-kaurenoic acid oxidase 2-like	AT2G32440.1	N
Ghir_A05G026670	2.84917	2.90259	24.0345	1.72553	1.32007	0	0.27881	NA	0.0606775	0.370419	8.28037	0	0	0.19103	0.382503	0	1.27247	2.36776	6.55859	5.83362	0	0	0.0718704	0.075658	0	0.0111421	0	0	0	probable carbohydrate esterase At4g34215	AT3G53010.1	N
Ghir_A12G010690	3.97108	5.54902	45.4705	4.79529	3.06172	2.48886	1.79162	NA	2.01661	0.552821	8.19433	0.540305	0.367421	0.0638785	0.24619	0.393895	0.33056	0.405766	4.04636	3.23546	0.527883	0.542405	0.291788	0.378079	0.166659	0.46984	0.358427	0.351219	0.506114	ras-related protein RABH1b	AT2G44610.1	N
Ghir_A01G020830	3.91379	6.99889	57.1179	4.90659	3.60208	0	0.220543	NA	0.0748248	0.322077	8.16099	0	0	0	0	0	0	0	0.250657	0.575021	0	0	0	0	0	0	0	0	0	PREDICTED: uncharacterized protein LOC108466743 isoform X1	AT5G03120.1	N
Ghir_A05G040320	12.3373	12.5163	101.725	9.17279	6.87646	0.959908	2.37815	NA	0.474602	0.342113	8.12741	0.0827164	0.853136	0.574368	3.63256	0.867193	3.29628	1.99183	6.09305	2.37107	0	0.424913	0.37781	0.226393	0.0208082	0.231966	0	0.341607	0.172852	Conotoxin protein	AT1G65295.1	N
Ghir_A05G023500	5.08384	5.01382	41.2924	3.83188	2.11953	2.08947	1.01554	NA	1.80743	0.541611	8.12229	0.0516978	0.252602	0.255043	0.311887	0.579863	0.493682	0.920526	4.81554	4.14905	0.30345	0.439215	0.302056	0.247934	0.47917	0.233816	0.20011	0.458726	0.479687	3-dehydrosphinganine reductase TSC10A-like	AT3G06060.1	N
Ghir_D12G002290	0	0.229084	1.91897	0.236586	0.129408	0.101177	0	NA	0.0061433	0	8.11108	0	0	0	0.0776821	0.116331	0.0596919	0	0.314286	0.571286	0.0624904	0.0339621	0	0.0646234	0	0	0	0	0	kynurenine formamidase-like	AT4G35220.1	N
Ghir_A01G016200	7.23806	17.3291	140.498	10.1529	5.80924	0	0.167407	NA	0.187097	0	8.10766	0	0	0	0.107696	0	0.5952	1.72251	8.91292	4.1141	0	0	0	0.0540112	0	0.0438957	0	0.0982985	0	mavicyanin-like isoform X3	AT5G26330.1	N
Ghir_D10G012330	166.325	237.307	1913.62	162.931	110.99	0.06707	0.829531	NA	0.0389508	0	8.06389	0	0	0	23.3986	11.8998	89.6221	83.2488	368.852	231.905	0	0	0	0.119057	0	0.0494668	0.423871	0	0	alpha-expansin 1	AT2G40610.1	N
Ghir_A01G000090	4.52158	5.32123	42.6908	2.82216	2.43453	0	0.313699	NA	0.0162382	0	8.02274	0	0	0	0.479134	0.148057	1.08227	1.30538	4.24611	2.37776	0.109244	0.155738	0	0.0324701	0	0	0	0.121251	0.186836	elongation of fatty acids protein sre1-like	NA	N
Ghir_A05G011360	0.176047	1.00837	8.07658	0.723835	0.596176	0.6845	0	NA	0.222573	0	8.00952	0.0723769	0	0.137966	0	0	0.167137	0	0.786866	0.187507	0	0	0	0	0	0	0	0	0	PREDICTED: uncharacterized protein LOC107941156	AT2G31930.1	N
Ghir_D11G025720	29.1136	42.1135	336.636	22.0847	19.8939	4.45223	10.4802	NA	1.23543	1.60834	7.99356	0	0.156342	0	1.11964	0.382954	0.727232	0.860327	1.77667	1.75669	0.0273109	0.129156	0	0.0431351	0	0	0	0.0655323	0.0455847	arabinogalactan peptide 13-like	NA	N
Ghir_D13G018010	0.316722	0.0969369	3.881	0.276183	0.485854	0	0	NA	0.0234616	0	7.98799	0.0947234	0	0.48923	0.299595	0	0.119384	0.236697	0.925923	0.27501	0.0983193	0.303596	0.448873	0.777514	0	0	0	0	0	caffeic acid 3-O-methyltransferase-like	AT5G54160.1	N
Ghir_D02G021670	85.0771	112.956	901.081	76.4339	52.8536	2.90818	2.5978	NA	1.70602	0.646941	7.97726	0.100295	0	0.0745249	0.478861	0.58881	2.13091	2.10541	19.6489	14.6533	0	0.167976	0.0718704	0.0969351	0.0521589	0.111085	0.524146	0.164133	0.631472	proline-rich cell wall protein	NA	N
Ghir_D02G023980	0.173077	0.0883804	6.58904	0.365473	0.832687	0	0.313588	NA	0.00655186	0	7.91298	0	0	0	0	0	0.134629	0	0.116686	0.228668	0	0.0554571	0	0.0107706	0	0	0	0.427976	0	auxin-responsive protein SAUR67-like	AT1G29500.1	N
Ghir_D07G008080	4.37528	6.66131	52.5537	5.11767	2.78198	3.93339	6.31394	NA	3.7603	2.94779	7.88939	0	0	0	0	0	0	0	0	0	0	0	0	0	0	0	0	0	0	Tetratricopeptide repeat-like superfamily protein	AT5G37550.1	N
Ghir_A06G016460	11.5353	14.3779	113.004	9.92793	7.70163	0	0	NA	0.041503	0	7.8596	0	0	0	0.875871	0.301239	4.87989	5.81073	18.8725	12.9281	0	0	0	0	0.0832327	0.0553742	0.119217	0	0.120183	RPM1-interacting protein 4-like	AT3G25070.1	N
Ghir_D10G006310	1.69701	1.29381	13.3175	1.4451	0.179877	0.052042	0.622003	NA	0.172041	0	7.84758	0.401064	0.138451	0	0.048077	0	0.195823	0.326867	1.88118	0.555957	0.104151	0.569904	0.435299	0.0918666	0.0936368	0.088296	0.0315963	0	0.0842701	PREDICTED: uncharacterized protein LOC107916393	AT5G11970.1	N
Ghir_D08G000700	0	0.165322	3.95154	0.504536	0.122882	0.14591	0.185899	NA	0.0964922	0	7.83204	0.31203	0	0	0.048077	0	0.220001	0	0.506349	1.38492	0.286809	0.257625	0.0761774	0.086587	0	0.0111421	0	0	0.0842701	putative serine/threonine-protein kinase-like protein CCR3	AT3G55950.1	N
Ghir_D10G019770	0	0.399182	3.30868	0.246292	0.424141	0	0.423863	NA	0.0938627	0	7.8009	0	0	0.169804	0.143618	0	0.27849	0.123254	1.01871	0.250009	0	0.0566036	0.300403	0.0974103	0.0521589	0.0329218	0	0	0	salicylate/benzoate carboxyl methyltransferase-like	AT5G38020.1	N
Ghir_D04G013250	0	0.612453	4.75315	0.469928	0.249064	0	0.498286	NA	0.200907	0.292798	7.76084	0.339027	0.565287	0.723216	1.30526	0.0437661	1.35934	1.20224	4.04285	4.86662	0.515087	0.710954	0.564466	0.259074	0.0936368	0.310634	0.529916	0.777179	0.124496	protein SRG1-like isoform X1	AT3G21420.1	N
Ghir_D05G013420	107.983	147.52	1144.4	95.6809	76.3233	1.67069	13.0005	NA	2.48728	4.10629	7.75753	3.54503	4.4016	3.09043	36.9798	18.0501	65.8079	80.016	449.49	357.978	4.91284	8.43943	6.02864	6.10567	3.61874	2.96042	11.6641	12.6701	11.4745	GDSL esterase/lipase APG-like	AT3G16370.1	N
Ghir_A05G015680	4.1343	4.83773	37.4548	3.84854	1.66122	1.2545	1.55878	NA	0.46495	0	7.74223	2.44786	2.76836	1.75941	7.73624	4.20959	18.8471	16.4199	45.1505	29.0079	2.69214	2.38284	2.76032	1.8414	2.93295	2.82841	3.73722	2.31005	4.33853	GDSL esterase/lipase At1g29670-like	AT1G29670.1	N
Ghir_D01G012940	0.904633	2.03246	15.7071	1.00438	0.359291	1.24017	0.225063	NA	0.203445	0.526681	7.72814	0.268946	0	0.29783	0.264287	0	5.80613	3.00986	6.28258	4.15377	0.0208301	0.181131	0.422378	0.0757108	0.338991	0.418859	0.179045	0.218441	0.0911694	cyclin-dependent protein kinase inhibitor SMR1-like	AT5G02420.1	N
Ghir_D05G018020	14.0039	24.5686	189.381	17.558	11.9325	1.11664	3.83621	NA	1.66055	1.70795	7.70824	0.0755944	0.139387	0.383103	0.167929	0.837008	2.93759	1.34042	17.8361	12.4977	0.305373	0.383528	0.326282	0.29165	0.833462	0.144006	0.279216	0.371652	0.304432	heavy metal-associated isoprenylated plant protein 3-like	AT4G16380.1	N
Ghir_D09G006160	5.43742	9.39006	72.014	6.67988	2.78795	0	0.199145	NA	0.197788	0.718947	7.66917	0.0780075	0.183711	0.22307	2.1742	0.175065	14.2273	9.70416	33.2915	19.2425	0.0436975	0.0894192	0.230801	0.0541169	0.197872	0.088296	0.130422	0.0764544	0.296301	3-ketoacyl-CoA synthase 20-like	AT1G04220.1	N
Ghir_A02G013530	0	0.0896433	2.07242	0.27032	0	0	0	NA	0.146637	0	7.66652	0.111439	0.197465	0.0212928	2.26537	1.13312	1.22824	2.05866	3.41265	1.03415	0.194601	0.180673	0.448258	0.0323117	0.229167	0.144343	0.0760793	0.186078	0.0526688	Melatonin-related receptor	AT1G52343.1	N
Ghir_A10G015240	194.589	289.439	2216.65	186.36	119.463	0.193529	0.470194	NA	0.0734384	0	7.65846	0	0.10454	0	7.13223	6.40798	78.3771	82.536	380.84	233.884	0	0	0	0	0	0.115479	0.021737	0	0	alpha-expansin 1	AT2G40610.1	N
Ghir_D03G001470	5.63209	8.9228	67.6619	6.676	2.73334	2.77917	5.5919	NA	4.70422	3.62305	7.58304	1.6081	0.957409	0.977586	0.863818	0.432701	0.807987	3.06777	10.6982	7.26309	1.25241	1.08224	0.954504	0.690214	0.343584	0.666529	0.661283	0.725895	1.57754	protein N-lysine methyltransferase METTL21A	AT5G49560.1	N
Ghir_D11G004360	4.15502	6.13682	46.437	5.10207	4.13881	0.838752	1.08234	NA	0.427568	2.18365	7.56696	0.526747	0.556478	0.744441	0.682984	1.64803	2.13132	4.43258	13.9304	14.8076	0.39045	0.224121	0.411496	0.40556	0.999623	0.187902	0.397424	0.220457	0.726091	calnexin homolog isoform X1	AT5G61790.1	N
Ghir_A06G017060	1.75377	2.36312	17.7588	1.82433	0.533519	0.464816	0.0756855	NA	0.0174394	0	7.51499	0	0.116156	0.0106464	0.0600281	0.771686	1.46017	0.665006	2.45223	1.31233	0	0.22852	0.0051336	0.0216467	0	0.0548696	0	0	0.0455847	transcription factor bHLH91-like	AT2G31210.1	Y
Ghir_A05G004710	14.0553	28.6551	214.883	17.7152	13.3857	0.404838	0	NA	0.0611621	0	7.49893	0.0111439	0	0	0.143958	0	0.579956	1.33902	23.6356	10.8419	0	0.0110914	0.108825	0.0107706	0.0832327	0.142661	0	0	0.0842701	oleosin 1-like	AT2G25890.1	N
Ghir_D09G011010	75.3298	98.1076	734.725	66.3986	43.4182	0	1.00965	NA	0.172109	0	7.48897	0	0.137783	0.244868	0.545717	0.465323	4.70889	8.64495	53.4202	47.5306	0	0.178838	0	0.107917	0.0625907	0.541591	0.311486	0.538406	0.551883	fasciclin-like arabinogalactan protein 12	AT5G60490.1	N
Ghir_A10G015270	323.008	679.241	5077.42	261.756	567.963	3.53899	11.0108	NA	0.877189	441.054	7.47514	0.33265	0.743991	0.871425	7.23846	6.53358	219.265	209.927	1198.13	543.987	0.485599	1.09242	1.13395	2.86157	5.66672	8.95928	5.30654	4.07214	2.30711	lipid transfer protein	AT5G59320.1	N
Ghir_A12G006150	6.05023	9.03758	67.5554	6.34173	5.66669	0.722071	0.616882	NA	0.387778	5.78897	7.47494	0	0	0.222868	0.335857	0.306363	2.24935	0.940721	5.8464	2.61901	0.18113	0.135849	0.0979423	0.0971991	0.275902	0.0778266	0.391265	0.110128	0.102566	gibberellin-regulated protein 1-like	AT1G75750.1	N
Ghir_A06G014800	0	0.166291	1.2406	0.0221597	0	0	0	NA	0	0	7.46038	0	0	0	0	0	0	0	0	0	0	0	0	0	0	0	0	0	0	hypothetical protein GOBAR_DD21224	NA	N
Ghir_A07G016870	4.056	8.137	60.6159	4.78875	3.79382	0	0.145383	NA	0.176477	0	7.44943	0.779723	0.787453	0.903229	1.1685	0.518201	1.92075	4.33685	11.507	7.10256	1.29599	0.917937	1.10953	0.842216	0.447736	0.677818	0.709687	0.142995	0.158006	PREDICTED: uncharacterized protein LOC107955793	AT3G25130.1	N
Ghir_A05G000600	21.5655	25.5106	188.426	15.085	18.1484	1.2116	4.91161	NA	0.363094	0.451608	7.38621	0.278598	0.576902	0.393749	5.15765	1.37124	5.2204	7.43299	32.147	16.6744	0.268016	0.921577	0.125667	0.723687	0.249892	0.545816	0.170195	1.07024	0.378168	CASP-like protein XL3	AT4G25830.1	N
Ghir_A02G004990	39.4095	47.757	352.474	41.0208	20.165	27.5877	20.6841	NA	17.4508	6.43002	7.38056	6.6234	3.26903	5.72467	2.37347	3.69846	5.6465	5.8989	22.0249	13.3921	4.7489	3.31837	5.37825	4.15089	5.26124	4.6421	4.4546	4.53036	4.49656	protein RALF-like 33	AT4G15800.1	N	GhRALF1
Ghir_A11G008470	2.53922	2.50807	18.627	1.93858	1.07497	0	0.211331	NA	0.17574	0	7.33572	0	0.0459276	0	0.611618	0.295421	1.91793	2.39474	7.35076	7.91864	0.0104151	0.211883	0.209651	0.183469	0.349008	0	0	0.657541	0.306157	Cyclin P/U	AT2G45080.1	N
Ghir_D04G005170	62.0684	96.926	710.715	51.6724	28.5617	3.45565	9.59632	NA	2.83224	1.05028	7.33256	0.198982	0.630843	0.972296	18.081	4.82229	17.7101	12.5662	60.413	30.1996	0.769747	1.43277	0.609842	0.864021	0.6147	2.41637	1.0256	1.45068	3.02769	gibberellin-regulated protein 4-like	AT5G15230.1	N
Ghir_D06G005980	1.76271	2.81163	20.5719	1.60633	0.589912	0.636807	0.560047	NA	0.0770247	0	7.3167	0.146421	0.10454	0.0851713	0.545717	0	0.275226	0.393764	1.50279	2.10983	0.0729054	0.202856	0	0.0700086	0	0.0278553	0.0631925	0.529097	0.102566	protein NRT1/ PTR FAMILY 6.2	AT2G26690.1	N
Ghir_A05G023910	3.87746	1.88171	28.2976	1.96965	1.48499	0.088567	0.0470595	NA	0.0621023	0	7.29797	0	0	0.0636766	0.0896673	0.070937	0.359504	0.0392171	0.949495	1.26227	0	0.0898778	0.0429146	0.0864813	0.135253	0.0111421	0.0380397	0	0.315828	WAT1-related protein At4g08300-like	AT4G08300.1	N
Ghir_D05G002830	0.808775	0.940808	7.53304	0.748069	0.178443	0.0893782	1.03283	NA	0.0644728	0	7.29356	0	0.174233	0.202013	0.904488	0.164123	0.844446	0.0224097	0.711087	3.03532	0	0.135849	0.0870599	0.0538528	0	0.166459	0.234061	0.131065	0.199957	protein DETOXIFICATION 51-like	AT4G29140.1	N
Ghir_D04G020100	0	0.117777	2.44165	0.335662	0.151629	0	0	NA	0	0	7.27412	0	0	0	0	0	0	0	0.232871	0.636897	0	0	0	0	0	0	0	0	0	ankyrin repeat-containing protein At3g12360-like	AT4G03490.2	N
Ghir_D11G006540	54.9902	80.9018	586.785	55.0798	41.3592	11.049	9.59722	NA	7.07954	14.6106	7.25306	2.6338	1.85007	2.91587	15.8816	10.12	36.3626	24.8378	82.1702	77.7856	1.47219	1.38588	1.37758	2.57084	3.1088	6.47714	7.53394	10.186	8.47488	probable xyloglucan endotransglucosylase/hydrolase protein B	AT5G13870.1	N
Ghir_D09G008940	33.7879	46.3096	333.59	26.9749	21.4927	4.52819	10.2922	NA	1.8379	2.25879	7.20348	0.144871	0.531509	0.085104	0.203237	0	0.753062	1.23792	6.27817	3.11802	0.307779	0.694661	0.419495	0.738972	0.187772	0.364662	0.134679	0.471866	0.610589	hypothetical protein F383_24067	NA	N
Ghir_A10G002610	1.41516	1.07153	10.1917	0.94122	1.10026	0	0.421812	NA	0.0813415	0	7.20183	0.206104	0.0918553	0.0638785	0.0956769	0	0.251608	0.293053	1.40882	0.237509	0.0104151	0.0783278	0	0	0.00521589	0	0	0	0.073644	rac-like GTP-binding protein RAC13	AT5G45970.1	N
Ghir_A03G008130	0.0946211	0.429972	3.09296	0.364733	0.0760275	0	0.242293	NA	0.044268	0	7.19341	0	0.393593	0.265487	0.0358533	0	0.471609	0.359751	1.32162	1.89637	0.207563	0.169811	0.172889	0.193976	0.239931	0.0888005	0.193278	0	0.304247	zinc finger protein ZAT1-like	AT1G26610.1	Y
Ghir_A09G007070	0	0	1.3724	0.140234	0.0904403	0	0.191776	NA	0.0296843	0	7.15623	0	0.0574096	0	0.629886	0.131298	0.508025	0.347351	0.989652	0.875032	0.218487	0.223204	0.0858293	0.215834	0.0832327	0.0550378	0.210642	0	0	dnaJ homolog subfamily C member 17-like	AT3G06778.1	N
Ghir_D06G017330	9.95424	19.9726	142.463	13.9022	12.089	0.178528	0	NA	0.051588	0	7.13293	0	0	0	0.396567	0.164123	3.52704	6.15384	25.6202	24.1487	0	0.0110914	0	0.0107706	0	0.22547	0.0421283	0.0655323	0	RPM1-interacting protein 4-like	AT3G25070.1	N
Ghir_A13G023820	3.85691	4.57776	34.8258	4.90307	3.40102	3.18333	1.42085	NA	2.96396	1.98594	7.10285	0.383485	0.0229638	0.583904	0.946658	0.443132	1.17024	1.01819	10.1914	9.70728	0.273338	1.64553	0.67904	0.361685	0.619389	0.714966	0.177984	0.47237	0.474512	tubulin beta-8 chain-like	AT5G23860.1	N
Ghir_D05G022920	3.06992	9.08765	64.5388	5.55712	5.20556	0	0.129635	NA	0.0194724	0	7.10181	0.0413582	0.00574096	0	1.4095	0.153182	8.13471	10.2284	20.1392	16.5198	0.163356	0.191306	0	0.0215939	0	0.00557105	0.0754066	0	0	RNA-binding protein 38-like	AT1G78260.1	N
Ghir_A09G002060	0.179703	0.850168	6.00902	0.355428	0	0.304681	0	NA	0.0377749	0	7.06804	0	0	0	0.0478725	0	1.74689	0.516752	4.27444	2.23916	0.142017	0	0	0.119004	0.0312123	0	0.0631925	0	0	Glutaredoxin family protein, putative	AT5G39865.1	N
Ghir_D13G003880	0.969249	0.611629	9.35901	1.3279	0.762124	0	0	NA	0	0	7.04797	0	0	0	0.185583	0.137482	1.03741	1.41487	2.30228	2.38996	0	0	0	0	0	0	0	0	0	probable carboxylesterase 12	AT3G48690.1	N
Ghir_D04G002700	4.90972	8.1019	57.069	6.21819	4.77047	0.158785	2.20705	NA	0.475104	0.484395	7.0439	0.150443	0.867692	0.622411	5.50819	0.914456	4.59614	3.38761	6.34205	2.1204	0.0983193	0.415885	0.133474	0.216151	0	0.420709	0.0434739	0.120143	0.0632026	Conotoxin protein	AT1G65295.1	N
Ghir_A02G013050	0.779245	1.50015	10.5251	1.32142	1.21475	0	0.0927687	NA	0.168356	0	7.01602	0.359245	0	0.0795958	0	0.116331	0.195823	0.0112049	1.01337	0.475018	0.173262	0.105712	0	0.123914	0.046943	0.111085	0.0737246	0	0.282502	Profilin 5	AT2G19770.1	N
Ghir_A04G001060	0.138542	0.39491	5.09751	0.733124	0.590553	0	0	NA	0.0733312	0	6.95313	0.0557196	0	0	0.635725	0.559078	2.0662	0.629	2.8825	0.412515	0	0	0	0	0	0	0	0	0	probable long-chain-alcohol O-fatty-acyltransferase 5	AT5G55330.1	N
Ghir_A10G006760	5.93807	7.82649	54.3685	5.36205	2.58986	2.48192	4.54662	NA	0.724374	0.191182	6.94673	1.37529	5.41402	1.12785	2.94794	0.819478	4.53381	4.38474	21.8591	17.8686	1.48793	6.44548	2.30897	5.12874	1.51972	4.00519	1.92672	2.79853	4.0908	omega-hydroxypalmitate O-feruloyl transferase-like	AT5G41040.1	N
Ghir_D03G000960	7.41707	17.5621	121.339	6.32101	4.605	0	0	NA	0.0084562	1.16254	6.90916	0.0620373	0	0.0477575	0.0838621	0	0.0716303	1.06378	26.2726	22.8193	0.135396	0.0559157	0.0416841	0.0215411	0.0832327	0	0.0594402	0.153614	0	Transducin/WD40 repeat-like superfamily protein	NA	N
Ghir_D06G017110	0.512551	0.344259	3.67004	0.535004	0	0	0	NA	0	0	6.85983	0	0	0	0.0119511	0	0.157002	0.180341	1.95065	1.86235	0	0	0	0	0	0.0111421	0.00526604	0.0220457	0	Retrovirus-related Pol polyprotein from transposon TNT 1-94	AT4G23160.1	N
Ghir_A12G007450	0.850547	4.23773	28.9977	2.62571	1.89289	0	0.907158	NA	0.0720849	0.569711	6.84276	0.588785	0.334045	0.0425857	1.96974	0.247995	1.47692	1.55271	3.28539	3.89675	0.739011	1.06622	0.576772	0.383068	0.0988527	0.176424	0.269357	0.482284	0.10965	putative membrane-associated kinase regulator 1 -like protein	AT5G66800.1	N
Ghir_A05G036980	0	0.453859	3.10474	0.148335	0.340245	0	0	NA	0	0	6.84075	0	0	0	0	0	0	0	0.203787	0	0	0	0	0	0	0	0	0	0	hypothetical protein GOBAR_AA14005	NA	N
Ghir_D05G021340	10.6449	22.5294	153.877	13.082	5.45539	0.365797	0.912812	NA	0.171016	0	6.83005	0.795467	1.0771	0.328996	0.227548	0.00547077	0.788812	0.123386	7.01957	10.1638	0.598803	1.23164	0.13059	0.372588	0.187495	0.133201	0.206501	0.196597	0.159547	Centrosomal protein	NA	N
Ghir_D10G006510	3.16057	1.75306	21.5157	1.47938	0.614199	0	0	NA	0.190623	0	6.80754	0	0	0.180989	0.300413	0	0.379666	1.61179	10.9264	4.45205	0	0.0113207	0	0.248251	0	0.0557105	0.239106	0.349506	0	cysteine-rich repeat secretory protein 38-like	AT3G22060.1	N
Ghir_D11G005460	10.5241	21.8239	148.184	13.7825	6.8538	0.561103	3.4413	NA	0.314548	0	6.79	0	0.278773	0.00532321	0.791771	1.40463	4.84165	4.17833	28.1479	15.818	0.185714	0.0110914	0.236338	0.19424	0.145657	0.20039	0.329975	0.617279	0.375396	xyloglucan endotransglycosylase	AT4G37800.1	N
Ghir_D04G017310	219.481	287.406	1948.84	174.632	125.36	96.8511	250.43	NA	35.2213	29.9017	6.78079	8.42628	4.43732	2.27133	20.2415	8.74484	39.0896	23.7586	102.356	76.7602	15.0292	24.3201	8.77291	10.9444	8.49024	13.6706	12.8049	12.8488	19.5569	GA-stimulated transcript-like protein 3	AT2G14900.1	N
Ghir_A04G004440	0	0	1.31002	0.193681	0	0.186912	0	NA	0.0322557	0	6.76382	0.152798	0.0574096	0.0745249	0.0960858	0.229772	0	0	0.430421	0	0	0.0563743	0.123206	0.0647818	0	0.055206	0.0978163	0	0.0632026	axial regulator YABBY 5-like isoform X3	AT2G26580.1	Y
Ghir_D10G024450	32.8057	50.0112	338.225	33.7198	20.7901	1.4177	2.77906	NA	4.82138	2.33609	6.76298	0.685058	1.78852	1.30227	9.71382	2.94125	23.8108	23.1125	91.1091	49.1069	1.29774	2.42835	1.14723	1.23101	1.50065	1.05955	0.755852	1.34674	1.32337	Actin	AT3G53750.1	N
Ghir_A11G025420	1.64206	2.49839	16.8142	1.56555	1.33485	0.197925	0.355331	NA	0.146894	0	6.73002	0.144871	0.345126	0.0955149	0.527415	0.950006	0.565312	0.923581	6.23771	5.87237	0	0.556936	0.284598	0.124073	0.177257	0.0665163	0.481344	0.218441	0.273508	tubulin alpha-3 chain-like	AT5G19770.1	N
Ghir_A09G013120	58.3029	76.404	511.872	40.7586	30.1206	1.4629	3.73258	NA	1.22688	0.252247	6.69955	0.710161	2.65047	5.16384	52.6192	22.283	126.056	72.0988	268.759	151.351	0.940068	1.41568	0.978249	1.96473	1.45786	1.91581	3.44829	3.40388	2.76699	F17A17.37 protein	AT2G41800.1	N
Ghir_A03G008380	0.0820554	0	1.96211	0.217266	0.279987	0	0.169987	NA	0.0129686	0.294019	6.67342	0.556275	1.09599	0.71331	1.4977	0	1.83327	0.766049	2.51526	1.57057	0.340921	0.83713	0.199999	0.351205	0.255454	0.177096	0.203474	0.23148	0.538485	dof zinc finger protein DOF5.4-like	AT5G60850.1	Y
Ghir_A01G021600	30.8946	37.7843	251.152	21.8787	16.2574	0	0.453547	NA	0.0166889	0	6.64701	0.202426	0	0	0.539503	0.132194	23.7836	15.0984	80.212	43.3698	0.0416602	0.0221828	0	0	0	0	0.152159	0	0	actin-like	AT3G53750.1	N
Ghir_D09G022590	0	0.0596516	4.64223	0.698887	0.0773969	0.262699	0	NA	0.0178289	0	6.64232	0	0	0.00530638	0.478453	0	0.266251	0	0.780829	0.443766	0.114566	0.0679243	0.218688	0.0269528	0	0	0.0214006	0	0	heat stress transcription factor A-6b-like	AT3G22830.1	Y
Ghir_A11G004460	1.10293	1.80862	12.0121	1.04212	1.02692	0.0511157	0.0689164	NA	0.0738093	0	6.64161	0.144754	0.357276	0.249888	0.384002	0.547038	1.18458	1.07442	8.42316	9.75697	0.124981	0.0905657	0.314784	0.17254	0.14574	0.205793	0.115853	0.0436882	0.0429975	calnexin homolog isoform X1	AT5G61790.1	N
Ghir_D11G036580	2.08956	2.81296	18.6633	1.70075	0.663068	0	0.795144	NA	0.0590175	0	6.63475	0	0	0	0.155569	0	0.012239	0	0.244695	0.312512	0	0.101886	0	0	0	0	0.0315963	0.131065	0.216527	hypothetical protein B456_007G243000	NA	N
Ghir_A06G002100	2.33685	7.20226	47.7769	3.693	3.11736	0	0	NA	0.278296	0	6.6336	0	0	0	0	0	0.134629	0.0845346	4.2754	2.01719	0	0	0	0.0753939	0.17734	0	0.021737	0	0.158006	probable carbohydrate esterase At4g34215	AT3G53010.1	N
Ghir_A13G018980	10.8886	34.473	228.601	5.86605	4.99506	3.29253	5.04018	NA	0.31877	0	6.63131	30.3049	42.8527	20.0454	62.3327	31.1887	265.228	139.933	547.466	248.66	32.0018	76.63	15.6351	35.9669	4.44165	13.5624	4.92135	21.796	10.7998	Zinc finger, C2H2-like protein	NA	N
Ghir_D11G007090	2.43842	3.07845	20.3506	1.94213	1.04863	0.121403	0	NA	0.0128807	0	6.61067	0	0	0	0	0	0	0	0	0	0	0	0	0	0	0	0	0	0	serine/threonine-protein phosphatase 6 regulatory ankyrin repeat subunit B-like	AT3G01750.1	N
Ghir_D06G012110	39.5383	59.8479	395.225	33.9741	32.3406	3.73246	11.7335	NA	2.98996	7.18146	6.60383	1.11967	3.29252	1.09032	8.45201	3.87214	19.0687	10.3281	43.9427	27.906	2.83437	5.01937	1.88834	5.03268	1.57852	2.06861	1.71945	4.74628	1.71898	protein YLS3-like	AT1G55260.1	N
Ghir_D12G014130	6.74429	10.5754	69.6131	7.57495	6.00902	5.77516	9.9825	NA	4.83934	3.37933	6.58257	1.53763	1.37463	1.49993	4.6257	2.632	6.32152	6.29538	15.3347	9.18914	1.79316	3.73686	2.14229	3.02674	2.2327	3.56945	3.23049	4.79645	2.41257	PREDICTED: uncharacterized protein LOC107946066	AT4G02370.1	N
Ghir_D11G022610	1.786	3.81124	25.067	1.81154	2.90361	0.530049	1.30074	NA	0.676663	0	6.57713	2.09774	1.98845	1.83783	2.24099	0.0846042	2.03483	3.62358	8.03573	9.00147	2.66505	3.69245	2.92892	5.05784	1.72989	1.00535	1.01008	2.49211	0.365725	protein MIZU-KUSSEI 1-like	AT5G65340.1	N
Ghir_D07G011950	1.81552	4.39531	28.9011	2.19833	2.20561	0	0.547796	NA	0.0150269	0	6.57545	0.167159	0	0.117111	0.516146	0.274964	1.44864	2.12961	2.48209	1.79357	0.240336	0.0665485	0	0.0215411	0.125181	0	0.0434739	0	0	Isoleucine--tRNA ligase	AT3G11600.1	N
Ghir_D09G022100	0.720909	1.77126	11.6455	1.56221	0.963768	0.920028	1.34049	NA	0.665906	1.4778	6.57474	0.498829	1.11429	1.31894	1.98824	3.7055	1.49227	1.15961	3.96572	2.5103	0.283129	0.20148	0.386654	0.518413	1.64576	0.381796	0.716362	1.93246	0.16854	histone-lysine N-methyltransferase SETD1A-like	AT3G05980.1	N
Ghir_D08G005410	0.44794	0.116347	2.94033	0.389201	0.0744058	0.352623	0.0793815	NA	0.227781	0	6.56412	0.0310187	0	0	0	0	0.0477535	0	0.0700415	0.29172	0	0	0	0.0215411	0	0.0442321	0	0.120143	0	40S ribosomal protein S8	AT5G59240.1	N
Ghir_D11G015510	1.08185	7.31616	48.0224	4.04367	2.60515	0.259226	1.1852	NA	0.526289	0.959212	6.56388	0	0.137783	0.137966	0.299595	0	1.14054	0.393964	1.61419	1.94668	0.120168	0.0443657	0.0435299	0.0646234	0	0.0987654	0	0	0.150922	hypothetical protein B456_007G162300	NA	N
Ghir_A04G001050	0.77422	2.02474	13.2225	0.875109	1.09022	0.221277	0.192554	NA	0.174094	0	6.53048	0.36775	0.172229	0.0319392	0.705114	0.0846042	1.03982	0.314865	2.81301	0.831281	0	0.0339621	0	0	0	0.00557105	0.0842567	0	0	probable long-chain-alcohol O-fatty-acyltransferase 5	AT5G55380.1	N
Ghir_D03G011320	36.882	60.1339	391.869	31.0904	25.8732	0.109037	1.5077	NA	0.0663428	0	6.51661	0.132923	0.144393	0.202147	1.7609	0.264388	7.42876	18.0665	115.897	80.175	0.166641	0.389117	0.165506	0.248409	0.229361	0.443498	0.285039	0.132274	0.564234	pectate lyase	AT1G67750.1	N
Ghir_A03G009040	9.16839	12.7332	82.7543	6.08933	2.87682	0.0478894	0.551845	NA	0.263292	0	6.49909	0.134414	0	0.0319392	0.132212	0	0.0716303	0.664674	1.73581	1.83132	0.0764705	0.0998227	0	0	0	0	0.211987	0	0	hypothetical protein GOBAR_AA23166	NA	N
Ghir_D05G027190	1.28989	2.69552	17.5144	2.05062	1.26039	0.869363	1.9374	NA	0.449849	0.664718	6.49757	0.533183	0.554874	0.106128	0.192308	0	0.110151	0.224097	1.13555	1.81356	0.138961	0.452871	0.42011	0.248093	0.114445	0.0987654	0.33255	0.273051	0.316013	signal peptidase complex-like protein DTM1	AT1G34640.1	N
Ghir_D06G017990	0.645565	1.89476	12.3004	0.722785	0.563918	0	0.239616	NA	0.00560685	0	6.49179	0.00557196	0.127771	0	0.16134	0.0105755	0.402791	0.30996	3.13476	1.49898	0.0163865	0.291816	0.0921935	0.129828	0.0728286	0.0888005	0	0.141987	0.103952	transcription factor bHLH91-like	AT2G31210.1	Y
Ghir_D09G016110	10.1659	14.7228	95.236	8.04439	6.87656	1.67094	4.26162	NA	0.63323	3.78621	6.4686	0.0111439	0	0.106161	0.551658	0.0437661	0.417285	3.29488	12.2583	19.6493	0	0.231387	0.0326474	0.0864813	0.0312953	0.022116	0	0.208527	0.442418	Short-chain dehydrogenase TIC 32, chloroplastic	AT2G37540.1	N
Ghir_D11G011700	20.7578	24.9029	160.612	15.0869	9.34829	2.59389	5.60031	NA	3.4382	6.67246	6.44954	3.33522	2.50467	4.72948	13.2287	7.44856	26.5374	19.963	54.175	39.2952	2.27732	3.861	2.47976	4.83115	5.5181	4.70794	2.76555	9.33902	7.29451	Dihydrodipicolinate synthase	AT2G16760.1	N
Ghir_A05G027130	9.17854	14.3724	92.547	9.13786	4.74249	0.145009	2.27908	NA	0.150591	0	6.4392	0.253897	0.41816	0.334555	2.81146	0.577667	7.64245	8.96688	16.1813	13.3817	0.714616	1.53752	0.178849	0.858372	0.730224	1.0072	0.905319	3.25759	1.68987	RNA-binding protein 38-like	AT1G22330.1	N
Ghir_A05G037880	0.0820554	2.15824	13.8185	1.05805	0.200913	0.0498767	0.333828	NA	0.0772041	0	6.40265	0.449544	0.252602	0.0530638	0.413471	0.0547077	1.62334	1.81345	5.42156	3.90475	0.158772	0.448586	0.404094	0.0918138	0.172124	0.408053	0.368623	0.120143	0.292851	gibberellin-regulated protein 4-like	AT1G74670.1	N
Ghir_D10G012300	1129.08	2256.27	14440.3	994.419	1782.06	12.8693	74.2217	NA	6.36968	1186	6.40007	1.37489	2.08418	4.46178	35.0143	25.0174	401.318	311.745	1647.28	643.224	1.73588	9.7899	4.71559	9.50421	12.2485	17.5228	15.9243	17.294	8.72076	lipid transfer protein	AT2G38540.1	N
Ghir_A08G006270	0.75339	2.31164	19.043	1.46419	2.97645	0.17549	0.138875	NA	0.27012	0	6.39789	0	0.0229638	0.0424511	0.718599	0	0.7965	1.00937	6.19601	6.51994	0.124981	0.364598	0.0761774	0.0539056	0.250363	0.0389974	0.0315963	0	0.317553	uclacyanin-3-like	AT3G60280.1	N
Ghir_D02G013490	0.0820554	0.530439	3.38894	0.234756	0	0	0	NA	0.0161911	0	6.38892	0	0	0	0.0597554	0	0.396972	0.96674	0.914099	0.112504	0	0	0	0	0	0	0	0	0	probable root meristem growth factor 8	NA	N
Ghir_A01G000310	1.46715	3.70271	23.6428	2.08421	0.351142	1.04809	0.789535	NA	0.163929	1.09111	6.38528	0	0.0464622	0	0.120192	0.306363	0.0734338	0	0.546806	0.0375014	0.142017	0.118524	0.21765	0.226974	0	0.0658436	0	0.0330685	0	cold shock protein 2-like	AT2G17870.1	N
Ghir_D03G008620	0.827915	1.3396	11.2669	1.76453	0.43861	0.501675	0.635199	NA	0.536643	0.151012	6.38523	0	0	0	0	0	0.241473	0.191545	0.465842	0	0	0	0	0	0	0	0.0108685	0.196597	0.125358	late embryogenesis abundant protein At1g64065-like	AT1G64065.1	N
Ghir_A03G014630	6.00072	17.5983	111.959	7.5673	6.19439	0.611634	1.87698	NA	0.024224	0	6.36196	0.808681	0.57717	0.202282	2.75109	0.647708	8.5491	9.06694	59.3083	34.0871	0.468449	1.67273	0.213958	0.680499	0.0521589	0.40366	0.579497	0.341708	0	very-long-chain 3-oxoacyl-CoA reductase 1-like	AT1G67730.1	N
Ghir_D04G006460	2.35724	3.29529	20.9552	1.67634	2.63717	0	0.807628	NA	0.18252	0	6.35913	0.760887	0.736981	0.276807	1.45533	0.618177	3.4413	3.28505	9.4345	6.11955	0.563203	1.50047	0.311285	0.653309	0.166465	0.194819	0.105321	0.845131	0.279052	3-ketoacyl-CoA synthase 19-like	AT5G04530.1	N
Ghir_D10G009110	0	0.109703	1.06346	0.167793	0	0	0	NA	0.0159201	0	6.33793	0	0	0	0	0	0	0	0	0	0.00520753	0	0	0	0	0	0	0	0	Transposase, Ptta/En/Spm, plant	NA	N
Ghir_A05G030460	0	1.87244	11.8666	1.18026	0.982161	0	0	NA	0.00725456	0	6.33751	0	0.0459276	0	0.287099	0	0.293242	0.259173	3.54767	3.0059	0.0650369	0.0665485	0	0.086587	0.0730224	0	0.0210642	0	0	probable RNA-binding protein ARP1	AT3G54770.1	N
Ghir_A12G028290	4.707	4.97026	31.45	3.40598	1.89635	2.13913	0.185614	NA	1.47777	0	6.32764	0.899776	0.185047	0.669042	0.599804	1.08387	1.33516	1.76793	4.52593	3.19755	1.10263	0.560532	0.428954	0.259127	0.146045	0.122227	0.435516	0.330685	0.426156	PREDICTED: uncharacterized protein LOC108478668	AT1G18290.1	N
Ghir_A06G018920	84.7465	158.792	1003.93	88.8486	49.5298	0	0.58394	NA	0.190872	0	6.32232	0	0.255542	0	1.65354	0.299043	87.4583	94.4532	309.462	226.082	0	0.241905	0	0	0.0416164	0.0991017	0.280562	0	0	polyphenol oxidase, chloroplastic-like	NA	N
Ghir_D13G014870	5.65849	11.0204	69.6716	5.01457	4.19847	0.198525	2.08239	NA	0.168855	0	6.32208	0.0206791	0.266089	1.50482	4.68709	0.0271708	6.67524	6.96193	28.0822	23.8053	0.0926024	0.167747	0.0163237	0.345767	0.323025	0.630055	0.235743	0.295601	0.761142	probable long-chain-alcohol O-fatty-acyltransferase 5	AT5G55340.1	N
Ghir_A12G006260	1.31713	2.7791	17.4708	1.71948	1.11601	0	0	NA	0.0451893	0	6.28651	0	0	0	0	0	0	0	0.220997	0.498356	0	0	0	0	0	0	0	0	0	PREDICTED: uncharacterized protein LOC107939041	AT5G08391.1	N
Ghir_A08G013610	3.02459	7.33364	46.0411	4.71348	5.68099	1.4036	3.56956	NA	1.04405	2.89294	6.27807	0.518938	0.763419	0.393278	0.790885	0.492369	1.28591	0.511615	4.82305	5.51322	0.349299	1.71365	1.0433	0.820569	0.490183	0.539572	0.323027	0.71862	0.385252	RING-H2 finger protein ATL67-like	AT3G61550.1	N
Ghir_A04G002450	44.6318	63.1884	396.342	53.6194	47.3989	23.5441	19.9859	NA	24.4291	26.7421	6.27238	11.4775	6.90582	13.3209	6.91619	12.3661	18.3252	28.6911	62.9538	52.0043	16.2864	6.71905	11.2698	6.80391	9.85742	9.21513	13.4694	10.1922	15.5483	probable NAD(P)H dehydrogenase (quinone) FQR1-like 1	AT4G27270.1	N
Ghir_A12G014760	0.0799134	0	1.27828	0.204481	0.12825	0	0	NA	0.034905	0	6.25134	0	0.278773	0.276369	0.0239022	0.0656492	0.0596919	0.123984	0.518423	0.0750028	0.142017	0.146023	0	0.0862173	0.0832327	0.0219479	0.0108685	0.240285	0	coumaroyl-CoA:anthocyanidin 3-O-glucoside-6''-O-coumaroyltransferase 1-like	AT1G03940.1	N
Ghir_A05G025210	9.88669	12.7061	79.4241	6.46249	2.98687	1.34661	2.04414	NA	0.65679	0	6.25085	0.265728	0.0459276	0.170174	0.790135	0	1.20436	0.810868	7.44047	3.84588	0.135396	0.269404	0	0.075658	0.17687	0.0111421	0.342745	0.0661371	0.159547	hypothetical protein B456_009G262400	NA	N
Ghir_D06G001830	0.891042	0.368379	6.76162	1.08364	0.142191	0	0	NA	0.00426809	0	6.23975	0	0	0	0	0	0.228332	0	1.70039	1.78845	0.228902	0.0665485	0.0205344	0	0	0	0	0	0.0455847	SPla/RYanodine receptor SPRY	AT4G06536.1	N
Ghir_D11G016690	8.3457	16.4393	102.373	8.69523	8.63955	0.992169	6.72958	NA	0.596589	0.583621	6.22733	0	0	0.191164	0.432011	0.0656492	1.14407	1.8457	3.62468	4.3643	0.238808	0.245845	0	0.140334	0	0.267242	0	0.208628	0.362275	hypothetical protein B456_007G174300	NA	N
Ghir_D10G017990	0.17362	0.250684	1.64043	0.264541	0.110985	0	0.0794033	NA	0.0200739	0	6.20104	0.58752	1.08505	0.324076	1.11011	0.2591	0.721305	0.577283	0.384252	1.02614	0.34958	0.954464	0.267755	0.809112	0.109464	0.198876	0.157981	0.592008	0.273878	protein kinase 2A, chloroplastic-like	AT3G26700.1	N
Ghir_A06G014230	1.66322	1.78596	11.0674	0.865923	0.741145	0.217095	0.150877	NA	0.0707633	0	6.19689	0	0	0	0.0480088	0	0.012239	0	0.104812	0.036465	0	0.0450535	0	0.0216467	0	0.0445684	0.0105321	0	0.0948039	receptor-like protein 51	AT4G18760.1	N
Ghir_A13G022300	0.509466	0.625148	3.85682	0.243997	0.0851133	0.322279	0.12137	NA	0.153132	0	6.16945	0	0	0	0	0	0	0	0.372854	0.942781	0.0873949	0	0	0	0.0104318	0.0222842	0	0	0	pyruvate kinase, cytosolic isozyme-like	AT5G56350.1	N
Ghir_D04G017360	1.07837	2.0562	12.6719	1.34073	0.222981	0.678413	0	NA	0.00616325	0	6.16279	0	0	0	0	0	0	0.089639	1.67694	3.95807	0.156226	0	0.0205344	0.00538528	0.239903	0	0.0526604	0	0	D-3-phosphoglycerate dehydrogenase 1, chloroplastic-like	AT4G34200.1	N
Ghir_A01G019060	21.3919	23.961	147.629	22.2166	16.3713	16.903	14.7982	NA	17.0934	10.1515	6.16122	1.10938	1.19866	1.64669	3.01825	3.01173	5.14943	4.08284	11.1165	5.67767	1.86978	2.66559	2.23427	1.38117	2.60975	2.67589	2.50072	2.37106	2.75433	Nucleolar 12	AT1G01170.1	N
Ghir_A07G006480	1.63509	3.28045	20.1036	2.3573	1.22761	0.193793	0.192156	NA	0.166139	1.11105	6.12831	0.0668636	0.145195	0.0690335	0.180084	0.317266	1.26444	1.57287	5.07231	6.65415	0.0833205	0.112978	0.309228	0.15121	0.292062	0.187398	0.129413	0.165343	0.262112	PREDICTED: uncharacterized protein LOC107926594	AT2G03810.1	N
Ghir_D05G016260	427.267	560.157	3429.14	379.726	237.574	29.3332	37.0278	NA	15.8887	2.06601	6.12176	11.5361	8.15194	12.5204	147.096	31.531	262.913	199.917	617.458	452.142	7.25199	10.6741	7.4723	6.2529	6.17928	14.4865	11.4479	10.7096	19.7041	protein E6	AT2G33850.1	N
Ghir_A06G000190	2.08029	1.85701	12.7105	1.05457	0.712069	0.285188	0	NA	0.0102476	0	6.10997	0.293529	0.415354	0.287453	15.5439	5.47261	19.6104	7.15635	20.9733	9.40581	0.0327731	0.0905657	0.0718704	0.0215411	0	0.0109739	0.0978163	0	0.00569809	zinc finger protein, putative	AT1G75900.1	N
Ghir_A05G042070	52.8411	84.3198	515.002	47.1876	31.0535	0.082669	3.16708	NA	0.265312	0	6.10772	1.06097	1.17623	0.255312	7.15327	1.62066	45.365	43.9179	165.384	95.1024	0.249961	2.11852	0.618878	0.717959	0.104207	0.487394	0.631821	0.976901	0.555148	flavonoid 3-O-glucosyltransferase-like	AT5G17050.1	N
Ghir_A04G015380	1.63642	1.03899	9.97103	1.41403	0.638633	0	0.0348945	NA	0.095084	0	6.09321	0.222879	0	0.138403	0.251041	0.28448	0.360857	0.606989	0.774667	0.518769	0.462617	0.196049	0.141472	0.0323645	0.119785	0.25425	0	0.0551142	0.57794	PREDICTED: uncharacterized protein LOC108482203	AT1G27990.1	N
Ghir_A01G012170	4.71888	7.85054	47.555	5.76826	2.57099	4.46289	1.11898	NA	0.650979	0.398212	6.05755	0.329492	0.242189	0.287453	1.28299	0.0536096	3.09944	2.04858	6.13283	2.24092	0	0.157573	0.391577	0.0378026	0.197927	0.255596	0.502292	0.110228	0.179074	cyclin-dependent protein kinase inhibitor SMR1-like	AT3G10525.1	N
Ghir_D05G037800	5.64705	10.4397	63.0674	6.48059	5.43814	1.00126	6.5607	NA	0.712118	4.01929	6.04111	0	0.660483	0.165019	0.617355	0	0.267754	0.258841	0.419273	0.0875032	0.0937355	0.134243	0.225878	0.269554	0.0156477	0.231966	0.0315963	0	0.216527	NEP1-interacting protein 1-like isoform X2	AT3G20395.1	N
Ghir_A01G012560	0.878474	0.69826	5.29844	0.840301	0.476545	0.183733	0.673209	NA	0.678764	0.265047	6.03142	0.375441	0.16088	0.148646	0.216006	0.0109415	1.01113	1.63122	3.37823	2.66625	0.653768	0.427435	0.529973	0.512552	0.603742	0.55248	0.522127	0.756545	1.15936	homeobox-leucine zipper protein HAT14-like isoform X2	AT5G06710.1	Y
Ghir_A04G000150	0	0.929557	6.31663	0.643629	0.368048	0.231007	1.04997	NA	0.406348	0	6.016	0.0445757	0.0287048	0	0.131735	0	0.193419	0.0507208	0.0232971	0.0125005	0.0218487	0.0393932	0	0.0108234	0.0416164	0	0	0	0	Glutamate--tRNA ligase 2	NA	N
Ghir_A12G021160	46.8624	84.4156	507.75	45.628	28.3722	5.47226	20.6123	NA	2.49655	0.806599	6.01488	7.45778	11.4378	4.42888	21.8186	6.75566	32.744	32.5534	159.926	131.308	9.66583	25.4054	7.63296	13.129	4.25659	8.23402	6.40374	17.9592	11.8234	acid beta-fructofuranosidase-like	AT1G12240.1	N
Ghir_D02G014240	1.12747	1.85339	20.3529	1.989	2.27443	0.843825	1.16351	NA	0.288609	3.39088	6.00225	0.115	0	0.202114	1.41309	0.961718	1.90509	2.70517	10.2903	6.03755	0	0.0221828	0	0.226763	0.427094	0.293668	0.423638	0.242503	0.21394	D-galacturonate reductase-like isoform X2	AT1G59960.1	N
Ghir_A08G026800	60.2497	96.9362	581.491	51.3566	43.4463	13.2075	60.6635	NA	6.72301	8.94014	5.9987	4.21974	7.89273	1.63891	11.7149	4.01515	29.5748	19.8659	90.4994	63.7242	6.60525	15.4576	6.55292	10.9465	2.90684	6.14344	4.43664	16.5642	8.9971	protein YLS3-like	AT1G55260.1	N
Ghir_A13G011880	7.8036	16.097	96.4606	8.49079	8.42141	4.0839	5.0416	NA	4.66897	1.73538	5.99244	0	0	0	0	0	0	0	0	0	0	0	0	0	0	0	0	0	0	PREDICTED: uncharacterized protein LOC107893744	AT1G56580.1	N
Ghir_D13G017770	3.84764	9.21034	55.0452	4.30271	2.80033	0	0.437265	NA	0.0306626	0	5.97646	0	0.0116156	0	2.58927	0.78519	3.83342	4.30453	11.6296	7.99928	0	0.101657	0	0.216362	0.17687	0.14367	0.0978163	0.0873764	0	myb-related protein 306-like	AT1G08810.1	Y
Ghir_A11G024710	0.791553	1.25488	7.47443	0.666351	0.269185	0	0.284356	NA	0.102406	0	5.95632	0.263432	0.578239	0.0319392	0.6457	0.0740287	1.153	1.50424	1.91653	2.82861	0.0833205	0.435775	0.0743315	0.129564	0	0.352175	0.0210642	0.362847	0.0683771	myb-related protein 306-like	AT1G08810.1	Y
Ghir_D03G013720	9.41925	16.4624	97.9288	8.57167	6.23115	3.66575	6.92788	NA	3.17514	5.53637	5.94863	1.52614	4.60962	2.28725	11.2732	3.47586	11.6092	8.74685	43.3066	34.6598	4.22438	5.66855	2.86857	4.72891	2.4295	2.21667	1.56611	6.1196	3.19438	very-long-chain 3-oxoacyl-CoA reductase 1-like	AT1G67730.1	N
Ghir_D04G019930	119.674	194.592	1157.22	146.405	121.337	78.3335	63.1977	NA	109.905	68.7688	5.94688	51.2354	44.1362	66.0004	27.2368	76.9962	91.0182	89.2206	282.169	179.194	61.9891	50.599	58.8804	60.4169	77.124	65.1783	78.7451	70.7421	70.6049	non-specific lipid transfer protein GPI-anchored 1-like	AT1G27950.1	N
Ghir_D04G005820	0.324433	0.941866	5.57973	0.776995	0.303236	0.0502023	0.64537	NA	0.150617	0.169137	5.92412	0.434379	0.99279	0.372624	0.443622	0	0.565312	0.52975	3.23825	3.09381	0.807842	1.41219	0.584385	0.248251	0.270562	0.705695	0.476971	1.08259	1.00293	GDSL esterase/lipase At3g27950-like	AT5G14450.1	N
Ghir_D02G022270	3.34683	6.23213	36.9008	3.15054	2.53249	1.35318	2.72483	NA	1.0033	0.340918	5.92106	0.465171	0.195192	0.0745249	0.767187	0.640041	2.16939	2.3791	4.94976	4.26945	0.320091	1.0162	0.383771	0.356379	0.395826	0.220488	0.39406	0.338584	0.522345	probable carboxylesterase 12	AT3G48690.1	N
Ghir_A10G011980	5.23142	6.81287	40.2515	3.22226	3.88703	0.139802	0	NA	0.149632	0.271461	5.90815	0	0	0.180585	1.72433	0.586046	1.84946	1.17042	6.59253	5.23704	0	0	0	0.161981	0.0834542	0.0997744	0.0536696	0	0.569809	3-ketoacyl-CoA synthase 11-like	AT1G04220.1	N
Ghir_A05G031600	1.03441	1.25496	7.41088	1.23545	0.433554	0	0.381614	NA	0.118537	0.228511	5.90528	0.144871	0.196262	0.20208	0.048077	0	0	0	0.500913	0.612523	0.0729054	0.206796	0.0979423	0.172329	0	0.0548696	0	0	0.0948039	universal stress protein PHOS32-like	AT1G69080.1	N
Ghir_A01G021620	6.79474	14.6961	86.4752	7.72963	4.20067	0	0.0597451	NA	0.0094542	0	5.88424	0.00516978	0.0574096	0	0.258005	0.0846042	2.7323	1.86878	7.06406	4.31009	0	0	0	0	0.00520204	0	0	0	0	cyclin-dependent protein kinase inhibitor SMR3-like	NA	N
Ghir_A12G004120	3.73638	7.11418	41.7637	3.70183	3.37229	0.189789	0.153255	NA	0.284451	0	5.87049	0.0413582	0	0	0.155637	0.354848	1.12259	1.92507	4.6482	4.3007	0	0	0.0326474	0.0865342	0	0.0438957	0.0526604	0.00546103	0.42634	auxin-responsive protein SAUR72-like	AT1G19840.1	N
Ghir_D06G002090	4.64852	7.82221	45.9034	2.71072	2.91889	1.67216	4.81576	NA	0.875356	1.31733	5.86833	1.37059	1.55034	0.713141	1.69411	0.289199	2.71293	1.36773	3.9956	2.64737	3.51175	3.42145	0.852948	1.95372	0.292007	0.613762	0.715069	2.03022	1.15985	ATP-dependent RNA helicase DDX18	AT5G01075.1	N
Ghir_D13G008940	36.4652	59.7386	350.265	28.7737	21.9819	0.816278	2.70607	NA	0.601143	0	5.86329	0.539618	0.276902	0.648758	4.28454	1.99011	39.6982	58.0603	153.194	115.146	0.717672	2.38073	0.586231	0.544098	0.0624245	0.840073	2.39787	1.36939	3.85459	cytosolic sulfotransferase 5-like	AT3G45070.1	N
Ghir_A03G007430	24.198	40.3644	236.351	21.3022	18.3013	1.65231	1.72511	NA	0.3021	0.918781	5.85544	0.599929	0.751938	2.01049	18.0981	6.19757	15.0305	17.891	92.0463	65.9956	0.723783	0.969955	1.44822	1.01526	0.666969	1.20541	0.977698	1.84848	1.58117	pectate lyase	AT1G67750.1	N
Ghir_D04G000150	6.66896	6.20667	39.0355	2.98702	3.75425	0.482456	3.42236	NA	0.31638	1.49232	5.85331	0.179794	0.20908	0.802038	2.87535	1.17762	3.86236	3.27662	7.64213	4.07211	0.618334	1.21702	0.178234	0.820411	0.198176	0.277375	0.396751	0.492198	0.43712	probable pectinesterase/pectinesterase inhibitor 34	AT3G49220.1	N
Ghir_D04G000860	27.8487	54.6657	318.778	30.7269	14.1345	0.509801	7.44144	NA	0.710492	0	5.8314	2.86197	3.45982	1.40388	13.0622	3.60217	48.1232	33.0667	122.189	74.4787	2.13297	7.4551	1.35675	3.80109	0.667121	3.34434	1.87652	6.34219	2.64742	flavonoid 3-O-glucosyltransferase-like	AT5G17050.1	N
Ghir_D05G017540	1.94308	0.659233	11.3189	1.89725	1.62974	0.0718664	0.503993	NA	0.460578	0	5.82522	0	0	0	0	0	0.00611948	0	0.0350207	0	0.00520753	0	0	0	0	0	0	0	0.0911694	glycine-rich protein DOT1-like	NA	N
Ghir_A05G018010	0.837175	2.52697	14.7176	1.65766	1.66059	0.612098	0.919278	NA	0.169815	0.201257	5.82421	0.211735	0.390385	0.712536	0.143549	0.285539	0.12239	0.326867	0.489364	0.780966	0.166641	0.31377	0.194654	0.242998	0.270728	0.0222842	0	0	0.158006	heavy metal-associated isoprenylated plant protein 3-like	AT4G16380.1	N
Ghir_A03G012020	0.773522	1.19112	6.93483	0.454274	0.195667	0	0	NA	0	0	5.82209	0	0	0	0.0239022	0	0.47878	0.79787	1.09476	0.889184	0	0	0	0	0	0	0	0	0	probable root meristem growth factor 8	AT2G03830.1	N
Ghir_D01G000850	7.98756	17.1252	99.552	8.74746	6.15836	0.165895	0.385415	NA	0.131399	0	5.81318	0.29399	0.143524	0.881364	0.946181	0.654623	3.35863	3.64197	9.51885	8.05665	0.0983193	0.377639	0.174639	0.151105	0.0832327	0.243108	0.718096	0.339995	0.0455847	kynurenine formamidase-like isoform X1	AT4G35220.1	N
Ghir_D13G009970	18.0771	19.6456	114.136	12.6603	6.85324	4.38249	10.9316	NA	1.81687	1.05635	5.80975	5.83393	7.39493	2.61147	12.1068	2.80995	16.2806	9.55341	31.7105	14.997	7.29318	14.3756	2.77303	8.62577	1.51625	4.79008	2.33205	10.3911	5.79188	polyprenol reductase 2-like	AT2G16530.1	N
Ghir_A02G007720	21.2233	41.8486	242.894	22.7644	15.6251	0.186912	0.351656	NA	0.0968209	0	5.80411	0	0	0	0.107935	0.0528776	4.09424	3.79563	21.2192	9.94329	0	0.0226414	0	0	0	0.0109739	0	0	0.102566	U-box domain-containing 34 -like protein	AT1G44760.1	N
Ghir_D01G016830	0.208963	0.155871	1.45085	0.250164	0.134493	0	0	NA	0.0146188	0	5.79959	0	0.28932	0.0212255	0.132212	0.153182	0.347115	0.438717	0.535733	0.181084	0.229131	0.124528	0.0870599	0.151527	0.208276	0.0438957	0	0	0.0737364	actin-related protein 3-like isoform X1	AT1G13180.1	N
Ghir_D12G021160	40.175	69.048	399.988	42.1752	26.2999	3.8195	16.4957	NA	4.49972	2.33504	5.7929	7.60349	14.784	7.31252	25.9626	10.7772	41.404	30.3702	133.784	109.489	12.9686	27.3608	8.36996	18.9231	9.63535	14.2335	11.142	24.8541	12.7905	acid beta-fructofuranosidase-like	AT1G12240.1	N
Ghir_D12G001930	0.354202	1.38257	8.00331	0.982406	0.239666	0.892836	0.464142	NA	0.0309825	0	5.78873	0.161587	0.0918553	0.00532321	0.155773	0	0	0.157798	0.168766	0.22259	0.863202	0.866922	0.409227	0.205327	0.17734	0.121554	0.182409	0.187388	0.314781	PREDICTED: uncharacterized protein LOC105762766 isoform X3	AT4G33800.1	N
Ghir_A01G005410	0.379538	0.656169	4.90933	0.851614	0.294534	0.0948326	0.225153	NA	0.471392	0	5.76473	0.502851	0	0.026616	0.444099	0.629812	0.545643	0.173676	1.52599	1.21109	0.11165	0.407588	0.167967	0.102664	0.312372	0.100111	0.398485	0	0.377121	beta-glucuronosyltransferase GlcAT14B-like	AT3G15350.1	N
Ghir_A09G011470	49.2082	80.8601	465.747	51.5888	32.8313	0	0.207935	NA	0.0981317	0	5.75992	0.0835208	0	0	0.287031	0	0.262945	1.63327	24.6237	25.9546	0.0327731	0.00566036	0	0.0430822	0	0.0553742	0.0526604	0.0771599	0.14815	fasciclin-like arabinogalactan protein 12	AT5G60490.1	N
Ghir_A04G012950	230.961	269.631	1828.6	158.906	111.749	139.616	317.653	NA	48.3371	25.6744	5.75659	12.9538	9.75668	5.22049	38.359	16.0561	71.2062	49.3974	155.289	98.6656	25.8168	42.9572	13.3536	24.4519	12.6755	23.3574	20.6405	24.617	30.5704	GA-stimulated transcript-like protein 3	AT2G14900.1	N
Ghir_A05G006410	1.3455	0.926216	7.71669	1.28968	0.188665	0.49712	0.599179	NA	1.11563	0.663712	5.73517	0.951139	0.48224	1.5097	0.755781	0.576973	1.27768	1.75566	3.31465	1.40674	0.850012	0.816552	1.63037	1.35039	1.47396	0.770698	0.887619	0.660766	1.42425	protein ENHANCED DISEASE RESISTANCE 2-like	AT5G10750.1	N
Ghir_D08G021100	170.18	278.588	1596.54	114.657	159.034	23.3012	100.005	NA	8.37308	28.6686	5.73085	2.36118	1.96903	0.37249	3.47078	1.709	11.9845	6.19727	19.9353	6.41353	1.97924	5.80387	1.17388	2.96893	0.156394	0.575353	0.128067	2.21805	0.668063	glycine-rich cell wall structural protein-like	NA	N
Ghir_D10G017730	1.43289	5.65138	32.3701	2.24436	0.871865	0	0.381107	NA	0.0194506	0	5.72782	0	0	0	2.69499	0.363228	2.51318	2.01205	2.56273	2.58378	0	0.211195	0.0979423	0	0	0.0438957	0.0421283	0	0	classical arabinogalactan protein 25-like	NA	N
Ghir_A03G014620	8.67592	17.5365	100.419	9.4701	7.68463	0	0.731576	NA	0.0275773	1.97329	5.7263	0.093056	0.351067	0.403958	2.30934	1.3764	4.76764	4.19261	17.9973	13.6575	0	0.838463	0.434069	0.426863	0.312344	0.121554	0.191932	0.724182	0.227924	very-long-chain 3-oxoacyl-CoA reductase-like protein At1g24470	AT1G24470.1	N
Ghir_D02G004330	97.5404	184.642	1055.66	103.662	63.0023	0	2.79907	NA	0.438013	0.21799	5.71733	0.00516978	0.474902	1.52102	2.99609	0.499246	0.0844704	0.44422	0.68759	1.59504	0	0	0	0	0.052062	0	0.0760793	0	0.0531	repetitive proline-rich cell wall protein 1-like	NA	N
Ghir_A13G008300	3.01648	4.15388	23.6411	2.0667	0.696975	0.794561	0.97292	NA	0.454256	1.08999	5.69133	0.13924	0.277571	0.0318383	0.71911	0.164123	1.28531	2.05226	7.22704	5.07982	0.187471	0.773448	0.532626	0.296745	0.301857	0.740467	0.147449	0.515957	1.39027	UDP-glucose 6-dehydrogenase 5-like	AT3G29360.1	N
Ghir_A03G016310	2.80215	4.37313	24.8766	2.93267	2.55459	0.345874	1.09706	NA	0.829552	4.04418	5.68852	0.677651	0.781037	0.967982	4.56041	1.67544	3.19261	1.22704	5.1426	5.67104	2.13038	4.01927	0.349277	1.56012	0.0730224	0.732856	0.194287	0.625278	0.427203	3-ketoacyl-CoA synthase 6-like	AT1G68530.1	N
Ghir_D01G010920	8.58529	11.4919	65.3686	6.41488	2.01687	0	1.4568	NA	0.128502	0	5.68826	0	0	0.244868	6.69687	1.28338	2.50762	4.81024	17.2072	23.5359	0	0.112519	0.224225	0.29128	0.0832327	0.210691	0.3414	0.852928	0.414082	WSC domain-containing protein ARB_07867-like	AT1G19900.1	N
Ghir_A05G016440	101.423	158.285	897.514	90.0866	53.6195	1.26081	4.42659	NA	1.15446	0.117192	5.67024	2.22039	2.32871	3.95384	64.2431	12.583	107.953	99.734	313.325	271.458	1.8151	2.265	2.52558	1.8938	3.31697	4.68519	4.89973	2.60576	8.40286	protein E6	AT2G33850.1	N
Ghir_A06G009840	1.27851	1.31324	7.43756	0.309141	0.0912287	0	0.297863	NA	0.0198221	0	5.66352	0.635204	0.347665	0.797371	2.92424	1.13532	4.83422	4.50671	9.56709	4.09766	0.174281	0.290899	0.165294	0.0216467	0	0.111085	0.262914	1.13982	0	myosin heavy chain kinase B-like	AT3G50390.1	N
Ghir_D11G029140	13.9075	13.1817	78.6886	7.30504	9.0873	3.12294	4.02768	NA	1.03829	0.985232	5.658	0.189329	0.506407	0.818697	2.6073	2.2987	4.34329	2.47596	7.87014	3.78455	0	0.925088	0.62257	0.679866	0.692716	0.407885	0.135351	0.625883	0.678966	protein RALF-like 33	AT4G15800.1	N	GhRALF1
Ghir_D04G007370	0.307958	0.687806	5.34166	0.711625	0.276517	0	0.945707	NA	0.0609616	0	5.64832	0.133727	0	0.0318383	0.0119511	0	0.157002	0.398869	0.966355	0.67468	0.182658	0.0898778	0.152355	0.0324701	0.0312123	0.0334263	0.0968071	0.110228	0.0113962	protein trichome birefringence-like 28 isoform X1	AT3G55990.1	N
Ghir_D05G001460	0.0827347	1.43658	8.08867	1.426	1.05636	0.130698	0.0705119	NA	0.126045	0	5.6305	0.141654	0.126301	0.29783	0.16134	0.0634531	0.110151	0	1.27535	1.28064	0.0327731	0	0	0.0538528	0.302328	0.0932784	0.201119	0.251207	0.227924	Exu regulon transcriptional regulator	NA	N
Ghir_A10G007420	0.903439	2.60359	14.6368	1.78699	0.923449	0.307435	2.26862	NA	0.706809	0.796147	5.62179	0.408991	0.797598	0.611967	0.395579	0.196948	0.546052	0.112713	2.35111	1.60669	0.508721	1.96351	0.87452	0.804678	0.437622	0.519979	0.187675	1.18916	0.75184	Agmatine deiminase	AT5G25460.1	N
Ghir_D02G018280	0.902353	3.17717	17.8442	1.70539	1.22532	0.518984	2.88889	NA	0.817029	1.88179	5.61639	4.58598	4.87984	3.00913	9.15646	3.707	12.4046	11.2099	45.4928	30.3073	8.11005	13.8081	7.1105	12.6368	5.84686	6.04972	6.0431	11.2898	5.95222	protein NRT1/ PTR FAMILY 6.1	AT5G13400.1	N
Ghir_A06G011010	0.15395	0.656831	3.6658	0.515595	0	0	0.112534	NA	0.13424	0.111387	5.58104	0.172672	0	0.0319392	0.0480088	0	0.0183584	0.225426	0.355719	0.112504	0.0104151	0	0	0	0.0624245	0	0.0210642	0	0.319278	protein YLS3-like	AT1G55260.1	N
Ghir_A13G015350	0.839838	0.546133	4.67201	0.707072	0.391301	0.240336	0.2056	NA	0.179164	0	5.56299	0.245853	0.0460613	0.186262	0	0.327514	0.532503	0.123254	0.757081	0.500019	0.262185	0.166601	0.0308016	0.0539584	0.0520204	0.23348	0.386556	0	0.334124	probable membrane-associated kinase regulator 1	AT3G15250.1	N
Ghir_D12G008420	0	0.927438	5.15456	0.361032	0.644207	0	0	NA	0.0220092	0	5.55785	0.276989	1.99372	0.563419	1.41432	0.158633	2.07264	2.60644	11.0944	8.73557	0.366845	0.685977	0.314977	1.26327	0.00520204	0.149914	0.328513	1.13851	0.584162	nodulation receptor kinase-like	AT2G37050.3	N
Ghir_A01G010070	23.6363	44.7991	248.745	22.9689	14.9637	0.30084	5.44993	NA	0.713185	0.342113	5.55245	0	0.138318	0	1.20972	0.200935	1.93238	9.7501	55.0621	66.3059	0	0.0894192	0.132032	0.281038	0.198038	0.487394	0.379051	1.64841	1.80094	WSC domain-containing protein ARB_07867-like	AT1G19900.1	N
Ghir_D04G008640	0.462831	1.54695	8.58194	0.908395	1.19	0	0	NA	0.034246	0.441093	5.54765	0	0	0	0.02998	0	0.604842	0.777719	2.07414	0.812594	0	0	0.0616032	0.0107706	0	0	0.0105321	0	0	classical arabinogalactan protein 11-like	NA	N
Ghir_D11G010950	1.79945	4.18943	23.1916	1.92483	0.765377	0.661572	0.597475	NA	0.147436	0	5.53575	0.164746	0.162618	0	1.0661	0.483219	4.37223	2.27235	5.70141	3.77808	0.263318	0.482434	0.102672	0.669359	0	0.0329218	0	0.152909	0.14815	B3 domain-containing transcription factor NGA1-like	AT1G01030.1	Y
Ghir_A05G034250	4.23296	3.47815	23.4252	2.78866	2.65556	0.156196	1.35721	NA	0.349685	0.212454	5.53401	0.134414	0.277704	0.647951	0.623161	0.421596	3.72793	1.25793	7.79779	7.31112	0	0.347044	0.197538	0.237322	0.369567	0.64002	0.845827	0.417356	0.619213	protein trichome birefringence-like 28 isoform X1	AT3G55990.1	N
Ghir_A10G021680	17.515	33.0118	182.532	15.6014	7.39332	0	1.37751	NA	0.127799	0.149684	5.52929	0.559434	1.63812	1.3398	2.09296	0.0547077	3.37525	7.60786	48.4349	40.0869	0.0937355	0.649952	0.383155	0.378079	0.0312953	0.189079	0.107003	0.864354	1.42107	3-ketoacyl-CoA synthase 19-like	AT5G04530.1	N
Ghir_D08G014440	3.45232	6.39741	35.3478	4.08012	1.87971	1.51577	3.95476	NA	0.891172	0.735774	5.52533	0.641404	0.333777	0.361776	1.24659	0.678375	1.17013	1.32042	3.68179	2.57004	0.62125	2.20679	0.737355	1.40944	0.37535	0.589628	0.38728	1.22471	0.421936	RING-H2 finger protein ATL67-like	AT3G61550.1	N
Ghir_D05G038380	0.961381	2.8011	15.4728	0.990756	0.392983	0	0	NA	0.0795305	0	5.52384	0	0	0	0	0	0.0716303	0.213424	3.28557	2.0029	0.218487	0.22875	0.0967118	0.0378026	0	0	0.130422	0	0.0267656	probable long-chain-alcohol O-fatty-acyltransferase 5	AT5G55380.1	N
Ghir_D04G009450	12.0447	22.5314	124.384	14.6432	11.5658	10.4533	5.0972	NA	9.91851	5.40328	5.52045	9.21992	9.26707	14.4014	13.1794	13.6171	18.1344	24.6806	88.4287	62.4376	9.6821	13.5309	14.0523	10.918	17.9371	20.0796	14.8337	14.9286	11.7907	actin-like	AT3G53750.1	N
Ghir_A07G017040	3.05923	2.33424	16.8444	1.00252	0.438232	0	0	NA	0.0234381	0	5.50608	0	0	0	0	0	0.0596919	0.804436	0.809362	1.13129	0	0	0	0	0	0.0219479	0.0105321	0	0	auxin-induced in root cultures protein 12-like	AT3G07390.1	N
Ghir_D09G005390	0.433222	1.1256	6.19753	0.872968	0	0	0	NA	0	0	5.50596	0	0	0	0	0	0	0	0.861693	0.700026	0	0	0	0	0	0	0	0.0881828	0	protein O-linked-mannose beta-1,4-N-acetylglucosaminyltransferase 2-like	AT3G18180.1	N
Ghir_D03G008970	7.22352	12.0668	66.437	6.92743	5.84981	1.04007	10.3966	NA	2.00268	1.93897	5.50576	1.91342	2.58344	1.71189	8.16384	2.35056	5.21518	4.15561	14.7924	14.3046	1.19473	3.78215	1.86146	2.74343	2.02003	2.54824	2.01973	3.18944	2.79936	protein trichome birefringence-like 23	AT4G11090.1	N
Ghir_D04G012990	25.5934	32.1011	176.638	20.1519	11.7352	6.37524	4.23242	NA	11.2314	20.3141	5.50256	1.12989	3.96249	6.34296	20.3789	7.43787	48.3615	24.8546	53.156	32.74	1.86898	1.32671	3.94735	2.83464	3.94564	1.4573	2.86196	2.96105	1.09209	short-chain dehydrogenase TIC 32, chloroplastic-like	AT5G02540.1	N
Ghir_D12G009930	0.586177	1.09286	6.00925	0.884063	0.439922	0.211459	0.533455	NA	0.434261	0.620369	5.49865	0.0723769	0	0.0532321	0.353171	0	0.264748	0.112713	0.0583679	0.175006	0.0520753	0.210966	0.272062	0.108234	0	0.127461	0.223529	0.690004	0.242277	ras-related protein Rab7-like	AT1G22740.1	N
Ghir_A13G020420	1.06455	1.77241	9.74233	1.14789	0.142754	0.0993881	0	NA	0.432117	0.117192	5.49665	0.186112	0	0.0692017	1.11615	0.393895	1.89807	1.7436	4.7821	2.02147	0.138961	0.0110914	0.0544124	0.140017	0.521312	0.0548696	0	0	0.25626	DNA-directed RNA polymerase III subunit RPC4	AT5G09380.1	Y
Ghir_D13G021250	0.609722	3.28629	18.0538	2.04379	1.24306	0.586073	0.907757	NA	1.49053	1.31489	5.49367	0.00516978	0	0.180417	1.0493	0.30669	3.51619	2.15649	6.12634	3.57888	0.0624904	0.0452828	0.0410688	0.205433	0	0.155821	0.0579265	0.0440914	0.192195	DNA-directed RNA polymerase III subunit RPC4	AT5G09380.1	Y
Ghir_D04G004030	749.482	1198.16	6558.74	629.002	381.533	113.174	368.477	NA	62.1544	44.9035	5.47399	136.748	162.704	54.7041	478.429	202.217	1267.1	603.112	2007.25	1074.43	165.398	410.714	78.5099	242.503	30.9837	116.936	52.9427	173.59	84.3852	protodermal factor 1	AT2G42840.1	N	GbPDF1	doi:10.1104/pp.111.186742.
Ghir_A05G018430	5.02199	6.94689	38.0135	4.12899	2.035	0.320997	0.528735	NA	0.430299	1.12091	5.47201	0.395433	0.448997	0.690772	0.179607	0.285539	2.93927	2.34303	6.79073	3.78625	0	0.0670071	0.25668	0.172487	0	0.0444002	0.215015	0.461044	0.141251	hypothetical protein GOBAR_AA26462	AT1G76240.1	N
Ghir_A11G021790	4.28008	7.14746	39.0871	3.37619	1.56466	0.759143	2.34781	NA	0.970822	0.228511	5.46868	3.28066	4.16069	2.57199	1.57077	0.777503	2.12138	3.53228	8.54092	9.23436	4.59816	5.87102	4.35774	6.93223	3.62694	0.996336	1.41905	0.583404	0.47864	protein MIZU-KUSSEI 1-like	AT5G65340.1	N
Ghir_A05G010060	13.7157	21.4577	117.182	11.9851	16.8174	3.77121	18.6973	NA	1.74006	5.65789	5.46105	3.55996	10.7406	3.85603	19.1059	5.42644	9.20102	12.2298	45.9211	41.8368	5.05786	13.4428	7.86407	15.5676	3.54246	6.92602	4.95109	12.0002	9.2833	3-ketoacyl-CoA synthase 12	AT2G28630.1	N
Ghir_D05G021800	0.49206	0.972781	5.30216	0.540501	0	0.0647167	0.794274	NA	0.0267215	0	5.45051	0.867383	1.13218	0.212928	0.982784	0.465323	1.9848	1.10352	2.88185	2.09738	1.5912	1.7701	0.155854	0.955888	0.317823	0.43101	0.289076	0.840325	0.60332	EPIDERMAL PATTERNING FACTOR-like protein 2	AT4G37810.1	N
Ghir_A04G015210	91.3835	198.786	1083.11	88.6447	106.452	19.8749	40.2017	NA	14.4043	30.4183	5.44863	8.05861	11.054	11.4211	16.289	18.1826	78.8703	62.4029	264.95	178.193	9.15266	16.7186	10.987	14.7335	13.4692	12.8549	10.7629	17.8408	14.4374	non-specific lipid transfer protein GPI-anchored 1-like	AT1G27950.1	N
Ghir_D12G028850	12.1479	11.4202	66.1707	11.9088	5.34198	5.28117	3.77002	NA	7.47675	3.67666	5.4471	10.541	5.25406	6.2548	2.91653	4.18114	13.7175	6.83044	36.2258	11.1475	11.7509	6.10099	8.38481	8.87112	5.97577	3.98984	4.65429	8.21754	4.21705	carbonic anhydrase 2-like	AT5G14740.1	N
Ghir_D02G011700	6.42547	10.9043	59.1594	5.77274	2.23514	1.17606	0.431604	NA	0.292644	0	5.42531	1.69714	2.76936	1.72749	4.07612	2.35846	2.04539	2.86409	17.4327	23.5904	3.34177	1.94037	1.88601	1.89522	2.99602	1.34773	0.970983	2.20175	2.077	PREDICTED: uncharacterized protein LOC107910593	AT4G00440.2	N
Ghir_A09G006460	1.05335	1.23485	6.69331	0.621903	0.0862217	0.0694731	0	NA	0	0	5.42035	0	0	0	0.16752	0.169208	0.591293	0.561771	1.99751	0.894852	0	0.0226414	0	0	0	0	0	0	0	3-ketoacyl-CoA synthase 20-like	AT1G04220.1	N
Ghir_D02G021330	10.4222	10.3073	56.4389	9.02222	10.1238	4.35277	2.9464	NA	4.36591	6.12947	5.41525	1.04396	0.856879	1.47662	2.53163	2.30416	5.39526	3.07901	4.73986	4.22451	2.38691	1.11586	0.94989	1.59191	2.1112	1.12708	1.17114	1.9169	1.07993	PREDICTED: uncharacterized protein LOC105796227	AT3G19660.1	N
Ghir_D01G003850	1.6471	2.94705	15.9425	1.00055	0.16912	0.103638	0.179309	NA	0.040064	0	5.40963	0.222761	0.818022	0.207605	0.443894	0.137482	0.179376	0.900109	2.97659	4.50796	0	0	0	0	0	0	0.124819	0.236991	0.256938	hypothetical protein GOBAR_DD13063	NA	N
Ghir_A01G009390	9.50496	7.22604	51.393	4.61007	4.07625	0.29998	2.13384	NA	0.687548	1.35291	5.40697	0.939877	1.87063	0.564058	3.82904	1.15574	4.76777	3.95846	19.5167	10.2016	1.0685	3.20665	0.79444	1.41448	0.822892	1.55199	0.738099	2.45853	0.99581	dolichyl-diphosphooligosaccharide--protein glycosyltransferase subunit 1A-like	AT1G76400.1	N
Ghir_D04G013820	10.4112	28.5436	154.146	14.359	9.71274	2.78509	7.76954	NA	0.711751	1.04194	5.40037	1.65866	2.00107	2.0783	6.05459	2.56463	6.76723	6.90013	19.7261	17.756	1.47548	2.92593	1.479	3.16367	0.771896	0.928537	1.23003	1.02726	1.73053	steroid 5-alpha-reductase DET2	AT2G38050.1	N
Ghir_D01G016160	115.442	179.772	970.755	95.0017	68.223	11.001	55.0493	NA	9.85121	27.2365	5.39994	4.89062	8.07276	4.43464	25.8298	6.23609	52.3486	28.1118	127.708	61.1764	4.64124	15.541	4.90313	11.9624	3.05748	8.30844	3.54914	16.619	5.35648	non-specific lipid transfer protein GPI-anchored 1-like	AT1G27950.1	N
Ghir_A08G026110	9.57402	25.944	139.722	13.5209	7.40921	2.01076	7.37165	NA	0.539545	0.324726	5.38552	0.456382	0.86248	0.308443	5.46917	0.814315	7.20068	8.80593	47.3604	32.9152	0.729105	2.58646	0.17412	1.34975	0	1.14152	0.65154	2.33335	1.28891	acyl-lipid (9-3)-desaturase-like	AT2G46210.1	N
Ghir_A06G010490	2.42851	7.50738	40.3699	3.49992	2.85283	0	3.94388	NA	0.162079	0	5.37737	0.0891514	0.0459276	0.0319392	2.14545	0.622897	1.58385	2.48445	6.01201	2.65475	0.0104151	0.49215	0.217034	0.129775	0	0.0334263	0.157981	0.0881828	0.205131	ethylene-responsive transcription factor SHINE 2-like	AT5G25390.2	Y
Ghir_A06G014150	98.8467	187.774	1006.35	89.7971	52.7709	0.122052	1.07295	NA	0.17486	0	5.35936	26.9095	54.4851	21.4557	158.127	29.6091	160.923	138.643	498.634	398.192	3.50606	10.2037	3.9154	9.08255	1.81305	4.30235	3.07933	8.05569	5.74238	low-temperature-induced cysteine proteinase-like	AT1G09850.1	N
Ghir_A01G001600	1.35281	1.07506	7.24239	1.27062	0.923333	0.250799	0.503662	NA	0.579652	0	5.3536	0.185425	0	0.0265319	0.096154	0.0656492	0.146868	0.123984	0.710036	0.256259	0	0.278432	0.0839834	0.0324701	0.17734	0.0989335	0.0631925	0	0.392829	transcription factor ILR3-like	AT5G54680.1	Y
Ghir_D03G001840	6.54115	20.3017	108.6	8.50825	5.6681	1.68865	13.327	NA	1.43162	0.858016	5.34928	0.373263	0.973034	0.180989	2.80989	0.63091	3.06077	2.99033	8.95043	9.66393	1.98961	4.21577	1.41126	1.60904	0.260434	0.908103	1.08403	2.80256	2.09308	STS14 protein-like	AT5G66590.1	N
Ghir_D07G001310	4.20274	7.12759	38.1255	4.43105	4.504	1.22171	2.58404	NA	1.26111	3.7193	5.34901	0.227588	1.59106	0.553176	2.42603	0.540123	3.66216	2.87907	7.74133	4.35048	0.446091	1.34198	1.15335	0.911829	0.781691	0.76006	0.820286	1.24165	1.84002	Condensin complex subunit 3	AT5G57000.1	N
Ghir_D08G008060	8.51336	4.71066	45.5348	3.95623	2.45229	0	0	NA	0.0193472	0	5.34863	0	0	0	0.311819	0.158633	3.80387	1.9903	6.63314	5.69987	0.109244	0	0	0	0	0	0	0	0.0421351	heavy metal-associated isoprenylated plant protein 3-like	AT5G27690.1	N
Ghir_D13G005040	30.9968	50.7886	271.602	28.6159	18.2688	12.3685	29.0718	NA	18.4056	8.34451	5.3477	3.96985	7.33259	5.44801	6.3003	2.20504	5.16145	4.37944	14.3279	10.378	4.49633	5.81778	5.31499	4.78849	3.03115	4.9475	5.18992	4.42363	5.6193	costars family protein	AT4G33640.1	N
Ghir_D05G038390	1.75917	0.837182	9.40477	1.06014	0.837279	0	0.0971447	NA	0.0744543	0	5.34614	0.111439	0	0	0	0	0.0358152	0.202551	0.483778	0.350013	0	0.122006	0.0652949	0	0.0104318	0.0219479	0.0326054	0.251207	0	probable long-chain-alcohol O-fatty-acyltransferase 5	AT5G55380.1	N
Ghir_A13G007770	0.201908	0.603309	3.48229	0.532961	0.652024	0.0494285	0	NA	0.0329084	0	5.34075	0	0.103337	0.0958177	2.07245	0.854826	4.07154	0.798535	1.98005	1.38941	0.0520753	0.0679243	0	0.0324173	0	0.0334263	0	0	0	transcription factor MYB23-like	AT5G15310.1	Y
Ghir_A05G021390	0.143536	0.297116	1.58591	0.255074	0	0.217095	0.0441075	NA	0.0086062	0	5.33767	0.0310187	0	0	0.0179266	0	0.110151	0.394495	0.0932886	0	0.0764705	0.228864	0.0205344	0.0861645	0	0.100279	0.292776	0	0	Centrosomal protein	NA	N
Ghir_A08G008700	10.6291	19.9	106.151	12.7347	8.88489	10.6595	17.5507	NA	8.95946	6.93748	5.33424	4.11141	3.42122	2.39124	12.8098	4.40778	12.7043	8.44435	22.4452	13.9988	3.40038	5.84539	3.99787	4.94992	4.2764	5.5383	5.44561	6.76185	6.40924	Glutaredoxin-C4 -like protein	AT5G20500.1	N
Ghir_D01G023140	20.3364	22.8506	121.866	15.0919	7.24487	2.23151	3.00319	NA	2.31654	1.21665	5.33316	2.53431	3.95421	4.08163	10.7478	5.91313	34.7385	21.3275	50.8698	23.4654	3.29972	3.96392	3.6608	3.24508	4.14281	2.54158	2.50515	2.51042	2.83586	actin-like	AT3G53750.1	N
Ghir_D08G018180	22.1692	52.6458	279.978	29.1126	22.7004	5.14071	14.8861	NA	4.6138	4.62892	5.31814	4.73976	9.75489	5.23781	16.145	7.63107	21.522	26.2405	81.1392	50.2588	9.89822	11.3308	7.79087	10.5958	3.04367	2.87359	2.85861	10.2269	3.49028	taxadien-5-alpha-ol O-acetyltransferase-like	AT5G02890.1	N
Ghir_A01G003520	186.301	284.617	1513.17	138.999	106.557	46.5647	179.4	NA	24.74	42.278	5.31653	41.0127	50.3164	28.6347	63.5277	20.1531	78.5539	60.043	319.571	173.124	47.8588	128.495	38.8947	87.0326	17.2279	35.0143	17.2044	59.1401	36.342	CASP-like protein F16	AT1G17200.1	N
Ghir_A06G013710	39.7513	85.7282	455.659	40.6449	80.3493	1.19914	3.12576	NA	2.02803	6.44171	5.31516	0.616645	2.18664	1.01027	6.5986	1.57658	10.8491	4.80414	14.7142	6.34255	0.734262	0.60421	0.444759	0.258942	0.239931	0.198372	0.0737246	0.0436882	0.142976	eggshell protein 1-like	AT4G21620.1	N
Ghir_D11G004770	0.160906	0.296993	3.39442	0.638842	0.319041	0	0.52413	NA	0.470967	0	5.3134	1.3368	0.912016	0.489197	1.10257	2.51387	1.01481	1.67524	2.29602	1.00707	0.881257	0.910557	0.871866	0.950239	1.32853	0.899651	0.554733	0.274059	1.39021	probable methyltransferase PMT27	AT3G51070.1	N
Ghir_A13G019040	42.7257	79.9653	424.812	44.2166	62.7049	1.57433	7.96999	NA	3.10991	14.8886	5.31246	0.358784	0.935782	1.8432	3.0401	3.43373	5.03462	3.07421	15.4706	11.1513	0.498675	0.867725	1.40101	1.19416	1.7291	0.501584	0.476299	0.628724	0.722918	hydrophobic protein RCI2B	AT3G05890.1	N
Ghir_D02G002000	5.02561	9.37718	49.8059	4.4589	4.22143	0.255798	1.61114	NA	0.490169	0.598563	5.3114	0.947804	0.984382	0.340483	1.04363	0.169208	3.16363	1.53097	9.32453	7.14043	0.898064	1.35096	0.291173	0.594335	0.219067	0.144343	0.139608	0.590496	0.100841	ras-related protein RABA5e-like	AT2G31680.1	N
Ghir_A01G015730	9.12342	26.4583	140.469	13.8159	18.5897	4.8201	5.19429	NA	3.64661	19.4372	5.30906	1.15206	1.51655	2.11928	11.1429	2.90184	21.1663	18.7293	63.9015	47.0087	1.65612	3.34163	4.75854	2.93709	1.835	3.15153	5.21254	6.21179	3.29254	tRNA (guanine(10)-N2)-methyltransferase	AT2G16630.1	N
Ghir_D02G003480	3.4251	10.1971	54.1123	6.70025	2.02622	2.88223	8.66366	NA	4.51222	1.14078	5.30663	1.27017	0.831509	0.520261	3.05601	0.722469	5.92386	3.1651	8.47043	8.83961	0.990501	2.01219	1.45914	1.35411	1.09312	2.91173	2.25804	2.37086	3.06776	uncharacterized GPI-anchored protein At3g06035-like	AT3G06035.1	N
Ghir_A11G020840	72.3942	117.267	621.628	49.5494	69.9604	2.04638	20.7174	NA	1.9559	14.0894	5.30098	1.43739	7.64219	4.43326	33.3857	6.53514	81.5057	59.2297	306.256	148.757	6.8221	16.1714	6.92576	12.701	2.45476	5.44576	4.76918	9.95498	4.49287	glutathione S-transferase U17-like	AT1G10370.1	N
Ghir_A01G005000	27.5208	35.3842	187.035	24.6327	18.0919	7.71693	23.8181	NA	7.0553	3.18162	5.28582	5.70624	6.39779	4.6764	14.6641	9.37914	22.3568	15.683	61.6907	40.2476	8.62328	15.4374	6.25256	9.94419	7.24717	11.3308	9.1925	12.4741	10.1581	malate dehydrogenase, mitochondrial	AT3G15020.1	N
Ghir_D11G000800	0.530557	2.38248	12.574	1.25615	0.53368	0.283006	0.802878	NA	0.178932	0	5.27767	0.0780075	0	0.00530638	0.227548	0.164123	1.18379	0.336478	2.53392	3.5409	0	0.101199	0	0.172593	0.166908	0.352847	0.216024	0.51636	0.216527	PREDICTED: uncharacterized protein LOC107903072	AT5G62280.1	N
Ghir_A11G019720	0.223398	1.46645	7.73694	0.59058	0.0870313	0.182877	0	NA	0.0598175	0	5.27597	2.76959	2.3034	2.75918	3.73271	2.03763	3.88354	3.78154	19.9314	16.37	1.88851	2.92781	2.00409	2.22975	1.81297	1.54381	2.23182	1.54868	1.33582	probable NAD(P)H dehydrogenase (quinone) FQR1-like 2	AT4G36750.1	N
Ghir_D12G001460	2.72206	3.85318	20.3291	2.80152	1.80642	0	0.758936	NA	0.0650847	0	5.27594	0.0660592	0	0.169973	5.10469	1.30225	4.14244	3.44111	6.14528	3.33081	0	0.190159	0	0.1293	0	0	0.00543424	0	0.284904	heavy metal-associated isoprenylated plant protein 3-like	AT5G02600.2	N
Ghir_A11G007760	30.1162	44.1605	232.838	25.3739	20.4716	11.0941	15.8198	NA	8.05336	6.93766	5.27254	4.75165	2.89373	2.76663	10.2912	3.7254	9.4477	11.5551	34.0785	21.8731	4.79958	6.92175	4.01886	3.47639	3.53024	7.01486	5.26791	6.6117	4.95195	lamin-like protein	AT5G15350.1	N
Ghir_A07G021270	39.5117	51.0147	268.965	43.9667	26.0711	20.631	19.6812	NA	21.3736	16.5807	5.27231	8.76286	15.3868	20.084	21.8635	35.6319	58.1436	37.6438	77.2714	52.4198	11.8535	6.92684	15.5472	19.2803	23.7767	23.4013	14.7469	22.3023	17.7235	ras-related protein RABA5e-like	AT1G05810.1	N
Ghir_A01G005860	1.04409	5.22049	27.4999	1.65202	1.3845	0	0	NA	0.00398206	0	5.26769	0	0	0	0	0	0.322637	0.304325	1.44422	0.568771	0	0	0	0	0	0.0658436	0	0	0	PREDICTED: uncharacterized protein LOC105787184	AT1G52855.1	N
Ghir_A05G025590	2.45468	7.36181	38.7759	3.10699	2.46845	2.44173	0.965882	NA	0.564097	0.188157	5.26717	2.61972	4.83952	4.35006	7.68578	6.05712	28.7148	14.0265	55.423	31.621	1.82517	2.51226	1.81829	3.7627	3.04828	3.70074	3.67614	7.14002	3.30394	GDSL esterase/lipase At1g71691	AT1G71691.2	N
Ghir_D11G019800	24.5789	41.3098	217.307	31.0136	27.1001	15.1301	11.638	NA	14.045	13.9018	5.26044	3.37107	3.50381	2.0458	3.03375	1.28041	3.9317	2.41321	12.6009	11.3567	2.48058	3.39968	1.30974	1.95995	1.3131	1.36487	1.34684	1.29102	1.14744	probable NAD(P)H dehydrogenase (quinone) FQR1-like 2	AT4G36750.1	N
Ghir_D07G006520	2.73261	3.57256	19.7509	3.10204	3.36401	1.44427	3.76805	NA	1.9606	1.57475	5.24167	1.24225	0.934445	0.796866	2.28941	1.45621	1.85828	3.42864	5.54451	2.58882	1.5023	1.40979	1.22484	1.0203	2.23077	0.951158	1.54083	1.10877	1.91893	PREDICTED: uncharacterized protein LOC107953341	AT2G03810.1	N
Ghir_D01G000100	9.83124	5.00114	51.4625	5.5062	2.24593	0	0	NA	0	0	5.23459	0	0	0	0.00597554	0	0.0367169	0	0.116335	0.150006	0.00520753	0	0	0	0	0	0	0	0	elongation of fatty acids protein sre1-like	AT3G06470.1	N
Ghir_D09G012590	0	0.223911	1.38676	0.265062	0	0	0.0752524	NA	0.0793958	0	5.23183	0.0780075	0	0.0530638	0.250973	0.149887	0.122089	0.123254	0.0874518	0.337512	0.125999	0.178838	0.212112	0.108022	0.0624245	0.0442321	0.0842567	0	0	hypothetical protein GOBAR_DD26118	AT3G57450.1	N
Ghir_A03G013600	0.298409	1.19319	6.22826	1.07092	1.09262	0.807881	1.15473	NA	0.204406	0	5.21982	0.417839	0.429776	0.0532321	0.850368	0	0.433689	0.574836	2.37152	1.80007	0.423363	0.840799	0.614149	0.307542	0.135613	0.397584	0.456476	0.736616	0.16854	CLAVATA3/ESR (CLE)-related 16 -like protein	AT2G01505.1	N
Ghir_A10G022300	41.7102	61.3827	320.285	34.6116	24.2005	9.56115	28.8868	NA	9.47859	6.92781	5.21784	7.68483	12.0298	7.25079	34.4639	11.3457	40.6097	30.2024	89.0643	56.9832	9.79235	14.9961	7.23056	13.2428	6.1485	10.5117	6.76328	14.1076	8.6108	very-long-chain enoyl-CoA reductase	AT3G55360.1	N
Ghir_D01G019360	34.3292	56.2042	293.109	28.4422	17.3394	6.40907	28.3901	NA	2.30787	8.60497	5.21508	3.61838	10.5351	4.78299	36.7878	3.33104	29.0313	21.3149	77.3575	47.9614	6.3982	14.0362	6.42922	12.1597	2.28624	5.19371	2.92963	16.0949	6.10986	3-ketoacyl-CoA synthase 6	AT1G68530.1	N
Ghir_D07G009500	4.89649	12.7581	66.5305	6.13353	4.36128	2.53531	5.78116	NA	1.07741	1.12846	5.21477	0	0.195192	0.297898	0.143686	0	0.921703	0.759882	2.45785	1.92429	0.293939	0.574146	0.137781	0.269898	0.0936368	0.419532	0.195633	0.317647	0.368312	hypothetical protein B456_001G097500	NA	N
Ghir_D08G015410	3.86135	5.20887	29.3625	4.78992	1.80635	3.84352	5.642	NA	2.74865	1.0313	5.20427	2.45871	1.80815	1.25951	1.22153	1.58986	2.0663	0.713236	4.81649	3.05775	2.50144	2.75807	1.34208	2.33143	0.916169	1.20289	2.01525	1.64956	1.07534	Potassium voltage-gated channel subfamily C member 4	AT3G60520.1	N
Ghir_D08G013020	2.35582	4.35463	22.6463	3.589	2.8463	0.779912	2.151	NA	1.02937	0.294019	5.20051	0.320761	0.993325	1.07908	1.06562	0.563104	0.444726	0.599793	1.10651	0.507337	1.42127	1.46103	0.646411	0.475383	0.385256	0.18807	0.416134	0	0.390242	E3 ubiquitin-protein ligase RHA1B-like	AT3G61460.1	N
Ghir_A09G024700	3.3445	7.9546	41.3447	3.44282	2.15767	0.97543	1.08775	NA	0.615506	0	5.19759	1.27177	1.64592	1.38228	2.86299	1.10758	8.22631	5.04548	15.8607	10.7068	0.658976	2.16687	0.713225	0.880626	0.968937	0.863366	1.04112	0.646921	1.13278	probable prolyl 4-hydroxylase 4	AT5G18900.1	N
Ghir_A08G022620	36.2162	66.9602	347.267	29.1377	20.4713	1.3759	10.8009	NA	0.715267	1.11823	5.18618	8.76755	8.67197	4.47753	27.753	2.36029	44.1541	34.6275	122.286	60.0317	19.5853	27.3355	4.17155	7.17024	0.698015	3.5471	1.68386	7.48768	3.15431	GDSL esterase/lipase LTL1-like	AT3G04290.1	N
Ghir_A08G000700	0.679017	1.72755	8.92773	1.29488	0.469286	0	0.211549	NA	0.322144	0	5.16785	0.259293	0.371698	0.292221	0.120192	0.370346	0.192216	0.594257	2.18422	1.08415	0.135396	0.386781	0.0205344	0.421319	0.297195	0.252905	0.263302	0.142289	0.2578	putative serine/threonine-protein kinase-like protein CCR3	AT3G55950.1	N
Ghir_D05G013730	20.8814	23.5575	126.207	17.9029	24.4317	4.49685	4.6403	NA	3.00176	4.12733	5.1657	3.44822	5.11535	2.93944	7.81576	2.98079	13.9965	8.3341	23.1979	17.8355	4.3791	3.97329	3.20796	5.99432	2.85413	2.57145	3.52319	1.78997	3.87901	NDR1/HIN1-Like protein 3-like	AT1G17620.1	N
Ghir_A11G007140	1.17191	2.23807	11.5504	1.27488	1.27469	0.0649901	0	NA	0.0376619	0	5.16087	0	0	0	0	0	0	0	0	0	0	0	0	0	0	0	0	0	0	serine/threonine-protein phosphatase 6 regulatory ankyrin repeat subunit B-like	AT3G01750.1	N
Ghir_A13G004940	39.3974	59.0181	303.914	33.6014	22.3731	10.7907	38.7893	NA	14.1084	7.91535	5.14951	6.58624	8.58052	7.67584	9.34061	3.96158	6.2941	5.72502	17.6809	13.3135	7.56997	7.70246	11.5158	6.10332	6.33485	5.81805	7.20371	6.59757	9.35272	costars family protein	AT4G33640.1	N
Ghir_A09G016630	93.7144	150.118	772.701	96.2694	64.5115	4.54778	24.8341	NA	5.74353	7.70244	5.14729	1.33698	2.97637	3.72948	43.5006	15.0327	88.293	72.0163	228.976	138.845	5.28977	8.40367	6.4515	6.52765	4.36925	3.30752	3.20046	6.88747	6.84297	Short-chain dehydrogenase TIC 32, chloroplastic	AT2G37540.1	N
Ghir_A10G014950	14.9968	27.3352	139.955	13.3347	17.3381	0.78083	0.774173	NA	0.2164	0.312197	5.11995	0.878762	0.103337	0.595257	4.07564	5.14928	46.2632	34.1585	62.7036	41.0309	0.488031	0.951025	0.390961	0.183205	0.124849	0.487057	1.68707	0.788001	0.222071	shikimate O-hydroxycinnamoyltransferase-like	AT5G48930.1	N
Ghir_D08G026980	4.34527	9.00369	46.031	4.10661	3.32415	0	0.210361	NA	0.0939622	0	5.11246	0.258606	0.174233	0.404564	0.305911	0.348992	0.391003	0.76565	5.89294	5.8761	0.408734	0.434629	0.0108825	0.270162	0.124849	0.166963	0	0.317949	0	acyl-lipid (9-3)-desaturase-like	AT2G46210.1	N
Ghir_D11G002210	22.3255	21.5635	113.905	21.234	8.8226	11.3329	11.3803	NA	16.2281	1.36008	5.10204	1.989	1.76408	2.54072	1.95464	5.74568	5.10885	5.80618	13.3989	14.3089	1.9604	1.93563	2.59712	1.34492	3.56559	7.99621	6.04678	3.03253	8.90978	elicitor-responsive protein 3-like	AT1G63220.1	N
Ghir_D10G006610	0	0.23378	1.1913	0.147719	0	0	0	NA	0	0	5.09584	0	0	0	0	0	0	0	0.221047	0.568771	0	0.167747	0	0.0269264	0	0.0445684	0	0.0440914	0.16854	ABC transporter C family member 8-like	AT3G21250.2	N
Ghir_A01G000820	31.6231	41.4274	211.036	32.4261	16.4151	21.3004	28.2556	NA	26.986	11.7789	5.09412	5.53044	4.80401	4.59537	8.77433	8.79612	14.5615	14.5638	42.0687	18.5194	6.2841	8.2148	5.5775	7.44077	9.29223	13.9925	9.84718	8.8902	7.40478	40S ribosomal protein S16	AT2G09990.1	N
Ghir_D11G035750	0	0.193065	1.07123	0.101527	0.210572	0	0	NA	0	0	5.08725	0.685117	0.949536	0.271433	1.37915	0.131298	1.04856	0.135255	1.25869	0.512238	0.363394	1.43518	0.26118	0.599509	0.239432	0.375804	0.244593	0.895338	0.439646	protein SHOOT GRAVITROPISM 6-like isoform X2	AT2G36810.1	N
Ghir_D04G015570	0.378509	4.97288	25.2641	1.77898	0.695543	0.097839	0.983189	NA	0.0868717	0	5.08038	0	0	0	0	0	0	0.338139	3.44987	3.1195	0	0.0226414	0	0	0	0	0	0	0.147473	bifunctional epoxide hydrolase 2-like	AT3G51000.1	N
Ghir_A05G034600	28.2305	45.9895	233.386	23.2409	15.4955	0.503608	1.74106	NA	0.355115	0.385734	5.07477	0.167159	1.84647	1.56917	28.9902	7.46503	58.9047	34.718	139.862	94.5857	0.694066	1.72573	0.650488	2.63446	0.697489	1.85741	0.810478	1.42571	1.43512	protein ECERIFERUM 1-like	AT1G02205.3	N
Ghir_D02G017570	24.2336	34.7842	195.799	21.7977	16.0682	8.66722	8.04808	NA	10.0237	38.6589	5.06479	4.31498	3.19974	3.9398	14.1292	4.38222	14.8649	11.4327	55.0211	43.3847	5.38342	7.5582	4.41934	7.49938	4.09221	5.18903	4.61918	4.87207	2.21117	3-ketoacyl-CoA synthase 6-like	AT1G68530.1	N
Ghir_A01G011040	307.698	473.815	2398.46	188.636	154.594	0.097576	0.936145	NA	0.151126	0	5.06202	0	0	0.330005	25.9936	15.3583	120.954	48.7711	140.24	42.4187	0	0	0.0616032	0	0	0.144006	0.108685	0	0	glycine-rich protein 5-like	NA	N
Ghir_D13G012320	1.43541	4.48577	22.6571	1.71285	1.89516	0.623837	1.09602	NA	0.41782	0	5.05089	0.315876	0.701332	0.127488	0.635384	0.639165	0.961683	1.40605	4.60559	2.96459	0.107206	0.885394	0.268986	0.307806	0.0729948	0.188239	0.204483	0.557025	0.178889	GTP-binding protein SAR1B-like	AT1G56330.1	N
Ghir_A08G003580	3.7203	2.97277	18.7771	3.03924	1.99357	0	0.158725	NA	0.726878	0.477137	5.04719	0.507677	1.31656	0.138202	1.31639	0.758548	2.83704	1.29195	8.11729	8.78756	0.182658	0.370144	0.133474	0.474961	0.151261	0.420373	0.640335	0.186179	0.562232	transducin beta-like protein 2	AT4G00090.1	N
Ghir_A10G006150	33.0173	57.6742	290.887	28.3006	18.5791	2.05677	25.6112	NA	2.81026	4.75248	5.04362	11.458	15.0582	8.91541	21.6043	8.52685	57.4408	34.457	166.73	85.1646	12.4434	27.7888	10.1849	22.2536	4.41776	6.49959	4.88344	12.7382	6.64881	GDSL esterase/lipase APG-like	AT3G16370.1	N
Ghir_D06G000660	0	0.181541	2.51917	0.500034	0.0736123	0	0	NA	0.0279482	0	5.038	0	0	0.159696	0.216142	0.148057	0.26565	1.20437	0.808961	0.450017	0	0.0335035	0	0.0432935	0	0	0	0	0	glucose-1-phosphate adenylyltransferase large subunit, chloroplastic/amyloplastic isoform X1	AT1G27680.1	N
Ghir_D11G022400	43.0965	71.2683	358.598	45.5007	32.1945	12.4988	22.1934	NA	20.6623	34.8052	5.03165	5.09186	6.36755	5.66955	19.9742	8.86789	19.858	20.5111	79.3142	46.7307	7.16954	11.6899	7.43505	7.10776	6.72843	12.1286	9.52621	10.827	7.14118	very-long-chain (3R)-3-hydroxyacyl-CoA dehydratase PASTICCINO 2	AT5G10480.3	N
Ghir_A06G017050	2.98046	4.04871	20.3687	1.56005	0.822362	0	1.10551	NA	0.0934296	0	5.0309	0	0.162618	0.238871	0.856207	0.373437	2.31048	1.38451	3.22713	2.58568	0	0.337328	0.293827	0.387951	0.135613	0.222674	0.246947	0.110228	0.0341885	transcription factor bHLH91-like	AT2G31210.1	Y
Ghir_D09G008610	0	0.496052	4.75147	0.789206	0.179575	0.388787	0.945935	NA	0.405062	0	5.02304	0.64215	0.380774	1.07964	2.07176	0.276062	1.0596	1.00202	2.18377	2.53012	1.44358	2.72403	2.15025	1.30044	0.317823	1.50507	0.899044	1.23221	0.742168	hexokinase-1-like isoform X1	AT2G19860.1	N
Ghir_D10G012310	396.68	873.689	4384.45	340.453	558.769	85.0813	595.841	NA	65.5096	432.188	5.01832	25.8674	73.3837	42.4237	91.2454	24.9775	164.817	150.698	534.027	316.645	39.6227	98.3138	45.0471	81.9013	18.0546	25.1975	18.8391	71.6204	45.9023	lipid transfer protein	AT5G59320.1	N
Ghir_A02G013560	6.33052	9.61992	48.2245	5.21873	1.56665	0	0.803539	NA	0.2965	0	5.01299	0.637382	1.65994	0.553277	2.72312	0	2.36637	1.90093	14.4214	5.82547	0.763126	2.09434	0.524628	1.76088	0.380691	0.68442	0.464485	1.69749	0.471247	probable sulfate transporter 3.4 isoform X1	AT3G15990.1	N
Ghir_D04G018600	0	0.310073	1.54935	0.134632	0.179567	0	0	NA	0	0	4.99673	0	0	0	0	0	0	0	0.34402	0.498356	0	0.0113207	0	0	0	0.0111421	0	0	0	squalene monooxygenase-like	AT1G58440.1	N
Ghir_D12G003230	0.188907	0	1.66044	0.332527	0.0914473	0.117852	0	NA	0.0137618	0	4.99341	0	0.288652	0.0849021	0.0717065	0	0.158505	0.0728317	0.279365	1.31233	0.0729054	0.107203	0.051336	0.0755524	0.312372	0.016545	0	0	0.240706	COBRA-like protein 2 isoform X2	AT3G02210.1	N
Ghir_A11G001290	0	0.421949	2.4479	0.386085	0	0.43789	0.399373	NA	0.386526	0.490785	4.98772	1.63424	3.56543	1.91813	2.8762	2.08994	3.68374	2.18635	4.44279	3.15563	2.2437	4.32967	1.74866	2.75977	2.28539	3.25631	3.53704	3.39711	3.0758	trafficking protein particle complex subunit 1	AT1G51160.1	N
Ghir_A10G018770	0	0.275598	2.24414	0.276336	0.450689	0	0.050457	NA	0.0312673	0.351243	4.97935	0.133727	0.183711	0	0	0	0.351022	0.134458	0.45988	0.775029	0	0	0.112939	0.0538528	0.125181	0.0889687	0.0747338	0	0	annexin-like protein RJ4	AT5G12380.1	N
Ghir_A09G006540	52.4993	72.8984	362.122	32.027	22.651	18.4335	50.7639	NA	6.41266	4.69735	4.96749	2.22935	3.34659	3.36859	9.91613	5.19385	15.2521	13.0635	44.4853	29.8489	3.70448	10.1665	3.58668	6.59317	2.91554	7.35068	5.04604	10.6751	8.02805	putative HR-like lesion-inducing protein	AT4G14420.1	N
Ghir_D02G009150	12.8142	20.4769	101.569	11.2493	7.33818	3.6587	13.1295	NA	2.15273	2.06682	4.96014	3.71586	3.79032	1.10581	6.02523	1.94894	4.78295	7.44319	22.1608	23.665	5.18771	6.18418	2.89912	3.42198	3.79838	3.18225	3.87923	4.72593	6.10561	isoflavone 2'-hydroxylase-like	AT5G10600.1	N
Ghir_A13G004310	12.2638	21.6301	107.066	8.98307	6.46606	1.0991	3.13681	NA	0.792355	1.0387	4.94985	0	0	0	0.394522	0.153182	2.02196	0.574836	4.11272	3.67447	0	0	0	0	0.135613	0.248259	0.129749	0.0992056	0.358579	classical arabinogalactan protein 9-like	NA	N
Ghir_D11G023820	95.3775	204.484	1008.69	86.4333	63.4937	41.4174	138.089	NA	17.7392	30.5773	4.93285	60.9278	87.8317	26.2546	84.2152	15.1846	126.896	83.3502	363.066	174.691	100.213	198.976	54.7447	115.278	15.5683	41.0707	22.7649	66.1822	30.0529	glutathione S-transferase U17-like	AT1G10370.1	N
Ghir_D09G013830	0	0.240994	1.18545	0.0567316	0.082442	0	0.106162	NA	0.202049	0	4.919	0.301573	0.404674	0.499305	1.54168	0.663042	0.610445	0.650414	0.856307	0.0871578	0.591673	0.762471	0.536644	0.7126	0.468904	0.0779947	0.116526	0.0661371	0.294945	exocyst complex component EXO70A1	AT5G52340.1	N
Ghir_D10G010290	8.58496	25.8514	126.679	10.7761	5.34304	2.27266	11.648	NA	1.2791	0.204382	4.90028	0.807876	1.58091	1.43968	2.11465	0.153182	3.32153	3.35764	7.60037	7.7701	1.51255	3.04521	1.13735	1.46892	1.06747	0.465614	0.472494	0.83572	0.735947	protein RALF-like 34	AT5G67070.1	N	GhRALF2
Ghir_D01G000780	50.0246	61.5415	301.152	54.0261	33.5055	35.2668	28.6472	NA	43.0141	21.0088	4.89347	7.0553	5.06155	8.32273	10.1093	10.9754	12.8443	14.7884	36.1422	20.4221	12.4523	11.0638	10.621	8.00528	16.0711	14.5831	15.7432	8.9344	12.0495	40S ribosomal protein S16	AT2G09990.1	N
Ghir_A11G016610	1.96547	4.75859	23.2715	2.50712	1.72126	0.137431	3.8159	NA	0.436407	0	4.89041	0.0206791	0.0114819	0.0319392	0.382776	0.240714	1.09537	0.833544	1.63688	0.996928	0	0.35676	0.141472	0.0215411	0.21868	0.375468	0.147449	0.602124	0.0526688	hypothetical protein GOBAR_AA21160	NA	N
Ghir_A09G014470	0.285696	0.462779	2.26244	0.163527	0.361283	0	0	NA	0.189039	0	4.88881	0.0620373	0	0	0	0	0.0119384	0	0.0348706	0	0	0	0.0616032	0	0	0.0334263	0.114119	0.0218441	0	ubiquitin-conjugating enzyme E2 variant 1C	AT2G36060.2	N
Ghir_D07G011430	3.14351	6.48773	31.6414	3.68956	4.79917	0.564535	2.41036	NA	0.433729	0.405024	4.87711	2.67017	2.6526	0.734468	3.36206	1.23485	6.7542	10.2923	24.108	23.1502	2.14209	4.71489	1.47377	1.49486	0.093886	1.08385	0.81401	1.14418	0.845596	putative phospholipid:diacylglycerol acyltransferase 2	AT3G44830.1	N
Ghir_A05G038380	5.71567	7.18742	35.0517	3.97684	1.59402	2.36753	4.66583	NA	0.890586	2.57456	4.87682	0.289742	1.31388	0.255009	3.34206	1.04012	0.383531	0.606259	0.594001	0.587522	0.227744	0.763159	1.23856	0.421425	1.04669	0.0889687	0.287394	0.416248	0.592108	Transcription factor bHLH151, putative	AT3G29370.1	Y
Ghir_D02G023700	11.2299	21.34	104.022	10.3074	6.61694	5.28205	14.68	NA	5.66344	1.28324	4.8745	0.709131	0.0631505	0.191635	0.83193	0.459545	1.66643	0.968534	8.21902	7.87916	0.262923	0.963607	0.536759	0.59972	1.3175	2.4039	2.0381	1.86612	3.42501	actin-depolymerizing factor 5-like	AT2G16700.1	N
Ghir_D12G018630	6.17146	7.23823	40.5265	8.32825	4.28976	5.33647	1.41901	NA	4.14952	1.58933	4.86615	2.61386	2.87343	2.81243	1.18629	3.50611	3.94958	3.4315	7.90378	4.39476	1.67767	2.66773	2.83982	3.21193	1.88158	2.21186	1.80256	2.57085	3.07903	probable calcium-binding protein CML15	AT3G25600.1	N
Ghir_A13G021010	4.82021	10.4267	50.6582	5.91382	4.29688	0.409477	0.116944	NA	0.539737	0	4.85853	0.292842	0.0348467	0.244161	1.43293	1.03571	7.93328	6.64208	22.1298	17.7691	0.486503	0.49215	0.117246	0.507378	0.145685	0.309624	0.0543424	0.286594	0.348107	probable inactive receptor kinase At2g26730	AT3G08680.1	N
Ghir_D05G005860	3.67182	5.64992	27.3736	4.01939	2.91138	0.210343	0.605367	NA	0.483819	0	4.84495	1.03971	0.387518	0.732853	0.496993	2.17975	1.19461	1.13515	5.10369	3.33688	0.344996	0.529823	0.357891	0.11317	0.411003	0.904571	0.386892	0.230069	1.80617	vesicle-associated membrane protein 711	AT4G32150.1	N
Ghir_A12G027520	0.703214	1.65617	8.0093	1.01847	0.423725	0.284792	0	NA	0.0291147	0	4.83605	0	0	0	0	0.0317266	0.88213	1.60794	2.66118	4.61023	0.109244	0	0	0.0216467	0	0	0	0	0	protein HOTHEAD-like isoform X1	AT5G51950.1	N
Ghir_D13G019550	94.4563	189.698	914.943	75.2992	79.791	24.3796	87.6043	NA	15.091	23.743	4.82316	20.65	37.9597	18.2235	75.0374	19.841	115.25	87.1157	190.699	139.658	31.5071	54.5154	23.9813	43.8897	7.98061	13.2938	9.208	23.4906	14.7453	PREDICTED: uncharacterized protein LOC105783545	AT1G56580.1	N
Ghir_A05G012920	2.8927	8.70664	41.9574	4.344	3.60978	1.74449	6.7032	NA	0.853105	1.14594	4.81901	0.95108	0.555008	0.281945	1.60438	0	2.6693	2.02671	7.12125	7.4779	1.13826	1.48578	0.304094	0.561601	0.192974	0.719696	0.608402	0.920577	0.916746	embryo-specific protein ATS3B-like	AT5G62200.1	N
Ghir_D12G020110	7.66032	19.0109	91.5282	6.09817	6.32954	0.403859	4.69193	NA	0.425956	0	4.81451	0.362178	1.14319	0.547298	2.02997	0.846447	1.65209	4.64935	18.9889	24.7752	0.399732	1.13193	0.691575	0.518782	0.0730224	0.331572	0.437754	1.79857	1.62041	probable pectate lyase 5	AT1G67750.1	N
Ghir_A03G005110	22.7391	38.2508	184.01	18.6933	18.0363	6.88567	13.3384	NA	7.36691	8.51499	4.81062	4.10163	6.92724	4.61572	17.6186	6.88084	18.1613	14.6484	51.8085	40.1906	4.84993	8.07613	5.13978	7.44933	6.47893	7.50999	5.11821	11.6801	9.47503	very-long-chain 3-oxoacyl-CoA reductase 1-like	AT1G67730.1	N
Ghir_D04G007720	0.757004	1.16823	5.61493	0.6417	0.557213	0.54354	0	NA	0	0	4.80636	0.83504	0.820829	1.66443	2.56738	1.04079	17.5451	17.0576	20.7307	17.379	0.375732	0.401584	0.715282	0.59386	0.599675	0.193894	0.417647	0.451433	0.402501	protein ECERIFERUM 1-like	AT1G02190.1	N
Ghir_A02G016660	27.9368	38.4361	184.736	20.587	14.575	3.62809	7.92384	NA	2.75233	2.67506	4.8063	1.76268	1.78057	1.28546	2.84343	1.04026	4.50923	3.5029	13.9116	9.74003	1.44395	2.2738	1.62483	1.82537	1.09376	1.64359	1.01199	2.08436	1.97265	ADP-ribosylation factor-like protein 8a isoform X1	AT3G49870.1	N
Ghir_A03G010930	25.8157	35.9619	172.833	17.1188	11.1824	2.14863	9.81442	NA	2.16923	0.333052	4.80601	5.37371	19.8668	13.7035	68.2809	13.2408	57.4145	43.4977	115.219	71.9273	5.07291	13.8095	5.57416	9.66666	4.81567	6.89141	6.51619	9.48008	9.93029	polygalacturonase 1 beta-like protein 3	AT1G70370.1	N
Ghir_D13G009650	2.04108	5.25776	25.2568	1.51579	0.458409	0.711109	1.20903	NA	0.173224	0	4.80371	0.0780075	0.580772	0.0745249	1.48596	0.333678	1.07248	1.82236	5.60368	2.9368	0.234734	1.10837	0.424417	0.615031	0.093886	0.542095	0.316972	0.677974	0.216527	E3 ubiquitin-protein ligase RHA2A-like	AT3G19950.1	N
Ghir_A13G015310	27.4735	30.6758	147.253	28.3377	14.2351	14.5629	18.5091	NA	15.5319	7.84471	4.8003	3.76066	3.81955	4.20783	5.18115	5.52511	11.91	6.28134	16.5888	13.8179	2.81575	2.33503	5.15828	6.40257	4.529	7.99375	7.07241	8.91907	12.0413	early nodulin-like protein 2	AT5G53870.1	N
Ghir_D13G024560	12.6252	10.9423	60.5936	7.84057	3.83159	3.2251	2.98401	NA	5.73812	5.83348	4.7994	1.25017	0.427637	0.727934	1.48684	0.855924	1.21698	1.15272	14.503	8.07743	1.22602	1.4888	0.34497	0.766928	0.755127	0.900682	0.414904	0.591303	1.24674	tubulin beta-8 chain-like	AT5G62700.1	N
Ghir_A03G023270	10.0005	13.5093	64.7447	8.21584	5.86535	2.13751	4.6197	NA	2.74487	2.34524	4.79262	2.63459	5.04172	2.53503	2.98107	2.80444	4.78501	1.75454	7.23203	6.6594	3.01557	2.51302	3.90715	5.1114	2.18441	0.82336	2.33064	1.67549	2.34983	metallothiol transferase FosB-like isoform X3	AT1G80160.1	N
Ghir_D05G027130	8.13516	6.78852	38.988	3.23098	2.27251	0.916739	2.05068	NA	0.398898	0.578432	4.79253	0.470341	0.556478	0.319022	2.39751	0	2.3154	2.37412	4.86411	6.63803	0.185714	0.798195	0.108517	0.825638	0.291591	0.541759	0.75417	2.32515	0.489358	RNA-binding protein 38-like	AT1G22330.1	N
Ghir_A06G005820	16.1985	24.3207	115.959	13.4367	10.5211	8.83898	17.1554	NA	4.16353	2.65181	4.76793	1.82415	3.07229	2.3221	12.116	3.42422	7.59169	5.06635	11.7308	7.4566	2.48276	6.24835	3.86445	4.84602	1.78634	2.75101	1.66554	3.27829	2.68254	50S ribosomal L36	AT5G20180.1	N
Ghir_A11G020500	6.88816	15.5153	73.961	5.77588	7.74376	1.43719	6.7809	NA	0.749653	0	4.76697	1.37702	0.957409	0.255312	0.736798	0.126906	0.56209	1.3074	5.6014	5.62044	1.14613	2.844	0.320744	1.06373	0.146045	0.27603	0.201455	1.09563	0.372994	protein RALF-like 34	AT5G67070.1	N	GhRALF2
Ghir_D09G009820	29.2925	57.5854	274.169	23.037	27.5336	7.0456	22.3369	NA	4.38272	9.97548	4.76109	4.70317	10.8046	6.90719	34.1645	10.1028	25.3558	17.7792	59.7501	42.0219	3.94168	11.5058	7.0406	11.5054	3.81925	5.25777	4.17484	8.87718	6.28853	glucomannan 4-beta-mannosyltransferase 2-like	AT5G22740.1	N
Ghir_A04G007820	40.2639	104.59	493.745	39.7532	29.2464	8.08118	86.0844	NA	11.962	15.9353	4.72077	5.2008	11.7186	6.86425	43.9529	3.56297	8.48208	14.5339	85.8437	66.7619	9.31799	30.8412	13.2989	16.2843	5.09896	4.92014	5.31658	12.6032	10.2841	aquaporin TIP1-1	AT2G36830.1	N
Ghir_A13G006500	18.7661	31.313	147.775	15.4794	13.3138	6.43226	8.50128	NA	5.36515	4.85029	4.71928	3.82337	4.50628	3.32656	13.7118	4.29696	6.60969	6.09509	29.6032	22.1372	4.66096	7.12542	3.56255	6.7815	3.46245	5.71319	3.54672	5.76129	5.606	monosaccharide-sensing protein 2-like isoform X1	AT4G35300.1	N
Ghir_A11G034970	0.193437	1.53371	8.60836	0.948761	1.82571	0.522628	0.308037	NA	0.258789	0	4.71507	0.6406	0	0	0.239703	0.190359	0.191916	0.572445	1.91545	1.46196	0.509371	0.66219	0.313131	0.0431879	0.249947	0.371158	0.246275	0.163831	0.654726	S-adenosylmethionine synthase 1	AT2G36880.1	N
Ghir_A11G000150	7.23775	13.1283	61.8201	8.15092	4.63596	5.54116	8.72837	NA	5.30418	2.475	4.70891	0.0827164	0.375434	0.297595	0.802291	0.487611	2.94251	1.62694	5.38226	3.69901	0.505525	0.928154	0.311285	1.01914	0.307073	0.764096	0.774121	0.996427	0.833338	DNA-directed RNA polymerases II, IV and V subunit 12	AT5G41010.1	Y
Ghir_D01G006140	4.16842	13.5338	63.7217	4.56895	4.10631	0	0	NA	0	0	4.70834	0	0	0	0.228366	0.290663	1.97402	0.899511	3.97697	2.51949	0	0	0	0	0	0	0	0	0	PREDICTED: uncharacterized protein LOC105787184	AT1G52855.1	N
Ghir_A12G024020	16.6343	27.0976	127.178	20.7619	9.52205	10.8748	6.25425	NA	19.834	5.76282	4.69332	5.85784	6.33232	11.0304	5.18821	10.793	8.82797	8.45215	11.3427	8.19555	5.95348	2.41075	10.566	3.90267	15.2685	5.51629	18.4112	4.45206	10.5942	remorin isoform X1	AT5G23750.1	N
Ghir_A04G011240	21.7408	32.103	150.662	23.2061	17.9539	9.89006	24.5638	NA	9.89458	14.1848	4.69309	7.36271	11.9175	5.09036	9.4872	3.09083	13.242	12.0221	44.7775	23.4863	7.54934	19.5499	7.84105	15.1741	6.48389	7.48054	5.90505	13.8142	6.63412	bifunctional epoxide hydrolase 2-like	AT3G51000.1	N
Ghir_A07G012140	1.95532	1.91062	12.845	1.37364	0.59134	0.644879	2.73718	NA	0.222114	0	4.69281	1.37598	2.1239	0.425352	5.02022	0.299043	3.60126	2.20956	5.06179	3.14861	2.12946	4.2561	1.06958	2.08434	0.645773	0.540413	0.719778	0.822682	0.726953	protein STRICTOSIDINE SYNTHASE-LIKE 3-like	AT1G08470.1	N
Ghir_D12G003160	8.93782	17.481	81.9103	8.6788	6.70115	2.20185	3.5542	NA	1.31239	1.74387	4.68569	1.27925	1.14513	0.80832	2.28282	0.310716	2.50953	5.87106	11.8319	13.2873	0.990501	1.83183	1.80015	0.793432	0.28091	0.432524	0.973894	0.44982	0.66412	auxin-responsive protein SAUR72-like	AT1G75590.1	N
Ghir_D12G004680	31.4203	54.3321	254.469	34.4766	29.3595	8.55978	26.8993	NA	7.64471	8.75125	4.6836	1.96901	3.13799	1.914	7.58276	4.94143	14.5824	13.2023	39.9137	24.344	1.83276	4.38952	1.70088	3.66181	3.02485	5.33823	3.52929	4.64089	8.9436	glycine cleavage system H protein 2, mitochondrial	AT2G35120.1	N
Ghir_A08G023930	2.44621	11.5164	53.8528	5.10737	4.00961	0.173092	2.08254	NA	0.670617	0.404494	4.6762	0.189447	0.912016	0.361978	1.86819	0.528776	12.7892	11.4806	28.2163	14.8425	0.368882	0.814102	0.662408	0.782952	0.114611	0.793066	0.281908	0.0877796	0.789971	omega-hydroxypalmitate O-feruloyl transferase	AT1G65450.1	N
Ghir_D05G000740	2.71542	4.3365	20.2747	2.09811	2.02948	0.826588	3.8797	NA	0.533963	0.169471	4.67536	1.22307	0.752606	0.404564	1.24728	0	0.195523	0.841694	2.74442	1.65917	0.966615	1.85248	1.26762	1.53842	0.365112	0.177937	0.295908	1.53413	0.415622	CASP-like protein XL3	AT4G25830.1	N
Ghir_D11G005060	0.181429	0.475106	3.49497	0.748603	0.123881	0.115482	0.597962	NA	0.279578	0	4.66865	0.348503	0.704807	0.12235	1.3071	0	0.279693	0.541022	1.04867	1.93393	1.31161	2.12173	0.560774	0.62625	0.411695	1.04875	0.610421	0.66816	0.840237	methylesterase 10-like	AT3G50440.1	N
Ghir_D03G015360	1.00692	1.11397	5.19215	0.824817	0.214666	0.370345	0.0501639	NA	0.119423	0.541332	4.66095	0	0	0	0.0717065	0	0.303269	0.38236	0.372754	0.250009	0	0.0566036	0	0.0323117	0	0.256268	0.147449	0	0	Methyltransferase type 11	AT2G16030.1	N
Ghir_A08G013600	0.731756	1.06294	5.08367	0.743409	1.0918	0.0494285	0.30183	NA	0.566953	0.563696	4.65624	0.0310187	0.773164	0.287453	1.40674	0.9099	1.55542	1.03868	2.23171	2.06443	0.201961	0.565963	0.598151	0.702199	0.0730224	0.434479	0.449075	1.21678	0.402686	S-adenosyl-L-methionine-dependent methyltransferases superfamily protein	AT4G01240.1	N
Ghir_D05G018430	3.62412	3.91186	18.2037	3.44035	0.995171	0.692241	3.17736	NA	0.318605	0.160672	4.65345	0.642896	0.230306	0.202282	0.467524	0	0.624145	1.01832	1.89856	2.18975	0.405194	0.498842	0.447642	0.473958	0.499618	0.288181	0.15014	0.253324	0.863399	PREDICTED: uncharacterized protein LOC107905655	AT1G76240.1	N
Ghir_A06G003770	0.657106	2.27988	10.5941	1.20808	0.56591	0.40718	0.447094	NA	0.141457	0	4.64678	0.632556	0.355939	0.137966	0.808982	0.590843	1.51957	1.0347	3.72526	2.60864	0.261166	0.357677	0.544124	0.323434	0.135253	0.282526	0.169859	0.415038	0.0982535	putative pumilio homolog 7, chloroplastic	AT1G78160.1	N
Ghir_A09G003290	21.3577	26.6257	160.598	13.5464	23.6324	7.40934	11.4067	NA	8.3038	34.566	4.64612	0.778919	1.96796	1.32962	5.27139	1.6032	6.08739	8.65107	21.9817	15.1769	1.97517	2.97355	3.54061	4.22747	1.68826	2.12476	2.85075	5.11064	2.10041	PREDICTED: uncharacterized protein LOC107892137	AT5G14410.1	N
Ghir_A13G021960	5.95861	14.3402	66.5691	8.00624	4.65205	0.115482	2.89904	NA	0.124632	0	4.64215	0.245108	1.56836	1.7021	8.79633	2.94462	17.3365	17.2266	47.7428	38.8265	1.23514	0.985675	0.955216	1.45656	0.761049	0.98492	1.23872	3.25917	2.2846	protein ECERIFERUM 3	AT5G57800.1	N
Ghir_D11G035850	1.73279	2.06674	12.663	2.7307	2.23069	1.85155	2.31901	NA	2.14513	1.20556	4.63729	2.14513	1.01642	1.4468	2.35524	1.52698	2.05387	2.67732	5.11324	5.54296	1.56576	2.77008	1.69444	1.47887	1.96859	1.7545	1.59071	0.623767	1.94976	S-adenosylmethionine synthase 4	AT2G36880.1	N
Ghir_D05G034140	0	0	1.09333	0.0630911	0	0	0	NA	0.235807	0	4.63655	0.144871	0	0	0	0	0.0489558	0	0.134221	0	0	0.0224121	0	0.0863229	0	0.0438957	0	0.207519	0	pheromone receptor transcription factor-like	AT1G17310.1	N
Ghir_A13G009400	2.75715	6.76767	31.3741	2.49013	1.79904	0.774848	3.60623	NA	0.246768	0	4.63587	0.82936	0.83338	0.494554	1.40301	0.14224	1.38472	2.38546	4.75231	2.96026	0.529411	1.36194	0.213958	0.933951	0.229499	0.18807	0.503754	0.539212	0.401638	E3 ubiquitin-protein ligase RHA2A-like	AT3G19950.1	N
Ghir_A05G039070	445.685	767.869	3553.25	331.127	203.073	77.6577	220.893	NA	35.051	18.8519	4.62742	86.5981	71.0992	21.9477	246.106	121.623	875.593	398.296	1284.61	655.539	99.5636	251.717	49.2814	127.304	18.3998	53.1132	27.5862	59.2181	31.2572	protodermal factor 1-like	AT2G42840.1	N	GaPDF1
Ghir_D09G022230	36.0241	45.4222	209.741	30.8228	22.4156	15.5727	29.926	NA	16.8017	14.7903	4.61759	2.29529	3.32577	3.34278	8.94281	5.93981	13.5283	12.5952	26.1708	19.6263	2.71107	4.90803	3.26343	3.91988	2.82106	4.30291	6.36565	5.75911	7.43927	40S ribosomal protein S24-1-like	AT5G28060.1	N
Ghir_A11G021990	36.5603	62.2126	287.144	31.5329	20.9372	10.2466	20.5664	NA	12.1012	12.5855	4.61553	4.05096	4.97878	5.90636	19.1549	7.55623	15.988	15.6717	52.9783	28.506	4.81303	8.84893	5.548	6.24468	3.4419	8.75114	7.4921	9.36524	6.29848	very-long-chain (3R)-3-hydroxyacyl-CoA dehydratase PASTICCINO 2	AT5G10480.3	N
Ghir_D05G019480	2.02519	9.33272	43.0565	4.80598	3.58084	0.470593	4.43583	NA	0.917	0.456694	4.6135	1.64826	2.52056	2.77363	8.80552	3.84972	13.5108	9.27938	25.602	10.6834	1.7759	3.04743	2.02149	4.56189	2.1103	2.51658	2.18684	3.60357	2.17156	transmembrane protein 136-like	AT1G35180.1	N
Ghir_A08G004650	20.1403	26.9961	124.256	16.8361	12.4499	15.2255	20.7063	NA	13.6544	12.6525	4.60276	4.74888	3.91602	4.11271	10.9181	9.2867	11.5026	11.6036	27.0074	19.1816	5.94708	8.75913	4.47539	6.0987	4.39727	6.02553	5.10577	5.43325	6.27702	60S ribosomal protein L18-2-like	AT3G05590.1	N
Ghir_D04G000080	0.781182	1.92297	8.84607	1.08795	0.253572	0	0	NA	0	0	4.60022	0	0.185181	0	2.23928	0.317266	7.18668	6.12055	12.4343	4.79767	0.124981	0.439444	0.163237	0.0430822	0.0521312	0	0.00526604	0	0.0512828	formin-like protein 4	AT1G70140.1	N
Ghir_A01G016040	1.98622	2.26356	10.4126	1.36562	0.381334	0	0.424855	NA	0.142442	0	4.60012	0.0206791	0.0114819	0.202114	0.167315	0.223916	0.12239	0.539494	1.34597	1.00956	0.525617	0.258771	0.264679	0.0592381	0.0104041	0.253746	0.128403	0.208426	0.0421351	beta-galactosidase 13-like	AT2G16730.1	N
Ghir_A01G000440	0.739689	0.204344	3.3906	0.482546	0.214884	0	0	NA	0.11644	0	4.58382	0	0	0	0.0358533	0.0793164	0.0835687	0	1.25784	0.808449	0.335969	0.0443657	0.0308016	0.0971463	0.198065	0	0	0	0	V-type proton ATPase subunit a3-like	AT4G39080.1	N
Ghir_A01G009460	10.9203	12.5606	57.5327	5.97033	4.5167	5.9596	9.71491	NA	3.30369	4.45574	4.58042	2.45475	1.7018	2.05203	4.86499	2.04745	4.16915	5.76253	11.6886	6.19571	2.04555	2.75944	2.67451	1.85159	1.69357	1.40733	1.09944	2.20207	3.02596	protein canopy-1	AT1G42480.1	N
Ghir_A06G007340	0.271211	3.28657	15.0468	0.654394	0.491741	0	0.639004	NA	0.081624	0	4.57827	0	0	0	0	0	0.643255	0.540756	1.95112	0.187507	0	0.101428	0	0	0	0	0	0	0	basic blue protein-like	AT1G17800.1	N
Ghir_D11G007710	33.3832	64.233	293.783	29.398	15.8393	8.63925	25.8373	NA	4.43222	3.81548	4.5737	3.1594	3.09453	1.67479	11.87	2.42709	13.7383	18.6491	51.4323	31.427	4.10761	9.61718	2.4907	4.31438	3.62793	6.19859	2.75894	8.06327	7.65638	lamin-like protein	AT5G15350.1	N
Ghir_A09G014430	26.3541	62.2077	284.117	34.7915	22.2441	29.5168	52.8573	NA	36.3534	26.6293	4.56724	9.08642	7.41135	5.92092	12.0433	5.90475	6.16076	11.8729	20.8264	21.17	9.76501	14.1629	7.98283	9.41094	6.18326	11.2614	9.42505	8.6985	14.8462	probable aspartyl protease At4g16563	AT3G52500.1	N
Ghir_D07G017220	1.25683	6.70996	30.6291	2.91577	1.84736	0.0793787	0.28387	NA	1.23455	4.8086	4.56472	0	0	0	0	0	0.012239	0.551363	1.67211	1.59052	0.142017	0.167288	0.0616032	0.312822	0.52134	0.166627	0.0315963	0	0.0105338	PREDICTED: uncharacterized protein LOC105799391	AT3G25130.1	N
Ghir_D06G008150	1.54744	5.32115	24.268	3.15155	1.36186	0.361612	1.87188	NA	0.729752	1.98409	4.56067	4.07577	1.92003	1.97552	3.94254	0.753097	1.7187	2.70907	6.59398	7.42987	2.51213	4.43802	2.40653	1.58607	1.03131	1.27371	0.849631	1.96049	1.08492	mechanosensitive ion channel protein 10-like	AT5G12080.1	N
Ghir_D08G022170	166.906	291.618	1329.58	125.669	102.152	6.81577	45.8119	NA	5.28674	7.30028	4.55932	1.95362	10.0244	7.09628	51.5189	31.0708	296.773	180.334	500.897	200.797	1.75368	3.1214	5.47912	8.88255	1.82221	3.87115	2.07911	6.924	7.2723	PREDICTED: uncharacterized protein LOC107933815	AT1G09310.1	N
Ghir_A13G023330	18.5579	24.4226	110.965	13.3167	11.4573	7.10863	23.7462	NA	6.13436	4.55449	4.54355	2.04772	2.56943	1.90416	6.9656	4.73019	9.14301	5.63888	18.6998	15.1036	2.06344	4.41282	3.02477	2.98622	2.42151	3.79931	2.84492	4.52966	5.21354	NADH dehydrogenase [ubiquinone] 1 alpha subcomplex subunit 2-like	AT5G47890.1	N
Ghir_D11G018570	0.5212	1.25386	8.74638	1.19303	0.448524	1.92507	1.20306	NA	0.518499	1.14607	4.5434	0.0557196	0	0.101141	0.281396	0.148057	0.566815	0.338139	0.454269	0.287511	0.152941	0.408735	0.0410688	0.216045	0	0.0550378	0.260843	0.15432	0.126405	cold shock domain-containing protein 3-like	AT4G36020.1	N
Ghir_D07G000640	1.71759	4.703	21.3377	1.7234	0.930594	1.03451	3.69406	NA	0.58124	0	4.53704	0	0.575031	0.13837	1.48643	0	0.41984	0.275316	1.01355	1.2438	0.156226	0.60765	0.386847	0.221404	0.35973	0.122059	0.189914	0.220054	0.38747	PREDICTED: uncharacterized protein LOC105786457 isoform X2	AT3G13674.1	N
Ghir_A05G027200	3.04348	5.76259	26.1331	2.7634	1.66621	0.769618	3.76526	NA	1.26793	3.33127	4.53497	0.645309	1.17757	0.659337	0.995348	0.521168	0.500553	0.460462	2.66156	2.60726	1.31894	1.18658	1.34176	1.35989	0.65662	0.649648	0.545546	1.82395	1.31543	signal peptidase complex-like protein DTM1	AT1G34640.1	N
Ghir_D04G018580	0	0.232497	1.05423	0.0639325	0.0624585	0	0	NA	0	0	4.53438	0	0	0	0	0	0	0	0.116436	0	0	0	0	0	0	0	0	0	0	squalene monooxygenase-like	AT1G58440.1	N
Ghir_A04G003240	1.55993	6.10703	27.6128	2.94778	2.49661	1.27167	0.638677	NA	0.29143	0.287469	4.52148	0.510895	0.648734	0.0212928	1.03059	0	0.0596919	0.764256	2.43961	3.10411	0.414616	1.66982	0.48602	0.248621	0	0.121722	0.0737246	0	0.125358	putative G-protein coupled receptor	AT1G53035.1	N
Ghir_A02G010950	6.48054	6.43284	29.2683	3.74524	3.51171	1.53484	4.55382	NA	1.55386	0.285473	4.51634	1.09026	1.82764	1.28124	3.95449	0.612726	3.29224	3.10225	8.07175	6.34669	0.830086	3.03471	1.58888	1.7207	1.58272	2.3665	1.97659	2.23687	1.82798	protein trichome birefringence-like 23	AT4G11090.1	N
Ghir_A07G000980	6.96648	7.5256	33.9861	6.66535	4.96072	3.18418	2.79714	NA	7.10016	1.11959	4.51606	11.8963	15.6243	10.4786	5.91587	7.89567	12.8422	14.6636	22.3732	11.2106	6.19254	5.17631	8.01786	8.54286	4.94477	4.63211	4.1652	4.84194	4.81276	PREDICTED: uncharacterized protein LOC107940157	AT4G29310.1	N
Ghir_D03G013670	19.9696	40.6358	183.32	21.8769	11.3609	9.78179	18.5111	NA	8.99388	8.13485	4.5113	2.96697	7.56315	5.87816	17.7549	5.93501	16.8935	15.0286	50.5029	37.9498	4.32943	8.14916	4.83678	7.33148	3.05763	5.76976	4.94578	9.62065	6.21812	very-long-chain 3-oxoacyl-CoA reductase 1-like	AT1G67730.1	N
Ghir_A01G000510	12.0671	12.0414	62.784	9.56851	7.73748	5.59069	3.13978	NA	13.9179	4.89978	4.51104	1.79932	1.42657	2.50207	4.37329	3.85835	10.5312	8.29532	17.6089	7.6804	3.7299	2.50278	6.95453	3.80106	4.59967	0.341705	1.07945	2.91447	0.144701	3-ketoacyl-CoA synthase 9-like	AT2G16280.1	N
Ghir_A02G003110	1.45684	5.74573	25.9132	3.0499	1.50775	0.673445	2.85716	NA	1.00384	2.24205	4.50999	0.386016	0.957008	0.106464	1.58177	0.421596	1.45575	1.14867	3.78598	3.87333	0.552024	1.30591	0.905937	0.733877	0.395937	1.44379	0.850536	1.33662	1.97579	uncharacterized GPI-anchored protein At3g06035-like	AT3G06035.1	N
Ghir_A10G005750	0.748482	2.03797	9.18599	1.06898	0	0.527331	0.36669	NA	0.11257	0	4.50741	0.0604872	0.5227	0.446476	0.582047	0.200935	0.384433	0.336146	0.256218	0.913289	0.41892	0.269175	0.270024	0.507378	0.275874	0.282106	0.126385	0.176265	0.221209	PRA1 family protein F2-like	AT1G55190.1	N
Ghir_D12G002650	0.399417	0	2.14142	0.14407	0	0	0.475655	NA	0	0	4.50204	0	0	0	0	0	0.239068	0	0.075653	0	0	0	0	0	0	0	0	0	0	auxin response factor 8-like	NA	N
Ghir_D11G012200	41.3066	54.7976	246.686	23.546	15.171	23.7311	40.0863	NA	11.7134	4.81968	4.50177	3.58505	4.05394	3.4233	16.7928	4.51518	15.5008	12.6023	40.4129	21.3871	3.44357	9.80829	4.10098	6.74979	3.25939	5.33131	3.774	8.16333	5.90698	60S ribosomal protein L22-2-like	AT3G05560.1	N
Ghir_A06G006210	3.40677	8.22241	37.0036	3.77237	1.78857	0.402214	2.21304	NA	0.970297	0.319782	4.50034	0.704129	0.810416	0.532052	3.07363	1.37014	4.03534	4.31258	13.8232	15.5359	1.20237	1.34592	1.71701	1.3063	2.16588	1.82213	1.25032	1.00194	1.89842	probable inactive receptor kinase At2g26730	AT2G26730.1	N
Ghir_A04G009530	0.260562	0.37778	1.69703	0.131645	0	0.0640407	0	NA	0.13231	0	4.4921	0	0.218156	0.0636766	0	0	0	0.336146	0.227084	0.0375014	0.104151	0.0335035	0.051336	0	0	0.0438957	0.206501	0	0.0710567	protein transport protein yos1-like	AT2G37975.1	N
Ghir_D06G014920	96.0446	197.693	887.197	86.0879	55.5547	23.7624	102.641	NA	10.57	7.03011	4.48775	30.5466	63.9213	24.2787	160.844	23.6012	135.684	113.46	388.53	342.357	32.7473	85.4498	34.5145	63.8367	15.916	35.2194	25.5195	73.5215	64.7213	low-temperature-induced cysteine proteinase-like	AT1G09850.1	N
Ghir_D05G013750	37.8149	54.6441	245.198	31.7722	27.3363	8.70926	30.0317	NA	5.19844	3.91678	4.48718	7.79934	5.99753	2.8599	16.7994	5.90198	36.3594	29.1181	54.908	49.1349	10.6637	17.2103	6.42029	9.71199	2.54148	4.93045	3.23625	8.08372	4.22466	protein HOTHEAD-like	AT1G72970.1	N
Ghir_A13G014170	5.11752	9.52837	42.7505	2.74604	3.00927	0.423258	5.76491	NA	0.530891	0.205681	4.48665	4.09837	8.42756	3.83529	13.908	1.61339	5.19783	7.03703	17.4524	15.8799	5.36508	9.95389	3.13863	6.06116	0.802776	1.92281	1.42398	4.12823	4.16253	probable long-chain-alcohol O-fatty-acyltransferase 5	AT5G55340.1	N
Ghir_D06G007900	4.12051	5.15425	23.1199	2.53467	1.40237	0.347119	0.999867	NA	0.0388072	0	4.4856	0.100295	0.126301	0.0479089	0.742331	0	1.74408	1.67637	8.4909	4.68614	0.0109244	0.0778692	0.212727	0.151263	0.0521589	0.143334	0.245602	0.120143	0.170943	5'-nucleotidase SurE-like	AT1G72880.2	N
Ghir_A01G012430	0.592736	2.62743	11.784	1.41919	1.22764	0.201579	0.371081	NA	0.35756	0.867295	4.48497	0.226783	0.642987	0.893861	0.984624	0.539391	1.01435	0.785138	3.04616	2.77702	1.5528	0.879733	2.79258	1.12679	2.44387	0.299491	0.911142	0.570265	0.80916	calcium-dependent protein kinase 1-like	AT3G10660.1	N
Ghir_A03G017020	8.18681	14.9981	67.1899	6.01093	6.49037	3.84255	9.05184	NA	1.44251	0.839755	4.4799	5.25216	10.5134	5.45067	17.9384	5.45214	12.322	13.1654	45.8595	34.7536	8.2524	23.1515	8.59931	19.0667	3.61191	5.43209	3.68022	11.671	6.66304	protein NRT1/ PTR FAMILY 6.1	AT5G13400.1	N
Ghir_A10G015180	4.9504	4.46113	22.1315	4.41587	2.12073	0.877096	0.749822	NA	2.04317	1.62523	4.47065	0.741582	0.553805	0.775775	0.771697	0.326416	1.3757	1.04557	2.64415	2.36423	0.886859	0.611246	0.54845	0.582878	0.864647	0.325581	0.419381	0.603636	0.245541	PREDICTED: uncharacterized protein LOC107896752 isoform X2	AT2G38500.1	N
Ghir_D01G020530	27.7194	24.2174	128.902	28.7101	18.545	24.5897	20.9797	NA	28.844	15.3885	4.46895	3.21494	2.85454	4.58964	3.6385	5.40408	4.15996	2.88381	9.86072	6.44331	3.87009	2.96949	2.85165	2.49853	5.64832	4.48684	3.66208	2.96807	4.5443	Nucleolar 12	AT1G01170.1	N
Ghir_A02G017710	9.57112	20.6588	92.1984	8.10513	3.69738	2.63602	16.2315	NA	1.49583	0.485704	4.46291	1.33612	1.48064	0.350928	3.21652	0.813661	4.08898	4.00966	9.33869	10.4007	0.768219	1.30572	0.0718704	0.767297	0	0.618072	0.569974	1.34496	0.485231	STS14 protein-like	AT5G66590.1	N
Ghir_A01G015710	13.0524	18.4833	82.4161	7.80684	5.60857	1.1259	3.82203	NA	1.01286	2.2856	4.45895	0.121779	0.252602	0.0851713	6.09311	1.99199	16.0346	4.62078	9.88599	8.39272	0.172243	0.691179	0.1577	0.464296	0.0832327	0.461746	0.441571	0.79983	0.208766	proline-rich protein 4-like	AT4G38770.1	N
Ghir_A12G027780	33.4221	72.1067	320.673	28.1294	16.9338	12.6013	56.4329	NA	4.03997	3.1757	4.4472	11.419	20.3161	10.6658	54.4804	7.03541	12.9767	21.1797	63.5346	77.3199	16.2718	38.6135	17.8866	27.7721	4.68285	10.9103	3.70581	18.7604	9.28243	protein EXORDIUM-like 3	AT5G51550.1	N
Ghir_A05G015880	13.7987	24.3768	108.275	15.4081	11.7193	8.82235	11.1075	NA	7.85384	4.37051	4.44171	1.05453	2.19613	1.44559	4.55122	1.69432	3.71768	2.43015	6.58221	6.45297	1.44701	4.42456	1.69132	2.31541	1.52074	2.06657	1.04829	1.8546	2.02393	receptor-like protein 51	AT4G18760.1	N
Ghir_A06G010270	0	0.791848	3.51688	0.387897	0.270724	0.428976	0.514687	NA	0.0434995	0	4.44135	0	0.302005	0.233817	1.00085	0.222086	0.666037	0.425785	0.966955	0.281293	0.104151	0.404106	0.272062	0.269951	0.0886701	0.30912	0.485045	0.26344	0.469153	reticulon-like protein B21	AT5G58000.1	N
Ghir_A01G019940	16.2951	25.8767	114.817	13.6714	13.5799	10.1204	16.1041	NA	7.63726	7.99185	4.4371	0.911783	2.00267	1.00969	3.6242	2.0526	3.1113	2.86847	6.06321	3.34287	1.33244	3.12798	1.65981	2.34292	0.911188	1.97663	1.254	1.53376	1.51431	cytochrome b-c1 complex subunit 9-like	AT3G52730.1	N
Ghir_D05G013430	31.569	50.118	222.326	24.494	16.271	1.82797	12.414	NA	1.72155	0.448185	4.43604	0.249071	2.11469	6.09035	21.7719	20.7603	50.9284	26.0582	64.5376	30.4115	1.72747	3.04908	4.44301	4.71159	5.81182	3.08966	2.06416	3.33623	3.97508	inositol oxygenase 1-like isoform X2	AT1G14520.1	N
Ghir_D02G018960	28.1088	28.8207	127.752	19.4864	18.4206	17.3411	14.2043	NA	16.7404	16.092	4.43265	1.29952	1.61763	2.18388	3.11969	3.59333	11.7392	6.25681	13.7385	6.5037	0.762388	1.12665	1.93673	2.38502	2.47905	1.9648	1.89928	2.21613	1.81769	PREDICTED: uncharacterized protein LOC105794900	AT1G52855.1	N
Ghir_D03G005910	0.668624	0.233334	3.28566	0.296917	0.741272	0	0	NA	0.00954899	0	4.43246	0	0	0	0	0	0	0	0.0349206	0.0125005	0	0	0.0102672	0	0	0	0	0.165343	0	Profilin 5	AT2G19770.1	N
Ghir_A13G017060	3.67844	4.35644	19.3026	2.30475	1.71557	0.559356	2.41646	NA	0.549661	1.31892	4.43082	1.82863	0.855809	1.31689	5.8403	2.38839	10.5363	5.45276	18.2108	9.51522	1.25597	2.42097	1.62853	2.0019	1.00026	0.883044	1.23585	1.88928	1.71657	probable arabinosyltransferase ARAD1	AT3G45400.1	N
Ghir_A05G023030	5.7974	12.3221	54.5349	5.62181	3.50638	0	0.21677	NA	0.0458901	0	4.42578	0.201336	0.399467	0.180417	0.491153	0.346469	10.4731	9.95669	17.5357	14.6484	0.456277	0.579734	0	0.270267	0.0521589	0.0989335	0.168461	0	0	RNA-binding protein 38-like isoform X3	AT1G78260.1	N
Ghir_D09G012600	21.1895	47.6661	210.86	19.0835	15.3012	4.06523	4.48339	NA	2.66733	2.22721	4.42369	3.24332	6.88551	6.13605	53.7699	17.2836	68.8918	58.1354	146.517	96.7975	2.5442	4.12839	4.19312	5.93448	3.5774	6.50186	6.54746	10.9046	7.96371	F17A17.37 protein	AT2G41810.1	N
Ghir_D07G007990	1.64765	1.3715	7.28446	0.554426	0.935072	0.33049	0.895164	NA	0.145245	0	4.42112	0.188642	0.427637	0	0.580548	0	0.915733	0.804104	3.85612	3.41961	0.0983193	0.900498	0.13059	0.486312	0.270839	0.310465	0.222519	0.923298	0.51138	probable inactive receptor kinase At5g16590	AT5G16590.1	N
Ghir_A11G029710	9.74099	10.9458	48.362	4.62434	3.19058	8.39421	7.55832	NA	1.14006	2.04159	4.41831	0.353388	0.457345	0.0638785	1.59508	0.205327	0.204756	0.437721	1.84052	1.43008	0.225337	1.34683	0.590538	0.787994	0.125181	0.715996	0.301626	1.23473	0.743708	PREDICTED: uncharacterized protein LOC105761130	NA	N
Ghir_D06G021550	80.8431	106.5	470.484	69.1689	47.2659	41.7505	78.9006	NA	54.3217	25.5475	4.41768	11.4371	15.7535	11.4048	35.7253	15.5148	37.6452	33.3749	72.2049	39.537	17.6382	22.7737	14.2481	17.0619	16.4586	21.3893	20.5451	16.6968	18.2001	60S ribosomal protein L28-1-like	AT2G19730.1	N
Ghir_D03G018130	1.48482	2.20227	9.72749	1.43605	1.61515	0	0.282259	NA	0.205095	0	4.41703	0.273772	0.0918553	0.281693	0.240317	0.218831	0.19402	0.522189	2.87652	1.54186	0	0.303137	0.249489	0.0431351	0.197678	0.187566	0.152715	0	0.294945	vesicle-associated protein 2-1-like	AT5G47180.1	N
Ghir_D13G012470	9.69603	23.3369	102.995	12.3035	9.39851	11.6781	11.504	NA	10.7853	9.07793	4.4134	0	0	0	0	0	0	0	0	0	0	0	0	0	0	0	0	0	0	PREDICTED: uncharacterized protein LOC107920136	AT1G56580.1	N
Ghir_D11G021650	0.559399	0.871204	3.84301	0.455559	0	0	0	NA	0.0288995	0	4.41115	0.113735	0	0	0	0	0	0	0	0	0	0	0	0	0	0	0	0	0	Protein RecA	AT4G37700.1	N
Ghir_D07G010350	7.92236	17.6615	77.8885	7.77149	7.0536	2.03402	7.83741	NA	2.48313	5.93586	4.41008	2.63628	2.60014	1.56883	4.77134	2.05653	7.09502	7.39158	29.334	26.0593	2.94869	5.6674	1.78601	4.6852	1.97851	5.08709	3.37871	6.14588	3.36976	3-ketoacyl-CoA synthase 12-like	AT2G28630.1	N
Ghir_A08G004240	0.973887	2.91635	12.8529	1.54706	0.145867	0.0655914	1.29288	NA	0.147542	0	4.40718	2.88598	3.52938	1.5685	7.96283	1.95708	13.0578	10.9108	46.2373	31.1412	2.31484	3.67696	1.86411	2.45025	1.56183	3.63691	3.49037	3.79075	3.70542	UTP--glucose-1-phosphate uridylyltransferase	AT5G17310.2	N
Ghir_D12G008550	3.17652	7.23275	31.8662	2.9941	2.4273	0	0	NA	0.143531	0	4.40582	0.253319	0	0.201643	0.563678	1.24795	13.0053	9.64994	21.7426	11.6481	0.135396	0.0566036	0.0205344	0	0.177036	0.0668526	0	0.0881828	0	probable xyloglucan endotransglucosylase/hydrolase protein 6	AT5G65730.1	N
Ghir_D12G029100	10.1336	9.88097	44.6239	7.06863	3.30155	4.00656	7.89901	NA	2.66289	3.08551	4.40356	0.233905	0.168025	0.626944	1.19067	0.137482	0.897267	1.84477	2.99273	2.18601	0.197886	0.568643	0.693729	0.501834	0.41644	1.28965	0.73546	2.21351	2.08301	LIM domain-containing protein WLIM1-like	AT1G10200.1	Y
Ghir_D04G005830	2.3931	2.3364	10.5346	1.12223	0.483993	1.29887	2.36747	NA	0.405479	0	4.40205	1.77463	2.78699	0.138403	0.574879	0.359568	2.45136	2.2925	4.17178	3.16163	1.97166	4.99982	1.21259	1.99688	0.375544	0.993708	0.394733	1.74729	1.16774	transcription factor WER-like	AT5G14750.1	Y
Ghir_A13G018840	134.089	276.421	1215.5	105.254	147.226	37.7421	187.345	NA	22.0562	62.698	4.39727	36.3519	53.4711	30.4249	76.8201	31.8076	119.1	120.351	261.373	217.995	40.0204	67.2282	34.998	57.0901	17.896	26.2378	17.583	57.8653	30.9616	PREDICTED: uncharacterized protein LOC107893301	AT1G09310.1	N
Ghir_A06G002620	0.581952	0.26476	2.54712	0.420127	0.396698	0	0	NA	0.0277974	0	4.37685	0.0103396	0	0.0849021	0.38298	0	0.544742	0.180341	0.34342	0.466727	0	0.427206	0.0652949	0.118635	0	0.111421	0.166443	0.384187	0.197277	putative F-box/kelch-repeat protein At2g21680	NA	N
Ghir_D11G016330	1.55262	4.89891	21.4364	1.82033	0.767646	0	1.82468	NA	0.101955	0	4.37575	0.892084	0.32283	0	1.48083	0.0437661	0.690106	1.18713	6.08804	5.52606	0.329488	1.22524	0.520128	0.717774	0.0208082	0.0997744	0.157981	0.660363	0.353282	endoglucanase 11-like	AT2G32990.1	N
Ghir_A02G016670	0.431936	0.275898	1.88985	0.251477	0.239087	0	0.0395173	NA	0.0552046	0	4.37531	0.143262	0.495059	0.435729	0.772515	0.655721	1.79514	1.77211	4.03699	2.18397	0.140489	0.156426	0.153797	0.221166	0.166687	0.247754	0.0157981	0.417961	0	PREDICTED: uncharacterized protein LOC107943610	NA	N
Ghir_D01G004920	3.38424	6.78528	29.6569	2.85296	2.50965	0.394045	0.127129	NA	0.06739	0	4.37077	0.0334318	0	0	1.02403	1.68923	7.15918	4.62967	21.4801	12.7539	0.0655462	0.134473	0.174542	0.183364	0.64677	0.254082	0.579834	0.439503	0	3-ketoacyl-CoA synthase 19-like	AT5G04530.1	N
Ghir_A13G010600	303.622	553.69	2417.04	279.646	146.004	338.201	509.374	NA	237.392	80.5936	4.36533	9.96152	16.5127	10.3327	14.8098	14.7129	27.706	18.6775	65.1075	36.0563	13.7004	21.9189	10.2384	16.1382	8.56605	14.8174	12.2519	17.2184	12.122	hypothetical protein GOBAR_AA19121	NA	N
Ghir_D04G010730	252.886	409.076	1784.76	188.578	132.599	40.6185	127.353	NA	19.4458	24.4306	4.36292	19.9551	63.4163	58.3879	370.664	97.6488	481.634	301.878	667.51	450.243	31.4869	70.8861	44.2744	82.4387	21.9578	41.4481	26.2178	78.5758	42.8855	PREDICTED: uncharacterized protein LOC107899249	AT3G52610.1	N
Ghir_A05G002490	0	0.455129	1.98525	0.170875	0.283327	0	0	NA	0.196125	0	4.36194	0.0516978	0.103337	0.201643	0.0119511	0.179784	0.428063	0.675945	0.733984	0.787529	0.26496	0.156197	0.152355	0.086587	0.0832881	0.122563	0.0737246	0.46296	0.0632026	protein CONTINUOUS VASCULAR RING 1-like isoform X1	AT2G20120.1	N
Ghir_D13G019770	6.66653	8.64595	37.699	4.64152	4.42923	2.06851	7.69441	NA	1.7136	0.754933	4.36031	0.826829	0.161816	0.839754	1.34261	1.2706	0.934543	1.49277	2.36448	2.2107	0.182264	1.72232	0.294865	0.928645	0.614201	0.461746	0.495008	0.165343	1.52783	hypothetical protein B456_013G210900	NA	N
Ghir_D09G009510	6.1646	18.1782	79.2601	7.59703	3.62058	0.074054	4.2126	NA	0.35716	1.4559	4.36018	1.48903	3.01656	0.808286	9.5154	1.96969	10.29	7.21213	38.5355	22.0178	1.64596	4.6351	0.938392	1.9434	0.709195	2.71226	0.73568	5.66649	2.13755	endoplasmic reticulum-localized omega-3 fatty acid desaturase	AT2G29980.1	N
Ghir_A06G007590	1.9451	3.79986	18.7121	2.62038	4.29238	1.01951	2.23294	NA	0.844329	1.67996	4.35938	2.07862	3.68718	1.32811	4.64519	1.0285	5.86992	3.31945	13.2973	10.3124	2.09893	4.39859	1.79915	2.85945	0.969795	1.92513	0.744763	1.91831	3.3186	PREDICTED: beta-galactosidase-like	AT3G13750.1	N
Ghir_D02G002350	4.56527	8.13565	35.4279	3.12718	2.47504	0	0	NA	0.0470966	0	4.35465	0.0111439	0	0.233481	0.988896	0.64661	3.19906	3.20893	15.9411	9.37247	0	0	0.0157084	0	0	0.0779947	0.0737246	0	0.413034	adenosylhomocysteinase 1-like	AT4G13940.1	N
Ghir_A05G004790	13.8117	29.6516	128.946	13.7162	15.7743	3.11854	15.5266	NA	3.49963	0.620905	4.34871	2.50927	7.97983	5.13001	24.8741	6.56828	31.4992	21.7503	52.7018	25.2758	2.31558	7.71387	3.33556	8.64927	3.10344	6.51891	3.46163	13.094	4.8022	NADP-dependent malic enzyme-like isoform X2	AT5G25880.1	N
Ghir_D12G014120	11.6573	29.839	129.657	9.33694	4.21199	5.11688	15.4951	NA	1.74832	0.752136	4.34522	0.741758	1.56094	1.69049	5.73936	1.86551	4.7694	5.83646	19.2438	12.4025	1.03674	3.07275	0.916916	1.48446	0.625021	0.687951	1.07513	2.86779	1.19518	PREDICTED: uncharacterized protein At5g01610-like	AT4G02370.1	N
Ghir_D01G020250	1.48209	5.56129	24.1626	3.37459	3.58499	0.857543	2.24358	NA	1.14581	2.16601	4.34479	2.1684	2.71696	2.11568	2.44395	1.23192	3.99407	1.84318	15.7956	12.4826	2.16525	2.45172	2.53877	2.13743	1.71023	0.430338	1.08157	1.95259	1.49743	zeatin O-glucosyltransferase-like	AT1G01390.1	N
Ghir_A03G015850	119.093	140.894	612.038	76.509	43.0044	8.0149	27.8255	NA	13.1558	5.48656	4.34396	3.20288	6.44619	10.7882	40.7042	32.1629	171.828	74.2411	155.132	60.4601	4.87541	10.4265	6.97949	9.42979	8.47537	4.02436	5.22712	7.0093	5.38011	MLP-like protein 423	AT1G24020.1	N
Ghir_A10G022310	5.34244	11.267	48.8941	5.0627	4.96966	2.2282	1.65102	NA	1.08432	1.39665	4.33958	0.128097	0.453007	0.478651	1.84018	0.526253	6.12539	5.92345	19.1308	8.69482	0.0937355	0.595182	0.126898	0.513292	0.979701	0.636467	0.487063	0.284881	0.671297	actin-like	AT3G53750.1	N
Ghir_A07G012430	5.31321	9.20117	39.8654	4.37541	2.80231	1.66076	3.93189	NA	1.54287	1.75606	4.33264	0.963313	1.20227	0.844809	2.88829	0.68818	5.47437	4.12193	6.43424	4.79673	1.23551	1.951	0.60019	1.04643	0.927819	1.17579	1.05916	1.86592	1.25623	(R)-specific enoyl-CoA hydratase-like	AT5G60335.1	N
Ghir_A07G011650	16.8765	29.4282	127.464	15.2218	8.84404	3.30421	15.2546	NA	1.86583	3.59985	4.33134	4.67262	12.1586	6.24659	19.3456	3.08748	26.9604	15.2754	43.4621	32.3356	8.36828	15.6359	6.40297	11.7194	2.67322	6.18444	2.61798	10.6176	3.82718	fatty acyl-CoA reductase 3-like	AT4G33790.1	N
Ghir_D10G012560	72.1312	106.32	465.53	65.7048	107.645	5.01485	14.7369	NA	6.09842	8.42952	4.3247	7.35049	10.7692	6.60488	78.483	24.7384	93.4782	59.8139	163.555	126.022	8.65587	14.5451	12.2954	16.5191	13.1825	11.4154	9.94061	8.90971	3.61588	shikimate O-hydroxycinnamoyltransferase-like	AT5G48930.1	N
Ghir_D09G023430	11.055	17.631	76.2471	10.7504	9.97203	9.55663	15.9564	NA	6.73601	5.66458	4.32461	3.53169	2.66101	2.57256	5.10064	2.19856	9.60695	7.32227	13.4003	9.50414	1.96764	4.42433	2.40305	2.7956	2.62405	5.18688	2.7907	4.7697	4.09212	cyanate hydratase	AT3G23490.1	N
Ghir_D03G010450	5.04759	9.07037	39.2102	4.2639	3.1043	0.0970335	0.191943	NA	0.0190434	0	4.32289	0	0	0	0.63627	0.126906	0.99067	0.876371	1.4098	0.637524	0	0	0	0	0	0	0.108685	0	0.0341885	PREDICTED: uncharacterized protein At5g01610-like	AT2G03350.1	N
Ghir_D09G001540	3.07858	2.87605	13.3012	1.51388	0.690889	0.321745	1.35014	NA	0.284687	0	4.32057	10.1965	16.5776	7.23056	46.1764	5.9287	19.9956	15.988	54.6838	32.5075	10.9237	35.361	8.87395	16.871	2.84429	3.63224	4.17579	8.35934	6.49163	gibberellin-regulated protein 4-like	AT5G15230.1	N
Ghir_D02G025020	0.244059	0.607148	2.62153	0.352479	0	0	0	NA	0.245332	0	4.31778	0.0516978	0.114819	0.339676	0.00597554	0	0.0477535	0	0.640595	0.996301	0	0.00554571	0.0416841	0.0917874	0.119869	0.0665163	0.0315963	0	0	potassium transporter 11-like	AT2G35060.2	N
Ghir_D07G016430	3.71547	11.388	49.1385	4.36253	1.41694	0.134638	5.58218	NA	0.559138	0.4873	4.31495	0.657492	1.19987	0.611025	2.00661	1.11706	0.742885	2.73295	9.35998	13.6951	1.52172	5.6812	1.45725	2.10103	0.478976	1.19427	1.03529	1.91731	2.66541	acid phosphatase 1	AT1G04040.1	N
Ghir_D11G025690	22.6374	51.8625	223.546	14.7368	13.565	6.74571	49.4849	NA	3.53625	4.1265	4.31035	0.21093	0	0.00532321	0.24018	0.253813	0.353427	0.224728	1.22901	0.631306	0.0546218	0.286844	0.276792	0.253478	0.0364143	0.253409	0.0368623	0.125604	0.213601	arabinogalactan peptide 13-like	NA	N
Ghir_A06G020430	64.7745	84.7316	364.411	49.8812	32.712	26.9075	59.6459	NA	32.4258	13.7441	4.30076	8.91495	10.8875	8.01562	24.4933	14.4571	29.6864	24.7184	56.6163	29.923	8.50806	15.5257	7.53082	11.8275	11.6913	13.1295	9.11592	12.7201	12.018	60S ribosomal protein L28-1-like	AT2G19730.1	N
Ghir_D08G023860	12.3673	22.6284	97.2178	8.06701	6.64125	6.46191	19.3339	NA	4.54727	1.80199	4.29627	19.0997	24.3651	11.4417	19.4005	9.93431	27.6066	25.4532	70.3501	54.0318	20.8887	51.8076	17.8944	26.3832	12.8143	22.352	17.9897	36.4645	19.8722	protein DETOXIFICATION 21-like	AT1G33110.1	N
Ghir_A11G006650	2.37963	4.29051	19.5737	2.49043	3.38022	0.851766	4.55632	NA	1.82654	1.32169	4.29594	0.0516978	0.172229	0	0.263674	0	0	0.0450851	0.0407825	0.231259	0.0208301	0.0776399	0	0.0378554	0.140829	0.0111421	0.0543424	0.00546103	0	Glutamate--tRNA ligase 2	NA	N
Ghir_D08G011810	0.492222	2.70454	11.6077	1.73283	1.728	0.457088	1.0568	NA	0.167601	0.737394	4.29194	1.68284	0.667688	0.27145	1.02345	0.725416	3.89577	3.77846	6.59787	5.50985	0.773822	1.44164	0.338817	0.290964	0.666526	0.466118	0.313167	0.395311	1.28765	glucan endo-1,3-beta-glucosidase 11-like isoform X2	AT1G32860.1	N
Ghir_A08G006640	0.404877	0.753444	3.2299	0.573641	0.0922928	0	0	NA	0.0120931	0	4.28685	0.310421	0.206674	0.138067	0.604825	0	0.436996	0.955071	0.961369	1.30957	0.27181	0.26757	0.296711	0.653098	0.22889	0.388628	0.170868	0.470455	0.444112	DNA ligase	AT1G06750.2	N
Ghir_A05G025480	0	0.390001	1.68351	0.120469	0.392753	0.0756845	0.196118	NA	0.0242063	0.218787	4.28643	0	0	0.218251	1.28791	1.04519	5.02397	4.26617	3.89177	2.15153	0.374204	0.134702	0.0308016	0.183786	0.114445	0.331909	0.126385	0.141987	0	serine/threonine protein phosphatase 2A 57 kDa regulatory subunit B' beta isoform-like	AT3G09880.1	N
Ghir_D11G023220	3.44185	5.73942	24.5638	2.48471	3.65537	2.70934	4.06198	NA	0.573941	0.143192	4.27984	1.35679	1.46563	1.04807	2.40219	1.5537	2.22341	2.36471	3.04709	2.1038	1.06369	2.11974	0.578636	1.38069	0.844033	0.856366	0.751478	1.15631	0.80919	glutathione S-transferase F8, chloroplastic-like	AT2G47730.1	N
Ghir_D05G001750	2.49377	4.54502	19.4448	2.0611	2.12367	0.175182	2.1974	NA	0.197394	0	4.27827	0.107417	0.0696934	0.0425857	2.75167	0.490539	0.701444	1.91306	4.4379	5.22212	0.177056	0.47203	0.218688	0.226657	0.740158	0.665331	0.610757	0.484501	0.211538	auxin-responsive protein IAA9-like	AT4G32280.1	N
Ghir_D04G016970	1.85431	1.47736	9.8823	1.7223	0.107858	2.31067	1.37989	NA	1.16808	0	4.27681	0.672197	0.196529	0.318551	0.875326	0.767699	0.941113	0.0845346	4.08912	2.92095	0.657728	1.89302	1.17871	1.43008	1.08384	1.42791	1.47637	4.51235	0.906027	L-type lectin-domain containing receptor kinase IX.1-like	AT5G10530.1	N
Ghir_A02G014650	13.8984	21.8153	93.2548	10.7394	6.17634	4.4575	16.1031	NA	2.49835	0.692127	4.27474	1.76992	3.1215	1.63165	5.97025	2.66112	5.49562	6.80856	17.984	19.9553	2.26464	6.36562	2.20559	3.88688	0.8279	2.4429	3.00045	4.5168	2.49579	3-hydroxyacyl-[acyl-carrier-protein] dehydratase FabZ-like	AT5G10160.1	N
Ghir_D12G011240	0.345256	2.07807	8.87527	1.57216	0.573653	1.81044	0.553045	NA	1.20936	1.39972	4.27092	0.407264	0.255409	0.56849	1.50836	0.439453	0.772172	0.638744	1.57183	2.03321	0.583804	0.999747	0.579885	0.659011	0.354431	0.266906	0.434843	0.67473	0.436689	synaptotagmin-4-like isoform X1	AT3G61050.1	N
Ghir_A13G019600	3.81657	1.45139	16.2912	1.26678	0.849213	0.278737	0	NA	0.226856	0	4.26855	0.0827164	0	0	0.132144	0	0.29133	0.426981	1.4089	0.853269	0.0436975	0	0.13059	0.0323117	0	0.0109739	0.139272	0	0.0569809	UPF0057 membrane protein At4g30660-like	AT4G28088.1	N
Ghir_D06G006310	2.98404	8.2142	35.0609	3.65621	3.58066	0.89399	2.1068	NA	0.519317	0	4.26833	0.178303	0.650204	0.585553	3.3062	1.60141	5.35825	5.15122	11.3054	8.68758	0.422714	1.77308	0.533049	1.3002	1.10433	1.35499	0.389687	1.30547	0.791388	probable inactive receptor kinase At2g26730	AT2G26730.1	N
Ghir_D12G012420	24.6522	39.8551	169.982	18.9335	10.943	10.1236	29.6443	NA	8.053	1.15419	4.26501	1.81312	1.00587	0.414537	3.80975	1.51059	5.14355	4.06985	9.40192	7.72913	1.4658	2.63514	1.29155	1.50582	1.01053	1.83876	1.62734	3.04631	2.73816	fiber protein Fb11	AT2G46540.1	N
Ghir_A02G010890	21.3845	31.7283	135.089	16.267	13.0241	5.46783	5.87921	NA	4.72364	7.52884	4.25769	3.07318	4.08251	6.80941	20.8404	15.7039	14.8286	11.8705	44.8645	38.07	3.42074	6.71759	12.3162	9.47406	9.68998	9.0216	7.82087	5.78293	8.86367	endoglucanase 6-like	AT1G64390.1	N
Ghir_A08G011050	96.2692	160.662	683.848	78.5134	49.3606	28.0899	60.475	NA	13.3652	13.3128	4.25644	10.1649	18.6201	9.04828	50.7005	20.2426	117.449	64.6031	196.416	118.826	8.96232	21.9572	7.99374	18.8781	3.79329	9.17019	6.54415	16.2525	8.63137	BAHD acyltransferase DCR-like	AT5G23940.1	N
Ghir_D10G016590	0	0	1.01085	0.237506	0	0.103015	0	NA	0.11818	0.142182	4.25612	1.70133	1.48345	0.914464	2.54755	1.72991	0.749798	1.91117	0.634784	0.237509	1.53098	1.75598	1.05398	1.36654	0.416579	1.07938	1.05955	0.62427	1.52971	Polyadenylate-binding 1-A	NA	N
Ghir_A05G016240	100.074	205.203	872.928	89.0276	59.5244	30.7306	132.262	NA	12.6168	11.2346	4.25396	20.9074	39.7401	12.9516	56.484	11.4174	69.1502	58.6458	208.418	140.246	27.2223	66.3204	24.9381	53.748	6.89267	14.2842	10.2913	35.1267	15.6412	GDSL esterase/lipase At5g45950	AT5G45950.1	N
Ghir_D12G004770	3.5708	5.78288	24.5743	4.23622	2.55346	0.947375	2.83312	NA	1.55272	1.37905	4.2495	0.406577	0.311482	0.744273	1.2705	1.00878	1.13754	0.5505	2.53317	1.83132	0.926368	0.862752	0.14651	0.906998	0.417077	0.918404	0.827117	1.66136	0.83802	peroxisomal 2,4-dienoyl-CoA reductase-like	AT3G12800.1	N
Ghir_D05G027710	0	0.302281	5.19425	0.810136	1.22361	0.699762	0.701772	NA	1.1271	0.218787	4.24503	0.124075	0	0.679991	0.119511	0.232662	0.145966	0.202883	0.291589	0.293588	0.218487	0.612851	0.178234	0.237216	0.520758	0.26041	0.152159	0.482788	0.394554	type IV inositol polyphosphate 5-phosphatase 3-like	AT1G71710.1	N
Ghir_D01G021320	4.18127	3.45367	17.7431	2.05682	1.3799	0.13527	1.91862	NA	0.455481	0.556316	4.24348	0.561788	0.333777	0.191232	1.69486	0.99855	3.84821	3.85954	8.99116	5.28265	0.447899	1.01409	0.56087	0.389008	0.307447	0.572557	0.736806	1.30819	0.644623	rho GTPase-activating protein 5-like	AT5G22400.1	N
Ghir_A12G026670	1.26775	1.06615	7.03145	0.829574	1.04978	1.65778	0	NA	0.0435939	0	4.24149	0.0827164	0	0.148579	0.43167	0.30669	0.512641	0.291592	1.59042	0.862532	0.0312452	0.156426	0	0.0215939	0.281187	0.276703	0.162354	0.273656	0.170943	reticulon-like protein B2	AT4G23630.1	N
Ghir_D09G010330	25.4118	38.477	162.994	18.1594	10.1363	2.95032	2.96705	NA	9.65821	17.532	4.23614	0.490098	0	1.43404	20.399	8.78156	40.6423	25.0508	39.9362	22.5212	1.0224	0.405253	0.616032	0.410496	0.963763	0.464605	1.12942	0.32346	0.975759	Gb:AAF02129.1, putative	AT3G11600.1	N
Ghir_D11G020520	6.61184	11.7863	49.909	4.46241	1.53681	1.37161	9.82798	NA	0.91784	0.215656	4.23448	1.06729	1.60694	0.898781	2.81905	0.0984738	1.38603	0.675746	4.45433	4.09447	0.911764	3.43705	0.70963	1.4899	0.604406	0.630559	0.51373	1.40138	1.06557	protein RALF-like 34	AT5G67070.1	N	GhRALF2
Ghir_A07G008490	0.0946211	0.610011	4.17434	0.286147	0.986839	0	0.070238	NA	0.0355383	0	4.23001	0.0214835	0	0	0.168201	0.207889	0.204155	0.247968	0.209824	0.0750028	0	0	0.108825	0.0432407	0	0	0	0	0	proS	NA	N
Ghir_A10G010270	4.29783	4.65736	19.6741	1.35087	0.598181	0	1.44626	NA	0.0506456	0	4.22431	0.0859339	0.10454	0.488827	5.62074	0.941299	3.11793	1.71419	2.67503	4.61651	0.00546218	0.347503	0.886826	0.253319	0	0.0329218	0.0210642	0.35011	0	classical arabinogalactan protein 25-like	NA	N
Ghir_A13G008430	13.7325	25.8472	109.159	10.6808	9.09471	5.43746	18.6685	NA	1.17482	0.961179	4.22323	1.06223	2.66649	0.659068	7.98786	2.05551	7.20734	6.24202	16.9614	17.0422	1.63742	3.87244	1.22603	1.73319	1.80306	1.91447	1.39373	3.48815	2.5326	UDP-glucosyl transferase 88A1, putative isoform 1	AT3G16520.3	N
Ghir_A05G006780	0.615073	1.13741	4.79807	0.7537	0.153507	0.0840394	0.0839169	NA	0.408667	0	4.21842	2.11159	1.58745	1.32223	1.03503	0.592229	0.237157	0.662217	2.41526	2.12659	1.15932	1.9562	1.04679	0.528814	0.406202	0.364662	0.255293	0.746127	1.10139	PREDICTED: uncharacterized protein LOC105767432 isoform X1	AT4G31350.1	N
Ghir_A04G008870	5.96869	7.90456	40.5243	6.57718	8.95968	2.7974	1.80242	NA	4.44608	9.60819	4.21768	3.23883	6.24621	8.04798	9.33679	8.67559	18.4342	6.0671	16.0449	7.21874	2.81315	1.95345	3.11077	3.21668	4.6973	1.2834	2.81635	3.36871	0.788954	short-chain dehydrogenase TIC 32, chloroplastic-like	AT5G02540.1	N
Ghir_D10G004160	1.21229	3.48463	14.6941	2.13966	0.808416	0.115014	0.550145	NA	1.00976	0	4.21684	1.31887	0.503807	1.32727	4.71509	1.28423	5.01203	6.53063	8.80463	6.00081	3.62672	1.5939	2.23114	0.728439	1.3654	1.20043	0.863864	0	1.00973	two-component response regulator ARR14-like	AT2G38300.1	N
Ghir_D04G005840	0.208963	0.112406	2.40137	0.192167	0.569525	0.081775	0.128541	NA	0.038796	0	4.21645	0.497455	0.151002	0.0479089	0.0360577	0	0.0835687	0.225426	0.698863	0	0.560656	0.229782	0.21765	0.183575	0	0.0768175	0.0326054	0.0655323	0	carbonic anhydrase, chloroplastic-like isoform X2	AT3G01500.2	N
Ghir_D12G027850	40.3686	103.475	435.685	37.3046	21.9128	13.1649	83.5352	NA	5.7583	5.40987	4.21053	20.8396	23.1475	17.4555	63.2472	10.0294	15.873	21.9846	91.9185	88.0909	17.2217	45.293	22.8985	31.2388	4.99509	8.81555	5.13431	23.3371	10.8212	protein EXORDIUM-like 3	AT5G51550.1	N
Ghir_A03G007980	5.90863	9.29048	39.0875	3.92484	1.68026	0.171666	0	NA	0.0518358	0	4.20726	0	0	0	0.216074	0.131298	1.6554	1.02777	2.20148	1.11019	0	0.00554571	0	0.0646234	0	0	0.0543424	0.109221	0.00526688	PREDICTED: uncharacterized protein At5g01610-like	AT2G03350.1	N
Ghir_A11G029070	67.6866	66.4152	284.653	61.9607	60.303	53.9787	50.4963	NA	53.4689	54.2674	4.20546	2.53849	1.13658	1.25884	6.9153	4.10773	9.89004	7.32944	25.3795	13.7032	2.41753	3.6598	1.37719	2.27365	1.31775	4.12962	2.38649	3.38538	3.34416	60S ribosomal protein L22-3	AT3G05560.1	N
Ghir_D03G000770	1.22611	0.925579	5.15378	0.617667	0.107013	0.0808209	0.292444	NA	0.164419	0	4.20334	0.0413582	0.11522	0	0	0	0.0611948	0.0958059	0.198	0.957764	0	0.0113207	0	0	0	0.0111421	0.0421283	0	0.0842701	heavy metal-associated isoprenylated plant protein 27	AT4G38580.1	N
Ghir_A11G005760	4.93557	9.09384	38.222	4.15219	1.7637	1.78555	4.79983	NA	1.67183	0.760661	4.20307	0.514799	0.643923	0.0636766	1.15781	0.0875323	0.860743	0.808743	3.02817	1.97652	0.365317	1.40378	0.152355	0.577281	0.489518	0.662976	0.538598	0.295399	0.508208	ras-related protein Rab11A-like	AT5G65270.1	N
Ghir_D10G004070	0.940633	1.99297	8.3737	0.542137	0.255636	0.0728647	1.41408	NA	0.114991	0.169137	4.20162	0	0.183711	0	0.396158	0	0.012239	0.123984	0.1979	0	0.00546218	0.44155	0.119707	0.129405	0	0.210691	0.0105321	0.0546103	0.0754612	putative leucine-rich repeat family protein	AT4G18760.1	N
Ghir_D11G021290	2.25047	1.7091	9.45264	1.05416	1.12098	0.931086	1.1332	NA	0.144276	0	4.2003	0.736873	1.55848	0.49954	0.869964	0.883422	1.88603	0.370491	1.42137	1.33969	0.757295	0.671447	0.959734	0.550619	0.151178	0.177433	0.189578	0.0551142	0.432377	BTB/POZ domain-containing protein At5g67385-like	AT5G67385.1	N
Ghir_D09G012470	10.59	24.6917	103.57	10.8361	9.96135	3.16418	9.35706	NA	2.68294	4.04011	4.19454	4.06045	10.016	5.92703	36.3361	10.9059	27.922	22.4695	56.1673	41.6654	6.98059	11.5563	5.43903	9.91518	4.23046	5.15188	2.93547	9.4609	4.4151	glycerol-3-phosphate dehydrogenase [NAD(+)] GPDHC1, cytosolic	AT2G41540.1	N
Ghir_D04G008620	0	0.309676	1.89219	0.451235	0.0662195	0.059408	0.447224	NA	0.419893	0.261744	4.19335	0.434496	0.693459	0.691781	2.5144	0.498919	5.61477	1.39445	2.69127	1.02476	1.03091	1.77507	0.287674	1.15013	0.666443	0.763255	0.937252	0.435402	0.580035	uncharacterized membrane protein At3g27390-like	AT5G40640.1	N
Ghir_D05G015510	42.962	89.7554	376.175	45.2101	28.4123	1.65297	3.89072	NA	0.961011	0.36953	4.19111	2.41339	1.44687	1.67373	15.9243	7.60132	37.6635	32.9659	120.445	90.1857	2.03511	2.32348	1.53981	1.43138	3.05291	3.14985	3.24415	2.54329	3.9132	GDSL esterase/lipase At1g29670-like	AT1G29670.1	N
Ghir_A09G004700	2.45115	2.91435	12.1998	2.66701	2.64289	1.08252	1.02853	NA	1.24157	0.22181	4.18613	0.0206791	0.381041	0.0958177	0.628625	0	0	0.123254	1.65409	0.270519	0.250471	0.179526	0.239415	0.151263	0.0729948	0.388628	0.29244	0.31674	0.38593	dehydration-responsive element-binding protein 1A-like	AT5G51990.1	Y
Ghir_A01G014090	2.80963	6.97028	29.1517	3.4582	2.13156	5.01013	5.412	NA	1.83852	0.911538	4.18229	0.373263	0.347531	0.0638785	0.659082	0.125828	0.796951	0.224828	2.17337	0.81253	0.458174	0.669383	0.4696	0.927747	0.333291	0.359175	0.32269	0.823286	0.410262	Glutamate--tRNA ligase 2	NA	N
Ghir_A07G003190	0.424671	0.512587	2.14367	0.175712	0	0	0.349078	NA	0.0368679	0	4.18207	3.69602	6.48405	5.66131	13.6772	6.46596	16.4864	8.05264	13.4508	9.46414	3.85604	5.32609	4.88529	7.34801	5.75301	6.08798	4.34369	9.44472	4.64561	serine carboxypeptidase 24-like	AT4G30610.1	N
Ghir_D09G005660	10.0863	7.67207	42.1067	4.6452	2.84754	2.08327	1.75872	NA	2.04191	2.08946	4.17466	0	0	0	0	0	0	0	0	0	0	0	0	0	0	0	0	0	0	PREDICTED: uncharacterized protein LOC107943610	NA	N
Ghir_A01G017280	14.171	19.9667	102.238	20.5703	14.645	12.6212	14.3339	NA	24.5129	21.6894	4.17077	28.4217	55.0388	27.0112	10.4698	20.6488	16.0251	22.5893	57.9003	38.8499	24.7351	20.3604	23.6105	26.5773	21.0388	17.2597	28.1248	35.9677	16.9083	putative branched-chain-amino-acid aminotransferase 7 isoform X5	AT1G50090.1	N
Ghir_A09G002690	51.4379	66.2555	276.324	50.3724	39.5968	39.6569	42.6959	NA	44.5535	23.9406	4.17058	5.88459	5.8016	4.15207	11.9205	9.14724	16.4947	18.0781	33.5731	27.0919	5.39956	8.34201	5.37079	5.36158	6.57293	8.39774	7.05226	7.29774	10.4885	60S ribosomal protein L27a-3-like	AT1G70600.1	N
Ghir_A01G000080	0.612937	0.525454	2.55497	0.287284	0.372756	0.0734426	0.460095	NA	0.0514588	0	4.16841	0.0557196	0.220696	0.170343	0.563814	0	0.350121	0.00560244	0.0348706	0.225008	0.157754	0.268258	0.00544124	0.0861645	0.114445	0.100279	0.00526604	0	0.205131	elongation of fatty acids protein sre1-like	AT3G06470.1	N
Ghir_D05G012680	12.6712	25.0772	104.514	9.18136	7.70943	1.36258	9.22399	NA	1.11419	0.312264	4.1677	0.854002	1.05007	0.493982	3.05629	1.05816	3.8822	4.63582	13.6384	14.4198	0.474051	2.78144	0.557275	1.01014	0.317629	1.41204	1.2372	1.04415	2.41196	embryo-specific protein ATS3B-like	AT5G62200.1	N
Ghir_A08G022950	6.55928	14.2311	80.4003	8.16984	14.9477	12.198	8.24822	NA	14.8261	19.2967	4.16653	6.36452	5.94098	3.3748	5.34477	3.605	9.82813	9.71515	46.6989	32.9284	9.88251	15.2964	9.36994	8.73034	9.39593	7.07425	7.24884	12.7532	6.83983	protein DETOXIFICATION 21-like	AT1G33110.1	N
Ghir_D05G011110	1.18588	0.718017	5.20569	0.825722	0.244924	0.166038	0.192766	NA	0.586887	1.24965	4.16574	0.100295	0.160747	0.28678	0.13153	0.0656492	0.717397	0.522853	0.803425	0.737527	0.0312452	0.0221828	0.25668	0	0.145962	0	0	0	0.25435	PREDICTED: uncharacterized protein LOC107906320	AT2G31930.1	N
Ghir_A13G024080	14.0935	15.9679	66.4907	8.50854	4.48171	6.39836	10.198	NA	3.09481	1.24722	4.16403	5.43029	5.08678	3.54046	15.7703	5.54986	22.9802	15.6827	32.8439	25.0157	7.43139	12.1024	5.46996	6.80206	4.68821	11.6611	7.70757	13.069	9.0238	actin-like	AT3G53750.1	N
Ghir_A05G039520	0.871243	2.26816	9.44193	0.952801	0.0930206	0	0.268394	NA	0	0	4.16282	0	0.267158	0.350255	1.13173	0	0.51816	0.202883	2.50895	3.19111	0.131092	0.767601	0.108825	0.410602	0.125181	0.198372	0.0319327	0.383885	0	fatty acid amide hydrolase-like	AT5G64440.1	N
Ghir_D09G008630	0.244985	0.507018	2.1075	0.187192	0.107921	0	0	NA	0.04101	0	4.15666	0.100295	0.321494	0	0.191899	0	0.174459	0.0901703	0.314936	0.421216	0.0983193	0.199875	0.21765	0	0.1145	0.0768175	0	0	0.136939	ethylene-responsive transcription factor TINY-like	AT5G25810.1	Y
Ghir_D06G005180	0.425085	2.17571	9.0412	0.42399	0.129408	0	0	NA	0	0	4.15552	0	0	0	0	0	0.423855	0.212893	1.38079	0.376805	0.00546218	0	0	0	0	0	0	0	0	hypothetical protein B456_010G055000	AT2G46490.1	N
Ghir_A08G012000	10.5504	13.6342	56.6358	8.20977	7.24298	5.96933	11.3122	NA	5.82543	9.18767	4.15395	0.787197	0.367421	0.787599	2.94774	0.679434	1.15109	1.56995	3.79963	3.48343	0.461089	0.975959	0.881385	0.965814	1.01044	0.493806	0.635237	0.165343	1.40389	ABC transporter A family member 1	AT5G53650.1	N
Ghir_D01G017230	7.74586	10.5626	43.8184	4.60796	4.28806	0.774008	2.47308	NA	1.45039	5.41246	4.14845	1.09727	1.41028	0.738849	2.43323	0.516775	10.3521	8.77981	27.091	20.4187	1.09595	1.86587	1.76865	1.68303	0.817358	0.756087	1.80421	1.7653	1.92272	tRNA (guanine(10)-N2)-methyltransferase	AT2G16630.1	N
Ghir_A07G016470	336.921	504.154	2085.6	193.628	140.401	3.28837	14.1959	NA	1.83612	1.94655	4.13684	0	0.206674	3.53489	63.6431	33.188	271.117	93.2201	153.963	69.736	0	0.0113207	0	0.0323117	0.114473	0.0888005	0.565161	0.318251	1.1958	glycine-rich protein 5-like	NA	N
Ghir_D09G000250	7.3007	13.166	54.4592	6.86381	5.15279	5.46645	12.5247	NA	5.18995	3.89146	4.13636	2.09487	2.54592	1.64289	4.92546	3.13158	4.57454	4.78634	14.9511	8.71918	2.09562	5.30617	2.17571	3.1369	1.6308	3.75846	2.27216	6.03553	3.43311	probable 3-beta-hydroxysteroid-Delta(8),Delta(7)-isomerase	AT1G20050.1	N
Ghir_A01G017870	26.0126	64.2549	265.404	24.1698	16.7969	3.21512	23.2663	NA	1.53634	0.498444	4.13048	4.20487	9.64233	4.90435	32.1664	2.47908	22.5001	17.9221	71.8474	50.4293	3.15393	11.8329	4.593	8.941	1.09896	3.86387	3.56683	10.5257	3.52231	3-ketoacyl-CoA synthase 6	AT1G68530.1	N
Ghir_A07G003170	9.45804	10.7038	44.1844	6.43266	3.16135	4.76848	9.75465	NA	4.36728	2.80233	4.12792	3.25521	4.83631	2.96053	7.7065	3.64806	8.92586	8.52896	27.95	24.5957	4.08342	8.46992	5.15389	5.00509	2.77056	10.4797	6.69672	6.87583	6.59953	leucine aminopeptidase 3, chloroplastic-like isoform X1	AT4G30920.1	N
Ghir_A11G017710	11.8314	32.4179	133.498	15.0767	7.72081	3.62333	9.42983	NA	2.9265	0.540763	4.11802	7.59666	7.39305	6.30547	22.4782	9.7749	26.4617	19.5835	61.2561	36.8321	6.70451	13.5092	5.79621	8.77403	5.72231	8.21712	5.89312	11.2045	6.96919	probable inactive receptor kinase RLK902	AT1G48480.1	N
Ghir_A13G007980	2.90951	3.73342	15.3654	2.30998	1.11584	1.82461	2.907	NA	0.886918	1.50332	4.11564	1.15333	0.984516	0.711762	3.13817	0.585516	3.21318	1.77926	5.53752	3.66553	0.811407	1.72669	1.18154	1.52823	1.76053	1.47856	1.2307	0.997838	2.70952	UDP-arabinopyranose mutase 1-like	AT3G08900.1	N
Ghir_D12G001260	2.49415	2.27696	13.1061	3.19046	1.81184	0.868502	2.35897	NA	1.63669	0.800655	4.1079	4.13418	2.54446	7.68249	3.42274	11.0082	6.24707	4.11646	17.1208	6.3811	3.10364	2.56974	3.97883	4.29635	8.21236	4.04049	3.39587	4.32435	4.79286	3-hydroxy-3-methylglutaryl-coenzyme A reductase 1-like	AT1G76490.1	N
Ghir_D01G005190	4.96133	6.65802	27.2939	5.84475	2.70364	4.34149	4.94124	NA	4.53318	0.322077	4.09939	1.73999	2.85367	2.95017	4.36677	2.50208	2.76163	3.45132	6.39328	5.55904	2.24828	2.28347	1.89547	2.69254	1.66654	3.26169	2.83921	2.88248	2.60634	ATP synthase mitochondrial F1 complex assembly factor 1	AT2G34050.1	N
Ghir_A09G018660	54.9585	87.7338	359.285	50.5764	35.9101	50.8966	67.3116	NA	41.113	26.6159	4.09517	10.2595	8.77631	7.18389	19.6939	11.4106	26.9989	23.253	58.8514	33.8345	10.3679	16.5443	10.0256	11.9825	10.3177	14.8247	9.66563	14.0614	15.1198	40S ribosomal protein S13	AT4G00100.1	N
Ghir_D06G001600	88.1015	144.918	592.803	66.7508	43.2904	45.2433	134.417	NA	30.043	28.5212	4.0906	8.72928	18.2767	8.38612	13.0423	5.92251	33.191	16.4485	76.6475	45.0069	10.4317	29.8765	12.5826	21.3035	6.82153	12.6994	6.57167	17.7883	10.3234	non-specific lipid-transfer protein-like 1	AT5G42890.1	N
Ghir_D10G026720	1.46868	5.67812	23.2186	2.298	3.73222	0.766869	3.92528	NA	0.240105	0.143192	4.08914	0.603264	0.76088	0.244868	1.97895	0.147711	1.17069	0.922386	6.08766	4.83904	1.24023	2.41519	0.578847	0.722895	1.04231	0.743157	0.976585	2.49779	1.16928	inactive receptor-like serine/threonine-protein kinase At2g40270	AT2G40270.1	N
Ghir_D12G015320	10.1277	25.8041	119.703	12.7502	29.2975	3.42707	14.3087	NA	1.11882	5.57102	4.08576	0.278598	0.68598	0.765802	7.20892	1.89464	5.98175	3.72289	7.36745	8.20628	0.145811	1.56211	1.46958	1.03709	0.979064	1.60341	0.858377	1.5678	0.978716	fasciclin-like arabinogalactan protein 9	AT1G03870.1	N
Ghir_A13G010990	52.1476	51.791	212.544	38.3005	27.1244	34.9141	48.0181	NA	40.6156	30.141	4.07581	6.9965	7.36771	7.31574	21.9408	11.401	20.8771	19.7107	31.5551	26.0861	8.46491	10.9818	8.82534	9.65317	10.5605	11.9233	14.1158	11.0749	15.7241	40S ribosomal protein S24-1-like	AT5G28060.1	N
Ghir_A01G012520	337.769	430.081	1751.33	310.532	245.693	133.851	190.972	NA	152.435	93.1634	4.0721	10.5435	10.3396	7.81159	22.9716	18.5589	27.5198	26.0438	71.0999	55.0693	7.48672	13.9309	8.32476	12.9014	11.6974	16.7919	14.6648	15.2523	17.3024	40S ribosomal protein S28	AT5G03850.1	N
Ghir_A08G018380	1.16837	1.23701	5.02877	1.07159	0.865415	0	0	NA	0	0	4.06526	0.454371	0.156142	0.0424511	0.981966	0.0547077	1.04774	1.18169	2.09739	1.39211	0	0	0	0	0	0	0	0	0	geraniol 8-hydroxylase-like	AT2G45550.1	N
Ghir_A10G010480	4.23881	5.67687	23.0636	4.17211	3.06394	4.27288	5.5107	NA	3.64049	2.27307	4.06274	0.736991	0.555542	0.499843	1.79525	0.333168	0.985452	0.990678	1.69478	1.43837	0.6562	0.74698	0.575964	0.356221	0.23946	0.871313	0.695014	0.3858	0.831798	Low-density lipoprotein receptor-related	AT5G18850.1	N
Ghir_D05G015200	0.228877	3.84038	15.6001	1.45048	1.47614	1.34857	1.7288	NA	0.311755	0	4.06212	0	0	0.19103	0.0358533	0	0.350121	0	0.314236	0.698708	0.129564	0.123611	0.0410688	0.0216467	0	0.132528	0	0	0	hypothetical protein B456_009G156200	NA	N
Ghir_D01G001690	0	0.253228	1.65727	0.309169	0.10514	0.192953	0	NA	0.408514	0	4.05682	0.330866	0.0574096	0.382228	0.0721155	0.459545	0.159106	0	0.0349206	0	0.262923	0.169123	0.51684	0.162245	0.761187	0.0658436	0.145715	0	0.233283	secretory carrier-associated membrane protein 1 isoform X2	AT2G20840.1	N
Ghir_D01G000440	1.61002	0.908515	6.51434	0.493016	0.40334	0.048187	0.0976035	NA	0.140848	0	4.04612	0.0827164	0	0.106128	0.0120192	0.454748	0.280294	0.651809	3.46047	1.73527	0.124981	0.146023	0	0.0971463	0.124849	0.166627	0.0947888	0	0.0965287	V-type proton ATPase subunit a3-like	AT4G39080.1	N
Ghir_A01G014850	33.6025	45.1655	182.128	19.0122	25.0884	7.26091	24.0057	NA	5.20895	6.54435	4.03245	3.07784	10.0562	2.81908	19.1137	5.77426	24.7114	7.95024	30.4625	15.1252	4.01939	18.4958	2.93271	9.68881	0.952971	4.95685	1.68482	9.0889	4.55952	non-specific lipid transfer protein GPI-anchored 1-like	AT1G27950.1	N
Ghir_D13G021480	0.299113	3.49998	14.1003	1.38084	0.696926	0.175782	0.651145	NA	0.2462	0	4.02867	0.228451	0.708015	0.265891	0.850538	0.0875323	0.767856	0.747415	3.60474	1.9962	0.0312452	0.529093	0.0960965	0.371796	0.135253	0.199044	0.0905319	0.767769	0.532725	transmembrane protein 258-like	AT4G29735.2	N
Ghir_A08G016300	5.32981	8.58857	34.5858	5.77296	2.73562	6.33882	6.9878	NA	3.20324	4.00735	4.02696	1.50575	0.27717	0.712569	0.951543	0.164123	1.96738	1.5852	5.49326	2.48141	2.25717	3.96289	1.09013	2.77585	2.19283	3.55833	1.90666	4.07952	6.25998	PREDICTED: uncharacterized protein LOC107920718	AT2G35470.1	N
Ghir_D03G000320	0.252451	0.736111	4.32053	0.330582	1.07381	0.990066	0	NA	0.254693	0	4.02356	1.39448	0.692256	1.45718	1.3183	1.83692	0.783359	2.04692	2.01643	1.27238	1.58458	1.05161	1.03972	1.50611	0.927528	0.7354	0.555574	1.77623	1.22105	protein STRICTOSIDINE SYNTHASE-LIKE 5-like	AT3G51430.1	N
Ghir_A11G027860	170.809	360.278	1448.58	144.679	98.0103	59.3359	266.977	NA	24.9769	19.1999	4.02072	4.97528	11.5182	5.00921	20.2346	3.62028	27.7867	23.1319	102.356	70.9437	6.03277	23.0964	5.03316	13.8146	3.1682	9.15063	5.53383	17.182	16.405	cuticle collagen 2-like	NA	N
Ghir_D11G033840	29.6325	49.3686	197.992	22.4799	32.9474	13.0151	41.5422	NA	8.96285	12.7908	4.01048	7.25335	7.73137	3.632	13.4881	4.65098	12.6782	15.617	66.6736	62.9705	13.9029	28.471	8.31819	12.5304	3.16639	6.7361	4.80682	9.13482	10.4001	acyl-CoA-binding protein	AT1G31812.1	N
Ghir_A06G019370	58.3583	105.237	421.667	54.5912	42.2059	34.1345	62.1461	NA	31.4244	18.0567	4.00681	3.89306	4.03638	3.36035	15.0599	4.91559	20.9191	18.5189	53.6715	24.0549	4.57586	8.84032	4.28354	6.90449	4.89715	10.4234	6.95047	9.23667	8.57747	40S ribosomal protein S26-3-like	AT2G40590.1	N
Ghir_D09G012810	23.1423	24.5971	227.957	29.0635	34.483	24.1085	18.265	NA	56.9148	48.2887	4.00523	3.61679	2.4673	4.89226	1.17448	5.02429	1.45365	1.38265	3.97619	1.16295	2.1974	2.47363	3.95953	4.15609	2.68419	1.28603	0.821619	1.12779	0.8796	hypothetical protein GOBAR_DD25926	NA	N
Ghir_A07G015420	0.621145	0.399645	2.48696	0.237758	0.0459536	0	0.307907	NA	0.181622	0	4.00383	0.389116	0.0348467	0.0851713	0.664717	0	0.530399	0.213756	1.71256	0.944853	0	0.509131	0	0.31298	0	0.111421	0.0631925	0.15432	0.174577	ATPase ASNA1 homolog	AT1G01910.1	N
Ghir_D07G018170	3.06325	2.24563	12.2545	1.84422	0.577263	0.794972	0.391972	NA	1.25495	1.8367	4.00049	0.208861	0	0.19103	0.204089	0.264388	0	0	0.710512	0.336854	0.12931	0.235442	0.0471253	0.269502	0.177174	0.276703	0.344764	0.175055	0.179074	heterogeneous nuclear ribonucleoprotein 1-like isoform X1	AT3G07810.2	N
Ghir_D07G021780	44.4837	102.118	408.244	39.8806	26.6903	30.6865	94.5071	NA	18.9633	14.918	3.99778	9.57256	12.3186	6.22222	25.5039	7.20755	20.3591	17.0966	50.0105	31.8768	9.9792	21.2459	8.80304	11.6885	5.44462	10.5695	8.24007	20.305	15.275	Cytochrome b5	AT2G32720.1	N
Ghir_D10G006980	38.6579	73.059	291.924	28.6038	23.5359	7.85083	41.0317	NA	4.38205	9.65408	3.99573	16.1413	18.0312	7.34437	33.6241	16.031	65.3337	39.9616	168.569	115.553	15.8216	40.6054	12.4765	22.9989	7.32953	11.0622	7.29803	25.612	15.607	GDSL esterase/lipase APG-like	AT3G16370.1	N
Ghir_A11G020770	0.670383	1.16582	4.64637	0.845586	0.265583	0.267884	0.181419	NA	0.432498	0	3.9855	1.97717	1.23592	1.10517	1.12579	1.22651	1.62705	1.19631	3.72786	2.54014	1.2044	1.2939	0.888401	1.50054	1.99108	0.828258	0.609075	1.55172	1.45206	UPF0481 protein At3g47200-like	AT3G50120.1	N
Ghir_D09G013680	1.93644	4.29858	17.1308	1.9345	1.0163	0.880023	0.540861	NA	0.67739	0	3.98522	0.0668636	0.149265	0.0479089	1.43245	0.317632	2.21474	1.66702	4.37322	2.5681	0.37726	0.200104	0.462024	0.264829	0.593476	0.299323	0.00526604	0.16504	0.200142	Glutaredoxin family protein, putative	AT5G06470.1	N
Ghir_A11G016540	0.215744	1.11997	4.45855	0.278229	0.283496	0.327552	0.182569	NA	0.328316	0	3.98097	1.46019	1.4697	0.276807	1.20541	0.257839	0.769852	0.0676277	1.92154	1.98798	1.45085	2.36436	0.429358	0.572635	0	0.398761	0.253779	1.14013	0.303477	receptor-like protein kinase FERONIA	AT3G51550.1	N
Ghir_D09G021770	0.579076	1.75323	7.33755	0.854895	0.357117	0	1.84716	NA	0.204422	0	3.97233	0.299219	0.388319	0.0958177	0.995144	0.148057	0.552472	0.562037	1.95065	2.08673	1.03804	1.97992	0.297941	1.09535	0.20822	0.828594	0.247284	0.263944	0.346382	PAN domain-containing protein At5g03700-like isoform X2	AT3G51710.1	N
Ghir_D09G015030	0	0	1.12246	0.282857	0	0	0.177907	NA	0.0385074	0	3.9683	0	0	0.127353	0	0	0	0.235302	0.814548	0.571286	0	0.0554571	0.0308016	0	0	0	0.0326054	0.0551142	0.0526688	auxin-responsive protein SAUR71-like	AT3G09870.1	N
Ghir_A12G027280	0.344155	0.231812	2.41411	0.436302	0	0.221041	0.608581	NA	0.601237	0.148079	3.96678	0	0	0	0	0	0	0	0	0	0	0	0	0	0	0	0	0	0	Transmembrane protein	AT5G52180.1	N
Ghir_D05G021900	179.846	265.595	1053.33	160.192	133.346	72.4225	104.038	NA	59.0689	48.0155	3.96593	25.0196	22.9083	24.8266	40.5723	32.5591	59.213	72.7903	343.4	193.671	28.2589	46.0998	36.5896	38.0982	38.0185	44.7555	33.8592	47.1092	41.0643	Tubulin alpha-2 chain	AT1G50010.1	N
Ghir_A11G012240	44.5195	68.0108	269.69	29.3539	25.0599	21.0852	43.8488	NA	11.159	3.73134	3.9654	2.96491	5.37637	3.63741	16.1663	5.47676	19.9902	12.0821	37.6949	21.985	3.01763	11.3265	4.22905	6.4182	1.88416	5.44622	3.72666	7.40414	4.96257	60S ribosomal protein L22-2-like	AT3G05560.1	N
Ghir_A11G033230	156.45	277.531	1100.01	150.011	153.322	107.004	227.21	NA	90.6059	75.1755	3.96357	6.77304	8.71128	5.97514	13.7784	6.12959	14.2129	15.0837	45.7867	31.8139	9.16686	15.8837	7.63431	9.39935	3.91086	8.04923	5.673	8.21426	10.3752	acyl-CoA-binding protein	AT1G31812.1	N
Ghir_D02G022750	4.82327	4.22986	19.0929	2.76873	1.14247	2.16354	1.79818	NA	1.44396	0.340168	3.9585	1.79381	1.95394	1.2868	6.31778	2.65746	6.98704	4.40825	10.4848	6.34211	1.29837	3.34426	2.01926	1.61894	1.70855	2.56067	2.06028	3.52059	1.61927	probable receptor-like serine/threonine-protein kinase At4g34500	AT4G34500.1	N
Ghir_A01G003800	3.86287	4.71565	18.6667	1.36624	3.06315	0.0931298	1.53176	NA	0.354199	0	3.95847	0	0	0	0.0359214	0	0.806184	1.00036	4.55441	5.81842	0	0.167288	0.112939	0	0	0.110917	0.387901	0.394907	0.854775	hypothetical protein GOBAR_AA27496	NA	N
Ghir_A08G026230	0.570308	1.30568	5.16624	0.777451	0.0874065	0.0528667	0.0643276	NA	0.261359	0	3.95674	0.162333	0	0.0745249	0.108105	0	0.495485	0.437654	0.681028	1.38713	0.0546218	0	0.0205344	0.107811	0.046943	0.0891368	0.0750702	0	0.255552	Clathrin interactor EPSIN 1 -like protein	AT5G11710.1	N
Ghir_A07G024150	12.9566	24.2678	95.7975	11.6137	5.15281	2.25455	14.3728	NA	1.56891	2.28316	3.94751	4.41223	6.24433	2.33952	10.1959	1.9358	10.5659	9.39081	37.2209	23.9825	4.31874	12.0447	3.80481	5.85679	1.2135	3.77537	2.03854	5.08009	4.18776	GDSL esterase/lipase At5g14450-like	AT5G14450.1	N
Ghir_A06G013100	4.68589	14.5223	57.2475	5.5896	3.7772	2.2298	5.83202	NA	1.73196	0.569762	3.94204	3.20679	8.78965	3.29696	7.64579	2.50688	13.9705	7.67771	21.7419	15.9455	4.96517	7.78129	3.24592	6.43615	1.6259	2.1765	1.84371	4.6108	2.62328	GDSL esterase/lipase At5g45910-like isoform X1	AT5G45910.1	N
Ghir_D08G008840	21.2311	42.2518	166.351	18.0608	14.738	10.2938	28.3103	NA	9.14632	8.2504	3.93712	3.32018	2.4422	1.49919	11.0097	5.44108	8.906	11.417	23.5844	14.4163	1.87051	6.55152	3.27816	4.71371	2.71796	4.30096	3.65714	3.94077	4.99787	Glutaredoxin-C4 -like protein	AT5G20500.1	N
Ghir_D04G000700	15.7467	15.5862	72.6494	11.0301	10.8954	6.57512	18.4752	NA	6.91139	4.6285	3.93226	2.47325	2.28124	1.70006	3.98491	2.91212	6.90038	3.70075	7.5047	8.43073	3.48305	3.30636	2.57615	2.262	2.02075	3.36128	2.16516	4.26128	2.6497	oligosaccharyltransferase complex subunit OSTC-like	AT4G29870.1	N
Ghir_D06G004240	0.294879	0.89877	3.53395	0.269206	0.381588	0	0	NA	0.0055295	0	3.93198	0.144871	0	0	0.0120192	0	0.194922	0.574039	0.977878	0.549362	0	0	0	0	0	0	0	0	0	ABSCISIC ACID-INSENSITIVE 5-like protein 3	AT3G56850.1	Y
Ghir_D11G028940	49.5384	60.1699	236.563	45.4193	36.8425	41.2997	47.131	NA	52.0344	23.0465	3.93158	3.69183	5.3078	3.72504	10.8923	5.73086	8.50238	9.23896	27.7782	16.6469	5.12259	7.51526	3.8474	5.9382	7.17829	8.94873	6.21759	8.30794	5.79579	40S ribosomal protein S27-2	AT3G61110.1	N
Ghir_D01G005060	0.0805157	0.124281	2.47044	0.123521	0	0.192328	0.628384	NA	0.211367	0.146128	3.93142	7.88135	7.67329	5.54479	11.8858	7.08062	15.3881	11.7489	34.6676	23.874	7.78077	12.7447	8.61565	8.88527	6.24758	10.3994	8.59094	8.7423	7.16087	malate dehydrogenase, mitochondrial	AT3G15020.1	N
Ghir_D02G023490	3.30464	3.96453	15.5745	3.50375	1.12621	1.24901	1.94266	NA	2.46456	0.248719	3.92846	0	0	0.0425857	0	0.0656492	0	0.561173	2.62095	1.57132	0	0.0221828	0	0.0539584	0.104069	0.804124	0.61513	0.306825	0.737672	auxin-responsive protein SAUR23-like	AT2G21210.1	N
Ghir_D12G016510	5.64053	17.3539	68.1488	8.00281	5.22058	2.96812	4.48236	NA	1.03423	0	3.927	0.542776	0.638722	0.441086	2.84947	0.58751	5.24956	3.29472	9.19602	3.63716	0.596485	1.22448	0.502651	0.410549	0.635148	1.37525	0.425993	0.873764	1.76912	probable peroxygenase 4	AT1G70670.1	N
Ghir_D04G002650	135.5	177.798	697.338	109.265	102.18	107.135	113.079	NA	99.6405	93.3975	3.92208	13.4108	12.4632	12.4837	17.5455	15.8281	22.2713	21.728	70.1774	50.9151	14.3435	20.5095	12.5391	13.789	18.0207	20.2975	17.2198	19.9277	18.7035	PREDICTED: uncharacterized protein LOC105780390	AT3G02790.1	Y
Ghir_D07G024680	120.251	154.097	603.312	141.06	91.57	115.385	128.03	NA	152.263	70.6603	3.91515	7.93217	3.18551	7.06324	7.76533	13.0063	12.152	13.6614	33.4718	21.2614	9.12179	11.6988	10.8509	9.30786	13.1167	14.3436	12.0116	8.76692	8.83265	protein transport protein Sec61 subunit gamma	AT5G50460.1	N
Ghir_D08G011000	99.0835	204.055	798.824	95.274	80.6826	46.0865	148.171	NA	43.9102	42.1388	3.91474	19.9941	30.4853	11.9361	53.3605	14.3096	76.5666	59.0376	217.204	141.928	22.5127	42.2627	22.7836	37.2508	11.1451	12.9448	12.8173	29.4353	20.7882	BAHD acyltransferase DCR-like	AT5G23940.1	N
Ghir_D08G024700	10.9168	13.2151	51.6341	8.16597	9.8888	6.83094	12.9354	NA	7.32148	1.76003	3.9072	1.20038	1.83444	1.67961	3.84899	2.52299	5.03264	4.83809	10.9594	7.2875	1.57675	3.20658	2.75153	2.3752	2.92207	3.07573	3.59755	3.48181	2.7353	60S ribosomal protein L26-1-like	AT3G49910.1	N
Ghir_D07G016780	3.80402	8.44458	32.9765	2.83816	3.34054	0	0	NA	0	0	3.90505	0	0	0	0.371676	0.287369	1.46919	0.292854	0.804326	0.505232	0	0	0	0	0	0	0	0	0	glycine-rich protein 5-like	NA	N
Ghir_A09G008560	37.0985	51.5568	201.089	37.1735	24.1872	31.5404	33.2777	NA	31.8495	18.1798	3.90035	5.65871	7.18639	7.27499	18.712	9.33723	22.5556	17.8201	32.857	23.1969	8.95871	10.8038	7.38068	9.56849	11.2114	12.2702	11.1419	12.8113	10.0488	60S ribosomal protein L18a-like	AT2G34480.1	N
Ghir_A02G018840	0.698027	2.13066	8.29051	0.645166	1.26997	0	0.63687	NA	0.0778311	0	3.89104	0.396355	0.750735	0.0851713	0.155978	0.169208	0.958377	0.539893	1.5086	2.59614	1.09114	0.853724	0.588692	0.361659	0	0.187398	0.184764	0.448812	0.0999784	GDSL esterase/lipase EXL3-like	AT1G75900.1	N
Ghir_D09G015200	88.3247	146.841	571.159	88.0578	58.4335	41.4953	74.8588	NA	49.5457	31.1969	3.88964	45.3036	59.5022	41.0976	59.5937	43.3385	97.9533	73.6035	180.101	89.8751	46.5331	57.009	44.4471	45.0443	44.1305	52.1561	48.024	55.2763	42.5702	adenosine kinase 2	AT5G03300.1	N
Ghir_A04G012980	5.12275	6.23762	24.2185	4.35749	2.47186	2.2099	1.02474	NA	1.79405	0.271461	3.88264	0.0222879	0.264084	0.393244	0.18531	0.196948	0.314005	0.905612	3.00388	3.26102	0.312732	0.364025	0.118073	0.334944	0.318169	0.122059	0.565938	0.507051	0.156097	transcription factor MYB44-like	AT4G37260.1	Y
Ghir_A11G032150	6.17843	11.3681	44.1275	6.36147	2.71641	5.33014	7.21916	NA	8.73667	2.36483	3.88168	0.524452	0.452472	0.175666	0.839234	0.590843	1.58903	1.09252	3.84292	1.419	0.53756	0.734628	0.323398	0.470262	0.656731	0.667875	1.00135	0.564653	1.12613	40S ribosomal protein S21-like	AT5G27700.1	N
Ghir_D04G020200	1.62809	0.832526	6.31295	0.715493	0.615404	0	0.244638	NA	0.0504059	0	3.87752	0.0516978	0	0.254774	0	0	0.546245	0.191014	0.658031	0.200007	0	0.0339621	0.0761774	0	0.0521589	0.122395	0.00526604	0.152909	0.114485	hypothetical protein B456_012G180900	AT1G27990.1	N
Ghir_A11G004720	3.22861	13.3033	51.5586	5.88975	6.60547	3.04862	9.79865	NA	2.27176	2.1409	3.87564	0.434211	1.16636	0.893323	1.5874	0.993811	2.97783	2.7535	11.2809	4.63648	0.925043	2.28979	1.16362	1.4196	0.583321	1.80582	0.543528	0.812667	0.762558	60S ribosomal protein L8-3	AT4G36130.1	N
Ghir_A02G016480	3.12364	4.50481	17.4414	2.99969	2.99912	0.486736	4.26035	NA	1.31426	1.06002	3.87173	2.92221	2.80467	2.15744	5.27603	3.955	6.93477	6.94918	14.6714	13.924	3.17934	7.14144	3.6189	4.44856	2.41951	2.57526	4.5728	4.57494	4.43807	squalene epoxidase 3-like	AT4G37760.1	N
Ghir_A05G015400	17.8479	20.2496	78.3659	13.3988	10.1721	6.1387	8.96067	NA	6.05108	3.14925	3.87	13.901	15.1336	13.0495	17.0725	14.0317	20.9717	20.0663	49.3774	31.9258	11.9036	15.8393	9.90633	11.6173	14.5607	12.7839	9.28119	11.8594	14.8574	3-oxoacyl-[acyl-carrier-protein] synthase I, chloroplastic	AT5G46290.3	N
Ghir_A05G002700	0.139215	0.469763	2.75586	0.353635	0.0921486	0.131713	0.71237	NA	0.00492778	0	3.86858	0	0	0	0	0	0.0119384	0	0.151757	0.566385	0	0	0	0	0.0416164	0	0.0210642	0	0	protein DETOXIFICATION 51-like	AT4G29140.1	N
Ghir_D05G019640	23.8659	31.2129	120.57	19.8307	11.3508	7.67551	12.1001	NA	13.531	13.9287	3.86284	7.5931	5.88478	6.35712	15.1547	8.13276	24.9885	16.7777	48.5592	29.8288	7.64716	7.60104	7.71606	8.60574	8.95099	7.53135	8.42829	6.27317	8.85311	mannan endo-1,4-beta-mannosidase 7-like	AT5G66460.1	N
Ghir_A11G003570	4.51541	9.766	37.667	4.70447	1.68269	0.708422	2.93905	NA	0.282426	0.22751	3.85696	0.544444	0.190387	0.202282	1.67799	0.185274	2.11848	1.13687	7.82214	3.13173	1.02763	2.47968	0.49794	1.02606	0.364863	0.506819	0.299608	1.43502	0.410262	transcription factor TCP14-like	AT3G47620.1	Y
Ghir_D08G027210	0.452474	2.66396	10.2667	1.21957	1.27002	0.0607971	0	NA	0.0565568	0	3.85394	0.23517	0.403738	0.212255	1.36338	0.190359	1.02679	1.00135	6.46202	4.248	0.268525	0.370144	0.124841	0.490985	0.437346	0.449069	0.309804	0.317848	0.463116	ER membrane protein complex subunit 1-like	AT5G11560.1	N
Ghir_A07G015110	81.2628	102.355	394.213	59.9799	49.7965	45.581	65.0269	NA	39.38	22.5516	3.85144	5.45681	9.97071	5.4537	23.3656	10.833	27.5363	20.2705	46.4212	29.8295	6.68731	10.1332	8.80823	7.15284	8.8196	9.58095	9.81608	7.15089	12.0327	60S ribosomal protein L36-2-like	AT3G53740.2	N
Ghir_A12G006990	1.63977	0.550528	8.66021	0.774716	0.382811	0.36779	2.25621	NA	0.109451	0	3.83839	0.0668636	0.0803734	0	0.168201	0	0.274583	0.798601	1.50189	0.650024	0.107206	0.224351	0.0646796	0.194293	0.0834542	0.143502	0.0947888	0.449921	0.0790032	PREDICTED: uncharacterized protein LOC107925703	AT2G23690.1	N
Ghir_A12G014010	8.48127	16.9318	64.9851	8.02947	4.94202	8.23923	14.9559	NA	5.19397	2.33835	3.83806	3.58891	3.81876	3.32105	8.33283	3.23069	7.57683	6.60817	17.6373	12.4322	1.92879	6.14479	4.06787	3.9368	2.29677	4.06546	2.81703	5.87754	4.27452	PREDICTED: uncharacterized protein At5g01610-like	AT4G02370.1	N
Ghir_A12G023650	8.52614	11.8811	45.5948	6.40403	5.65867	2.24498	8.09607	NA	2.24392	0.69859	3.83759	3.23822	2.42944	2.19114	5.29167	2.36366	5.23341	3.63217	13.4638	8.7644	3.04383	5.19748	2.78576	3.2181	1.84396	2.725	1.7358	1.43966	2.43977	probable sugar phosphate/phosphate translocator At1g12500	AT1G12500.1	N
Ghir_A06G010030	37.4553	49.6321	190.437	39.1123	31.8518	34.9388	40.9185	NA	37.9576	18.2313	3.83697	2.06494	4.17431	3.23096	10.1001	6.1382	8.39574	5.33444	16.8826	8.36954	3.77428	5.98706	4.18877	5.03513	5.08859	5.09833	3.98576	7.80449	4.17094	60S ribosomal protein L37-1-like	AT1G15250.1	N
Ghir_D07G011660	2.24931	9.95931	38.1529	3.01595	2.8296	0	3.06161	NA	0.617674	0	3.83087	1.64004	2.05388	1.18128	23.5847	6.75644	22.3379	11.941	32.7156	21.1465	2.72964	3.36675	1.35685	2.63045	0.95917	0.967114	0.990365	2.37743	0.942279	fatty acyl-CoA reductase 3-like	AT4G33790.1	N
Ghir_A07G018840	6.25199	3.57542	36.9558	6.14595	9.65869	4.59018	4.94562	NA	2.98777	6.07342	3.82617	7.25679	1.58597	3.63088	4.73602	2.48313	8.03296	3.50052	18.3523	9.48432	2.86161	4.66477	2.90693	4.40007	1.95212	2.74172	2.85116	5.68556	2.27554	probable inactive receptor kinase At1g48480	AT5G16590.1	N
Ghir_D01G015760	5.02368	4.9896	19.2098	3.9945	0.692849	3.21621	1.50474	NA	1.23327	0.145343	3.82384	0.512386	0.59079	0.456484	1.64357	1.16778	4.0945	1.32086	4.80013	3.56496	1.22806	1.37594	0.429762	0.728518	0.792427	1.07288	0.489858	1.31417	0.503526	cytosolic fe-s cluster assembly factor nar1	AT1G23110.1	N
Ghir_A12G001420	0.860043	2.70352	10.3342	1.26259	0.74506	0	0	NA	0.0311406	0	3.82248	0.0111439	0.104005	0.159696	2.94828	1.29326	2.72813	1.22008	3.50526	0.974064	0.135396	0.0563743	0	0.0916026	0.0312953	0	0.0370305	0	0.0632026	heavy metal-associated isoprenylated plant protein 3-like	AT5G02600.2	N
Ghir_D02G024680	0.943074	3.01498	11.5127	1.53135	1.14731	0.6553	1.87829	NA	1.49675	0	3.81849	0.751235	2.40942	2.41307	1.59113	0.782589	0.73685	0.959743	0.506524	1.2818	1.15182	1.56445	3.08072	4.26549	1.04823	0.210691	1.71647	0.782691	0.86768	metallothiol transferase FosB-like isoform X2	AT1G80160.1	N
Ghir_D10G003790	102.079	202.603	772.763	95.5151	64.8265	30.3275	154.651	NA	16.5578	11.1739	3.81417	39.6039	45.8801	19.5216	43.325	20.3137	82.0234	78.8816	233.924	157.661	34.3013	50.4162	36.2454	40.7853	14.927	19.4505	18.3301	36.2397	46.5569	GDSL esterase/lipase At1g29660-like	AT1G29670.1	N
Ghir_A05G038420	2.62966	3.71923	14.4107	2.61968	1.44614	0.641742	3.78046	NA	0.980823	0.370514	3.81188	0.873818	2.06423	1.00417	6.56923	1.36119	7.02253	7.6602	10.7946	7.2597	0.948102	2.44384	0.931201	2.07238	1.13482	1.4951	1.23849	3.41087	2.80851	serine carboxypeptidase-like 25	AT3G02110.1	N
Ghir_A07G000380	1.24588	1.85429	7.05952	1.13733	0.654122	0	0.399273	NA	0.0841724	0	3.80713	0.0780075	0	0	0.0239703	0.218831	3.64769	2.12384	3.75136	2.34428	0.156226	0.0780985	0	0.0216467	0	0	0	0	0.0632026	superoxide dismutase 1 copper chaperone	AT3G24450.1	N
Ghir_D09G008280	26.8666	33.1496	126.086	19.0298	18.1074	17.5898	22.7877	NA	21.2144	14.5661	3.80353	7.68132	4.83024	7.01158	15.1536	11.5928	22.5639	21.279	34.4247	18.7684	8.99213	8.73591	9.47784	8.49864	11.7062	11.9615	11.9314	10.4015	12.9326	60S ribosomal protein L18a-like	AT2G34480.1	N
Ghir_D08G013280	0	1.10373	4.19048	0.402111	0.210575	0.0686895	0.0564907	NA	0.0150364	0	3.79666	0.0795576	0.149265	0	0	0	0.0856727	0	0.116736	0	0.524344	0.696266	0.102672	0.0323117	0	0	0	0	0	caffeoylshikimate esterase-like	AT3G62860.1	N
Ghir_A11G001130	5.46537	12.1167	46.003	3.39001	3.46531	1.44905	1.35296	NA	0.636959	1.91258	3.79665	16.1146	11.2804	4.87096	23.3991	14.0041	73.1892	44.8404	164.105	103.824	18.765	32.6271	10.207	16.7916	4.03358	8.25018	3.45072	5.74872	4.99719	BAHD acyltransferase DCR-like	AT5G23940.1	N
Ghir_A07G008050	2.15739	2.87183	10.9186	2.18986	0.281166	1.48873	2.87843	NA	0.787332	0	3.79327	1.58633	1.07169	0.61655	3.38033	0.699141	2.63552	1.03324	3.66328	3.50651	1.18052	2.82848	1.21845	1.4521	0.338133	2.16771	0.552714	1.15014	1.8589	Expansin-A13 -like protein	AT3G03220.1	N
Ghir_D12G028670	8.28128	16.3551	62.0235	8.95135	4.82071	1.12458	9.68618	NA	3.02683	2.55434	3.79231	2.19897	2.8502	3.86993	11.7644	6.02177	15.4726	14.8325	19.1406	14.5238	1.99401	3.93482	3.32208	3.72329	5.0468	3.80284	1.76706	2.88641	4.03021	glutamate decarboxylase-like	AT2G02010.1	N
Ghir_D06G019150	16.3803	17.6513	66.8734	10.9813	6.76001	5.5756	8.95065	NA	5.95808	4.11668	3.78858	2.70864	3.23978	2.53443	9.97115	6.92135	13.6359	10.0349	20.815	18.6551	4.28016	5.73884	2.53877	5.87798	3.6882	6.21326	3.5475	5.05956	5.74183	Transmembrane 70, mitochondrial	AT2G35790.1	N
Ghir_A09G024350	31.7643	43.9895	166.484	26.2579	24.8024	18.318	26.6351	NA	17.5312	15.3043	3.78463	6.93802	5.71922	6.25935	18.8838	11.0417	22.9636	16.7239	46.5882	23.5511	7.74431	11.5565	7.95186	9.0501	9.17727	10.2856	8.927	9.20212	11.8866	60S ribosomal protein L14-1-like	AT4G27090.1	N
Ghir_D03G019130	3.90709	4.0435	15.2748	1.53008	0.76397	1.2808	2.74005	NA	1.59532	0.212454	3.77761	0.946078	0.886379	1.84003	2.55185	2.01634	3.80155	3.70042	11.6538	8.06878	1.56833	2.96819	2.30003	1.91563	2.56494	1.68477	1.48549	3.11527	1.76016	squalene epoxidase 3-like	AT4G37760.1	N
Ghir_A03G005590	6.08189	7.4126	42.1358	3.62766	3.94801	3.1427	11.1544	NA	1.72928	7.08392	3.77751	0.405145	0.357409	0	2.05974	0.482487	0.953352	1.50467	6.10419	4.50388	0.646523	2.80894	0.755006	1.50054	0.426955	0.932405	0.448739	2.50753	1.56805	copper transporter 6-like	AT5G59030.1	N
Ghir_A06G009060	4.87101	10.6926	40.3753	5.88899	0.694064	1.79346	2.76571	NA	2.86741	2.32722	3.77601	9.65446	10.5756	7.09919	10.2129	7.75823	9.1887	10.548	19.8757	19.0325	6.02249	6.65369	7.93332	5.77036	4.36574	4.96589	3.58716	3.26166	4.66116	protein PLASTID MOVEMENT IMPAIRED 1-RELATED 2-like	AT5G26160.1	N
Ghir_D05G030220	21.4349	24.6315	92.9558	19.9734	10.942	12.5412	16.7518	NA	16.5051	13.2767	3.77386	3.11687	3.30848	4.88219	6.15166	3.06464	6.74769	9.6608	13.1514	10.4232	3.51541	3.81909	4.07741	2.37494	6.06884	4.32514	6.75695	4.07229	5.36341	probable acetyltransferase NATA1-like	AT2G39020.1	N
Ghir_D09G016350	1.21955	1.14324	4.59971	0.577284	0.0744058	0.715454	0.821544	NA	0.25723	0.169137	3.77165	0.178303	0.356608	0.392672	1.12046	0.710959	3.15195	1.30216	2.67386	3.48739	0.926253	0.844625	0.226994	0.329215	0.401028	0.419532	0.602463	1.10817	1.47842	PREDICTED: uncharacterized protein LOC107891014 isoform X2	AT2G37300.2	N
Ghir_D13G022700	9.38143	19.7742	74.4917	8.7707	7.52334	0.753968	6.03594	NA	0.725505	0.445875	3.76712	1.11404	3.20961	1.89921	12.2472	2.89211	14.6686	11.7173	35.1581	28.7478	2.84389	3.65153	1.66619	2.94229	1.63718	2.34718	0.970814	3.97915	2.64299	protein ECERIFERUM 3	AT5G57800.1	N
Ghir_A05G013260	72.4419	76.9945	289.737	56.8918	39.3226	47.9057	64.2595	NA	58.5001	22.3509	3.76308	5.92001	7.09092	5.75396	18.9783	8.47238	19.2404	15.2365	29.433	19.2823	9.46812	12.0573	8.6358	9.32018	11.0891	11.6348	10.6498	10.3728	12.146	60S ribosomal protein L37-3-like	AT3G16080.1	N
Ghir_A05G011310	0.291722	0.224379	1.09713	0.227572	0.0911134	0.0760588	0.0740298	NA	0.267309	0	3.76089	2.47928	2.95555	1.13283	8.27615	1.72974	3.29394	4.86085	5.45398	3.85065	1.43506	6.32978	2.96911	3.29231	1.01064	3.0802	1.66846	4.0059	3.4491	elongation factor P	AT4G26310.2	N
Ghir_A07G007990	2.84074	10.5999	39.8184	4.5834	1.75641	2.42477	7.31032	NA	3.4054	3.14453	3.75648	1.32428	1.1018	1.06282	1.21122	0.447303	2.24523	1.83476	3.7824	3.97889	1.27759	2.21827	0.552968	1.15443	0.947658	1.32198	1.33244	2.07092	0.794745	Tetratricopeptide repeat-like superfamily protein	AT5G37550.1	N
Ghir_D11G003520	5.65852	10.3093	38.6934	4.32124	2.94275	0.483444	3.81208	NA	0.561483	0.268459	3.75327	1.08567	1.18718	0.244868	3.58305	0.303069	3.49713	2.26188	8.71437	5.89721	1.68802	4.37312	1.08538	2.12753	0.390818	0.838727	0.680445	0.864959	0.644593	transcription factor TCP14-like	AT3G47620.1	Y	GhTCP14a	doi:10.1104/pp.113.215673.
Ghir_A12G010530	2.88402	2.65434	11.8966	3.18612	2.27565	1.74209	1.05702	NA	1.27856	1.1863	3.73389	1.46064	2.11295	1.30786	1.97616	1.80996	4.04445	1.88919	10.4999	6.72146	1.96968	1.5633	1.74135	1.49457	0.640793	1.74708	1.45105	1.91082	1.85246	PREDICTED: uncharacterized protein LOC107934049	AT5G51160.1	N
Ghir_D13G011420	4.22523	6.03695	22.5327	2.5493	1.65727	0.0842031	0.117548	NA	0.0415287	0	3.73247	0.103396	0	0.57885	8.6952	2.97517	29.7449	8.02894	12.849	8.29599	0.187471	0.0335035	0.051336	0.0971463	0	0.0658436	0.163027	0	0	GDSL esterase/lipase At5g33370-like	AT5G33370.1	N
Ghir_D05G025620	16.4862	17.4078	64.9523	12.9263	8.45002	13.8303	12.0118	NA	7.17166	2.56935	3.73121	8.92221	10.118	10.8782	18.8682	13.9643	35.1499	15.4814	20.2374	15.9594	11.1308	16.6569	7.31789	18.7158	10.725	13.8052	11.1062	19.2979	11.4321	GDSL esterase/lipase At1g71691	AT1G71691.2	N
Ghir_D01G016080	34.4019	45.0648	168.095	30.8259	26.8078	26.5792	35.4785	NA	22.3749	15.0025	3.73008	4.81403	6.19513	5.03287	9.09699	8.68652	15.5651	14.6195	29.7881	17.8526	7.01266	9.47918	5.9988	6.45558	6.63061	8.12674	7.75809	7.07668	8.76043	nuclear transport factor 2-like	AT1G27310.1	N
Ghir_D11G019110	12.2373	18.5515	69.1376	15.1382	8.45748	3.77742	6.47751	NA	6.04305	1.92964	3.72678	2.37984	6.2416	6.31441	4.90866	2.14186	6.98678	5.19346	11.8054	4.83504	4.18313	3.68591	4.37077	4.89604	3.18864	2.60084	2.76616	2.32344	1.68836	thioredoxin H-type	AT3G51030.1	N
Ghir_D06G020930	5.26928	5.86023	21.8388	2.71532	1.57673	0	0.203238	NA	0.00825562	0	3.7266	0.494179	0.612217	0.249501	4.60835	2.30516	26.9344	27.0438	54.5179	49.9297	0.309027	0.807868	0.176792	0.605132	0.171861	0.209093	0.271712	0.220457	0.194875	lupeol synthase-like	AT1G78950.1	N
Ghir_D13G011190	136.209	309.721	1262.05	147.534	79.1429	220.859	339.051	NA	190.707	64.6719	3.72229	11.935	19.7865	10.6283	11.3064	10.1742	15.823	15.2614	36.2617	24.0726	15.5374	20.2416	9.63183	13.6309	10.6382	10.213	12.5735	13.0329	14.3138	hypothetical protein GOBAR_AA19121	NA	N
Ghir_A12G026260	18.9032	28.1744	104.797	16.6163	5.42763	11.616	18.3698	NA	6.04076	5.80012	3.7196	10.7938	10.0329	4.38018	7.30372	3.21513	12.8719	13.1044	23.7492	23.0781	15.8893	19.4294	8.93215	11.8508	4.12403	4.56038	4.63367	8.46586	8.16167	protein IQ-DOMAIN 1-like isoform X1	AT3G49260.3	N
Ghir_D06G005570	7.51534	8.41397	31.2841	4.15476	4.30772	1.88404	6.258	NA	1.17267	2.60438	3.71811	2.19328	2.65193	1.09058	6.38386	1.89039	4.0015	3.45973	10.916	10.6897	2.25057	7.07593	2.45035	3.46004	0.593615	1.32105	1.20358	1.57802	2.52416	heptahelical transmembrane protein 1-like	AT5G20270.1	N
Ghir_D05G013030	52.8491	67.8651	252.291	39.0966	22.4457	36.9537	41.7382	NA	32.8801	15.5452	3.71753	5.79542	4.77304	4.45667	11.973	7.62467	12.9611	10.5364	26.0141	11.7991	5.808	8.92438	5.25891	6.72635	5.3438	8.82926	6.46595	8.48391	6.28047	60S ribosomal protein L37-3-like	AT3G16080.1	N
Ghir_D07G015430	84.4045	114.451	425.221	64.599	55.7102	45.2881	65.2234	NA	37.2887	18.0889	3.71532	8.01081	8.89506	7.67551	29.7285	14.5186	32.7733	24.2157	56.4108	43.737	7.59005	11.9156	9.48363	9.09097	11.5813	12.7516	14.1302	14.6573	14.7629	60S ribosomal protein L36-2-like	AT3G53740.2	N
Ghir_D07G016800	16.2267	19.8707	73.7628	7.21848	4.9848	13.0304	19.5496	NA	1.62132	1.88382	3.71213	0.147971	0.185582	0.271484	0.227684	0	0.16834	0.0676277	0.256368	0.137505	0.145811	0.498612	0	0.0539056	0	0	0	0	0.0113962	glycine-rich cell wall structural protein-like	NA	N
Ghir_D09G008300	0.44686	0	1.65555	0.0678149	0	0.202554	0	NA	0.0991845	0	3.70486	0	0	0	0.10756	0	0	0	0.0700415	0	0	0	0	0.108128	0	0	0	0.141987	0	hypothetical protein B456_006G093200	NA	N
Ghir_A08G010940	9.9669	23.288	86.1887	10.0591	14.2556	4.01532	19.5073	NA	3.66047	6.42987	3.70099	0.994793	1.28238	1.29768	2.48765	0.919011	3.03419	4.5385	9.42316	12.5706	2.26554	3.19166	2.31985	1.62548	1.47835	1.36571	1.13743	2.47453	3.66054	remorin-like isoform X2	AT5G23750.1	N
Ghir_D12G012210	3.10226	3.76582	13.933	2.28918	1.71972	1.45196	3.03746	NA	0.566599	0.354354	3.69984	1.0798	3.90861	1.1167	7.86606	1.54438	3.81701	4.52437	7.664	3.68651	1.83904	5.51813	2.00691	2.60112	1.36429	1.32332	1.51742	3.05054	1.69732	chitinase domain-containing protein 1-like	AT4G01040.1	N
Ghir_D08G001670	95.3441	80.0563	352.375	44.5244	34.7449	70.1103	59.0032	NA	22.1441	18.0511	3.69583	5.20695	5.46415	3.95023	22.8476	6.45805	39.9347	18.7991	47.3483	23.2548	6.98716	12.724	3.39808	9.57963	4.89604	10.4776	5.32532	17.4419	9.27587	protein YLS3-like	AT1G55260.1	N
Ghir_A05G031360	26.4563	36.9817	136.567	25.1221	23.0758	18.9723	28.1347	NA	15.6395	12.5762	3.69282	9.72241	9.53119	9.55676	14.4627	10.9596	18.215	15.5675	38.2876	27.2967	10.4018	12.0735	10.5049	11.2835	12.1155	14.3563	12.4457	17.9241	14.9984	mitochondrial outer membrane protein porin of 36 kDa	AT3G01280.1	N
Ghir_D07G003470	21.7258	38.5991	142.507	17.2101	30.6783	7.22758	11.7338	NA	7.05836	8.37815	3.69197	5.21315	4.61762	5.6665	21.8005	12.2263	29.4199	24.2739	45.7831	39.6404	5.11372	8.47676	7.32008	7.99374	10.6689	8.09361	5.64187	9.40316	9.36122	hydroxyproline O-arabinosyltransferase 1-like	AT5G25265.1	N
Ghir_D09G023490	59.5385	72.2116	266.46	42.1345	34.227	44.0061	62.8624	NA	42.5016	25.3238	3.68999	7.84187	8.71722	7.22376	22.6537	13.5544	25.5104	22.9093	52.1237	34.6577	10.3163	16.584	10.7218	11.4841	10.7351	14.9062	13.4066	11.6888	14.7878	60S ribosomal protein L14-1-like	AT4G27090.1	N
Ghir_D13G024890	78.9097	102.747	378.731	67.3624	58.8517	56.2796	74.9389	NA	59.4036	35.0832	3.68605	12.8903	11.4703	13.5518	27.3959	23.3432	43.3828	37.6249	77.9886	50.3099	13.6191	18.9344	14.2746	14.6428	20.4392	22.1966	21.4332	20.652	24.7276	40S ribosomal protein S15a-1	AT5G59850.1	N
Ghir_A01G005740	7.27758	17.7243	66.5979	8.64797	18.082	4.53694	16.9769	NA	4.11775	5.70888	3.68311	3.11948	4.27692	2.14708	6.6936	1.99092	7.55531	4.83669	10.5181	7.16155	4.50194	3.97437	2.90868	2.33621	2.34914	2.3151	2.12712	3.63711	4.19127	fiber protein Fb34	AT4G27435.1	N
Ghir_D08G017150	17.591	32.9669	121.258	17.953	13.2173	5.44305	15.2859	NA	4.59446	2.54799	3.67818	3.14769	2.13245	0.829344	5.43652	1.50515	9.82764	8.59185	16.6175	20.8288	2.68701	6.72758	1.57904	3.36923	1.75421	3.38308	3.14588	6.40724	6.14257	PREDICTED: uncharacterized protein LOC107933586	AT2G35470.1	N
Ghir_A08G012710	1.80243	2.49477	9.17536	2.31432	0.983408	0.58551	0.847469	NA	1.17355	0.519549	3.67783	0.775584	0.345393	0.573628	0.598032	0.842787	2.64411	2.71401	4.16307	2.3689	1.36086	0.219837	0.904418	0.501993	1.2408	0.333422	0.541173	0.964164	0.415807	PREDICTED: uncharacterized protein LOC107926902	AT1G02660.1	N
Ghir_D10G010580	1.17625	1.62186	5.93743	0.831252	0.76026	0.143037	0.182564	NA	0.404388	0.476048	3.66088	0.196451	0.0114819	0.137966	0.0120192	0	0	0.0225426	0.256468	0.27501	0.269035	0.0776399	0.284598	0	0.312566	0.0877914	0.0842567	0.0546103	0.00569809	hypothetical protein B456_011G109200	AT3G52460.1	N
Ghir_A09G014480	3.486	2.80535	17.1739	1.37588	2.09202	2.08902	4.69324	NA	0.755682	0.385761	3.65929	2.50507	2.25988	0.929391	8.62495	2.13383	9.57311	5.10534	12.1366	8.67967	3.52064	6.08651	2.59464	2.82793	1.11962	1.83546	1.47299	4.74183	2.60507	Gb:AAF02129.1 isoform 1	AT5G06270.1	N
Ghir_A12G004730	31.427	49.1339	179.779	21.4765	19.5585	6.50749	33.4702	NA	5.18509	7.65865	3.65895	2.61576	2.37523	2.48224	10.7352	6.12011	12.4084	9.72961	30.3177	21.9124	1.42932	6.18575	3.00133	2.62364	3.81036	3.34318	2.32896	5.0195	6.27009	glycine cleavage system H protein 2, mitochondrial	AT2G35120.1	N
Ghir_A01G000490	64.4263	95.301	348.591	57.3126	41.889	46.3982	63.9146	NA	51.0565	17.1315	3.65778	8.25391	8.89272	9.61264	23.2159	13.7605	25.695	21.1993	41.106	28.6073	11.1937	13.3774	11.2128	9.97941	11.8893	11.8326	12.1625	12.5735	13.0214	40S ribosomal protein S25-4-like	AT4G39200.1	N
Ghir_A09G018820	49.0416	70.3599	257.256	39.6987	25.7533	0.83838	2.61469	NA	0.607931	0	3.65628	3.91788	5.88764	3.48105	17.358	7.11388	22.5468	18.5912	38.72	21.4769	1.12261	3.916	0.764042	1.93876	1.14141	1.5727	1.39036	0.817221	0.930975	60S ribosomal protein L24	AT3G53020.1	N
Ghir_A13G020660	4.04118	15.2271	55.6707	5.23968	2.73927	3.38856	7.757	NA	1.05091	0	3.65603	0.156761	0.401867	0.302884	0.851458	0.442015	0.880219	1.19747	3.60111	1.21254	0.590145	1.25994	0.274735	0.911459	0.166465	0.557463	0.403247	0.307934	0.430652	transmembrane protein 258-like	AT4G29735.2	N
Ghir_A10G020260	10.8754	23.8307	87.1126	13.8258	9.46404	9.315	10.6124	NA	10.6888	5.26517	3.65549	3.01183	5.09146	4.64633	6.07453	5.66473	8.85376	8.98939	27.0092	19.6647	4.5805	7.15494	5.54904	6.19318	5.11114	8.04965	7.52654	7.65328	6.86749	Ovarian tumor, otubain	AT3G57810.2	N
Ghir_D07G012570	1.77223	2.53043	11.7576	1.81373	1.76874	1.63904	3.21772	NA	1.16637	0.475003	3.65402	2.50823	2.60147	2.02523	6.56052	1.01604	2.79598	3.08991	3.92987	3.90364	2.12545	3.55787	2.35746	3.06629	2.08894	2.54868	2.02526	4.08684	2.20612	(R)-specific enoyl-CoA hydratase-like	AT5G60335.1	N
Ghir_D11G017760	19.6368	40.5187	148.014	16.0395	13.7336	5.71928	8.69343	NA	3.09106	2.16359	3.65297	4.67542	3.35181	4.03638	25.1721	15.0284	28.8415	19.7403	62.8814	41.6882	4.5475	9.22392	4.33349	7.04018	7.32968	5.77128	4.82461	6.72808	5.65679	probable inactive receptor kinase RLK902	AT1G48480.1	N
Ghir_A09G004550	2.23694	6.05298	27.536	4.1188	7.54122	1.9052	0.541957	NA	2.79303	5.61061	3.6514	3.36801	3.02497	2.93188	2.39451	2.70216	5.92435	3.98856	17.9174	15.4192	4.84213	4.31055	4.40369	2.93134	3.19231	3.39597	3.00555	5.28719	2.63846	homeobox-leucine zipper protein ANTHOCYANINLESS 2-like isoform X2	AT4G00730.1	Y
Ghir_D04G015940	32.0408	45.9832	167.861	23.4855	19.3899	17.5329	24.5427	NA	23.6571	11.6995	3.65049	5.08755	2.11855	5.50539	12.4115	9.54048	14.8053	14.8107	28.3517	20.8125	6.02058	5.99284	5.20795	5.8853	7.10027	6.69515	6.82153	8.02217	7.25277	60S ribosomal protein L44-like	AT3G23390.1	N
Ghir_D10G014740	117.366	229.619	834.801	102.325	83.8435	63.3641	161.035	NA	71.3668	48.1379	3.63559	45.4167	51.2034	35.4519	108.602	47.9826	79.1404	110.466	290.492	250.705	46.1403	95.0627	57.5249	62.1669	56.1628	59.8005	56.9886	64.8321	63.3952	S-adenosyl-L-homocystein hydrolase	AT4G13940.1	N
Ghir_D01G009790	5.13319	18.8644	68.5708	7.79315	4.57663	2.74948	18.3447	NA	1.44403	1.9272	3.63492	5.03916	11.3259	5.5745	22.1895	2.7297	16.4968	11.4911	33.7061	19.1189	7.39053	23.1467	9.11919	17.2806	2.46443	7.27578	4.10588	17.3608	9.89278	monosaccharide-sensing protein 2-like	AT4G35300.1	N
Ghir_A13G018590	85.0755	118.153	429.426	65.9253	69.8906	34.9535	71.3006	NA	38.9241	25.3997	3.63448	9.19242	10.1526	11.8379	26.4079	15.6288	38.1947	29.7959	65.5396	41.6663	12.2005	14.3045	9.3953	11.0508	11.9674	17.0623	17.161	15.3598	18.4074	40S ribosomal protein S27-2	AT3G61110.1	N
Ghir_A05G021970	86.4905	119.418	433.864	96.6014	84.9558	55.5543	64.3127	NA	67.2813	33.8464	3.63314	33.5768	24.3713	38.3332	21.2534	39.4588	44.9967	51.6761	177.868	97.5242	38.7848	38.5285	37.6411	31.1731	46.9188	41.1544	37.4333	32.1169	30.7403	Tubulin alpha-2 chain	AT1G50010.1	N
Ghir_D11G021470	5.9768	16.3418	59.2776	6.86873	3.52629	2.70503	9.89351	NA	1.57327	0.743342	3.62737	0.634626	1.78906	1.13695	5.66519	0.410654	4.29509	3.40269	14.2805	7.80746	1.85401	4.7856	1.36814	2.83419	1.00532	0.991921	1.15832	2.43911	0.696214	adenylyl-sulfate kinase 3-like isoform X1	AT4G39940.1	N
Ghir_D01G021850	166.459	190.102	689.47	104.837	88.2846	82.232	146.487	NA	81.01	44.4984	3.62684	12.6666	20.5339	13.9902	56.1071	21.2452	66.8101	41.8109	93.1164	54.3421	19.5327	28.0483	16.6852	21.4776	16.1865	24.5703	19.7276	26.1507	23.3466	60S ribosomal protein L24	AT3G53020.1	N
Ghir_A07G006250	3.32834	1.94002	12.0512	1.86116	0.637364	0.245551	0.126711	NA	0.597027	0	3.62078	0.217131	0.834182	0.621082	0.623501	0.232681	0.827957	0.911845	2.13755	2.42356	0.491825	0.436922	0.584192	0.334732	1.02157	0.393863	0.463412	0.94222	0.465703	piriformospora indica-insensitive protein 2-like	AT1G13230.1	N
Ghir_A10G003770	41.003	57.1164	206.572	31.5784	24.9368	28.6412	43.5041	NA	20.3169	9.15008	3.61669	8.85868	13.1927	8.06351	31.7694	15.3771	33.3311	32.4245	66.372	42.3024	12.4568	20.4835	12.5612	14.6465	9.16593	14.5605	12.4158	15.8771	19.4336	60S ribosomal protein L18a-like	AT2G34480.1	N
Ghir_D06G000040	0.453101	0.373736	2.2909	0.372496	0.479726	0	0.633984	NA	0.167971	0	3.61349	0.346149	0.603341	0.372389	2.80685	0.850107	4.21444	2.62809	6.45428	3.60225	1.0186	2.2468	0.877404	1.41443	0.343806	0.322112	0.323363	1.05235	0.407675	ABC transporter B family member 13-like	AT1G27940.1	N
Ghir_D07G000330	0.342617	0.5571	2.01257	0.185375	0.172438	0	0	NA	0.0325283	0	3.61258	0	0	0	0	0	0.0979117	0	0	0	0	0	0	0	0	0	0.0210642	0	0	potassium channel toxin alpha-KTx 3.16-like	NA	N
Ghir_A01G012230	6.10633	5.15024	22.0515	4.08359	3.35902	3.44601	4.81983	NA	4.24632	2.00645	3.61126	0.818609	0.906743	0.329299	1.78371	1.1849	1.7004	1.21458	3.49923	0.894506	0.299885	1.30522	0.592191	0.680103	0.583681	1.28004	0.798316	0.605753	1.24071	PREDICTED: uncharacterized protein LOC107930633	AT5G51960.1	N
Ghir_D09G014410	86.0697	127.805	461.456	49.5088	41.8133	31.6024	87.4145	NA	14.9207	3.34769	3.61061	7.13418	8.33965	7.08396	30.2606	15.977	31.1814	21.4642	58.7126	41.8599	8.47556	13.4036	8.60105	9.61759	8.55382	9.60612	8.00399	12.3058	10.1193	60S acidic ribosomal protein P2A-like	AT3G44590.2	N
Ghir_D13G021640	60.6822	83.8867	302.844	44.4742	37.3347	26.6872	59.6408	NA	24.014	18.6809	3.61016	4.85895	3.28158	2.33426	7.94606	6.12926	12.8207	8.99843	34.027	18.592	3.71827	8.10792	3.64461	5.37697	7.53146	9.96796	9.15884	8.3783	8.00391	profilin-1-like	AT5G56600.1	N
Ghir_D12G010880	8.51388	13.6648	49.2777	7.67435	4.95712	5.51761	9.3595	NA	4.26821	2.04536	3.60617	2.50427	2.33392	1.1692	2.6309	1.99669	2.16692	1.45824	6.91158	5.19618	1.16008	3.46765	2.10437	1.80352	1.34405	1.94436	1.50482	2.23181	1.87381	ras-related protein RABH1b	AT2G44610.1	N
Ghir_D11G005910	90.4374	131.781	474.921	70.4626	61.3827	47.9526	90.8657	NA	53.374	31.0777	3.60386	5.43119	8.54486	7.39423	29.2791	13.7577	34.8677	24.2474	57.7941	29.1917	8.02054	11.5087	7.10796	9.83593	8.70716	15.4696	11.7365	14.8367	15.2128	60S ribosomal protein L30-like	AT1G36240.1	N
Ghir_A11G006740	20.9037	48.2292	173.804	20.7232	10.6356	12.3625	42.7336	NA	7.33943	5.4974	3.60372	7.77228	13.5154	6.67501	20.4148	11.5141	18.2744	18.8549	40.4239	38.6782	10.289	17.9066	8.08385	16.0818	7.59531	12.0747	10.2567	21.6945	11.8591	PREDICTED: uncharacterized protein LOC107923967	NA	N
Ghir_A13G020120	85.834	129.941	468.179	66.1456	66.3317	21.0837	55.9854	NA	19.9601	61.5848	3.60301	31.2208	58.9057	32.3792	90.5803	28.9544	97.5992	85.0979	220.624	152.446	37.3294	62.6235	30.6951	55.0388	21.7364	26.7006	18.5148	63.5652	31.3526	3-ketoacyl-CoA synthase 10-like	AT2G26250.1	N
Ghir_A12G009700	0.354715	0.159626	1.30908	0.363375	0	0	0	NA	0	0	3.60256	0	0	0	0	0	0.012239	0.26905	0.221598	0.187507	0	0	0	0	0	0	0	0	0.125358	protein NETWORKED 2D-like	AT1G09720.1	N
Ghir_D13G020300	6.80223	6.52677	24.4722	4.77109	2.67367	5.21166	4.91578	NA	3.86801	3.23238	3.59767	2.25054	1.74473	1.74201	2.66405	2.97328	2.76801	2.97236	6.24383	2.95435	2.82071	1.97525	2.50841	1.63488	1.90233	2.69589	2.46002	2.34589	2.91326	probable sugar phosphate/phosphate translocator At5g25400	AT5G25400.1	N
Ghir_A06G004390	29.3235	42.0554	151.12	30.8753	33.2452	30.1298	26.789	NA	28.6048	19.7593	3.59334	2.88275	4.03024	4.02872	6.1518	6.26254	7.62149	7.98707	16.5007	10.0637	3.2949	4.19792	5.01966	4.14577	5.18632	6.22814	3.78514	4.2477	5.83897	ubiquitin-fold modifier 1	AT1G77710.1	N
Ghir_D08G023520	3.32189	3.99989	14.3537	1.38469	1.00489	0	1.90513	NA	0.101927	0	3.58853	0.189447	0.0459276	0.0851713	1.1194	0.0740287	0.00611948	0.550699	1.53691	2.01333	0.0764705	0.448472	0	0.371716	0	0.0989335	0.302299	0.251207	0.169218	GDSL esterase/lipase At5g18430-like	AT5G33370.1	N
Ghir_D03G016220	9.37584	20.2646	72.6889	7.37164	7.15785	5.40896	13.4264	NA	3.61678	3.22345	3.58699	7.80212	8.4251	6.75332	26.2037	13.5385	27.307	26.4143	82.3473	44.0267	8.75191	14.1175	11.4788	9.5645	12.8634	12.9543	11.2811	11.2424	13.8386	myb-like protein Q	AT1G63910.1	Y
Ghir_D01G013500	587.503	708.782	2541.65	500.66	443.937	484.336	627.295	NA	492.474	329.951	3.58594	10.8414	8.58292	9.76774	23.916	19.0211	33.331	31.3787	91.8331	54.3793	14.5299	21.2286	12.2439	16.4146	17.2732	26.1389	17.6868	20.978	25.7576	40S ribosomal protein S28	AT5G03850.1	N
Ghir_A06G015770	4.03633	11.9673	42.9018	5.96902	2.53677	2.50509	1.88491	NA	2.02367	0	3.58493	0.0445757	0.162618	0.106464	0.49781	0.0984738	0.55638	0.417038	4.18248	2.13274	0.120168	0.415427	0.233262	0.318207	0	0.414549	0.371314	0.284175	0.801244	probable xyloglucan endotransglucosylase/hydrolase protein 8	AT1G11545.1	N
Ghir_D06G005940	0	0.0909895	1.26928	0.15584	0.354148	0	0.123494	NA	0.0441274	0	3.58404	0	0.0114819	0	0.15625	0.116331	0.880519	0.483403	0.931134	0.600022	0	0	0	0	0	0	0	0	0.159547	probable polygalacturonase At1g80170	AT1G80170.1	N
Ghir_A12G007690	1.57752	1.50251	5.91354	1.65084	0.821819	1.05576	1.39109	NA	1.13884	0.22751	3.58214	0	0.0755012	0.042552	0.113638	0	0.0238768	0.123984	0.256268	0.504433	0	0.156656	0	0.0216467	0.0416164	0.138604	0.0108685	0	0.182339	SUMO-conjugating enzyme SCE1-like isoform X1	AT3G57870.1	N
Ghir_A05G041130	0.347163	1.40377	5.01867	0.480953	0.403741	0	0	NA	0	0	3.57512	0.0222879	0.0918553	0	0	0	0.408009	0.169069	3.11167	1.9964	0	0.169811	0	0.0216467	0	0.0219479	0	0	0.17199	cytosolic sulfotransferase 15-like	AT5G07010.1	N
Ghir_D11G012930	0	0.229084	1.59462	0.174788	0.446264	0.0723996	0	NA	0.0624475	0	3.57327	0.158311	0.485582	0.361944	1.11326	0.0984738	1.62334	0.73714	1.80032	1.31475	0.485204	0.429542	0.217246	0.302421	0.192822	0.154476	0.433614	0.543313	0.457233	transcription factor UNE12 isoform X1	AT5G64980.1	Y
Ghir_D11G003210	3.06038	3.24443	11.5703	2.82868	1.51617	1.91901	1.98216	NA	2.69853	0.571476	3.56619	1.43434	1.46175	3.13062	1.83445	1.27008	2.06431	2.71355	2.52806	2.65971	2.89577	1.04771	1.8491	1.05866	2.90139	1.90808	2.46224	0.655928	1.68174	MOB kinase activator-like 1A	AT4G19045.1	N
Ghir_D09G019860	23.4021	43.9126	156.525	18.3333	15.9464	6.62884	22.5859	NA	5.0265	2.21714	3.56445	13.2938	12.1585	6.80539	23.1289	9.25276	31.1697	25.5971	75.1731	70.1457	12.9335	29.7506	10.8058	16.2772	10.618	24.5994	14.4163	18.3388	16.1946	monocopper oxidase-like protein SKU5	AT4G12420.1	N
Ghir_D11G008460	1.84524	3.53698	12.6068	1.36028	0.428614	0.48623	1.31342	NA	0.517452	0	3.56427	0.746467	0.0918553	0.297763	0.89749	1.20931	1.44433	2.44441	4.83458	5.0751	0.870613	1.51232	0.880288	1.11285	0.333235	0.603797	0.494904	0.484098	0.94462	Cyclin P/U	AT2G45080.1	N
Ghir_D11G006650	22.5293	41.1615	155.204	15.3066	12.502	8.48318	43.582	NA	7.42925	6.23998	3.56121	7.30577	10.2452	4.9173	15.4963	6.37764	12.8687	10.6432	29.4867	24.1234	8.08041	18.4976	8.43553	14.4195	5.2835	9.22003	6.93377	16.0962	10.2105	PREDICTED: uncharacterized protein LOC107911717	NA	N
Ghir_A10G000970	0.608298	2.48517	8.84307	0.91958	0.339222	0	0	NA	0	0	3.55834	0.0835795	0.0813089	0.0425857	0.131871	0.196948	1.11607	1.02257	2.75988	0.89727	0	0	0	0.0649402	0	0	0.0157981	0.242402	0.147473	probable serine/threonine-protein kinase PBL23	AT1G61860.1	N
Ghir_D13G023730	1.13463	0.831857	4.03144	0.873434	0.542481	0.591478	0.83389	NA	1.03432	0.402105	3.55309	0.363954	0.951541	0.923681	1.76694	0.586778	1.06541	0.517815	2.62596	1.39418	0.810618	0.86933	1.89578	0.804915	1.30732	0.828931	0.626103	0.257626	0.712538	calcium-dependent protein kinase 17-like	AT5G12180.1	N
Ghir_D10G026030	1.58354	2.07393	7.35998	1.72602	0.761711	0.659184	1.24914	NA	0.451959	0	3.54881	4.0544	4.70394	5.2909	7.246	5.61341	8.49742	7.06236	10.7977	8.42869	3.04438	4.85651	5.25723	4.4365	3.80609	6.34299	5.48884	5.96488	4.57289	probable signal peptidase complex subunit 2	AT2G39960.1	N
Ghir_A11G005950	84.7608	93.3658	331.329	56.0039	49.4904	39.9864	67.4825	NA	48.152	36.928	3.54872	4.9573	4.51642	4.11001	14.4538	10.2398	17.4088	15.7932	33.0797	20.3009	4.77489	8.42841	6.80447	6.96882	7.95529	8.71853	8.65564	7.37963	8.278	60S ribosomal protein L30-like	AT1G36240.1	N
Ghir_D01G021440	20.3982	32.8976	116.616	21.1045	22.654	22.5097	25.2278	NA	16.3294	15.7961	3.54481	3.46706	4.50521	4.48237	11.1966	7.12773	8.06128	5.30663	10.9836	8.80789	4.68539	6.05969	5.96167	5.60164	4.78692	5.87536	5.67221	4.41358	6.62213	cytochrome b-c1 complex subunit 9	AT3G52730.1	N
Ghir_A07G021710	42.9169	107.459	380.813	31.7518	22.626	26.0959	99.229	NA	12.5389	7.49437	3.54379	10.2135	12.3597	5.64655	27.3343	5.8703	19.6605	19.2606	50.7709	41.9689	9.76913	24.1457	7.55661	13.1974	3.9014	11.7721	7.69211	20.253	18.5295	cytochrome b5-like	AT2G32720.1	N
Ghir_A05G019450	0.565557	0.777995	2.75565	0.586234	0.404295	0.186912	0.167993	NA	0.064268	0	3.54199	0.2053	0.499664	0.930064	0.791703	0.260401	2.05853	0.52902	4.17053	2.02291	0.583014	0.785342	1.42691	0.610068	0.729283	0.846064	0.591931	0.538204	0.419071	transmembrane protein 136-like	AT1G35180.1	N
Ghir_D08G014650	47.2361	50.3424	178.308	29.0878	28.4888	36.2341	43.51	NA	21.9655	20.6743	3.54191	1.77262	2.58705	1.79726	5.3247	4.05313	5.63077	3.43879	5.9574	3.64176	2.04366	3.14723	2.03199	2.59288	1.77061	2.79396	1.66756	3.16097	3.65346	PREDICTED: uncharacterized protein LOC107900903	AT4G00585.1	N
Ghir_A09G017690	0.599717	0.795396	3.38179	0.685782	0.95517	0.199354	0.591242	NA	0.268352	0	3.54051	0.37085	0.149265	0.356234	0.803381	0.415046	0.859648	0.258642	1.46216	0.0250009	0.30662	1.01941	0.1771	1.04197	1.02151	0.39792	0.565265	0.880719	0.966273	probable protein phosphatase 2C 65	AT5G01700.2	N
Ghir_D09G013250	7.93682	24.473	86.6258	10.8516	7.04297	4.36939	17.3189	NA	3.11641	1.15751	3.53965	1.57869	1.88105	0.94642	6.95771	2.13059	5.33576	5.52003	11.5474	6.91372	1.759	3.20264	2.16309	1.68369	1.25992	1.36344	2.1451	2.23505	1.4966	transmembrane and coiled-coil domain-containing protein 1	AT5G06660.1	N
Ghir_D12G009610	8.94624	14.4404	51.0502	12.7172	12.5249	8.58579	11.6684	NA	10.731	4.99922	3.53523	0.751294	2.13791	1.32225	4.28519	2.70248	2.85492	2.83379	3.8084	5.54625	0.831728	2.15573	1.06323	1.29054	1.46814	1.39989	1.14336	1.36272	0.326023	peroxisomal and mitochondrial division factor 2-like	AT1G06530.1	N
Ghir_A13G015530	4.82689	14.6693	51.8346	6.5095	5.2056	0.830469	0.712955	NA	0.390271	0	3.53356	0.316739	0.0116156	0.0958177	1.72443	0.492369	4.91127	6.64479	10.4427	6.8377	0.329488	0.202397	0.0051336	0.215781	0.166465	0.309793	0.234397	0.932205	0.517695	basic leucine zipper 34-like	AT2G42380.2	Y
Ghir_D09G022970	145.53	192.357	679.21	115.062	83.7882	72.3	136.862	NA	77.9108	47.1323	3.53099	11.7415	10.3087	10.4487	24.7898	18.428	36.3878	28.6459	70.5443	44.0924	12.0958	17.5977	11.3485	15.416	16.0068	27.823	17.4099	24.5307	20.2143	40S ribosomal protein S15-4	AT5G09500.1	N
Ghir_D07G023530	10.2295	18.6463	65.8272	6.63696	4.82323	1.21538	12.0383	NA	1.83603	0.185977	3.53032	1.97925	2.05407	2.00965	6.65194	1.70782	6.52004	5.66539	14.0652	15.5623	1.97834	4.30803	4.04713	2.1917	1.85342	2.6995	2.54897	4.53066	6.28641	peroxidase 31-like	AT5G40150.1	N
Ghir_D06G013600	0.455703	0.853753	3.01143	0.604779	0.0938412	0	0.365493	NA	0.0767056	0	3.52728	0.237927	0.290389	0	0.827147	1.18051	4.07253	1.06991	7.07666	2.06264	0.254036	0.246533	0.0108825	0.318524	0.0208636	0.189248	0	0.493004	0.618166	G-type lectin S-receptor-like serine/threonine-protein kinase At1g11410 isoform X1	AT1G11410.1	N
Ghir_D03G007220	1.07312	2.78043	9.80543	1.36209	1.23426	0.731092	2.2823	NA	0.708083	0.415562	3.52659	1.06878	1.86889	0.425285	2.6271	0.785883	0.55127	1.06719	2.34128	3.45397	0.749961	2.47175	0.947833	1.9282	0.614644	1.87919	1.45076	2.30462	2.03656	probable sulfate transporter 3.4 isoform X1	AT3G15990.1	N
Ghir_A05G031230	0.503861	2.45187	8.64427	1.5919	2.10204	1.13412	1.38228	NA	1.22857	2.05356	3.52558	0	0	0	0	0	0	0	0	0	0	0	0	0	0	0	0	0	0	pleckstrin homology domain-containing protein 1-like	AT5G05710.1	N
Ghir_A10G002990	24.1573	45.0208	158.602	22.0948	12.5708	11.6204	30.3505	NA	7.32462	2.48399	3.52287	8.96928	9.24353	5.83293	20.9183	8.50221	31.2609	19.0304	66.5712	53.269	9.82526	12.5861	8.55989	12.8314	7.69572	8.94753	7.15514	19.6084	14.5561	GDSL esterase/lipase At1g29660-like	AT1G29670.1	N
Ghir_A10G012950	83.8518	162.721	573.129	74.7457	49.2905	60.7404	120.261	NA	54.4169	33.3972	3.52216	41.6619	53.7569	30.3143	87.4165	36.5653	68.0186	87.7771	220.695	167.414	46.6239	94.955	43.2076	53.0352	36.4848	49.6675	40.5341	55.148	54.9746	S-adenosyl-L-homocystein hydrolase	AT4G13940.1	N
Ghir_A06G008120	0	0.98946	3.62667	0.69841	0	0.156864	1.0298	NA	0.108538	0	3.52171	0.264982	0.21829	0	0.605541	0	0.735756	0.545894	1.62541	0.362513	0.598917	1.06817	0.270216	0.550408	0.0521589	0.648197	0.249639	0	0.889087	guanine nucleotide-binding protein subunit gamma 3-like isoform X1	AT5G20635.1	N
Ghir_A01G020320	144.284	180.677	636.064	112.897	95.4684	97.346	160.015	NA	86.0371	56.3555	3.52045	14.7024	16.6199	13.84	49.1658	24.7874	64.2531	41.8136	81.381	54.4197	18.2129	26.0149	15.57	21.4675	16.8702	24.7589	22.6602	24.2788	24.8057	60S ribosomal protein L24	AT3G53020.1	N
Ghir_D01G009890	8.07103	15.9833	56.2478	7.65683	6.64851	5.114	11.9837	NA	3.04211	3.33442	3.51916	3.10857	2.52857	3.01975	7.36586	2.35638	5.66802	4.49338	13.7263	12.2469	3.28364	4.52553	4.03094	3.05974	1.82869	2.89714	2.03104	2.65518	3.53657	protein canopy-1	AT1G42480.1	N
Ghir_A12G012930	1.08207	1.833	6.44935	0.513668	0.0664569	0	1.01939	NA	0.0715541	0	3.51847	3.82965	6.08145	2.0213	14.5022	2.04555	11.0187	6.83047	26.0603	15.6558	4.59643	11.4536	3.51171	6.03352	0.478588	3.34089	1.75899	5.5183	2.13343	probable polygalacturonase	AT3G62110.1	N
Ghir_A04G002960	29.0899	47.6539	167.652	18.5134	15.0399	9.35977	28.0982	NA	4.6554	3.99422	3.51813	8.31701	18.689	5.45397	31.0578	5.43182	16.8639	17.4025	61.6701	47.9994	10.8777	26.129	11.8244	14.3708	2.14074	6.00791	3.98577	14.1435	4.87864	CBS domain-containing protein CBSX5-like	AT5G53750.1	N
Ghir_A01G007740	6.31005	13.4216	47.1012	7.56485	12.2004	6.22212	5.90302	NA	4.64842	6.4369	3.50936	1.64826	2.21069	1.13317	4.2604	2.24806	1.80815	5.60655	6.34924	5.07523	2.04949	3.62063	1.82039	1.23075	0.656454	1.89641	1.5549	1.04492	2.47272	heterogeneous nuclear ribonucleoprotein 1-like isoform X1	AT3G07810.2	N
Ghir_D10G020290	39.2111	70.7136	248.144	25.0494	12.8008	25.3239	58.8118	NA	8.6245	2.80395	3.50914	1.48507	12.7807	11.4875	46.9972	17.7066	96.4092	46.831	127.361	54.7732	2.76416	7.77013	9.89419	24.777	12.337	33.2033	16.7268	52.6378	25.5465	annexin-like protein RJ4	AT5G12380.1	N
Ghir_D05G012670	15.0366	13.9188	52.7419	8.99323	8.69889	13.9925	13.3143	NA	7.70946	6.48958	3.50758	3.48331	4.10541	4.19151	9.56078	7.59723	15.2704	9.28401	18.609	12.6716	3.19933	5.15876	4.83628	5.34386	5.80658	7.78571	6.29479	5.67336	8.67591	signal peptidase complex catalytic subunit SEC11A	AT1G52600.1	N
Ghir_A02G010250	3.98174	5.88977	20.6556	2.4257	1.75835	0.17441	0.0990062	NA	0.0200526	0	3.50702	0	0.243927	0.122148	13.3771	2.30017	11.2125	6.90191	10.879	9.32958	0.187471	0.0452828	0.282945	0.0646234	0.0417271	0.144679	0.184764	0.163831	0.193735	protein ABIL2-like isoform X1	AT3G49290.1	N
Ghir_A08G022320	23.0151	34.9685	122.261	19.7293	17.5844	18.5603	28.618	NA	14.8445	10.7728	3.49632	3.82677	4.93952	3.17548	13.2921	3.13746	15.0937	7.70022	19.0557	10.8075	3.59986	7.41141	3.46666	4.90158	3.95356	6.57807	5.04274	6.51834	4.61253	40S ribosomal protein S24-1-like	AT5G28060.1	N
Ghir_D11G020580	3.80107	10.2649	35.8837	6.47573	6.31449	2.35147	3.76457	NA	2.13727	0.9925	3.49576	1.87619	2.99192	3.11917	9.16695	5.06714	5.40795	3.02706	6.94003	7.80608	1.83926	2.96544	4.75491	3.126	1.63602	2.2567	1.60011	1.95148	1.5509	PI-PLC X domain-containing protein At5g67130-like	AT4G36945.1	N
Ghir_A13G024330	37.0759	45.4677	158.923	28.7609	21.8022	28.0722	31.0396	NA	25.3405	18.363	3.4953	7.04405	8.09319	6.80085	14.5183	11.4252	14.8849	10.6531	22.7414	18.0759	8.22335	8.62715	6.81762	6.75784	10.8197	9.46549	10.7602	9.42616	12.5304	60S ribosomal protein L12-3-like	AT5G60670.1	N
Ghir_A05G014000	29.6146	38.9525	150	21.7991	42.9768	4.21974	25.1975	NA	3.87751	28.0168	3.49025	3.69678	2.85481	1.01626	16.5787	5.90954	50.0521	37.8581	63.0073	55.5779	4.89759	8.77293	3.13588	5.57601	1.7392	3.5303	2.74341	8.37008	3.70437	protein HOTHEAD	AT1G72970.1	N
Ghir_D04G003260	33.2662	38.4584	134.131	30.354	28.235	30.0771	36.5041	NA	36.7866	28.3623	3.48771	4.04693	3.62096	3.11361	4.68719	5.46967	4.18403	5.11213	9.25166	6.13381	5.31126	4.61832	5.81522	5.31739	4.36316	5.36484	6.87249	6.18132	6.81411	60S ribosomal protein L27-3-like	AT4G15000.1	N
Ghir_A08G002810	0.600672	0.982654	6.06598	0.853449	1.32236	0.178317	0.566901	NA	0.252256	1.73927	3.48765	0.480278	0.282376	0.834414	2.18567	3.45125	2.65225	2.79417	2.76727	2.6126	0.400611	0.0897631	0.959927	0.36744	1.81113	0.204027	0.39199	0.0219953	0.498444	xyloglucan endotransglucosylase/hydrolase protein 22-like	AT4G25810.1	N
Ghir_A08G017760	0.762458	0.62028	6.63574	0.582384	0.278252	0.982877	1.90271	NA	0.254565	0	3.48752	0.320761	0.310012	0.116976	2.80439	0.190359	1.86395	2.63979	3.0519	3.42755	0.804048	1.81962	0.245375	0.560703	0.166908	0.608443	0.431932	0.36204	0.827701	zinc finger protein ZAT1-like	AT1G02030.1	Y
Ghir_D09G006790	0	0.297755	1.03833	0.252507	0.180627	0.0755962	0	NA	0.115452	0.171309	3.48719	0.278598	0	0.159427	0.563337	0.243237	0.79154	0.169069	0.558981	0	0.0655462	0.117492	0.300403	0.0431351	0.0521589	0.0555423	0	0	0	dnaJ-related protein rsp1	AT3G06778.1	N
Ghir_D08G001590	0	1.25818	4.38738	1.18611	1.16564	0.137099	0.858687	NA	0.443918	0.351243	3.48708	1.21836	1.21456	0.744071	2.17253	1.012	2.25588	2.26389	4.63535	4.8794	1.96144	2.98647	1.12074	2.11042	0.958727	1.15653	1.92963	2.84936	2.91443	protochlorophyllide-dependent translocon component 52, chloroplastic-like	AT4G25650.2	N
Ghir_D13G020470	109.907	124.639	434.451	72.033	50.6646	70.9504	94.8465	NA	63.2033	39.3638	3.48569	8.00949	9.02617	8.35824	29.7109	23.5999	39.1238	31.6284	67.692	38.6924	10.4859	17.4127	11.3603	13.1763	13.3291	17.723	14.9642	18.6973	19.468	40S ribosomal protein S12-like	AT2G32060.1	N
Ghir_D02G019850	3.29719	5.36781	18.7063	3.56078	0.933277	1.75903	4.28517	NA	1.70991	0.613868	3.4849	1.48753	3.64693	1.05834	7.4203	2.0345	2.74153	2.83346	4.95089	3.19123	1.56038	4.05277	1.96998	2.32734	1.06751	1.80693	1.554	3.72104	2.59291	Ribosomal RNA small subunit methyltransferase J	AT5G08540.1	N
Ghir_D10G024440	47.0843	80.9709	282.152	39.1012	29.2282	18.5248	38.6395	NA	23.4121	17.2889	3.4846	14.9005	14.5244	14.1007	38.4484	18.7267	51.5683	32.8733	79.2508	58.8773	15.9496	24.0947	14.7823	18.2751	15.2729	18.335	13.9591	21.8292	17.6938	very-long-chain enoyl-CoA reductase	AT3G55360.1	N
Ghir_D12G006110	20.0945	33.8928	118.934	20.7056	16.0716	17.3477	34.1391	NA	17.2298	18.1855	3.48381	1.5062	1.99786	0.797135	2.76175	1.03227	2.44683	2.19524	6.20119	3.58082	2.35498	2.51203	1.79363	2.37515	2.17266	2.17158	1.56571	1.56224	1.80053	translocase of chloroplast 159, chloroplastic-like	AT1G65930.1	N
Ghir_D07G001110	11.1678	24.2578	91.3039	13.9406	7.67062	8.90408	26.2385	NA	7.14093	1.78055	3.47977	5.89252	6.40802	5.82364	13.7345	6.66784	11.6523	14.6852	20.8717	20.4865	6.26163	7.82126	6.30247	6.03054	8.02612	4.32631	5.67248	5.07367	8.88067	tRNA (mo5U34)-methyltransferase	AT4G29520.1	N
Ghir_A02G011260	7.78761	8.23661	28.6457	4.75341	2.8972	0.457983	0.905251	NA	1.43012	0.851098	3.47785	0.480789	0.0746324	0.175514	1.19298	0.862676	7.54273	8.61982	14.5398	13.8191	0.120168	0.0221828	0.189732	0.0970935	1.04686	1.47982	0.661283	0.362141	3.81024	late embryogenesis abundant protein At1g64065-like	AT1G64065.1	N
Ghir_D04G000730	16.6976	24.9431	94.0563	11.8719	7.35552	13.9666	27.0579	NA	11.4475	8.10782	3.47611	1.87308	2.15288	1.23253	6.39338	2.00983	9.38498	5.32533	8.31634	5.26936	1.93772	3.22861	1.57402	2.63499	2.74989	3.46049	1.99552	3.48262	3.48825	oligosaccharyltransferase complex subunit OSTC-like	AT4G29870.1	N
Ghir_D05G013980	9.25254	14.0855	48.951	5.28315	3.27273	4.94921	6.4685	NA	0.98649	0	3.47528	1.78831	8.05848	5.53325	40.5846	10.3035	29.9419	20.474	34.7358	21.1394	3.60112	11.5062	8.64932	12.3702	3.26625	4.40059	2.62521	7.81662	3.73012	protein Brevis radix-like 2	AT3G14000.1	N
Ghir_D11G018920	5.40058	7.32158	25.4285	2.84752	2.69922	1.21422	6.37381	NA	1.10321	1.07221	3.47309	1.73999	3.17062	1.02121	3.25467	1.08712	3.00355	4.19808	11.8838	9.97851	3.6217	6.21191	3.01193	4.8155	1.15129	2.89762	1.80544	4.16331	2.9935	probable serine protease EDA2	AT4G36195.1	N
Ghir_D10G023000	11.7029	17.3943	60.3516	10.4636	8.44026	7.57415	11.9546	NA	9.27241	6.37415	3.46961	11.0348	9.17137	10.5567	33.2355	21.0853	24.0151	30.271	76.4057	47.8121	13.0844	23.5335	12.178	12.7175	14.7398	20.7554	17.4993	17.8356	17.5693	elongation factor 1-alpha-like	AT5G60390.1	N
Ghir_D05G007540	2.52038	5.58994	19.3942	3.2591	2.723	2.66282	2.3292	NA	1.97626	0.518533	3.46947	2.92492	2.63552	2.98717	7.37505	4.2481	10.3163	7.23381	13.079	9.36598	3.11477	4.63216	2.58482	3.48824	4.14096	5.16746	4.02409	6.51812	6.43915	proteasome subunit alpha type-3-like	AT2G27020.1	N
Ghir_D01G022440	121.046	151.677	526.04	122.631	83.0087	95.5859	118.016	NA	115.51	68.2245	3.46815	11.3497	12.8203	9.76124	24.6369	16.8083	20.9059	22.9406	57.6629	29.6759	12.887	22.0668	12.7902	14.3823	16.3707	19.3357	17.3125	17.8853	18.851	40S ribosomal protein S23	AT5G02960.1	N
Ghir_D13G021340	13.9602	26.1482	90.6663	12.7006	14.1039	5.96358	8.63982	NA	3.62886	1.01424	3.46739	4.28198	3.96048	4.35652	14.2858	5.66836	8.22781	6.74302	15.6541	15.8444	3.25373	7.1824	3.29508	4.29561	2.2283	3.69453	1.7019	5.27961	2.80608	protein bem46-like isoform X1	AT5G20520.1	N
Ghir_A08G016860	0.38533	1.21072	6.92968	1.05481	1.1143	1.45601	1.99856	NA	0.942447	0	3.46733	0.255389	0.207343	0.319157	1.38291	0.289565	0.358452	1.08906	1.16501	1.01819	0.25811	0.461398	0.324629	0.886249	0.301885	0.321776	0.352941	0.779296	0.672929	Actin-regulating kinase PRK1	NA	N
Ghir_D07G022280	0.590435	2.30199	7.9727	1.15931	0.575669	0	1.60646	NA	0.2584	0	3.4634	0.987788	0.350399	0.0745249	0.718974	0.0951797	0.787717	1.38371	2.37716	0.93449	1.9442	1.81825	0.199384	0.723476	0.239432	0.449994	0.510922	1.0302	0.864385	transcription factor MYB30-like	AT3G28910.1	Y
Ghir_D01G009810	2.81472	7.96245	27.5642	2.12663	1.37934	0.70268	1.79335	NA	0.286417	0	3.46178	0.794663	0.53318	0.234019	3.27239	1.23522	3.60404	3.06976	13.4486	7.98962	2.02894	2.6909	0.289327	1.25197	0.978898	1.77942	0.663081	3.1358	1.64736	dolichyl-diphosphooligosaccharide--protein glycosyltransferase subunit 1A-like	AT1G76400.1	N
Ghir_D06G020020	35.0108	35.7141	123.447	13.295	10.9718	15.7545	12.407	NA	2.33276	1.69507	3.45652	1.44946	3.81122	3.68562	10.8476	6.71235	34.6998	16.318	62.5185	21.2364	1.8201	4.49157	3.13352	3.7253	3.50568	7.05966	3.75755	6.68083	5.17827	metacaspase-9-like	AT5G04200.1	N
Ghir_A02G004110	91.1488	144.43	499.04	82.3844	71.4275	73.5052	99.1595	NA	67.3211	32.746	3.45524	8.28275	12.2972	5.45471	28.9578	13.7887	34.991	25.9632	64.118	29.807	10.7271	20.6699	8.89925	11.6429	7.90058	14.7356	14.1152	16.927	12.2752	60S ribosomal protein L14-1-like	AT4G27090.1	N
Ghir_A06G007730	14.4777	17.2959	59.676	6.88716	4.02684	3.51213	5.78006	NA	0.614665	0	3.4503	2.07953	2.1249	1.68136	5.93327	1.04596	13.9878	7.51686	26.8316	18.7382	2.40818	5.32893	1.29619	1.51662	0.942664	2.51076	1.41636	4.58211	3.67025	5'-nucleotidase SurE-like	AT1G72880.2	N
Ghir_A08G009440	27.1081	65.2251	225.029	28.0128	19.6016	8.94188	43.6917	NA	9.80403	7.70335	3.45003	4.86436	11.1434	11.6396	52.4203	22.4409	19.9814	26.996	52.3032	46.5449	8.37961	11.8019	19.2186	15.02	9.93515	7.12052	6.40168	10.5533	11.1821	PREDICTED: uncharacterized protein LOC107948891	AT2G12462.1	N
Ghir_D01G010260	1.54857	2.87204	9.90145	1.78452	1.21814	0	0.28212	NA	0.200093	0.21799	3.44753	0.0780075	0.277571	0.212861	1.22221	0.382751	1.07213	0.709892	8.00905	4.64854	0.201961	0.294109	0.271447	0.712547	0.0312123	0.254418	0.0642017	0.185675	0.969106	PREDICTED: uncharacterized protein LOC107921227	AT1G76240.1	N
Ghir_A04G006730	14.9866	26.3993	90.9953	14.3206	15.8746	6.90763	6.7427	NA	6.26853	11.2916	3.44689	14.7688	9.11402	12.2971	20.4771	26.1325	20.9392	21.856	53.1685	36.6171	17.5967	13.3787	16.1279	11.6621	16.6139	16.7218	14.7787	10.1058	11.7017	GDSL esterase/lipase At5g03610-like	AT5G03610.1	N
Ghir_A10G010950	86.2858	115.204	396.603	52.6856	42.168	30.6773	80.8594	NA	28.5884	22.6719	3.44262	7.47615	10.0921	8.56396	37.7282	19.1132	46.1264	37.3561	90.018	52.2373	9.64678	21.1532	10.7362	14.8843	14.9222	22.7473	18.0665	24.871	20.1394	60S ribosomal protein L23	AT3G04400.1	N
Ghir_A05G021880	0.158348	1.24041	4.26826	0.808879	0.129408	0.664669	1.08805	NA	0.0585497	0.961991	3.44102	1.00674	0.785581	0.532018	1.42634	0.0273538	1.56766	1.42933	2.26566	3.19057	0.190018	1.30071	0.141472	1.11726	0.333595	0.801328	0.280446	0.443653	0.142206	EPIDERMAL PATTERNING FACTOR-like protein 2	AT4G37810.1	N
Ghir_D07G024570	0	0	1.59104	0.16627	0.462473	0.21411	0.178089	NA	0.174213	0	3.44029	0	0	0	0	0	0	0.0112713	0.186477	0.783793	0	0	0	0.0215411	0	0.00557105	0	0.141987	0.0210675	Lipase, GDSL	AT3G26430.1	N
Ghir_D07G009540	24.4462	44.7	153.529	18.1738	13.2815	10.3853	32.1886	NA	5.4139	7.13429	3.43465	3.01184	2.29166	2.46189	13.8146	2.28829	11.2291	8.57824	18.4762	17.5558	4.0675	9.51766	2.59787	5.01534	1.99053	4.40895	3.59306	5.70971	3.84482	fasciclin-like arabinogalactan protein 7	AT2G04780.1	N
Ghir_D01G007800	1.51968	1.62062	10.5874	0.95706	0.706938	0.263222	3.08351	NA	0.0625146	0.864586	3.43355	0.462071	0.679705	1.64814	2.34916	0.193288	0.692812	1.94966	1.73611	3.61096	0.317545	1.17285	2.68657	0.685673	0.66149	0.518297	0.485433	0.406737	0.442049	hypothetical protein B456_002G093000	AT3G20300.1	N
Ghir_A06G014210	66.5323	97.6079	334.934	49.0771	54.8713	40.0886	60.2292	NA	34.657	37.1787	3.43142	9.07415	10.6367	9.57273	32.7641	13.4844	32.9061	23.6784	59.701	42.2574	7.19033	16.2843	8.37299	13.2431	8.19525	12.8997	9.00858	13.2448	14.0588	60S ribosomal protein L11	AT5G45775.2	N
Ghir_A13G023400	34.1577	43.631	180.68	24.2437	35.0458	15.7588	21.1566	NA	23.9128	52.6633	3.43086	15.0853	17.4276	15.1164	34.2871	16.7538	47.8795	28.1796	91.6557	54.1416	22.5584	29.6747	28.8445	27.663	24.4321	19.2674	15.3942	32.6783	13.7133	Xylogen-like protein 11	AT3G43720.1	N
Ghir_D10G000340	0.61356	3.527	12.082	2.33885	1.92978	1.37588	0.592973	NA	2.02894	0.894214	3.42559	0.724808	0.545931	0.0956831	0.898513	0.222086	0.494884	0.728383	1.54322	1.15632	0.333282	0.651098	0.504112	0.426256	0.489684	0.515753	0.73916	0.0218441	0.291126	protein YIPF6 homolog	AT2G18840.1	N
Ghir_A05G004420	3.63686	4.30416	14.739	1.12058	0.811923	0.109876	0	NA	0.0222751	0.294019	3.42436	0.196451	0	0.0106464	2.39051	0.990922	2.76646	4.40288	5.28381	2.97288	0.0833205	0.100052	0.051336	0	0.260794	0.0332581	0.105321	0.0661371	0	PREDICTED: uncharacterized protein LOC105769523	NA	N
Ghir_A08G009510	3.85063	13.2891	45.4959	4.54387	3.94496	0.241625	2.81769	NA	0.496014	0.201093	3.42356	1.61787	2.86341	4.13782	15.264	4.18899	9.9688	9.65236	25.6543	23.8513	0.786223	2.97882	3.7897	1.92767	2.29239	1.84923	1.84555	2.1591	1.74137	heparanase-like protein 3	AT5G34940.2	N
Ghir_A06G011040	1.10349	2.62114	8.97186	1.14039	0.952233	0.652531	0.746373	NA	0.110774	0	3.42288	0.0827164	0.426034	0.786321	2.60856	0.580392	1.58767	0.437189	3.41345	3.30072	0.465673	0.805461	0.359949	0.744964	0.656039	0.41785	0.10633	0.416348	0.420981	probable polyamine transporter At3g13620	AT3G13620.1	N
Ghir_D01G000490	91.8822	113.66	388.972	73.7215	50.7755	62.9907	79.3038	NA	70.2518	39.352	3.42225	6.84473	10.0771	7.70489	21.5922	11.1024	19.6445	17.5521	36.1584	20.8718	10.2441	15.2871	11.6902	10.9042	11.8046	13.95	12.3942	13.8706	12.2984	40S ribosomal protein S25-4-like	AT4G39200.1	N
Ghir_D10G006370	76.5398	121.821	416.798	50.0908	34.2022	41.3736	98.3336	NA	12.1504	8.01006	3.42141	24.1713	25.2928	10.504	102.291	38.6549	171.363	91.4196	196.389	131.496	34.0802	63.0012	23.4667	42.2956	12.5572	31.7713	20.6328	67.4256	35.7984	protein HOTHEAD-like	AT1G72970.1	N
Ghir_A08G013780	18.7636	31.4496	107.591	16.1825	12.0334	13.4133	24.6027	NA	12.7424	7.01538	3.42108	1.54302	1.05567	1.41399	2.9842	1.64408	2.76313	2.27215	6.86045	3.96906	1.424	2.86103	1.65725	1.83538	1.33889	1.92393	1.50857	1.23043	2.44734	PREDICTED: uncharacterized protein LOC107934298	AT4G00585.1	N
Ghir_A05G012910	10.3829	11.7377	40.1091	6.87618	10.4422	5.80735	7.36752	NA	4.03296	1.29894	3.41712	2.60272	3.40361	2.28511	7.09115	3.01896	11.8618	6.41215	12.7137	11.6153	3.75921	4.17734	2.90931	2.97326	2.41042	4.67298	3.43659	3.87383	3.78168	signal peptidase complex catalytic subunit SEC11A	AT1G52600.1	N
Ghir_D10G014980	2.63216	1.89172	8.96898	1.21014	0.790831	0.907534	1.0347	NA	0.989761	2.35395	3.40746	1.16493	1.55314	2.34311	3.06161	1.18271	2.71428	1.8335	4.62388	3.08643	0.971937	2.21735	1.10101	0.99897	1.39689	0.812806	1.10353	1.15236	0.62217	ER lumen protein-retaining receptor-like	AT3G25040.1	N
Ghir_D13G000150	5.09052	4.45013	31.5329	3.34477	4.24839	9.26392	0.460429	NA	0.471042	0.270902	3.40384	1.41469	0.472496	1.80614	6.95826	1.5766	4.43583	8.44475	28.5025	24.4923	1.02848	2.03327	1.87698	0.869486	2.63373	3.71802	3.1711	2.76116	4.83946	CO(2)-response secreted protease-like	AT1G20160.1	N
Ghir_A01G022860	6.71417	16.9654	57.7249	7.57259	4.826	1.81152	11.3666	NA	1.95032	2.38071	3.40252	2.98036	3.61335	1.67078	3.46361	1.02623	4.78363	9.05858	13.3951	18.4441	0.922803	3.30414	2.94527	2.07312	1.22855	2.6827	3.15312	2.84368	6.57208	basic leucine zipper 61-like	AT3G58120.1	Y
Ghir_D13G011630	30.0943	37.9286	130.395	23.9095	13.1883	21.4004	38.3262	NA	23.6618	8.84143	3.40223	5.92249	8.89134	5.98711	19.2957	8.33021	19.259	14.0287	28.5914	18.9349	6.91568	11.4467	7.2433	8.4064	9.31318	9.71089	12.2757	14.329	14.4972	40S ribosomal protein S24-1-like	AT5G28060.1	N
Ghir_D13G024040	4.20001	7.45785	27.9597	2.24348	8.21884	4.34691	2.51632	NA	2.79316	6.13118	3.40191	9.07224	14.2847	12.5885	19.4212	13.8059	31.4935	18.9178	78.8687	51.4386	12.2999	19.0065	13.6848	14.69	9.85173	11.5888	9.11626	18.9188	8.7831	xylogen-like protein 11	AT3G43720.1	N
Ghir_A09G015750	35.8776	57.8063	196.616	27.0757	23.5267	19.635	32.2059	NA	22.2678	12.3549	3.4013	37.4362	33.4168	28.0122	69.7884	42.5477	74.2011	73.1732	180.672	126.364	36.5794	45.5924	43.3238	37.0187	46.1365	54.5591	49.7021	58.0894	44.1607	adenosine kinase 2	AT5G03300.1	N
Ghir_D12G018950	0.192955	1.7024	5.78398	0.646096	0.739509	0.305118	0.761544	NA	0.0467526	0	3.39755	1.33617	0.603602	0	1.46274	0	0.121488	0.292057	1.12941	0.53752	2.56004	3.91474	0.13059	0.658562	0.343418	0.0879596	0.0856023	0	0.323775	transcription factor TCP14-like	AT3G47620.1	Y
Ghir_A05G037210	2.0915	4.23558	14.3849	2.29143	0.802424	1.20082	3.83719	NA	0.62309	0.159852	3.39622	0.345462	4.06475	1.57379	0.886562	0.153182	2.6973	2.44202	4.18647	3.66783	0.42605	2.64035	3.72083	4.45949	1.2979	1.43037	0.99664	1.33703	1.07389	carbonic anhydrase 2-like	AT3G01500.2	N
Ghir_A04G009600	2.88714	13.1257	44.56	3.96423	2.14434	1.4823	4.86909	NA	0.549144	0	3.39486	0.713211	0.885577	0.871526	4.20065	1.11702	3.10747	3.99907	5.97656	6.66879	1.23389	1.37051	0.896478	1.89557	0.515348	0.519475	0.596757	1.32824	1.31992	steroid 5-alpha-reductase DET2	AT2G38050.1	N
Ghir_D12G029520	2.24731	7.30177	24.7768	2.10643	1.57225	0.0628825	5.18119	NA	0.338767	0.324726	3.39326	0.512621	0.149265	0.0424511	1.61131	0.463532	1.63659	2.49837	9.30675	4.86614	0.417901	0.827185	0.337357	0.291439	0.270977	0.552564	0.105657	1.30881	0.621492	Cyclin-U4-1 -like protein	AT2G44740.1	N
Ghir_A02G010500	2.93441	8.08313	27.4096	2.70077	3.9482	1.54611	3.35038	NA	0.847473	0.342113	3.39096	0.144871	0.497865	0.361978	1.78562	0.229772	1.57123	0.450187	1.85768	1.08754	0.0208301	0.438298	0.256873	0.29128	0.281492	0.441143	0.539051	0.174753	0.669479	Stellacyanin, putative isoform 1	AT1G64640.1	N
Ghir_D13G004890	12.7229	28.8047	97.5973	16.2749	12.4271	4.99753	16.8768	NA	9.0506	10.9326	3.38824	39.6456	41.7561	32.7454	42.7184	24.4909	44.281	43.5089	89.2864	56.8298	40.6498	55.3254	42.0705	48.5357	27.1714	27.5769	24.0141	35.2449	20.8796	fatty acid amide hydrolase-like isoform X2	AT5G64440.1	N
Ghir_A06G001960	0.949802	4.08761	13.8371	1.42557	2.20946	0.586246	0.131254	NA	0.0289426	0.623088	3.38512	0.219661	0	0	0	0	0.119384	0.0901703	2.68949	1.29079	0	0.282559	0	0	0.0208636	0.03309	0.0631925	0.515856	0.162319	SPla/RYanodine receptor SPRY	AT4G06536.1	N
Ghir_D03G018790	9.41286	14.763	49.952	5.83342	2.76401	4.30424	14.3828	NA	2.86476	2.07275	3.38359	2.09539	1.83358	1.03127	5.66349	1.3561	4.28373	4.80351	8.7145	6.93208	1.40877	4.2767	1.69544	2.57382	0.75485	1.38808	1.54488	3.85311	3.05984	dolichyl-diphosphooligosaccharide--protein glycosyltransferase subunit DAD1	AT1G32210.1	N
Ghir_D05G010210	12.971	16.3025	55.1523	8.69321	6.02998	7.76781	14.6975	NA	4.33216	1.71505	3.38306	1.25334	0.287048	0.888504	2.67239	1.1018	2.34029	2.14329	2.8931	3.60268	1.41169	2.02887	1.22316	1.27341	0.333152	0.808833	0.979716	1.7813	2.18813	predicted GPI-anchored protein 58	NA	N
Ghir_A04G011600	38.6999	62.514	211.084	33.3181	28.3758	24.5622	40.7066	NA	28.6726	22.0936	3.37658	4.2975	3.95393	4.5229	12.9033	8.33733	9.94747	7.7327	23.1811	14.7694	4.7741	6.30512	4.71761	3.89786	5.53123	5.64526	4.46486	6.56057	6.10626	60S ribosomal protein L44	AT3G23390.1	N
Ghir_A10G012990	16.2745	28.695	96.8292	13.5771	12.3885	12.0571	16.1638	NA	11.2008	7.131	3.37443	21.2681	13.9702	14.3788	26.6592	10.5646	25.6111	27.0626	62.7649	37.9893	21.5241	30.6901	21.0849	20.3622	18.0495	19.181	20.0084	24.5043	27.0949	methylenetetrahydrofolate reductase 2-like	AT2G44160.1	N
Ghir_A06G003650	3.198	7.04029	28.5354	2.44373	1.59958	2.095	8.47795	NA	0.443148	0.351899	3.36583	0.475971	0.866356	0.574906	8.29975	1.07768	9.68654	7.84627	15.2013	15.7228	0.648561	1.82483	1.44481	1.36456	0.952473	2.20578	1.73816	2.99012	2.1188	RNA-binding protein 38-like	AT1G22330.1	N
Ghir_A10G003360	1.02238	3.8027	12.78	1.50912	0.920649	0.061627	0.13262	NA	0.110843	0	3.36077	0.0652548	0.323365	0.265656	3.34335	0.940972	5.81802	4.57148	9.46667	5.97195	0.17479	0.0778692	0.0308016	0.194293	0.104041	0.0493827	0.227229	0	0.0851325	two-component response regulator ARR14-like	AT2G38300.1	Y
Ghir_D07G016220	1.34146	0.80533	4.50485	1.14926	0.479483	0	0	NA	0.0517897	0	3.35817	0.398768	1.44794	0.138302	2.6635	0.186006	1.38854	0.900043	2.08427	0.771229	1.34365	2.46323	0.260564	0.485626	0.229444	0.498368	0.912047	1.7734	0.836972	U-box domain-containing protein 3-like isoform X2	AT3G54790.1	N
Ghir_D09G014120	75.9959	122.09	409.985	67.195	54.7462	39.468	73.1053	NA	40.9724	19.4118	3.35806	4.98907	4.81763	5.32669	15.0219	8.44367	11.2066	14.8016	28.06	21.7677	5.37268	9.62162	6.83886	6.99461	7.88156	7.16839	8.10717	5.42642	6.52194	ubiquitin-60S ribosomal protein L40	AT3G52590.1	N
Ghir_A08G024800	4.36447	1.3251	14.6544	1.24096	0.664109	0	0	NA	0.0142863	0	3.35766	0.0723769	0	0.0212255	1.20558	0.543378	3.51484	1.71814	7.08137	2.89367	0	0	0	0	0	0	0.0631925	0	0	PREDICTED: tetraspanin-7-like	AT4G28050.1	N
Ghir_A10G005540	73.531	129.642	433.095	52.7964	41.5289	30.0598	99.1745	NA	9.95973	11.1936	3.3407	12.5784	20.1886	13.2534	112.676	32.0461	163.554	84.4456	197.863	144.001	18.3253	38.6376	16.1607	33.032	8.99386	25.89	17.6308	65.2648	39.94	protein HOTHEAD-like	AT1G72970.1	N
Ghir_D06G014530	1.28712	4.25559	14.2041	1.24838	0.540384	0.709402	0.86997	NA	0.29448	0	3.33775	1.62672	1.94299	0.286948	3.08172	0.583523	3.61136	2.51714	5.9823	3.10514	1.51108	2.03419	0.585616	0.868852	0.427647	0.296801	0.582525	0.514748	0.147473	GDSL esterase/lipase At5g45910-like isoform X1	AT5G45910.1	N
Ghir_A03G005030	26.4202	37.0041	144.258	28.9136	29.7794	26.1501	26.4739	NA	43.2238	41.9336	3.33747	7.49864	12.201	14.2266	21.7879	21.7239	30.4759	21.8364	61.8394	32.8449	14.5706	15.2333	25.8237	19.3824	32.4791	28.1664	22.6422	24.1716	22.4453	very-long-chain 3-oxoacyl-CoA reductase 1-like	AT1G67730.1	N
Ghir_A10G003970	18.597	23.7472	90.8136	25.3658	23.2241	26.289	25.248	NA	27.2183	19.4109	3.33649	5.04013	3.80995	6.10026	7.13414	6.60482	8.47923	5.27756	5.12048	5.65705	4.28158	3.8693	4.6577	3.41633	6.62135	4.00046	4.11939	3.12579	4.63667	outer envelope membrane protein 7	AT2G34585.1	N
Ghir_A03G021800	48.3993	49.6254	165.569	33.7875	23.9182	29.3247	45.1525	NA	33.4351	22.481	3.33638	7.43012	8.94633	10.4947	13.6566	11.5404	17.6392	17.7803	37.4017	23.8884	11.034	16.0132	11.9036	12.0158	13.497	19.5967	14.0859	13.9764	17.5553	V-type proton ATPase subunit c2	AT1G19910.1	N
Ghir_A09G021540	19.0128	29.391	98.0566	15.6877	12.729	15.3408	29.2431	NA	12.5972	6.54732	3.33627	5.58329	6.2022	5.78572	13.2405	5.82838	6.65601	11.0149	30.6692	18.6562	5.11439	11.124	5.66575	6.66957	4.6565	7.40969	5.55271	9.56616	6.65075	serine hydroxymethyltransferase 4	AT4G13930.1	N
Ghir_D03G002530	17.9014	35.3233	117.81	20.9758	14.2559	9.07277	18.1629	NA	4.37308	3.50929	3.33519	18.0554	24.8415	21.29	83.6978	16.7842	47.6772	45.205	80.964	61.9579	12.7569	30.8965	24.6849	21.7321	13.4765	20.1822	18.5616	29.8553	27.4479	kinesin-like protein FRA1	AT5G47820.1	N
Ghir_A01G018750	13.7954	10.518	49.1343	11.3665	14.7333	8.69816	7.32825	NA	7.93392	13.4221	3.33492	3.71554	3.99747	4.71991	3.08056	4.78061	5.07258	4.78931	7.76919	9.84016	2.23858	2.61855	3.28181	2.41319	2.94325	3.20666	3.53747	2.54581	3.69649	probable calcium-binding protein CML35	AT2G41410.1	N
Ghir_D05G021650	1.95502	2.31965	7.73541	2.05446	1.63449	0.621507	0.348396	NA	0.43322	0	3.33473	0.144871	0.599732	0.340349	1.59803	0.607968	2.19752	3.04954	3.82163	7.2847	0.332544	0.63886	0.143741	0.388321	0.48902	1.5346	0.972212	1.92356	2.00979	growth-regulating factor 1-like	AT2G22840.1	Y
Ghir_D08G026480	118.789	125.372	418.018	104.268	88.8367	86.5581	99.3534	NA	90.1967	58.9541	3.33423	25.4095	21.425	28.1423	24.0829	36.1175	43.4065	41.0441	75.1604	54.2204	35.1636	36.6175	32.2377	26.6846	38.0524	43.8275	40.2514	32.5728	38.032	profilin	AT2G19760.1	N
Ghir_D02G012370	14.0335	29.1064	97.0029	13.5867	15.8995	9.4003	19.2732	NA	12.6822	27.671	3.3327	13.0244	19.3058	16.9537	35.1708	21.6271	44.4826	26.3366	85.2622	54.8025	18.8713	37.4158	21.4802	25.8775	24.1559	18.9348	14.8818	29.5035	19.0243	ABC transporter G family member 11-like	AT1G17840.1	N
Ghir_D07G010450	33.9041	39.5943	131.832	23.792	19.4082	23.8372	37.3215	NA	22.2736	14.9592	3.32958	6.72198	4.71909	4.45907	14.7563	6.15097	15.5569	13.1704	27.4546	16.8351	4.96231	9.01116	5.65231	6.68612	6.47374	9.76488	8.41833	8.97202	10.7183	40S ribosomal protein S15a-1-like	AT5G59850.1	N
Ghir_A10G012180	24.86	28.9762	96.4213	21.2605	19.9453	22.7225	21.8981	NA	21.1051	17.6757	3.32761	4.52463	4.005	4.26683	8.23545	7.66613	9.93741	8.64106	16.61	10.4391	4.87178	7.97811	7.00854	5.4757	5.63111	7.49532	6.9045	5.30667	7.49083	NADH dehydrogenase [ubiquinone] 1 alpha subcomplex subunit 13-B	AT2G33220.1	N
Ghir_D06G008330	2.03354	3.12206	10.3863	0.711747	0.52145	0.69707	2.02779	NA	0.27569	0	3.32675	0.00516978	0.160747	0	0.287371	0.164123	0.470106	0.258974	2.10323	0.667425	0	0.548295	0.206767	0.205274	0.17734	0.12189	0.116189	0.131669	0.205131	guanine nucleotide-binding protein subunit gamma 3-like isoform X1	AT5G20635.1	N
Ghir_D11G030100	0.406297	0.87968	2.92616	0.788985	0.145016	0.419078	0.246295	NA	0.375248	0	3.32639	0.806611	0.552468	0.420231	2.73248	2.12216	2.53029	1.79736	4.15768	3.62228	0.284033	1.0572	0.723396	1.20952	0.510659	1.02249	0.505773	0.533348	0.63874	chloride channel protein CLC-f-like isoform X2	AT1G55620.2	N
Ghir_A09G014710	92.9559	138.565	460.77	60.6776	41.4167	41.8268	99.6648	NA	32.442	15.9268	3.32529	6.50245	9.60908	8.96086	36.0713	17.8492	34.0658	28.3069	57.2828	44.4561	10.6606	17.0572	9.62968	12.0052	8.80112	15.1922	9.71645	17.1092	13.8862	60S acidic ribosomal protein P2B-like	AT3G44590.2	N
Ghir_A05G042510	76.7311	100.005	332.526	56.772	57.3046	48.668	83.5067	NA	33.4882	23.7155	3.32508	20.0073	27.4652	23.9214	54.0708	29.2894	54.969	39.6184	102.9	77.9224	23.8844	41.6448	26.5276	38.1183	27.8994	26.1936	20.8253	35.2606	24.9003	caffeoylshikimate esterase-like	AT5G19290.1	N
Ghir_D07G024930	3.64514	3.83936	12.7466	1.63611	1.29247	0.929053	1.84483	NA	0.24633	0	3.31999	2.01848	3.54239	2.7584	8.45931	2.27521	14.497	6.49614	15.4733	6.47417	3.03891	7.61783	2.62529	5.48491	1.34885	3.41001	1.88897	6.44857	2.64693	CASP-like protein 1F2	AT4G25040.1	N
Ghir_A07G017180	12.7938	17.7815	59.0011	16.2554	10.1809	8.82384	11.4709	NA	9.60917	5.99173	3.31811	5.50592	5.6757	5.98013	7.52396	4.08974	6.25266	7.31904	11.3254	14.91	3.7756	6.22346	5.32797	5.82004	3.99993	3.06173	4.74408	2.61255	5.30317	PREDICTED: uncharacterized protein LOC107952760	AT3G07470.1	N
Ghir_A07G022730	13.9953	12.6635	48.1434	10.7964	6.44461	11.1659	14.3548	NA	14.5187	10.6692	3.31597	2.14675	1.19146	1.54023	2.9842	1.23595	3.32415	3.80236	5.24243	3.87512	2.27816	3.31214	1.6201	1.86914	1.43687	1.89344	1.96482	1.71271	1.57498	bet1-like SNARE 1-1 isoform X1	AT3G58170.1	N
Ghir_D08G020920	37.8095	51.8525	171.845	29.6207	17.2338	26.7378	41.0645	NA	31.2578	10.8111	3.31412	3.94911	5.29278	3.48701	6.96163	3.26809	5.40739	6.41685	15.8663	11.1885	4.41275	7.91684	3.30881	6.95787	4.37401	6.62722	3.29703	6.1024	5.17063	mitochondrial import receptor subunit TOM9-2-like	AT1G04070.1	N
Ghir_A09G010570	8.07929	10.8246	48.6306	4.92903	7.69018	0.95007	0.335067	NA	2.27326	14.6883	3.31084	0.124075	0.114819	1.70468	5.34566	2.93214	13.2335	7.93718	14.8968	10.6688	0.265584	0.0776399	0.439221	0.0970407	0.625325	0.0548696	0.556194	0.0873764	0.179074	Gb:AAF02129.1, putative	AT5G06270.1	N
Ghir_D08G009620	12.1982	17.5489	58.088	10.6543	6.17026	8.7363	17.207	NA	9.91764	10.2093	3.31006	4.79847	5.61876	3.55096	9.56181	4.75657	10.5309	9.55	14.2518	10.2996	3.33246	7.04463	5.64983	4.50371	3.86941	5.56555	5.83344	5.60896	7.53303	transmembrane protein 208 homolog	AT2G23940.1	N
Ghir_D09G013910	43.1947	79.4408	262.911	47.3448	21.559	25.8838	56.3933	NA	31.8603	14.7666	3.30953	13.3777	12.7217	8.68713	14.9964	15.7994	21.4394	24.2558	37.2021	41.9931	16.3595	21.7278	13.7904	13.2822	17.4928	24.9927	20.526	16.059	25.2424	probable aspartyl protease At4g16563	AT3G52500.1	N
Ghir_A03G003310	0.704238	4.24663	16.0081	2.05267	1.88391	0.0560055	4.83775	NA	0.360084	0.503976	3.309	1.36013	2.13992	1.20109	2.64794	1.00435	4.62264	4.16296	7.86864	6.83541	2.81205	4.05384	0.961291	2.45764	0.833407	0.507323	0.817919	1.10615	1.02587	anthocyanidin 3-O-glucosyltransferase 2-like	AT3G21760.1	N
Ghir_D08G006000	75.3068	88.5047	292.776	58.1602	35.0095	52.0888	69.2947	NA	53.8306	30.5406	3.30803	38.0684	30.2469	34.2096	55.7961	52.4698	58.1797	61.0704	143.729	98.4249	48.8697	54.4252	44.1596	40.1512	61.1492	67.9323	63.8997	65.598	48.1045	ADP,ATP carrier protein 1, mitochondrial-like	AT5G13490.1	N
Ghir_A13G023850	9.19049	15.1558	50.1251	9.48492	6.85803	7.0772	12.4062	NA	4.45442	1.77544	3.30733	2.12204	6.55061	3.37724	9.7832	2.7912	9.82603	5.11519	14.3456	11.1885	1.86521	5.21116	3.8991	5.45709	2.54776	3.4435	3.18812	4.66478	4.98786	methylsterol monooxygenase 2-2 isoform X1	AT1G07420.1	N
Ghir_A05G024950	25.3415	27.897	92.2051	26.8219	16.4374	15.0251	23.0595	NA	19.0312	17.1513	3.30519	11.8086	13.8131	13.812	18.3775	12.2708	21.8061	16.2166	28.3718	26.3966	13.5283	12.3933	15.5151	13.1554	16.4798	14.1278	18.6778	13.5543	15.3919	PREDICTED: uncharacterized protein LOC108453798 isoform X1	AT4G09830.1	N
Ghir_A08G024390	3.61138	9.65538	31.8873	3.81728	4.78473	2.43335	7.37025	NA	1.34333	0	3.30255	3.20714	1.26889	1.47746	3.18819	2.29287	7.63152	7.70456	14.5493	12.72	2.13932	1.89845	2.14696	1.44183	1.78548	2.02521	1.10191	1.83376	2.99405	peroxisomal 2,4-dienoyl-CoA reductase-like	AT3G12800.1	N
Ghir_A02G004070	15.7881	22.1003	72.9104	12.3489	7.08242	8.76311	15.3292	NA	7.09048	4.83004	3.29906	2.74069	3.97876	2.71708	6.13712	4.86526	7.94767	6.74514	16.3467	10.6438	3.38651	3.28525	3.88681	3.68604	3.30567	6.11029	4.96589	3.30276	7.48171	probable methyltransferase PMT3	AT3G23300.1	N
Ghir_A08G017340	29.5328	60.9275	200.785	20.964	12.7322	0.974615	7.82048	NA	1.97955	1.2329	3.29548	3.32708	11.9451	10.6977	50.5578	8.80435	24.2427	21.9612	51.7449	40.2983	6.80443	8.50249	3.67495	4.30664	1.59985	1.38368	1.28077	2.05039	0.803461	taxadien-5-alpha-ol O-acetyltransferase-like	AT5G02890.1	N
Ghir_A11G016700	14.5917	31.2628	144.066	13.4013	21.8404	6.83044	43.8088	NA	3.59937	6.08365	3.28851	0.366024	0.126301	0.61692	1.44901	0.398249	4.95367	3.95912	13.3261	9.31045	0.777018	1.30958	0.709015	1.05816	0.645718	0.923975	0.94442	2.15252	3.26494	PREDICTED: uncharacterized protein LOC107892016	NA	N
Ghir_A05G037960	12.9221	19.1948	63.1158	14.7514	12.9131	10.3068	7.69729	NA	11.41	8.3031	3.28817	7.37692	6.73245	5.46861	9.16285	7.86178	10.7539	9.39189	22.2836	10.3918	5.59308	9.9096	6.65015	6.99799	6.20397	9.18482	6.39865	6.842	6.99439	DCN1-like protein isoform X2	AT3G28970.1	N
Ghir_A07G009440	27.0571	44.097	144.99	21.1257	16.5403	16.6578	44.116	NA	10.5977	11.1117	3.28657	5.09769	7.77544	5.88015	20.2663	4.89938	16.4348	14.8031	25.9587	27.7122	5.12913	12.2708	6.51724	8.77326	5.36308	9.6712	7.00823	11.394	11.0891	fasciclin-like arabinogalactan protein 7	AT2G04780.1	N
Ghir_D05G004550	0.334606	0.793029	2.60625	0.607273	0	0	0.438029	NA	0.291042	0.171309	3.28645	6.73175	2.51963	5.23318	6.97283	3.51456	10.7062	5.1	11.1181	12.5963	6.62272	7.29546	2.95398	2.62263	3.93794	3.25621	1.95014	2.9309	3.46684	glycine dehydrogenase (decarboxylating), mitochondrial	AT4G33010.1	N
Ghir_A05G022880	0	1.74112	5.72109	0.464747	0.26309	0	0	NA	0.0201041	0	3.28588	0.0516978	0.174233	0	0.120192	0	0.0596919	0.448195	1.24033	0.212508	0.177056	0.0110914	0.102672	0	0.218707	0.077322	0.123978	0.0546103	0.0455847	acetylajmalan esterase-like	AT1G28590.1	N
Ghir_A05G006420	0	1.69951	5.58124	0.93585	0.926366	1.44516	1.33817	NA	0.378359	1.39632	3.28403	0	0.0696934	0.0532321	0.466979	0.232662	0.734253	0.371952	0.809687	0.250009	0.0104151	0.353965	0	0.453737	0.208552	0.208505	0	0.132073	0.0842701	Transmembrane protein	AT5G10745.1	N
Ghir_A05G042200	8.0115	14.1907	52.6731	7.30272	5.45106	7.53214	16.0509	NA	7.36142	3.48066	3.28164	1.9064	3.59654	1.50394	8.00902	4.04247	6.87047	5.51191	8.84163	6.63634	2.9634	3.75701	2.97822	3.19543	2.60396	3.32933	2.72301	2.52689	3.82031	oligosaccharyltransferase complex subunit OSTC-like	AT4G29870.1	N
Ghir_A04G007100	58.1982	90.221	295.787	42.5986	30.4187	20.2713	58.0599	NA	17.5382	12.2679	3.27847	5.99395	7.29319	4.81569	23.5122	7.91038	24.0317	16.7637	48.073	27.1569	6.38769	12.4651	4.98186	9.84607	5.48716	11.0447	6.91026	12.0489	10.511	40S ribosomal protein S14	AT3G52580.1	N
Ghir_D01G016590	78.8526	102.41	335.694	49.0853	49.0332	38.9057	89.8176	NA	32.0238	25.8068	3.27794	21.8665	22.8217	18.8437	53.5906	32.817	65.4075	60.7104	125.433	86.6136	19.2369	36.3073	22.4717	24.9859	28.5845	39.1576	27.8392	34.4548	35.891	60S ribosomal protein L27a-3-like	AT1G70600.1	N
Ghir_D12G007710	0.208709	0.263226	1.80388	0.550345	0.397541	0.0647074	0.298814	NA	0.452035	0.280501	3.27773	11.6902	11.4377	7.25177	2.67034	2.73482	1.39868	1.58454	2.88373	1.90275	7.61146	4.79769	7.40975	7.0765	3.69422	1.44185	1.73142	3.69938	2.78473	phosphoenolpyruvate carboxylase 2	AT1G53310.1	N
Ghir_D01G014700	11.922	26.275	86.1169	17.8246	23.3242	13.2163	20.808	NA	13.801	9.55646	3.27752	1.13219	2.93626	2.783	6.56549	4.24077	10.344	9.46275	15.7199	11.0314	1.29911	3.25492	1.35831	3.35865	3.46425	3.82675	3.0531	3.71407	5.21095	Centrosomal protein	AT1G79390.1	N
Ghir_A05G019020	19.2903	37.5837	123.128	20.9518	16.782	15.3579	25.9747	NA	13.0005	12.7852	3.27611	9.50755	7.0289	7.31571	12.7735	10.0444	13.9123	13.7027	52.1786	33.9911	8.26603	13.0465	9.34841	9.62086	6.3767	6.36742	6.16211	10.4858	7.85961	tubulin beta-6 chain	AT1G75780.1	N
Ghir_A08G026740	74.2797	73.7346	242.819	59.7238	41.5236	54.8934	64.2179	NA	52.3985	30.3228	3.26898	16.1018	14.3176	14.612	29.2108	28.4344	43.0457	35.9045	67.4662	44.958	17.0601	24.3037	20.2042	19.4708	19.6583	19.9521	23.532	24.0365	23.4451	40S ribosomal protein S13	AT4G00100.1	N
Ghir_A13G020820	41.7634	88.6737	289.768	42.5276	31.5859	20.6257	59.9767	NA	21.6066	13.8384	3.2678	6.91213	7.14813	6.47044	20.8692	12.3755	30.7617	27.8569	56.3278	36.3962	7.00514	15.3092	9.50492	10.4152	13.556	17.5818	11.687	12.4154	15.9355	profilin isoform X2	AT5G56600.1	N
Ghir_A02G000180	16.6127	34.7494	113.553	14.0833	11.3139	5.01794	21.9257	NA	5.74987	2.59405	3.26777	2.34716	5.68606	2.31789	15.5599	3.79735	10.536	14.9984	30.2023	24.5997	3.69041	12.4547	3.9742	7.00842	1.78242	5.09077	3.46499	10.8198	5.06606	protein RETICULATA-RELATED 3, chloroplastic-like	AT3G08640.1	N
Ghir_A04G008790	16.2528	24.2552	79.2533	17.4668	14.8178	12.7728	15.5808	NA	13.8174	12.4679	3.26748	6.45269	4.98078	7.91501	10.5854	8.5306	14.8514	9.37726	18.843	15.2329	7.25057	9.0424	8.81928	6.42504	8.68023	8.07542	9.75551	8.78906	8.80435	ras-related protein RABE1c	AT5G59840.1	N
Ghir_D10G017030	86.8712	114.078	372.608	53.8994	46.8671	40.7087	93.584	NA	27.694	9.859	3.26627	9.75387	13.0379	8.18689	31.3848	19.2948	40.3991	26.8062	69.117	41.6527	7.90128	22.2691	9.28469	15.8352	11.6095	18.3992	12.5217	18.5745	23.5395	60S ribosomal protein L23	AT3G04400.1	N
Ghir_D06G014140	4.3585	2.90425	14.2309	2.72977	0.712016	0.429033	0.711487	NA	1.41695	1.48304	3.26509	2.75293	1.62617	2.05101	2.05503	1.20825	6.41522	4.63158	16.2864	7.1803	2.36534	3.04365	3.16013	3.7617	2.1421	1.99828	1.81457	1.91326	2.61388	CBS domain-containing protein CBSX5-like	AT5G53750.1	N
Ghir_A01G006430	28.4322	38.8657	126.729	25.6133	20.437	23.9449	32.5377	NA	22.5154	12.8269	3.26068	7.34283	10.206	5.83469	18.296	8.30619	14.3644	14.3052	23.1438	14.5733	8.89364	13.675	7.89914	10.1004	9.68529	12.7667	8.95099	12.3994	10.3787	acyl carrier protein 2, mitochondrial-like	AT1G65290.1	N
Ghir_A10G015530	5.18226	5.72903	18.6774	1.90258	0.688129	1.97746	4.67188	NA	1.29083	0.62089	3.26014	1.14287	1.2797	1.18984	3.29906	0.88586	3.17327	3.43345	4.03484	5.10057	1.5863	2.75853	1.20738	1.94836	0.44793	2.11603	2.03758	1.78493	2.94847	probable inactive receptor kinase At5g58300	AT3G08680.1	N
Ghir_A10G016310	1.5375	0.57504	5.01239	1.11819	0	0.215757	0.207541	NA	0.285507	0	3.26009	0.116953	0.29853	0.11674	1.41978	0.441283	2.04062	1.05771	3.18013	2.53427	0.177056	0.100969	0.205344	0.0431879	0.416745	0.0329218	0	0.0110228	0.194875	PREDICTED: uncharacterized protein LOC107895537	AT3G27250.1	Y
Ghir_A13G019710	179.611	185.832	605.824	140.076	110.512	141.828	148.137	NA	143.026	87.0003	3.26006	10.7971	11.2483	9.45545	36.6452	23.9676	46.8961	33.3118	89.6127	48.1595	14.7161	20.9415	12.4441	17.0783	15.3736	23.709	16.0667	21.3484	19.2031	40S ribosomal protein S12-like	AT2G32060.1	N
Ghir_A06G003570	27.6444	29.1679	95.0813	18.444	11.7172	19.5943	24.8207	NA	15.5095	6.73728	3.25979	9.22114	11.4132	7.16891	22.5736	9.64057	28.171	20.05	36.2112	20.3833	10.763	14.6854	9.67592	11.3622	10.9287	14.1282	13.8351	15.727	15.9896	40S ribosomal protein S6-like	AT4G31700.1	N
Ghir_A05G010490	15.1669	14.3025	49.4396	9.1979	5.50485	8.0211	12.3826	NA	5.01602	1.1176	3.25971	1.90342	1.8721	1.67523	3.50493	1.09009	3.28077	3.50317	6.32752	11.0072	2.3846	3.64426	1.06681	1.85689	1.37417	3.44976	2.69871	1.92856	4.71953	proline-rich receptor-like protein kinase PERK12	NA	N
Ghir_D11G003320	9.32149	16.3325	53.145	6.96022	2.6807	2.03155	5.19401	NA	1.23415	1.0989	3.25393	0.918159	0.688653	0.313851	2.39082	1.16627	3.85283	3.38906	19.5671	13.9087	0.0367074	0.651671	0.696094	0.614873	0.500144	0.957423	1.16806	0.823589	1.25149	protein NUCLEAR FUSION DEFECTIVE 4-like	AT1G74780.1	N
Ghir_A13G010200	3.2447	2.54155	10.5531	2.67727	1.54072	2.64104	1.00565	NA	1.2863	0.148079	3.25242	0.574541	0.197197	0.319056	0.414357	0.551391	1.49247	0.809673	2.79996	0.370523	0.500203	0.419711	0.841258	0.42095	0.416551	0.473729	0.242238	0.307329	0.189608	histone H2B-like	AT5G59910.1	N
Ghir_D10G004520	70.6048	106.788	347.152	58.4182	40.784	52.2562	80.0925	NA	41.092	16.9525	3.25084	10.3277	12.411	9.24165	34.0106	18.8847	43.7068	31.4744	57.7698	51.8569	12.2375	17.1325	12.384	10.2962	11.417	16.6575	15.5219	15.8066	19.6986	60S ribosomal protein L18a-like	AT2G34480.1	N
Ghir_A05G037230	4.10011	12.0997	39.3132	2.7843	0.715263	0.702655	5.47702	NA	0.5831	1.21588	3.2491	1.06068	3.15287	0.765835	1.67249	1.02009	2.5036	6.85537	17.3821	14.0518	2.26719	4.10272	2.48001	2.24023	0.302134	1.29818	0.931986	2.43689	1.40854	GDSL esterase/lipase At3g27950-like	AT3G27950.1	N
Ghir_D01G003440	27.7623	61.6906	199.969	21.2675	20.8778	14.0323	50.5672	NA	13.2278	7.2522	3.24148	27.4698	42.4764	30.184	140.865	59.5042	93.0618	96.7629	204.329	148.741	29.566	83.1564	36.8856	57.1789	35.5205	55.29	36.1941	66.2043	53.1201	elongation factor 2	AT1G56070.1	N
Ghir_A02G004320	238.453	265.581	860.87	184.931	186.571	167.219	187.541	NA	145.041	103.71	3.24146	13.6241	12.7032	13.4495	26.7569	29.9309	47.1266	42.5023	96.665	56.8674	15.4887	20.7698	15.0088	20.2656	22.5073	31.3259	24.1642	27.2349	28.4828	60S ribosomal protein L23	AT3G04400.1	N
Ghir_D01G020460	5.19735	7.02471	22.8571	6.406	7.03677	6.35599	7.06	NA	6.19315	3.35482	3.23755	5.71253	5.59874	7.93226	5.39998	7.73871	5.93794	6.3593	11.5713	6.08789	5.57634	5.83174	6.72127	4.84211	7.207	4.49235	5.66687	5.27262	7.43668	1-acyl-sn-glycerol-3-phosphate acyltransferase 2-like	AT3G57650.1	N
Ghir_D06G003410	4.34473	8.49839	27.5049	3.97684	0.999003	3.56546	3.03522	NA	2.39372	1.31931	3.23648	5.04219	7.57805	5.29089	11.4777	4.99221	13.1504	5.87428	11.7779	9.35714	4.69458	10.1277	5.2153	8.36306	2.78247	1.622	1.78409	1.83796	1.54649	protein DETOXIFICATION 27-like	AT5G65380.1	N
Ghir_D04G015150	22.0133	27.6436	104.188	15.0811	12.435	14.3926	32.2739	NA	12.3281	11.4515	3.22823	0.942173	0.983581	1.00993	3.44592	0.946424	3.23163	1.95709	5.32918	3.53782	1.13382	2.32115	1.55954	1.32948	0.771315	1.00535	0.736806	1.13769	0.646872	PREDICTED: uncharacterized protein LOC107898988	AT1G27435.1	N
Ghir_D02G004450	104.689	143.425	462.839	79.4045	72.5729	81.3724	114.782	NA	68.6627	46.2625	3.22705	9.24597	11.8938	7.91997	31.6498	15.967	36.4322	28.2191	73.1276	46.0629	9.16209	21.2006	10.71	14.6445	11.413	16.1019	14.978	18.256	14.8099	60S ribosomal protein L14-1-like	AT4G27090.1	N
Ghir_A13G006760	2.23544	3.70587	11.9571	2.09007	0.640429	0.834069	3.5018	NA	0.613565	0	3.22654	1.73241	1.55527	2.2652	6.06766	0.433269	4.36004	3.18522	9.98615	7.08551	2.54426	5.53236	3.03811	2.68839	1.30212	1.64062	1.10403	3.02588	1.14122	putative pumilio homolog 10	AT1G78160.1	N
Ghir_D09G018690	0.937179	3.82224	12.3276	1.81844	2.44586	0.114941	2.64154	NA	0.579707	1.38242	3.22522	0.561905	0.137917	0.57954	1.44491	1.63168	1.0638	0.973505	2.06748	2.53951	0.689826	0.729197	0.247221	0.377603	0.927542	0.342714	0.179045	0.262432	0.447408	abscisic acid receptor PYL8-like	AT5G53160.2	N
Ghir_D11G029980	19.1923	39.7234	128.023	17.5032	15.4504	9.86269	24.7596	NA	8.66255	6.38352	3.22286	4.6648	7.35755	2.94953	13.0567	4.58755	13.802	13.9081	41.7769	25.1506	5.96461	13.329	6.40255	7.97434	4.83857	6.77123	4.85238	10.4874	7.35479	ATP-citrate synthase alpha chain protein 2	AT1G09430.1	N
Ghir_D04G014760	92.3396	271.933	875.734	72.4191	52.4554	20.4815	214.092	NA	9.70942	6.97031	3.2204	12.7593	26.0955	10.0072	67.5887	9.53789	49.3797	52.941	207.501	129.38	12.7671	46.9902	12.4092	25.4396	6.36147	10.0756	6.23406	34.8597	27.4284	glutathione S-transferase U17-like	AT1G10360.1	N
Ghir_A04G010370	0	0.823771	2.87284	0.668365	0.608505	0.892445	0.408449	NA	0.134054	0	3.21907	0.334888	0.195593	0.287453	1.33018	0.791739	1.65063	1.32656	3.10493	2.66114	0.114566	0.0450535	0.0616032	0.0970935	0.33354	0.0778266	0.491929	0.579474	0.210675	probable protein phosphatase 2C 65	AT5G01700.2	N
Ghir_A07G011910	0	0.670526	2.15841	0.0271907	0	0	0	NA	0	0	3.21898	0	0	0	0	0	0.174309	0.664209	0.68724	0	0	0	0	0	0	0	0	0	0	Isoleucine--tRNA ligase	AT5G06270.1	N
Ghir_A08G003360	129.321	213.235	686.005	127.928	87.3248	86.2782	123.463	NA	111.283	61.2202	3.21714	70.1899	51.3297	54.4851	85.8382	80.6405	79.9304	85.034	248.122	130.407	81.8674	92.9456	70.7566	98.639	85.995	113.423	79.1711	102.815	66.4617	ADP,ATP carrier protein 1, mitochondrial	AT5G13490.1	N
Ghir_D10G010470	6.38614	10.5176	33.8036	4.66829	3.83631	5.63094	9.28447	NA	2.72058	3.67401	3.21399	0.941369	2.4506	1.66987	5.33907	1.65466	3.93642	2.43121	5.02559	5.92802	0.462337	2.79846	1.82624	1.74346	1.282	1.56063	1.39434	1.59358	2.13897	50S ribosomal protein L7/L12-like	AT4G37660.1	N
Ghir_A11G011020	0.169609	2.03519	6.54009	0.615837	0.184103	0	0.0776141	NA	0.155591	0	3.21351	0.0620373	0.0574096	0.159494	1.41391	0.729711	2.89634	1.74472	5.28754	2.14682	0.538298	0.699175	0	0.486048	0.250363	0.0548696	0.600225	0.0220457	0.164043	B3 domain-containing transcription factor NGA1-like isoform X2	AT1G01030.1	Y
Ghir_A13G004360	85.538	114.466	367.671	85.2833	69.4137	36.0151	64.5736	NA	36.4828	19.7216	3.21205	10.146	9.64753	8.6115	13.2806	8.82211	17.4346	19.2007	25.4829	30.363	11.9725	13.0891	12.2064	10.8845	11.7527	12.5523	11.1518	7.44707	10.5268	PREDICTED: uncharacterized protein At2g23090-like	AT2G23090.1	N
G41276	135.283	340.669	1279.57	122.264	398.417	37.2526	131.407	NA	25.405	248.885	3.21162	NA	NA	NA	NA	NA	NA	NA	NA	NA	NA	NA	NA	NA	NA	NA	NA	NA	NA	lipid transfer protein	NA	N
Ghir_D04G020270	20.7794	33.438	107.303	15.2913	9.49476	6.22921	17.6235	NA	6.09627	5.81287	3.20901	8.04254	8.37464	4.6561	16.002	9.94651	18.9422	16.3389	45.4967	31.1863	8.06624	14.4956	9.33374	8.29759	9.99342	13.1502	10.7554	15.671	12.602	phosphoglucomutase, cytoplasmic	AT1G23190.1	N
Ghir_D13G008060	0.148589	1.10719	3.55141	0.327137	0.116883	0.0842813	0.41414	NA	0.0510461	0	3.20759	0.0516978	0.0918553	0.0425857	0.0721155	0	0.220001	0	0.244845	0.0500019	0	0.0679243	0	0.0862701	0	0	0	0.0109221	0	transcription factor MYB106-like	AT3G01140.1	Y
Ghir_A07G009640	0.375105	5.4375	17.4083	2.48741	1.10284	0.629083	1.39615	NA	0.376692	0.251989	3.20152	1.66498	2.52403	1.3927	3.30934	0.788811	1.9989	2.22534	10.0239	3.99599	1.02633	1.90595	0.783153	0.875056	0.770706	0.475074	0.468794	0.725492	0.650814	transmembrane 9 superfamily member 12-like isoform X1	AT4G12650.1	N
Ghir_A06G007400	33.7993	39.7798	127.213	23.6325	15.797	25.5045	36.6298	NA	21.8743	12.5805	3.19793	8.0709	5.26976	5.67819	16.1064	10.0921	14.2813	14.4472	31.7832	21.174	10.31	14.2758	8.08026	9.71701	7.84349	10.5517	6.90336	10.7091	11.339	Transcription initiation factor TFIID subunit taf73	AT4G29480.1	N
Ghir_A05G024280	28.1963	45.5315	145.602	22.145	18.322	19.39	37.8606	NA	17.4107	9.46286	3.19783	4.84587	4.47891	4.68676	9.32982	6.87667	14.7184	12.9934	24.3945	14.5881	6.58778	8.56691	5.63574	5.17301	6.80601	7.40151	7.07587	5.51788	7.12609	protein KRTCAP2 homolog	AT1G77350.1	N
Ghir_A11G006680	11.6567	21.9656	70.2375	11.2111	3.87288	8.68307	12.2705	NA	7.99761	4.63351	3.19761	4.89381	6.37011	4.14116	5.6446	4.72003	11.1698	7.50061	20.4339	14.0622	5.37929	8.32331	6.32189	7.19073	5.30356	6.04731	4.60689	5.86268	5.19382	V-type proton ATPase subunit D-like	AT3G58730.1	N
Ghir_D09G002010	1.00937	1.76728	5.64954	0.610029	0.309408	0.36276	0.194876	NA	0.131423	0	3.19674	0.0723769	0	0.0638785	0.132144	0	1.31189	0.844616	4.44985	2.58437	0.104151	0.156656	0.0326474	0.0862701	0.146045	0	0	0	0	Glutaredoxin family protein, putative	AT5G39865.1	N
Ghir_A01G020890	139.275	197.286	630.405	126.377	98.1989	101.751	135.457	NA	121.623	59.4032	3.19539	9.19797	10.9885	8.18937	27.7647	16.0257	24.4412	33.627	62.7829	36.7601	14.4924	22.6674	16.0502	15.1488	17.502	21.1939	15.9972	20.3942	17.2814	40S ribosomal protein S23	AT5G02960.1	N
Ghir_D13G020960	26.0388	72.1571	230.416	36.699	30.4003	16.8995	44.1354	NA	15.5802	52.8752	3.19325	24.9175	46.5708	25.2272	79.7726	22.7171	62.7243	57.0634	115.378	107.405	31.2854	51.1502	34.0676	48.9211	17.6353	20.4861	17.1878	40.6446	25.482	3-ketoacyl-CoA synthase 10-like	AT2G26250.1	N
Ghir_A01G003790	1.56085	4.49501	14.347	1.02593	0.816937	0	0	NA	0.076164	0	3.19176	0	0	0	0	0.131298	0.507917	0.00560244	0.58824	1.80648	0	0	0	0.0107706	0	0.0891368	0.22151	0.229363	0.102566	hypothetical protein GOBAR_AA27495	NA	N
Ghir_D01G021760	9.16698	19.2961	61.5722	6.98944	4.97309	0.762908	6.01853	NA	0.867192	0	3.19092	1.13633	5.14272	4.30365	17.3454	1.64583	9.59725	9.90793	39.4442	21.8306	2.14589	5.98591	7.938	7.72559	1.25541	1.8115	1.54728	3.30489	3.72215	glucomannan 4-beta-mannosyltransferase 9	AT5G03760.1	N
Ghir_A01G011690	96.6927	106.785	339.981	70.2781	43.1268	42.4459	74.155	NA	28.8448	9.96392	3.18379	3.32023	4.28251	4.09542	14.6862	16.0001	27.24	13.2218	26.8283	24.7698	3.75995	5.06725	2.86146	4.1038	7.93542	7.84106	8.17721	8.56471	13.117	classical arabinogalactan protein 4-like	NA	N
Ghir_A05G021980	14.7062	21.0951	67.1573	12.7344	7.20257	8.44872	14.1562	NA	8.78159	11.7319	3.18355	3.12682	3.656	2.89674	11.9099	4.37315	10.4514	8.52378	12.0358	8.80106	2.64235	4.44315	3.29151	3.50553	3.11567	5.03537	3.85839	5.09243	5.58502	putative 39S ribosomal L53, mitochondrial	AT5G39600.1	N
Ghir_D05G025310	1.59638	3.7399	11.9049	1.59398	0.69208	1.98029	2.12381	NA	0.830882	0.505687	3.18321	0.421743	0.48371	0.297696	0.803245	0	0.371893	0	0.734234	0.762938	0.610465	1.06492	0.207805	0.528497	0.114556	0.133033	0.195633	0.306624	0	hypothetical protein B456_009G262400	NA	N
Ghir_D06G012490	129.14	183.453	583.96	116.49	91.0212	83.4571	125.72	NA	99.8743	73.9389	3.18316	18.6909	17.6977	20.9746	36.0452	28.5926	41.8605	44.2618	102.836	73.4998	25.0511	32.6807	21.4044	22.9625	27.4312	29.062	24.7921	30.265	35.6439	40S ribosomal protein S18	AT1G34030.1	N
Ghir_D05G031190	27.42	36.8877	117.224	19.7361	11.4666	12.6299	22.9285	NA	11.3767	8.17116	3.17787	7.46414	5.88897	5.91554	14.1589	7.92132	13.5051	11.1072	29.909	18.735	6.04743	9.67268	5.76087	8.42367	7.80566	11.3134	9.19391	10.8261	10.1623	mitochondrial outer membrane protein porin of 36 kDa	AT3G01280.1	N
Ghir_D12G011030	16.1058	31.2396	99.224	17.0083	15.223	17.1434	23.868	NA	16.8333	16.5298	3.17622	5.8222	3.87176	3.98549	14.8156	3.87964	9.82403	10.961	14.7989	10.7493	4.75082	9.05579	5.41295	5.69589	3.77698	4.6989	3.89427	6.00447	4.7515	2,3-bisphosphoglycerate-dependent phosphoglycerate mutase	AT3G52040.1	N
Ghir_D02G016050	2.12338	3.13367	9.95173	1.47517	1.42238	0.19714	2.70158	NA	0.504329	0	3.17575	0.65657	0.183711	0.707061	1.6325	0.793261	1.09992	2.27321	4.92183	4.41085	1.43641	1.27566	0.489519	0.46456	0.478976	0.485544	0.339382	0.60162	0.549973	very-long-chain 3-oxoacyl-CoA reductase 1-like	AT1G67730.1	N
Ghir_A10G008990	11.6397	27.5556	87.38	9.82525	8.23072	5.08005	24.7295	NA	2.00821	1.21457	3.17105	3.78042	2.41288	1.07451	4.78915	2.30932	2.98463	3.33779	9.37488	9.55717	2.3119	5.32693	2.57834	2.13798	0.562375	1.12235	0.54151	1.18351	1.46271	protein RALF-like 34	AT5G67070.1	N	GhRALF2
Ghir_A11G015120	1.26697	0.0400056	4.0098	0.185894	0.133365	0	0.286288	NA	0	0	3.16487	0	0	0.0851713	0	0	0.0244779	0.0450851	1.07645	1.20477	0.0983193	0.112749	0.0761774	0.0107706	0	0	0.0380397	0	0	EPIDERMAL PATTERNING FACTOR-like protein 9 isoform X1	AT4G12970.1	Y
Ghir_D12G029330	13.2971	13.3672	42.2978	7.28349	7.0489	4.69007	7.08999	NA	4.59325	3.02564	3.16431	2.47612	1.2757	1.69504	2.205	3.88972	4.8753	5.03612	9.05814	6.03032	2.57703	2.6548	1.0198	1.64634	3.03559	3.23712	2.44554	3.05699	3.64348	Transferring glycosyl groups, putative	AT3G23760.1	N
Ghir_D09G004050	2.72999	4.27838	13.5317	3.25743	2.69379	0.722644	4.2187	NA	1.19656	0.264302	3.16281	4.60862	5.20868	2.20004	3.99397	1.40772	5.74227	4.92022	5.77926	3.87388	5.41297	7.31763	3.19402	2.91616	0.64677	1.02215	0.565938	2.18135	1.31959	uncharacterized oxidoreductase YohF-like	AT3G01980.3	N
Ghir_A06G010300	9.04095	15.3489	48.5167	5.53149	3.88197	4.07234	12.4934	NA	1.51936	1.29961	3.16092	5.09384	7.31216	3.61655	18.5688	2.10442	10.0348	8.91548	30.241	18.1478	6.2576	18.0184	4.43828	11.4407	3.27789	6.19806	2.52493	12.6693	6.66649	probable LRR receptor-like serine/threonine-protein kinase At2g24230	AT2G24230.1	N
Ghir_D04G015610	0.77085	4.15718	15.3144	2.22806	2.53682	1.27409	4.51269	NA	2.29042	4.84958	3.15789	0.683567	0.691053	0.233481	0.564155	0.392431	0.458961	0.864502	3.98959	3.24651	0.774445	2.01789	1.3266	1.31644	1.62611	0.577876	0.81502	0.985202	0.803123	bifunctional epoxide hydrolase 2-like	AT4G02340.1	N
Ghir_D12G000080	0.884859	1.89055	6.38001	1.25751	0.572522	0.892639	2.02061	NA	0.791823	0.546878	3.15746	8.64833	15.6225	8.16518	19.4567	8.57697	23.4658	16.8228	35.3207	25.1995	11.3269	16.7113	9.95662	18.0328	12.9335	13.9195	15.9679	18.2738	12.3358	beta-galactosidase 10	AT5G63810.1	N
Ghir_D04G002520	18.4675	38.8705	122.592	18.3157	19.0918	14.6954	32.2383	NA	11.9429	8.12314	3.15385	4.26085	5.5805	4.20514	10.4544	7.21651	11.5834	14.1741	30.6507	22.6657	5.68698	8.87185	6.5315	6.20263	3.31186	6.00553	4.7978	7.87793	9.43511	putative 4-hydroxy-4-methyl-2-oxoglutarate aldolase 2	AT5G16450.1	N
Ghir_A08G012690	40.0081	57.8343	182.019	36.3121	30.7485	21.9732	45.3745	NA	28.1848	18.1625	3.14725	12.2763	16.6258	13.6413	42.8214	25.208	49.1998	34.0586	77.6571	59.6289	14.7074	25.6742	17.3862	19.6292	17.4231	22.933	18.2766	22.7146	23.3997	protein disulfide-isomerase like 2-1-like	AT2G47470.1	N
Ghir_A02G014010	11.046	11.1575	35.782	8.42418	7.0215	8.07598	11.3721	NA	8.51231	5.71072	3.14646	1.85218	3.56929	1.79674	4.08514	2.27373	3.15222	3.33646	5.11319	5.06429	1.9988	3.33088	2.69032	2.16433	3.01125	3.76555	2.16403	2.13665	2.95213	PREDICTED: uncharacterized protein LOC107951883	AT5G16660.1	N
Ghir_A13G022190	18.6987	32.8145	103.245	15.6302	8.31979	10.2438	18.3382	NA	11.9407	4.89803	3.14631	26.5743	27.1234	24.2035	55.9314	26.2122	38.6546	42.1284	82.9501	67.6367	34.4043	47.2385	33.6144	39.3322	31.5507	33.4712	31.2204	29.0194	33.4242	importin-5-like isoform X1	AT5G19820.1	N
Ghir_D10G013830	7.09883	10.7191	33.716	8.30049	5.24336	7.8953	8.84347	NA	8.3117	4.67568	3.14542	5.64952	2.4026	3.58323	4.89235	3.44785	5.73003	4.23632	8.30099	6.58347	5.15381	6.15722	5.12832	3.45933	5.9424	5.60135	6.44752	3.87119	5.59164	ras-related protein RABA5c-like	AT2G31680.1	N
Ghir_A09G016850	28.405	38.1591	119.956	26.5463	24.1073	16.242	25.1981	NA	17.4082	15.163	3.14357	7.19858	7.53558	7.78793	17.8878	10.1487	17.2924	13.5683	20.2083	19.153	7.88692	11.516	8.62486	8.26939	8.45092	10.3794	7.20807	5.66126	7.83392	protein GPR107-like	AT5G18520.1	N
Ghir_D04G019810	52.4725	68.4166	214.946	40.8943	38.0135	32.2053	50.3983	NA	35.1942	20.9617	3.14172	14.4086	15.8517	13.7886	31.4386	24.0005	30.7523	31.0518	55.0083	35.2669	15.2767	18.515	16.0704	18.7302	18.079	20.5136	17.9155	13.2306	21.1814	60S ribosomal protein L17-2	AT1G67430.1	N
Ghir_D05G034260	7.37673	11.703	36.7527	6.28661	5.75503	5.73898	9.52158	NA	4.03805	2.1192	3.14046	4.24242	6.67123	2.99627	9.93553	5.92779	8.3105	8.55576	15.7585	10.0613	4.93469	9.13917	4.56112	5.21536	4.56701	6.9778	5.98152	6.68286	7.71373	probable sugar phosphate/phosphate translocator At3g14410 isoform X1	AT3G14410.1	N
Ghir_A07G003460	13.7631	23.4442	73.6089	13.44	22.6443	7.97639	16.9087	NA	10.2007	21.4154	3.13975	7.55754	6.90908	7.38334	21.4638	13.9766	18.8895	19.2116	22.1879	20.4331	7.47975	10.4765	8.43278	10.4798	10.1288	11.4755	11.7279	15.1783	12.2865	hydroxyproline O-arabinosyltransferase 1-like	AT5G25265.1	N
Ghir_D08G018000	0.536506	2.09009	6.5605	1.17997	0.993688	0.899649	0.785095	NA	0.841092	0.259271	3.13887	0.245166	0.429776	0	0.346582	0.428511	0.385527	0	0.459605	0.27501	0.0312452	0.529364	0.123206	0.140493	0	0.187566	0.126385	0.169292	0.348292	PREDICTED: uncharacterized protein LOC107886416	NA	N
Ghir_D05G000500	210.735	289.704	909.21	150.941	104.434	143.211	272.492	NA	129.06	56.049	3.13842	25.7748	26.4081	23.1992	53.2507	56.2997	106.018	70.7845	188.41	100.466	32.0729	44.7293	28.379	42.5759	43.7478	71.8477	48.7345	54.3822	46.9841	60S acidic ribosomal protein P3-like	AT4G25890.1	N
Ghir_A09G009800	5.25308	21.1651	66.3545	6.24408	5.80878	1.31269	7.65853	NA	0.713352	0.733771	3.13509	2.95589	6.38652	3.14248	11.9029	1.72389	11.4958	6.79267	35.9638	15.4655	4.72081	10.2334	3.81819	8.93163	2.38608	6.0554	3.33613	10.7926	3.41066	endoplasmic reticulum-localized omega-3 fatty acid desaturase	AT2G29980.1	N
Ghir_D05G023270	1.08751	4.03469	12.6462	1.26396	0.514022	0.282438	1.08661	NA	0.216284	0	3.13436	0.401181	0.957142	0.180821	1.57648	0.499246	0.933984	2.10042	2.46959	2.14082	0.131092	0.335494	0.280483	0.227027	0.0208082	0.341369	0	0.153211	0	50s ribosomal l24e	AT1G78020.1	N
Ghir_A01G019010	2.6931	7.30165	22.8753	4.19976	3.31944	1.78423	3.34303	NA	1.9288	2.07137	3.13289	4.16619	6.34159	4.00144	11.7853	3.95464	9.38974	5.49937	13.656	8.71865	2.9852	7.70173	5.17173	6.17689	4.88774	3.07716	3.16498	6.32937	5.82573	1-acyl-sn-glycerol-3-phosphate acyltransferase 2 isoform X2	AT3G57650.1	N
Ghir_A02G009360	56.9906	97.4052	304.668	53.6208	53.429	43.0904	68.9386	NA	61.9611	31.9149	3.12784	3.35148	3.37444	2.83242	10.6851	4.06139	9.49444	8.74895	23.8616	10.2266	3.02717	8.23691	3.53484	5.52931	4.59524	7.76967	4.75703	7.18563	5.10638	60S ribosomal protein L38	AT3G59540.1	N
Ghir_D11G029590	13.2614	16.2334	61.2782	15.2806	10.354	17.2817	19.6096	NA	16.2617	10.3618	3.12491	6.04732	7.35242	5.95417	12.937	7.84454	9.26941	10.5998	15.6837	12.7269	8.20171	8.66432	7.49216	6.74697	8.54204	8.5132	7.95833	6.94037	7.15449	GTP-binding protein SAR1A	AT4G02080.1	N
Ghir_A13G024150	82.4108	82.0195	266.395	75.006	64.8092	68.4462	70.1861	NA	85.3001	61.8676	3.12303	13.1528	11.7553	12.2905	15.9253	15.856	25.12	25.407	39.2318	27.3256	15.9754	12.3974	13.8861	12.4391	18.661	16.1473	16.8722	11.5596	21.5575	40S ribosomal protein S15a-1	AT5G59850.1	N
Ghir_D05G012390	4.17217	5.96568	18.627	1.77341	1.48454	0.186912	1.98009	NA	0.132404	0	3.12236	0.36051	0.566222	0.754583	3.22692	1.44238	2.96258	1.94767	7.0089	4.68199	1.56717	2.34479	0.488904	1.1067	0.0832327	0.24294	0.437198	1.83688	1.38085	protein TOO MANY MOUTHS	AT1G80080.1	N
Ghir_D07G012790	62.2489	91.9696	287.002	65.7366	41.1852	46.4208	73.3342	NA	44.2152	26.8354	3.12062	61.4163	62.962	65.7518	37.9487	54.4414	65.9251	62.6993	167.839	100.491	47.0166	87.2866	53.0825	52.3983	50.0749	56.3794	45.0252	39.4789	56.7209	tubulin beta-4 chain-like	AT5G12250.1	N
Ghir_D08G010020	11.0109	23.9502	74.7004	11.3435	8.56013	4.15133	11.0118	NA	6.03384	7.40349	3.11899	2.86662	4.3235	3.20982	18.6703	7.71464	8.90272	8.96733	17.3365	13.2338	4.47013	6.69591	3.48741	5.59864	4.84607	2.23561	3.21966	2.46956	2.72344	PREDICTED: uncharacterized protein LOC107897924	AT2G12462.1	N
Ghir_A08G007910	3.9886	7.97127	24.8404	3.68859	2.60497	3.79505	6.13645	NA	1.68932	2.33806	3.11624	0.713781	2.24032	1.69098	4.762	1.77843	3.60659	3.83733	6.19771	4.74048	2.04722	1.49412	1.72768	1.63641	2.37053	1.29852	1.92241	2.47927	2.1581	probable glutathione peroxidase 2	AT2G43350.1	N
Ghir_D13G019220	94.0116	118.069	367.895	62.3709	57.7807	36.8445	73.5124	NA	37.4885	23.1148	3.11593	10.0258	13.917	13.5434	27.2772	23.1863	41.5928	37.4396	73.7562	48.3482	11.1787	17.189	14.7126	15.8729	14.6381	19.8644	16.0609	21.1619	20.2865	40S ribosomal protein S27-2	AT3G61110.1	N
Ghir_D08G005580	4.9417	9.57849	29.845	5.13715	1.96426	1.6279	5.46324	NA	4.5379	1.85955	3.11584	4.44272	5.84847	4.89106	6.91144	2.88906	3.91222	4.91048	9.71247	9.32966	3.59728	6.36994	6.4859	3.88033	2.94372	1.82575	2.39518	2.41901	2.42591	heterogeneous nuclear ribonucleoprotein 1-like	AT3G07810.2	N
Ghir_D09G023850	1.30599	1.26141	7.98452	0.992443	0.305843	1.26904	2.56346	NA	0.988345	0	3.11475	0.90725	0.916293	0.318854	2.13343	1.62777	3.86842	2.11283	4.00024	2.48979	1.19806	2.76462	0.788498	1.69541	0.593476	1.17797	0.989808	3.2336	1.81085	probable prolyl 4-hydroxylase 4	AT5G18900.1	N
Ghir_D11G001770	69.8387	77.0313	239.891	51.5845	37.5985	58.9002	64.2545	NA	52.3764	36.1987	3.1142	17.8393	17.4246	19.6424	34.2941	34.2476	42.9041	44.0033	87.5051	58.0488	24.7319	32.5314	28.9613	26.1468	29.1671	39.2683	34.05	34.282	30.5508	60S ribosomal protein L9-like	AT4G10450.1	N
Ghir_D08G020330	19.0658	28.9976	90.2875	16.2223	12.1537	15.7568	23.6214	NA	12.7489	9.61375	3.11362	1.04104	0.345927	1.01545	2.58309	0.744881	2.14345	2.01901	6.70418	4.03555	0.983651	2.40376	1.0122	1.40395	0.81787	2.41193	2.50403	2.49513	1.69101	small nuclear ribonucleoprotein Sm D1-like	AT3G07590.1	N
Ghir_A07G006170	0.506528	0.720996	2.24338	0.368225	0	0	0.0867343	NA	0.169674	0	3.1115	0.15475	0.0575432	0.0955149	0.0840666	0.148057	0.309388	0.404106	0.215611	0.131255	0.281207	0	0.154623	0.119057	0.166465	0.439104	0.0157981	0	0.336187	cytochrome P450 71A9-like	AT3G26210.1	N
Ghir_A09G013770	19.0144	46.4974	144.556	22.3109	18.7576	14.0515	38.7877	NA	11.5328	6.30186	3.10891	4.62672	4.62203	5.68762	16.03	8.19238	14.1284	12.186	26.0256	19.0056	3.98045	7.05409	6.6405	5.02542	5.2905	5.10298	5.21137	6.71957	8.5504	transmembrane and coiled-coil domain-containing protein 1	AT5G06660.1	N
Ghir_A08G023780	27.0622	40.004	124.33	19.6912	20.1475	11.597	11.9476	NA	7.97292	9.45677	3.10794	1.66221	2.51281	2.39594	8.03854	3.79575	8.70386	7.63886	16.9656	10.1096	1.97217	2.33606	1.4855	2.25155	1.56258	1.96934	1.09513	2.00112	1.29972	60S ribosomal protein L26-1-like	AT3G49910.1	N
Ghir_D01G017820	0.342865	0.962897	2.99055	0.89777	0.398764	0.45405	0.262671	NA	0.449213	0	3.10578	0.411286	0.387518	1.25406	0.568597	1.00662	0.697236	0.213158	1.45619	2.05338	0.5966	0.168893	0.893843	0.258705	0.71946	0.475411	0.513614	0.638418	0.428743	solute carrier family 40 member 2-like isoform X2	AT5G03570.1	N
Ghir_D07G015150	5.65988	9.64997	29.9616	3.27299	2.73778	2.46357	8.1053	NA	0.674434	0.735267	3.10484	1.62207	2.32511	0.478954	7.08832	1.55728	4.56299	6.38092	13.3901	8.76649	1.28659	5.69165	1.09004	2.89335	0.895472	2.90023	1.2232	5.81607	2.80974	reticulon-like protein B5	AT2G46170.1	N
Ghir_A08G013970	13.9187	16.5831	69.4528	22.4048	12.5265	19.004	8.23609	NA	18.0675	6.65812	3.0999	9.62262	18.1117	9.52896	11.1802	9.54608	22.1812	6.21482	26.6495	16.2178	10.5785	12.0565	10.2657	29.2824	9.87195	20.165	9.03386	20.0979	9.61255	cytochrome P450 86A8-like	AT2G45970.1	N
Ghir_A06G018090	10.3954	12.3552	51.1378	5.64369	16.4986	0.885827	0.616442	NA	0.361641	11.9469	3.09952	0.406921	0.565955	2.43073	4.26454	10.7493	26.0705	15.8628	32.851	19.4806	0.720447	0.460022	1.25094	0.183733	1.72097	0.242604	0.51602	0.966079	0.812763	3-ketoacyl-CoA synthase 19-like	AT5G04530.1	N
Ghir_D04G016090	12.5435	18.0465	55.9098	9.92182	6.99626	10.7854	16.1575	NA	9.61868	3.32872	3.0981	4.74487	3.1773	5.43622	8.29409	5.01766	8.31443	6.27355	13.7384	11.9576	4.36851	5.73869	5.10492	4.48027	4.07528	4.65299	5.0559	6.12824	5.53232	50S ribosomal protein L15	AT5G64670.1	N
Ghir_D08G002420	48.2882	75.639	234.265	47.3519	55.499	44.1834	62.6133	NA	40.979	43.536	3.09715	4.68973	2.61388	3.05229	5.45066	3.90921	6.76949	4.81356	12.1127	8.20182	3.16782	5.43835	3.83548	3.51355	3.09458	4.25145	4.39771	2.83771	4.45748	ATP synthase subunit f, mitochondrial	AT4G30010.1	N
Ghir_A08G019750	8.5014	8.35853	26.8014	5.8841	8.65414	4.95023	5.63423	NA	2.638	2.95612	3.09694	1.09314	1.81763	0.531984	3.52418	1.97951	4.55612	3.45178	5.14961	4.5226	0.944537	1.80475	1.04351	0.707426	0.603686	0.979601	1.14577	1.40367	1.41442	signal recognition particle 9 kDa protein	AT3G49100.1	N
Ghir_D10G018980	246.375	272.17	842.547	191.204	132.638	148.086	228.903	NA	126.485	67.2979	3.09566	10.4516	15.5757	12.0878	25.8793	11.4912	33.7793	28.8595	63.0148	36.8424	13.474	27.4375	12.7579	24.4998	11.8141	22.1344	13.7792	18.2203	20.2914	60S ribosomal protein L29-1	AT3G06680.1	N
Ghir_A09G014970	75.6554	115.912	358.808	70.3663	71.049	52.78	90.7007	NA	62.5805	36.5529	3.09551	7.32041	8.24127	8.57778	20.6222	12.5122	16.5132	18.3655	36.252	22.3479	7.6471	12.0613	11.7573	9.23275	10.6956	13.8851	12.742	11.5481	12.714	ubiquitin-60S ribosomal protein L40	AT3G52590.1	N
Ghir_D04G011070	4.34122	10.4542	33.9137	4.86127	1.57704	4.76352	10.9579	NA	2.2288	0.284322	3.09492	2.22084	4.56209	2.18531	8.3835	3.22467	10.4955	6.92505	19.34	12.3765	2.84632	5.7515	2.87328	6.63665	2.63128	3.88691	3.72181	5.17283	2.96227	solute carrier family 35 member F1-like	AT3G59340.1	N
Ghir_A13G013840	14.6644	36.6357	113.347	11.9155	8.66155	3.74322	22.3102	NA	1.74992	2.65285	3.09389	11.4883	9.37463	4.81441	9.12294	1.96061	6.3449	14.0846	18.9721	43.2282	12.6272	18.2679	5.14218	5.89871	1.1406	0.862189	1.68313	3.77427	5.27039	cytochrome P450 71D10-like	AT3G26330.1	N
Ghir_D07G013490	15.1331	29.961	92.6132	11.8708	8.52276	0.995251	12.613	NA	1.74684	2.12154	3.09113	6.07346	7.47845	3.64778	34.6875	8.34259	11.0795	16.0982	56.2185	36.033	7.3472	22.8613	5.20244	12.4692	5.43105	9.63836	6.29293	11.9272	10.0251	Proline--tRNA ligase	AT5G12950.1	N
Ghir_A08G020590	59.4187	68.7781	212.517	41.8332	39.7284	46.1181	59.7343	NA	39.9677	30.9157	3.0899	3.44724	4.71236	3.42449	12.657	8.44016	13.8515	14.7542	31.5994	17.5157	6.41676	9.11332	4.93899	5.72252	4.38595	7.13831	6.24347	6.01262	7.39874	60S ribosomal protein L30-like	AT1G36240.1	N
Ghir_D06G014990	134.517	123.576	415.526	121.62	117.582	122.37	100.741	NA	124.244	113.341	3.08901	8.96906	11.3978	6.92878	20.4054	15.0244	29.0362	25.9243	54.1236	35.3818	11.2187	16.2758	9.42805	11.8307	11.3917	14.6619	13.9001	13.3596	14.4494	60S ribosomal protein L11	AT5G45775.2	N
Ghir_A02G014700	109.238	281.106	868.278	91.4488	65.9375	32.6252	147.865	NA	16.6689	16.1902	3.08879	39.4529	28.6444	29.2532	110.746	39.0894	62.48	144.557	490.832	436.084	35.4996	83.9883	42.4901	37.8412	41.0199	58.0931	45.9623	76.4226	67.4361	inositol-3-phosphate synthase	AT2G22240.1	N
Ghir_A12G022400	1.15207	1.92395	7.11663	0.907589	1.26804	2.21481	2.30427	NA	0.423985	0.46054	3.08845	13.8601	17.7716	12.4355	37.9945	8.29977	25.0829	31.2838	57.3788	46.2974	13.3761	37.173	16.6301	20.3634	13.3505	20.118	11.605	26.1373	19.0974	probable methyltransferase PMT14	AT4G18030.1	N
Ghir_A07G007920	0.468815	3.67022	11.3339	1.04508	0.932961	0.452068	2.75002	NA	0.32985	0	3.08806	0.251484	1.08344	0.329669	1.07662	0.541423	1.49468	1.31741	5.26407	3.95248	0.526126	1.36565	0.377195	0.44191	0.395909	0.342883	0.509577	0.894481	1.35809	probable inactive receptor kinase At5g16590	AT1G48480.1	N
Ghir_A08G018900	73.9215	85.9278	265.284	49.1143	33.626	40.1329	40.218	NA	18.8155	10.4727	3.08729	22.4139	18.4664	18.407	44.9597	23.2179	31.0765	42.6829	90.6667	100.344	14.87	34.7877	16.791	17.2073	16.8916	22.7903	20.265	32.7723	25.7968	tubulin beta-9 chain	AT5G23860.1	N
Ghir_D08G021380	19.0279	21.6317	66.7828	13.7754	10.8526	15.036	17.258	NA	10.8883	4.23542	3.08727	0.992379	1.41108	0.914414	3.10959	1.68594	2.6407	3.21407	8.59591	3.31037	1.50559	2.65657	1.3198	1.79298	0.926988	1.7389	1.12202	1.30305	1.14208	60S ribosomal protein L30-like	AT1G36240.1	N
Ghir_A05G030640	107.361	114.198	352.373	62.325	52.2248	58.6572	82.3272	NA	48.4078	34.2969	3.08562	8.74492	12.932	8.2351	23.353	13.4702	27.79	21.0457	46.7257	31.102	9.20438	14.857	9.13666	11.7681	10.6265	12.4846	13.9842	13.9027	17.3695	60S ribosomal protein L35-like	AT2G39390.1	N
Ghir_A02G019650	15.9734	32.7985	101.185	13.1161	10.9387	5.17865	19.9896	NA	4.05576	4.28397	3.08506	1.00341	1.74152	1.46739	3.284	1.08348	4.12761	1.98142	12.0026	4.2471	1.42366	2.34195	1.15737	2.00174	1.14171	1.31954	1.43009	2.61558	2.77026	Biotin carboxylase 1, chloroplastic	AT5G35360.3	N
Ghir_D02G010660	30.5184	29.9183	94.0544	22.1396	21.8354	14.6642	15.4851	NA	13.5142	10.1916	3.08189	10.4733	6.41609	11.933	16.7506	14.3401	17.5928	23.0342	40.1781	44.2985	10.9422	11.7199	14.594	9.01116	13.6412	10.7717	10.273	8.72822	13.5711	tubulin beta chain	AT5G23860.1	N
Ghir_A07G017130	2.13236	5.50514	16.9633	3.1056	0.734755	1.42483	4.61844	NA	0.732319	1.34526	3.08137	4.68847	2.60347	2.21619	5.47678	2.10798	4.53795	3.95908	9.59387	7.38669	1.89768	6.02902	2.43998	2.1005	0.937254	2.10313	2.12644	4.09452	3.21954	fimbrin-2-like isoform X1	AT5G48460.1	N
Ghir_A08G021690	17.8843	25.833	79.5973	14.7275	15.6256	17.2381	18.7587	NA	11.9324	10.7781	3.08122	7.10092	6.30482	7.17403	11.2975	9.89191	14.2539	10.8899	21.0191	17.1592	7.05062	6.54519	6.39476	5.50574	7.55779	6.97954	8.25412	7.36915	7.9805	probable ribosomal protein S11, mitochondrial	AT1G31817.1	N
Ghir_D08G025790	11.1758	17.4365	53.723	15.6255	14.126	11.4796	14.3742	NA	15.9171	16.4138	3.08106	9.02445	8.84479	9.58974	11.8524	8.98141	10.9125	11.9096	14.2337	5.78769	9.33549	10.3849	9.60442	9.76616	12.7474	12.157	14.1927	8.01713	10.252	putative tail fiber	AT5G11280.1	N
Ghir_D05G024130	31.8181	48.0843	151.09	33.8069	26.7078	23.631	49.0472	NA	29.301	15.7335	3.0805	5.11743	7.93418	7.26495	14.7496	11.2755	17.8941	13.5595	28.5963	20.5412	7.07495	13.4702	8.44605	8.60391	9.84806	10.8004	10.158	10.5858	9.79317	protein KRTCAP2 homolog	AT1G77350.1	N
Ghir_A01G015250	242.086	297.45	915.161	169.89	133.145	125.893	252.582	NA	121.678	75.4481	3.07669	24.1918	27.1553	21.1891	62.2758	43.9432	66.6572	62.1871	127.287	89.9551	29.2917	44.4459	26.9456	31.0855	32.0483	45.0339	32.2044	39.4792	41.0666	60S ribosomal protein L27a-3-like	AT1G70600.1	N
Ghir_D07G012800	45.5357	82.2303	252.922	42.1623	37.4529	33.6791	68.3904	NA	25.1993	11.2825	3.07577	14.471	19.0261	10.9561	51.6158	18.901	37.8059	34.4384	64.6717	53.62	15.1649	27.8026	14.8856	18.4415	12.5732	15.9732	14.0655	23.3274	18.1813	60S ribosomal protein L7-4-like	AT3G13580.3	N
Ghir_D09G016320	31.6824	47.5456	146.205	27.1794	18.4918	16.15	28.8063	NA	16.0951	14.6837	3.07505	10.5094	8.02671	9.13512	21.8804	11.9686	13.0753	14.8023	22.8059	23.339	8.4883	10.7299	11.9851	8.01987	9.70841	9.49926	9.2335	8.77356	11.7738	protein GPR107-like	AT5G18520.1	N
Ghir_D11G002770	50.5396	65.8859	202.355	40.2068	34.0853	40.2131	56.4318	NA	39.7002	25.362	3.0713	9.10991	13.527	10.4964	30.0839	17.2418	25.0786	23.253	43.029	31.9416	13.542	18.825	13.1515	13.3255	14.0184	20.4887	17.6597	16.9398	18.6335	60S ribosomal protein L15-1-like	AT4G16720.1	N
Ghir_D05G017300	1.71507	1.82752	6.94268	1.15049	0.471682	0.179849	2.26082	NA	0.409569	0.146128	3.07087	6.63917	8.55355	6.48853	22.2737	6.05249	15.3	14.073	37.0657	27.789	6.42573	18.4843	8.99625	15.0066	7.09723	12.3415	8.16174	19.8591	14.4032	tobamovirus multiplication protein 1	AT4G21790.1	N
Ghir_A08G003620	2.08315	2.79699	8.58085	1.54692	1.01638	0.189403	1.50671	NA	0.555181	0.345829	3.06789	11.6687	4.24299	4.04881	6.05699	4.18245	3.41706	4.51913	9.74365	9.35671	8.62537	8.53615	5.03774	3.59447	4.22264	1.6994	2.89628	2.74241	4.40921	brefeldin A-inhibited guanine nucleotide-exchange protein 2-like	AT3G60860.1	N
Ghir_D11G006570	12.0921	21.8034	66.8895	11.1627	6.22195	6.05163	13.7134	NA	4.68802	3.22648	3.06785	5.44068	5.12938	4.58145	11.1778	5.23683	12.8722	8.77268	24.1769	12.0642	5.11445	7.50581	3.67695	4.85821	4.10356	5.25424	4.69406	7.62883	5.05359	V-type proton ATPase subunit D-like	AT3G58730.1	N
Ghir_D09G006430	4.84786	2.79421	14.8724	3.2442	3.1165	2.10088	2.42803	NA	2.2664	1.86991	3.06784	4.12818	3.57784	3.61406	2.90707	4.24748	5.50687	4.01674	6.13749	5.45225	4.05525	4.62249	2.65215	3.48821	3.61321	4.99097	3.29283	4.05218	2.17205	3-isopropylmalate dehydratase large subunit-like	AT4G13430.1	N
Ghir_D02G014800	4.01732	3.06785	12.3225	1.44812	2.31741	0.107697	1.76462	NA	0.214203	0	3.06734	0.31513	0.139253	0.265454	1.45024	0.22355	1.86878	1.42866	4.79194	4.76064	0.313101	1.35651	0.277503	0.475172	0.542231	0.463764	0.459608	0.415038	0.978901	CLAVATA3/ESR (CLE)-related 16 -like protein	AT2G01505.1	N
Ghir_A09G014000	60.591	78.8735	241.855	62.0168	44.4097	50.0631	61.6158	NA	56.6842	31.8697	3.06636	1.65549	1.96883	2.31114	3.40222	5.49897	5.69331	4.77172	10.5933	7.26294	3.3628	3.30476	2.44025	2.50981	3.54621	3.63504	3.23418	2.5974	3.02809	40S ribosomal protein S28	AT5G03850.1	N
Ghir_A02G001870	2.04452	1.94303	9.8078	0.745936	0.15175	0.996847	3.2007	NA	0.592731	0.257008	3.06426	2.08706	1.40814	1.20193	2.82891	1.10721	2.05319	2.66266	3.46576	1.54601	4.40486	6.26928	3.2677	6.41437	1.83953	2.81193	2.83388	4.51722	3.05184	ras-related protein RABA5e-like	AT2G31680.1	N
Ghir_D05G018030	1.18506	1.26092	3.86102	0.992618	0.439749	0.222823	0.50742	NA	0.71337	0.228961	3.06207	1.00341	0.749131	0.537122	1.57688	0.816184	4.05799	2.17999	3.75013	3.63092	1.46036	1.27623	0.766311	1.37106	1.27658	1.22767	0.752384	0.809139	1.58191	protein PYRICULARIA ORYZAE RESISTANCE 21-like	AT4G16380.1	N
Ghir_A08G014900	48.8467	74.6531	228.578	52.8398	42.2744	54.5966	54.7539	NA	66.9366	51.891	3.06186	7.1803	6.47076	7.79984	11.6832	10.6711	13.2648	13.2161	28.8893	19.0032	7.49368	10.2306	8.51463	8.79757	10.2652	10.7984	9.61794	12.3274	11.2206	60S ribosomal protein L37a-2	AT3G10950.1	N
Ghir_A11G015530	0.662485	1.64657	5.20934	1.68567	1.05454	1.70158	1.60979	NA	1.12466	1.25543	3.06147	0.76594	1.33391	2.12587	1.2214	1.21403	0.929475	1.08813	1.92845	1.59152	0.885815	0.794828	1.21047	1.70526	1.32322	1.1453	0.953955	0.514546	1.36742	glyoxylate/succinic semialdehyde reductase 1-like	AT3G25530.1	N
Ghir_D09G015520	103.804	145.595	445.704	75.6398	73.9388	43.8382	78.7755	NA	39.444	21.0841	3.06127	10.0649	10.9761	9.13841	24.7239	20.3132	30.808	29.0904	54.1499	40.364	9.51299	17.0865	9.25047	10.8384	10.1857	10.4546	10.8122	10.5716	13.7449	40S ribosomal protein S23	AT5G02960.1	N
Ghir_D01G004820	2.36239	5.05858	18.6297	2.73261	1.45035	4.63014	6.08645	NA	1.49838	1.22376	3.06086	2.36387	2.06515	1.54127	4.2366	1.67357	3.45079	2.26485	9.4701	5.66924	2.41418	4.70685	2.28292	2.6022	1.37414	1.95668	1.80218	2.99415	2.9363	peptide-N4-(N-acetyl-beta-glucosaminyl)asparagine amidase A-like	AT3G14920.1	N
Ghir_D10G005090	75.7611	103.769	317.506	66.2651	70.0741	50.0857	75.6682	NA	53.1272	38.0572	3.05973	0	0	0	0	0	0	0	0	0	0	0	0	0	0	0	0	0	0	ubiquitin-40S ribosomal protein S27a	AT2G47110.1	N
Ghir_A12G014400	2.66446	2.9808	9.49908	3.10717	1.89359	2.0623	2.56302	NA	3.02828	1.04469	3.05715	1.88807	2.15888	2.21589	3.32587	1.3701	4.03274	4.4402	6.74511	4.40636	1.36646	2.2144	0.935545	2.07328	1.19333	1.09838	1.71888	2.04666	2.04189	LysM and peptidoglycan-binding domain-containing 3	AT5G08200.1	N
Ghir_A13G014150	96.2481	140.369	428.884	73.6605	53.7594	55.6038	117.577	NA	58.4761	39.8169	3.05541	12.1321	15.028	14.2563	29.1147	25.4898	44.4826	37.9006	71.7297	48.6589	15.6507	22.3368	15.9734	16.4086	19.8414	19.374	20.516	18.9279	24.2451	40S ribosomal protein S8-like	AT5G59240.1	N
Ghir_D12G011730	0.651408	1.02186	3.97778	0.811744	0	0.350561	1.30223	NA	0.557789	0	3.0546	1.40901	3.12196	1.74916	5.83759	0.869062	2.82499	2.4936	4.00698	1.663	1.70375	4.13343	2.00591	2.35332	0.886701	1.54003	1.72152	1.84629	2.30671	pentatricopeptide repeat-containing protein At3g61520, mitochondrial-like	AT3G61520.1	N
Ghir_D12G012880	13.4386	18.1924	55.5552	8.18764	4.98496	3.82962	14.7445	NA	1.55995	0	3.05376	3.3751	6.13098	2.5525	13.7536	1.74105	7.99692	9.77052	16.0969	14.5309	4.32409	9.10904	4.68208	6.79903	1.05794	2.25153	1.99608	4.37826	2.10096	metal tolerance protein 1-like	AT2G46800.1	N
Ghir_D13G003900	11.9024	15.6968	47.9265	13.4153	7.42467	11.7382	3.67579	NA	5.39409	5.6686	3.05326	2.68779	0.776238	2.34234	4.5221	2.92665	8.39892	7.521	14.2724	8.87002	0.470995	1.4083	2.18501	1.20335	2.3026	0.915545	1.73567	1.67327	1.63095	cyclin-dependent kinase inhibitor 7-like	AT1G49620.1	N
Ghir_A11G002770	46.6914	50.7213	154.854	28.1	33.0719	34.3298	36.4975	NA	36.642	37.9501	3.05304	8.9392	8.76755	6.50036	30.5091	12.4395	23.4033	20.2837	45.7959	32.2678	10.1188	17.6576	9.8535	12.5751	10.7239	18.1758	14.506	17.6936	16.9964	60S ribosomal protein L15-1-like	AT4G16720.1	N
Ghir_A05G003100	17.9734	23.4996	71.6651	17.4894	18.1666	18.4526	17.8264	NA	19.3598	21.6936	3.04963	2.93778	2.65366	2.42301	5.5086	4.1458	5.32166	5.18319	11.968	4.17638	4.05896	5.05765	3.32185	3.15786	4.49265	5.39446	3.39542	4.34689	3.40783	transmembrane protein 258	AT4G29735.2	N
Ghir_A06G020390	12.4588	13.2185	47.3229	9.25379	9.18076	6.39066	15.5185	NA	6.98945	6.07834	3.04944	5.69509	7.19367	5.6668	28.0317	12.5288	20.4223	14.589	27.5402	15.9806	4.6945	12.3531	6.72821	10.2285	6.41623	8.6229	5.99472	9.04664	9.14596	mitochondrial-processing peptidase subunit alpha-like	AT1G51980.1	N
Ghir_D05G036280	9.49792	25.2077	76.6367	8.03077	4.89233	5.22748	16.6818	NA	1.68713	1.15438	3.04022	1.2295	4.62737	1.68965	5.18646	1.27138	1.32705	2.97425	6.80153	6.69932	1.79432	5.56544	0.726799	3.5781	0.365057	0.832967	0.405938	1.37272	0.896171	putative G-protein coupled receptor	AT1G53035.1	N
Ghir_D12G015480	0.952755	1.11395	3.3834	0.766763	0	0.311886	0.123705	NA	0.293311	0	3.0373	0.0334318	0.275566	0.414705	0.288326	0.914658	1.95736	0.462123	1.82965	2.06236	0.0104151	0.0113207	0.0308016	0.0161558	0.19801	0.15414	0.425993	0.502818	0.953029	protein MICRORCHIDIA 7-like	AT5G50780.1	N
Ghir_D11G021840	10.8147	13.5558	41.1668	5.90604	4.27414	2.54906	9.47676	NA	2.8334	0.569474	3.03684	3.52876	3.46569	1.66923	9.29975	2.73018	9.83071	7.61539	16.9833	10.2895	2.66114	7.12185	3.2683	5.22586	2.83722	7.00057	5.53985	6.94877	7.22345	PREDICTED: uncharacterized protein At3g49720-like	AT3G49720.1	N
Ghir_A08G025610	155.291	165.361	502.162	134.437	115.377	117.19	139.991	NA	116.674	80.1047	3.03676	36.7848	32.999	39.5722	29.9749	47.7583	51.4166	51.5136	96.9227	62.3618	42.2309	50.2895	44.2058	42.0284	47.09	56.7038	47.2915	48.8522	47.9806	profilin 2	AT2G19760.1	N
Ghir_D08G008320	41.3583	61.7185	187.388	26.8214	19.2962	23.9377	45.0632	NA	19.4326	9.00118	3.03618	5.80527	5.56588	5.02224	11.1153	7.88856	13.2844	11.7078	29.2527	19.8953	6.39784	10.8622	5.69628	7.87104	7.71958	9.0793	6.0046	6.31213	9.05543	60S ribosomal protein L18-2	AT3G05590.1	N
Ghir_D11G015060	23.2484	31.7547	96.3993	19.074	18.2851	22.0111	26.8783	NA	16.546	11.9277	3.03575	3.63387	5.20869	6.44185	9.39213	8.47802	12.7709	10.0007	17.4787	18.6112	4.9235	7.68587	7.52298	6.10549	6.72807	8.85486	7.64941	6.4432	9.74958	peptidyl-prolyl cis-trans isomerase FKBP15-1-like	AT5G48580.1	N
Ghir_A13G008600	1.48705	1.3668	7.01209	1.96925	0.161015	0.408669	1.29965	NA	2.31162	2.19455	3.03341	4.26703	2.61001	3.06092	2.78701	1.94903	2.14066	4.49946	6.36126	6.90225	5.13469	3.52712	5.85098	2.82825	5.13211	3.76345	9.29261	3.22618	10.4347	non-specific phospholipase C3-like	AT3G03520.1	N
Ghir_A09G016080	130.443	185.915	563.736	94.4924	74.7222	68.4031	151.047	NA	59.4179	42.8589	3.03222	10.4751	16.2692	11.9046	23.9803	13.9501	26.459	27.8649	59.6482	42.5275	13.0009	22.2461	13.552	20.6984	12.8111	18.1975	12.9926	16.8019	19.5863	40S ribosomal protein S23	AT5G02960.1	N
Ghir_A13G018630	112.709	168.832	511.524	103.293	77.002	91.869	126.468	NA	112.167	72.0707	3.02977	5.5362	9.42557	8.79495	21.0799	14.1264	19.5542	20.1304	51.4932	29.053	10.1182	17.4705	9.7715	13.5817	11.2799	21.1402	12.6342	17.7041	12.9212	40S ribosomal protein S21-like	AT5G27700.1	N
Ghir_A07G007300	19.942	47.3536	143.422	22.3211	14.1822	15.2	28.0468	NA	15.6323	9.37044	3.02874	2.76782	2.97931	2.32881	11.9169	5.45711	8.99569	8.98581	22.2238	14.4586	3.90308	6.02343	3.20754	3.66044	1.97448	4.3853	3.01849	6.74609	5.47054	40S ribosomal protein S7-like	AT1G48830.1	N
Ghir_D09G018180	68.5934	105.851	320.462	58.3881	54.5376	57.5921	95.326	NA	50.9551	41.6632	3.0275	11.4495	10.2036	6.40461	18.3041	14.1814	22.763	22.5565	48.7853	35.4591	12.0462	18.2657	11.1114	12.7643	13.8709	15.8473	13.3385	13.7993	14.8932	40S ribosomal protein S13	AT4G00100.1	N
Ghir_A09G024020	1.45015	3.82991	11.5927	1.54596	0.709408	0.826841	2.21964	NA	0.53359	0.162751	3.0269	0.592463	1.75908	1.14867	1.94975	1.57469	3.21404	1.62041	5.95865	4.3948	1.17751	1.14485	1.26137	1.67456	1.69284	0.88565	0.862182	2.22356	1.55444	1-aminocyclopropane-1-carboxylate oxidase homolog 1-like	AT1G06620.1	N
Ghir_D09G024390	3.35792	8.32717	25.6243	2.87614	2.39544	1.26126	8.46697	NA	1.04467	0.161355	3.02638	0.309617	0.438718	1.37123	3.26123	0.683422	0.710076	1.95285	3.43868	3.45348	0.398599	1.70573	1.24452	0.95602	0.286417	0.177096	0.293501	0.521015	0.966273	PREDICTED: uncharacterized protein LOC107931385	AT3G06890.1	N
Ghir_A13G002540	3.20791	4.21428	12.7529	2.23315	2.51758	2.85188	1.85715	NA	1.55067	0.143192	3.02613	0.2682	0.534316	0.510691	1.67874	0.957307	1.42947	1.29752	3.34276	2.51054	0.282225	1.0998	0.0308016	0.528365	0.478976	0.449573	0.43003	0.307229	0.511966	B-box type zinc finger ncl-1	AT2G01818.1	Y
Ghir_D09G025290	52.1132	71.6443	216.653	37.138	33.7152	32.8692	57.783	NA	27.6428	15.7246	3.02401	10.1198	11.2479	9.91337	27.1563	19.8168	36.4761	32.4874	64.3137	34.2574	8.82446	17.4195	11.1445	11.5207	12.4643	16.9528	14.5273	15.5024	18.3666	60S ribosomal protein L17-2-like	AT1G27400.1	N
Ghir_A03G017470	14.207	20.6551	62.4367	9.03846	12.0785	3.51506	6.84893	NA	1.98312	2.29064	3.02282	1.7771	2.24754	4.00292	7.25843	8.7543	11.9618	8.60162	37.4834	26.4858	1.96521	3.86437	2.49055	2.84383	4.79565	4.40897	3.54016	4.04586	3.42427	hypothetical protein COLO4_07391	NA	N
Ghir_D08G006240	44.2219	57.9841	175.206	26.9116	23.0373	25.7764	53.1673	NA	20.5387	16.8654	3.02162	4.50419	2.8522	4.87388	12.2666	7.85652	16.4649	14.2578	30.8742	14.9083	4.15799	9.41861	5.86014	6.48671	5.853	8.54093	7.79297	5.99269	8.72122	acyl carrier protein 1, mitochondrial-like	AT2G44620.1	N
Ghir_A11G034100	29.8778	33.0588	99.7696	14.2775	12.3849	19.5949	27.1307	NA	12.1753	5.20745	3.01795	5.89143	7.63593	4.23521	15.6462	9.11299	12.9954	12.2279	26.716	19.6293	7.49713	10.1053	4.78394	6.56807	4.8188	8.0252	6.52565	7.58082	6.18865	60S ribosomal protein L6-1-like	AT1G74050.1	N
Ghir_A11G001430	4.64639	5.37279	16.2022	3.12427	3.40216	2.06562	1.61462	NA	1.63021	0.766847	3.01561	1.23048	1.81883	1.36055	3.47819	0.786693	2.25536	0.853961	3.47157	2.04364	1.69074	2.3587	1.72297	1.38763	0.458334	1.09331	0.502629	1.39093	1.53836	vesicle transport protein SFT2B-like isoform X1	AT5G24170.1	N
Ghir_A09G001660	83.3013	191.231	576.467	61.887	46.4021	35.5624	136.16	NA	20.9129	7.88009	3.01451	9.64872	14.6069	4.02487	36.6436	3.76735	18.3027	11.8252	41.5047	20.9688	8.81423	28.3553	5.81086	15.6101	3.95179	7.82165	5.00415	9.88334	7.16111	gibberellin-regulated protein 4-like	AT5G15230.1	N
Ghir_D10G012380	1.22148	3.62216	10.9171	2.61906	0.558145	0.712995	0.70018	NA	1.25696	0.853758	3.01396	1.23886	0.864618	1.42383	0.977865	1.28187	1.20646	2.47224	2.1373	1.28312	0.657448	0.683914	1.61188	0.615031	0.687501	0.287845	0.43888	0.656633	1.09631	PREDICTED: uncharacterized protein LOC107914549 isoform X1	AT2G38500.1	N
Ghir_A08G003920	131.903	216.471	652.211	105.489	74.9505	76.3622	156.867	NA	63.648	50.5326	3.01293	7.01519	5.46468	4.34836	16.8282	12.2062	29.7787	19.6341	60.7837	32.9964	5.9987	14.2988	5.71057	9.30041	8.42357	14.6775	8.31781	12.4335	11.0829	60S acidic ribosomal protein P1-like	AT1G01100.1	N
Ghir_A09G016620	1.36899	2.37217	13.6397	1.31985	4.52767	0	1.03453	NA	0.225984	0.955296	3.01252	0.663692	0.390385	0.371985	0.455913	0.380392	0.474915	1.81533	4.20528	3.57712	0.527145	0.450765	0.26714	0.485573	0.0521312	0.14367	0.0326054	0.527988	0.128992	ADP-ribosylation factor GTPase-activating protein AGD7-like	AT3G53710.1	N
Ghir_D09G004560	0.202993	1.00487	3.0264	0.633886	0.461448	0.281083	0.510965	NA	0.269576	0.281044	3.01173	0.675758	0.832846	0.117043	0.388956	0.218831	0.0119384	0.493346	0.244545	0.31113	0.582276	0.481058	0.550084	0.313297	0.385325	0.0557105	0.443589	0.362343	0.330674	short-chain dehydrogenase TIC 32, chloroplastic-like	AT4G23430.2	N
Ghir_D02G000220	1.17921	1.71562	5.16696	0.602909	0.118592	0.225579	0.578629	NA	0.4196	0	3.01172	1.8322	3.34387	1.84042	11.263	3.23195	9.68017	9.29032	26.1505	24.5597	2.82107	7.77219	1.6476	4.31884	1.12456	2.69706	2.07899	2.83108	3.10238	protein RETICULATA-RELATED 3, chloroplastic-like	AT3G08640.1	N	qFWPB_D02
Ghir_A01G020060	91.8152	120.209	361.599	78.4413	54.5494	60.9565	94.0473	NA	80.7495	39.8605	3.00809	6.82473	5.55107	8.08675	16.3365	18.166	29.8367	17.0418	40.0869	25.181	7.9102	10.8835	8.48605	9.47335	10.7134	12.9626	9.05345	11.2412	12.4526	60S acidic ribosomal protein P2A-like	AT2G27710.1	N
Ghir_A06G007290	1.48735	1.85849	5.64188	1.38453	0.221692	1.48893	1.30765	NA	1.87559	1.58735	3.00806	11.1587	10.2234	9.84046	9.66173	13.1089	29.692	14.743	22.9671	16.7808	15.3698	12.6308	13.0771	11.0545	15.3288	18.6527	15.2011	8.62354	15.9473	probable LRR receptor-like serine/threonine-protein kinase At4g29180 isoform X1	AT4G29180.2	N
Ghir_A03G015570	20.6203	25.0874	78.9378	14.6559	13.8222	13.6249	26.2704	NA	9.57637	4.68716	3.00482	2.14094	2.81342	1.59934	4.93273	2.6601	6.20866	3.81128	9.02072	6.35028	2.91517	4.68161	2.98412	2.78556	1.90019	3.04604	2.39782	2.99032	2.66092	protein NUCLEAR FUSION DEFECTIVE 6, chloroplastic/mitochondrial isoform X2	AT1G70350.1	N
Ghir_D12G022470	43.6615	73.8543	221.809	43.0563	35.0126	36.1037	53.255	NA	33.735	24.4214	3.00334	15.9854	13.8756	13.8524	22.8999	16.5784	25.0684	15.275	33.5823	32.8064	19.2789	21.6353	13.0103	16.9478	12.8069	17.7439	14.0584	13.5608	15.3905	ATP synthase subunit delta', mitochondrial-like	AT5G47030.1	N
Ghir_D07G017060	2.89528	6.86307	20.5869	3.64857	2.5867	0.124986	1.05006	NA	0.618826	0.145343	2.99967	1.0798	0.706678	1.06333	3.12782	1.54484	7.89613	7.11183	20.2337	11.7269	0.547975	2.06237	0.997727	0.982656	0.802001	2.69437	3.06476	1.99326	4.23867	probable LRR receptor-like serine/threonine-protein kinase At5g48740 isoform X1	AT5G48740.1	N
Ghir_A13G003130	27.646	20.4531	105.175	23.3686	18.7587	27.503	18.9574	NA	35.0836	19.8067	2.99785	4.20278	5.50134	5.3241	11.6035	7.00765	9.76915	7.90352	9.90681	4.78666	6.43902	6.11251	6.84286	5.55038	7.75949	8.11608	5.8447	6.41567	6.49906	RRNA processing protein-related isoform 1	AT5G61330.1	N
Ghir_D10G010460	136.512	189.643	568.48	89.5595	61.0171	77.6568	148.555	NA	75.1826	42.8136	2.99763	15.2234	19.657	13.1297	38.6156	25.7782	43.198	37.041	81.9261	62.7679	19.9864	28.5326	17.4496	22.0023	21.1473	20.806	23.1099	28.8751	24.7845	60S ribosomal protein L26-1-like	AT3G49910.1	N
Ghir_A13G019790	227.773	205.33	717.866	185.966	160.403	196.411	184.434	NA	239.646	180.479	2.99553	6.07643	6.02336	4.95846	12.0308	9.10397	15.3018	12.4711	30.2094	18.1996	6.52483	8.90783	5.83335	7.26198	6.34033	9.9557	8.22201	8.86154	5.09397	60s ribosomal protein l39-3	AT4G31985.1	N
Ghir_A13G001340	334.142	343.468	1028.5	259.159	198.451	219.202	279.834	NA	267.767	149.599	2.99444	5.23388	4.83365	5.38329	14.7785	8.02929	14.6242	14.0339	26.6077	13.1012	7.18895	9.64692	5.72624	6.75893	8.19269	10.2159	7.47148	8.59329	6.38395	trihelix transcription factor ASIL2	AT5G05550.2	Y
Ghir_D09G024940	51.7938	77.8927	233.051	41.2871	29.9571	31.1377	51.113	NA	28.6378	20.6539	2.99195	3.88357	6.26182	4.47167	13.0809	5.79325	13.9228	12.9631	29.9779	17.4458	8.33411	9.42927	4.54687	6.76518	6.18795	9.0287	7.19608	6.52943	7.1856	40S ribosomal protein S19-3-like	AT5G61170.1	N
Ghir_D05G021910	15.9662	18.3826	54.9553	11.4835	9.66474	9.68719	12.3453	NA	8.42196	8.03775	2.98952	3.22999	2.68866	1.83904	7.5063	4.60893	7.26345	6.4122	10.9254	10.051	3.30937	3.87267	2.73815	2.81906	2.91589	3.84405	4.34667	5.31029	3.93947	putative 39S ribosomal L53, mitochondrial	AT5G39600.1	N
Ghir_A05G015560	101.432	138.787	414.885	74.3776	56.4919	60.1978	84.6811	NA	69.7943	33.5581	2.98936	11.8118	13.525	14.7253	30.0992	16.9751	29.7331	30.1216	51.7137	40.6492	19.7279	19.9503	17.5966	15.2256	24.4807	18.7779	22.9825	16.8157	19.4515	60S ribosomal protein L32-1	AT4G18100.1	N
Ghir_D08G024840	7.07189	4.98881	21.132	2.70559	1.41358	0	0.798613	NA	0.324427	0	2.98817	0.413699	0.497464	0.202282	2.58224	3.61068	25.5821	13.9908	20.1001	10.384	0.34958	0.980057	0.227302	0.755629	0.343556	0.65503	0.525375	0.624774	1.01817	omega-hydroxypalmitate O-feruloyl transferase	AT1G65450.1	N
Ghir_D09G005950	11.2913	18.3615	54.8431	6.98531	5.74141	2.66647	8.96133	NA	3.11699	0.914754	2.98686	2.65075	2.62163	1.78537	6.81047	1.99287	5.81624	4.13601	7.88076	9.11411	2.31614	3.81611	1.67429	2.13812	0.864592	1.9793	1.59384	2.37996	3.50559	uncharacterized GPI-anchored protein At3g06035-like	AT3G06035.1	N
Ghir_D02G013730	13.1691	16.7264	50.1528	14.625	11.3887	13.3921	16.7958	NA	10.6349	8.128	2.98603	6.2598	7.06676	3.16435	10.3051	9.76123	5.97691	10.2259	13.6692	7.82517	5.85412	9.17792	6.99116	9.10599	7.0242	8.1359	6.82651	7.10464	5.2938	sigma intracellular receptor 2-like	AT2G32380.1	N
Ghir_A11G023280	0.442626	0.293653	1.53752	0.443904	0	0.0928345	0.51543	NA	0.374201	0	2.98299	0.579937	1.15881	0.861047	0.888129	0.903312	1.36681	0.833677	0.687941	0	0.515711	0.887228	0.537586	0.669095	0.896274	0.342042	0.108012	0.61607	0.284412	MADS-box transcription factor 7-like	AT1G77950.1	Y
Ghir_A11G021400	29.7053	26.9578	88.5384	24.5689	26.0286	17.172	25.6712	NA	22.7483	15.3427	2.98056	7.18122	9.72899	6.25987	11.4928	11.1629	12.058	10.9207	14.1835	11.012	7.10172	6.8007	6.26546	7.38217	10.2872	6.97145	8.83702	5.68003	10.1623	Ribosomal protein L23/L15e family protein, putative	AT4G39880.1	N
Ghir_A13G011760	14.7079	20.2796	60.421	8.04107	7.26419	5.93112	17.5014	NA	4.40693	1.56283	2.9794	7.32137	5.68999	4.26245	17.6418	12.3172	23.2162	16.1689	29.6286	27.5032	5.93938	12.951	6.00928	7.61574	4.5094	5.78885	4.92045	6.74743	9.45076	calreticulin-like isoform X1	AT1G56340.1	N
Ghir_D12G005600	17.8533	74.3801	221.513	17.714	16.4929	3.84572	20.2329	NA	2.74272	20.3266	2.97812	0.576032	0.341256	0.244296	0.502832	0.126906	0.336379	0.371952	4.99059	2.58851	0.898573	1.00992	0.401229	1.36583	0.281547	0.575858	0.169523	1.29545	0.877875	non-specific lipid-transfer protein 2-like	AT1G48750.1	N
Ghir_D02G023030	0.342027	1.28161	3.81673	0.487491	0.366357	0	0.559691	NA	0.00806414	0	2.97808	0	0	0	0.388853	0	0.131923	0.169069	0.460531	0.14586	0.0327731	0	0.0211497	0.0161558	0	0.154812	0	0	0.0911694	Inositol monophosphatase	NA	N
Ghir_A04G008450	2.55351	2.2059	9.45697	1.54565	1.40509	0.896965	3.17639	NA	0.938626	0.164322	2.97727	0.500614	0.229638	0.339945	2.1632	0.611589	0.890053	1.22339	4.91512	2.61107	0.569034	1.27007	0.543931	0.642829	0.166908	1.04772	1.03608	1.75418	1.08787	protein IQ-DOMAIN 1-like	AT5G03040.1	N
Ghir_A11G028420	0.283603	0.366647	1.09144	0.142256	0.0881547	0	0.299666	NA	0	0	2.97681	2.39105	6.95487	1.90392	10.6832	1.57038	7.1612	5.77823	14.6945	9.32285	4.71527	8.91257	3.67755	6.73633	1.45364	3.95473	3.25679	10.1698	4.64832	sodium/hydrogen exchanger 1-like	AT3G05030.1	N
Ghir_A05G029560	0.209603	0.145482	2.04052	0.248875	0	0	0.685588	NA	0.0816081	0.569762	2.9763	0	0.406545	0.170343	0.0478044	0	0	0.135255	0.16308	0.225008	0	0.0776399	0.0979423	0.0324173	0.093886	0.24725	0.451767	0.131569	0.0210675	uncharacterized transporter YBR287W-like	AT1G76520.1	N
Ghir_D12G020080	0.209217	1.09579	3.259	0.262365	0	0	0	NA	0.0376479	0	2.9741	0.0334318	0.0344457	0.0530638	0.227071	0.391294	0.402641	0.910982	2.53883	1.60603	0.177056	0.279808	0.609419	0.29165	0.198204	0.153971	0.130422	0.418163	0.0227924	PREDICTED: uncharacterized protein LOC105764762 isoform X2	NA	N
Ghir_D05G012160	9.47348	16.5602	49.2403	7.67642	5.93066	5.76825	6.17211	NA	2.66576	0.920937	2.97342	3.02556	3.35855	3.09838	9.98775	2.87631	10.3071	8.50793	20.8286	16.1254	4.17151	7.04575	4.98083	5.3223	2.48843	3.70063	2.90116	5.16987	4.0798	probable receptor-like protein kinase At1g80640	AT1G80640.1	N
Ghir_A06G017730	33.9413	53.1983	158.133	30.2124	20.4051	23.4476	30.5526	NA	22.65	18.5078	2.97252	7.37367	8.68899	8.15291	14.6867	8.80448	21.7004	16.2587	26.4746	15.8925	8.44883	10.7726	6.98468	7.66563	11.257	11.3965	10.5597	9.62932	9.76896	60S ribosomal protein L35a-1	AT1G07070.1	N
Ghir_D11G005820	25.1308	46.298	137.612	30.2399	24.0451	19.3079	39.3651	NA	25.5524	12.0411	2.97232	17.9216	13.2242	17.3418	18.6861	20.0283	31.1844	31.3934	62.5427	52.2515	15.0858	17.8367	17.2463	12.6863	25.8456	26.5326	32.1862	22.4448	37.7783	annexin D2-like	AT5G65020.1	N
Ghir_A11G023720	40.5944	98.3262	292.169	42.5212	34.082	17.7932	59.2181	NA	15.704	7.33459	2.97143	14.9871	17.3536	11.7078	26.4241	16.9875	28.1727	31.9207	89.0492	74.9156	16.7637	34.9142	16.4104	20.8874	15.4608	20.6957	14.3428	21.5062	23.9914	actin-7	AT5G09810.1	N
Ghir_D07G003190	0	0.64299	3.40498	0.167272	0	1.14599	0.63631	NA	0.172081	0	2.97122	4.45363	5.05761	3.64645	15.9017	3.10956	11.8758	7.23809	17.5919	9.84195	6.14326	8.69923	6.49768	8.62237	3.34496	6.46844	4.5023	12.4921	7.92835	serine carboxypeptidase 24-like	AT4G30610.1	N
Ghir_A07G002110	4.26698	5.53013	16.4262	2.91677	2.18138	1.36495	5.49128	NA	1.02227	0.176422	2.97031	3.75963	5.28831	2.28609	12.2802	2.3537	7.04327	6.75146	10.8854	5.18061	2.95061	8.95051	3.20893	6.60553	1.34354	3.0472	1.86532	5.31127	2.91034	mechanosensitive ion channel protein 10-like	AT5G12080.1	N
Ghir_D03G016960	78.2013	114.88	341.055	85.8617	50.845	62.7585	74.1259	NA	68.1412	38.6903	2.96879	66.4112	58.1137	64.7875	42.1452	66.344	60.4004	61.9261	116.442	84.7619	69.5606	64.2921	72.89	57.9068	81.435	79.4486	67.9557	54.7297	70.8722	bifunctional dTDP-4-dehydrorhamnose 3,5-epimerase/dTDP-4-dehydrorhamnose reductase	AT1G63000.1	N
Ghir_D05G015380	136.001	172.345	511.543	103.326	79.0125	88.5807	127.152	NA	99.207	58.9513	2.96813	15.2911	14.087	16.1719	39.8554	26.1973	44.0901	34.8664	67.6714	42.1982	21.4704	24.3831	20.0611	17.9215	26.2927	27.2712	25.7494	25.485	30.1591	60S ribosomal protein L32-1	AT4G18100.1	N
Ghir_D07G021530	47.0008	62.1619	184.447	38.8718	59.013	43.2505	49.5712	NA	34.8645	51.2571	2.9672	8.28039	6.76809	8.79235	17.4436	14.5884	30.0918	20.8923	37.0111	28.4503	7.98451	11.0167	9.1303	8.21485	12.9607	11.8152	12.5485	6.89332	11.4647	peptidyl-prolyl cis-trans isomerase FKBP15-1	AT3G25220.1	N
Ghir_D07G006110	4.3157	4.71518	13.9887	2.67274	1.22451	2.09086	3.89196	NA	2.29251	0.65858	2.96674	0.347699	0.843927	0.457358	1.11469	0.877807	2.54324	1.58334	3.28369	2.67202	0.831639	1.02262	0.614764	0.853092	0.29707	0.689234	0.627733	0.428681	1.18908	PREDICTED: uncharacterized protein LOC105786663	AT5G63150.1	N
Ghir_A10G019660	3.55166	4.30966	12.7837	2.99137	1.12561	2.25916	2.28516	NA	2.16448	1.61419	2.96629	9.77198	8.67624	9.37592	9.68272	8.70848	10.4659	5.54222	10.3023	4.82583	9.32077	6.83669	8.12307	4.11932	6.08679	4.41021	8.35391	4.08226	5.68543	heat shock 70 kDa protein 17-like	AT4G16660.1	N
Ghir_A09G020670	9.20934	13.8541	41.0918	11.6865	10.3735	6.8886	6.81671	NA	10.7101	4.97963	2.96604	4.92724	6.98131	8.09172	10.8959	9.03905	7.12345	6.12751	11.9667	7.54504	5.9996	5.88678	7.80592	6.06776	10.3275	5.83596	9.16066	4.35756	6.88502	tobamovirus multiplication protein 2A-like	AT1G32400.1	N
Ghir_A10G012580	68.1713	60.9965	202.19	60.5289	41.6995	53.1095	60.7987	NA	44.0723	24.4556	2.9659	0.211735	0.0574096	0.0319392	0.0420333	0	0.631617	0.168073	0.407724	0.137505	0.465902	0.397873	0.0870599	0.291122	0.0312123	0.19465	0.0631925	0.0992056	0.85921	glycine-rich cell wall structural protein-like	NA	N
Ghir_A12G025530	30.8671	39.5673	117.332	20.8001	17.4492	19.3815	33.293	NA	22.589	10.7342	2.96538	2.15502	3.0243	2.04041	8.20797	3.92784	9.28848	6.0877	10.6531	6.43971	2.8922	4.74345	2.54765	3.25361	2.37007	4.33783	2.20481	3.88694	3.24465	mitochondrial import inner membrane translocase subunit Tim13	AT1G61570.1	N
Ghir_D10G021000	10.2021	18.45	54.7102	8.88106	6.48437	5.54051	17.3459	NA	5.43998	3.87398	2.96532	9.92626	14.9708	7.84053	36.7067	9.21017	20.0188	20.5259	47.3699	34.0313	10.8726	26.3765	11.487	16.9018	8.90467	13.0309	7.65366	17.38	12.1898	dolichyl-diphosphooligosaccharide--protein glycosyltransferase subunit STT3B	AT1G34130.1	N
Ghir_D06G022380	9.58449	11.5871	34.3412	9.9692	6.40416	9.37059	10.6162	NA	11.374	6.06456	2.96374	1.00093	0.588919	0.957033	1.40332	0.848277	1.0775	0.66401	2.38833	3.20604	1.16721	1.50995	0.847737	1.47422	1.22934	1.43838	1.14981	1.26659	0.698493	hypothetical protein B456_010G240500	NA	N
Ghir_D09G023890	36.0698	51.5448	152.667	36.3146	26.3794	38.8625	37.4819	NA	37.2325	25.595	2.96183	2.06546	1.69119	2.21614	3.71734	3.45284	5.26072	3.75691	8.42667	4.81741	1.69368	2.97818	2.8848	2.3166	3.50199	4.38337	2.74151	1.88766	2.69381	50S ribosomal protein L33-like	AT5G18790.1	N
Ghir_A05G006360	22.604	40.4025	119.657	14.2257	14.3599	8.11735	27.5015	NA	5.11792	3.81509	2.96161	9.68479	17.9661	8.76422	27.4983	9.86167	29.5071	20.8959	53.9196	50.3605	10.8909	17.7301	7.18928	15.5065	6.03681	10.6483	7.25378	22.3627	15.238	peroxidase 46-like	AT2G24800.1	N
Ghir_D08G009150	0	0.165168	1.83604	0.526098	0.602459	0.619956	0	NA	0.0538589	0	2.96157	0.0620373	0.114819	0	0.53889	0.207889	0.795448	0.777719	2.67947	1.86373	0.226865	0.122235	0.141472	0.0863757	0.187274	0.0548696	0.105321	0	0	AAA-ATPase At5g57480-like	AT5G57480.1	N
Ghir_D12G004000	57.8387	71.129	210.626	51.8442	40.913	47.5635	66.2817	NA	47.175	34.7829	2.96118	5.5266	9.27918	8.608	14.0239	10.489	20.8379	11.2648	27.1394	15.8417	10.093	13.1612	10.5299	9.49679	10.4647	15.055	12.5206	11.9592	11.6106	cytochrome b-c1 complex subunit 6-like	AT1G15120.2	N
Ghir_A11G018640	84.9613	139.251	412.302	76.192	56.5369	45.5961	98.2563	NA	52.8836	36.7689	2.96085	18.5832	22.5063	17.5799	40.6787	33.2604	39.2335	45.0209	129.767	57.0498	21.6655	38.5216	22.5939	32.525	24.6287	37.9557	27.9647	40.8551	29.6634	60S ribosomal protein L8-3	AT4G36130.1	N
Ghir_D06G011990	9.96477	22.62	66.9238	11.79	9.49704	5.57286	16.3803	NA	3.45766	1.47863	2.95862	19.7101	20.0977	15.7448	60.5256	24.6033	37.4188	37.0418	64.2139	47.6779	21.8046	38.3316	21.4701	28.3005	16.4131	20.7514	13.8069	27.6182	22.3594	importin-5-like isoform X1	AT5G19820.1	N
Ghir_D12G027800	49.8219	74.2179	219.582	39.5912	25.115	28.1271	54.5121	NA	29.5357	20.7389	2.95861	4.48954	4.45927	2.716	10.8138	7.15143	16.4974	14.0086	30.992	17.3523	4.02834	8.68841	4.7398	5.84158	4.56851	7.93806	6.06322	7.5688	7.52163	40S ribosomal protein S13	AT4G00100.1	N
Ghir_A12G010490	203.735	334.213	988.476	174.713	170.266	143.819	263.964	NA	114.129	100.515	2.95763	30.7075	38.5729	26.0659	68.0315	39.6996	84.3039	89.1749	210.549	142.65	33.8896	65.9805	31.4049	44.9735	31.4756	47.9693	35.7262	54.944	64.1432	nucleoside diphosphate kinase B-like	AT4G09320.1	N
Ghir_D07G019200	2.59372	8.18373	24.1976	3.16769	2.08815	4.26943	2.84182	NA	2.47402	1.80791	2.9568	2.39891	1.76489	3.12692	3.72897	2.44555	5.85362	4.938	10.5905	8.27903	1.2288	2.91809	2.56096	4.20488	2.90631	5.09886	5.60428	5.33839	4.84938	probable inactive receptor kinase At1g48480	AT5G16590.1	N
Ghir_D06G021510	10.8299	16.0563	47.4612	7.45123	4.99845	4.37943	12.843	NA	4.86631	2.14899	2.95592	5.16726	7.35713	4.45639	27.2314	10.8824	21.5376	16.3169	30.998	22.2306	5.19844	11.7661	6.69305	9.62778	4.19108	8.65681	6.37917	8.76598	7.39877	mitochondrial-processing peptidase subunit alpha-like	AT1G51980.1	N
Ghir_A02G011790	33.9064	53.0248	156.683	31.8863	29.2294	30.256	45.4446	NA	26.0534	16.3364	2.95491	3.81618	5.94474	5.16482	9.93567	6.92479	12.4148	10.5589	23.1644	17.2232	6.49808	7.58202	5.1864	5.63686	5.1984	7.21901	6.27312	8.74743	8.2764	cytochrome b-c1 complex subunit 7-2	AT5G25450.1	N
Ghir_D02G004660	158.442	187.676	554.553	131.784	133.804	139.957	150.484	NA	125.18	96.0343	2.95484	8.30096	6.8596	6.53115	15.8263	12.9405	20.9505	21.4088	52.6863	22.3277	8.15782	14.5649	9.12478	12.1	8.80795	18.7627	12.8041	16.6423	13.1019	60S ribosomal protein L23	AT3G04400.1	N
Ghir_D08G019480	10.5207	25.315	74.7745	9.92058	14.3323	3.51202	23.9817	NA	4.30539	9.72454	2.95376	9.06354	12.6077	2.58462	4.52394	1.27174	8.08941	7.28945	34.0512	26.3609	8.14135	25.9178	8.37393	17.4315	3.0261	4.66177	2.02235	8.61764	5.72113	protein HOTHEAD-like isoform X1	AT1G12570.1	N
Ghir_D05G036870	2.24508	15.1568	44.7685	2.99711	4.37126	3.33511	4.71893	NA	0.886686	0.678543	2.95369	0.230805	0.0459276	0.0212928	0.108173	0	0.0838693	0	0.116235	0	0.37675	0.701124	0.0870599	0.529078	0.135447	0.354529	0.0326054	0.307833	0.511288	PREDICTED: uncharacterized protein LOC105768330	AT3G15534.1	N
Ghir_D01G005170	7.41092	22.8394	67.4555	9.60563	9.85107	5.72027	10.3275	NA	2.22833	1.88111	2.95347	1.04109	1.59079	1.74908	11.8007	4.35413	21.7727	18.0639	23.3901	27.1704	2.06803	2.98303	3.39333	2.59088	3.19132	6.02149	4.17464	7.88736	9.51769	basic leucine zipper 61-like	AT3G58120.1	Y
Ghir_A12G019840	1.55999	5.00605	14.7733	1.46893	2.6284	2.75736	2.11804	NA	0.820546	0.524492	2.95109	0.63026	0.460078	0.552335	1.49873	0.641852	2.27529	1.49642	5.07712	2.03255	0.903615	1.01604	0.521359	0.777461	0.927321	1.21327	0.955184	0.692423	0.358826	PREDICTED: uncharacterized protein LOC105764762 isoform X2	NA	N
Ghir_A05G021740	2.85394	3.53703	10.4332	1.81985	0.618181	1.07113	2.94423	NA	0.227774	0	2.94972	0.359706	1.14506	0.56426	3.76799	0.405164	6.09555	3.25719	7.66605	6.80243	0.451922	2.71695	0.741662	0.39962	0.208386	1.3815	0.601234	0.96487	1.33505	growth-regulating factor 1-like	AT2G22840.1	Y
Ghir_A11G015260	35.986	48.0453	141.627	27.8302	20.9739	25.0143	36.1866	NA	23.7159	20.3711	2.94778	1.6293	2.59987	2.31199	4.09695	4.87742	6.51017	3.71305	11.3903	6.27615	2.57121	4.33154	3.20623	3.31567	4.82343	5.60833	4.907	4.17419	4.07383	adrenodoxin-like protein, mitochondrial	AT3G07480.1	N
Ghir_A06G002300	18.1172	36.7603	108.339	19.3971	14.9309	10.892	28.0802	NA	8.724	12.7904	2.94719	4.40809	4.83665	5.10219	10.358	6.40199	9.9671	11.3944	18.835	16.5588	5.16965	6.79145	4.55833	5.35632	4.14	5.33211	4.63732	4.72736	7.43213	adenine phosphoribosyltransferase 1, chloroplastic-like	AT1G27450.3	N
Ghir_A04G004070	4.51757	4.41609	13.8838	3.45191	1.42341	3.3039	4.71117	NA	4.65331	1.14721	2.947	0.584822	0.449866	0.414369	1.02492	0.431988	2.52451	0.461293	0.617674	1.6609	0.726699	0.324403	0.348143	0.345793	0.385256	0.548255	0.843252	0.192396	0.695968	predicted protein	NA	N
[truncated: 6,228 more rows]

## Sheet: scRNA-seq DEGs
Differential expression of genes in scRNA-seq data
[truncated: 244 more rows]

[truncated: 2 more sheets: LCM-seq, RNA-seq of Fiber (5DPA)]
