# Supplementary material for: Cell-specific clock-controlled gene expression program regulates rhythmic fiber cell growth in cotton
Source: Genome Biol. 2023 Mar 14;24:49. doi: 10.1186/s13059-023-02886-0 (PMC10012527; doi:10.1186/s13059-023-02886-0)
Supplement: Supplementary file 4 — Additional file 4: Table S3. Pseudo-time analysis of scRNA-seq in C1, C2 and C3 cell clusters. [file 13059_2023_2886_MOESM4_ESM.xlsx]

## Sheet: Description
Supplementary Table 3: Pseudo-time analysis of scRNA-seq in C1, C2 and C3 cell clusters.
Sheet	Column	Description
Pseudotime	Gid	Gene ID
Pseudotime	0 ~ 24.5	Average gene expression level in each pseudotime
Pseudotime	-3DPA ~ 5DPA	Gene expression level (CPM) in time course RNA-seq data
Pseudotime	MaxTP	The pseudotime with maximum expression level
Pseudotime	Gene symbol	Gene symbol

## Sheet: Pseudotime
Pseudotime analysis
Gid	0	0.5	1	1.5	2	2.5	3	3.5	4	4.5	5	5.5	6	6.5	7	7.5	8	8.5	9	9.5	10	10.5	11	11.5	12	12.5	13	13.5	14	14.5	15	15.5	16	16.5	17	17.5	18	18.5	19	19.5	20	20.5	21	21.5	22	22.5	23	23.5	24
Ghir_A05G032810	0	0	0.00369257	0.0045113	0.0511879	0	0.0104705	0.009387	0.0015242	0.0131318	0.000625492	0.00993202	0.00310114	0	0	0.0857859	0	0.00114509	0	0	0	0	0	0	0	0	0	0	0	0	0	0	0	0	0	0	0	0.00105209	0.00297749	0	0.00163807	0	0	0	0	0.000831264	0	0	0
Ghir_A05G038380	0.00346779	0.0137374	0.00158434	0.00796368	0.0103165	0	0.0216758	0.00610598	0.0141119	0.00866525	0.0120717	0.0210802	0.00804403	0.00421131	0	0.00827822	0.00255762	0.00968816	0.000712317	0.00632723	0.00924724	0.0268341	0.00593347	0.0162534	0.00906442	0.00512609	0.00197069	0.0128521	0.013736	0.0126627	0.0368954	0.0279084	0.0267242	0.0460796	0.0568001	0.0644607	0.0747175	0.0945723	0.0920869	0.0822211	0.0993671	0.0781464	0.106258	0.107246	0.109204	0.124794	0.110383	0.0851141	0.100323
Ghir_A06G013350	0.101246	0.134907	0.0963705	0.0957911	0.410289	0.11684	0.382813	0.322869	0.409793	0.295896	0.450578	0.373134	0.469349	0.938659	0.78417	0.478886	0.367991	0.472428	0.216306	0.818773	0.336952	0.0217039	0.0311404	0.0192245	0.0162451	0.0562334	0.0563379	0.0282534	0.0228037	0.00558548	0.0178745	0.0406469	0.0171176	0.0206108	0.0454094	0.0199336	0.0431412	0.0104995	0.0262847	0.0224415	0.0255221	0.0294433	0.010829	0.0253091	0.0259978	0.0269972	0.0313555	0.0464421	0.0742799
Ghir_A07G009070	0.0397947	0.0860177	0.0900096	0.0711345	0.352517	0.170685	0.725918	0.57142	0.637604	0.641244	0.641522	0.573481	0.788185	0.40014	0.109798	0.0991552	0.527657	0.309446	0.183504	0.0594375	0.0562196	0.027253	0.028308	0.0265122	0.0384794	0.0249589	0.044358	0.0366372	0.0141834	0.0159517	0.0197929	0.0744596	0.0294335	0.022474	0.0438401	0.0388614	0.044147	0.039002	0.0337701	0.0335298	0.0276576	0.0314682	0.0282251	0.0432993	0.0463923	0.0333101	0.0371734	0.041012	0.0666799
Ghir_A07G010430	0.914486	0.734735	2.36472	3.10987	0.496245	0.486675	0.328244	0.15187	0.164895	0.147301	0.0824762	0.0867129	0.127503	0.0618329	0.0508821	0.0689374	0.050637	0.0623535	0.0486799	0.0548892	0.0213192	0.0263247	0.0177171	0.0127108	0.0268886	0.0103212	0.0348633	0.00790783	0.0281915	0.0171215	0.0425645	0.030173	0.02143	0.0100194	0.0190905	0.0124902	0.0158927	0.0257569	0.0192091	0.0169931	0.0209152	0.0123838	0.0254171	0.0186038	0.016767	0.0216081	0.0273387	0.029226	0.0231704
Ghir_A07G016110	0.00597885	0.007031	0.00536889	0.00810989	0.0169961	0	0.0266679	0.0144766	0.0226121	0.026489	0.0135485	0.0205654	0.0314281	0.0097013	0.0091044	0.0176917	0.0106943	0.0147848	0.0179486	0.0235331	0.0151366	0.038711	0.0202941	0.0376288	0.0273676	0.0632146	0.0381304	0.0549956	0.0356544	0.0537563	0.0497101	0.0475955	0.0578714	0.0750847	0.0676072	0.0835905	0.0602833	0.0898767	0.0884622	0.114605	0.0881335	0.100118	0.086013	0.109371	0.0945363	0.0969267	0.0729713	0.0434542	0.0442268
Ghir_A08G010500	0.00363408	0	0	0.00042726	0	0	0	0	0.00345542	0.00371595	0.000955699	0.0412617	0.024341	0.00960537	0	0.000444709	0.00298972	0	0	0	0	0	0	0	0	0	0	0	0	0	0	0	0	0	0	0.00185437	0	0	0	0	0	0	0	0	0.000390934	0	0.00116925	0	0
Ghir_A08G016120	0	0	0	0.0287293	0.00790542	0	0.0768237	0.0016358	0	0	0	0.00380087	0.00252686	0	0	0	0	0	0	0	0	0	0	0	0	0	0	0	0.0054965	0	0	0	0	0	0	0	0	0	0	0	0	0	0.00223338	0	0	0	0	0	0
Ghir_A09G011470	0.0239772	0.0404739	0.0433478	0.017785	0.0636013	0.0670391	0.0885218	0.0612026	0.0771847	0.110442	0.0931275	0.0842656	0.0590023	0.0456377	0.10768	0.0484804	0.0495146	0.0555496	0.100271	0.179205	0.141837	0.174336	0.198194	0.31418	0.299135	0.165171	0.340798	0.359323	0.419843	0.472338	0.508227	0.507072	0.522567	0.662203	0.725661	0.870843	0.805518	0.992683	0.994908	1.01875	1.13592	1.1059	1.18001	1.2344	1.32334	1.87028	1.44363	0.979301	0.792024
Ghir_A09G014430	0.0379329	0.0337469	0.0419339	0.0664523	0.060852	0.0243991	0.0900149	0.130732	0.122315	0.104535	0.111751	0.0909335	0.112152	0.111103	0.0505862	0.109865	0.0984237	0.065788	0.115282	0.142373	0.103637	0.164722	0.179932	0.221686	0.245763	0.202612	0.186994	0.297455	0.276723	0.267616	0.347415	0.375573	0.372651	0.448855	0.512855	0.630072	0.554779	0.699037	0.597541	0.686263	0.707624	0.75545	0.763893	0.781428	0.814713	0.899212	0.763326	0.486808	0.465804
Ghir_A10G003620	0.00100511	0	0.00134018	0.00148122	0.0439706	0	0.0334485	0.00904328	0.0416841	0.286182	0.131415	0.227777	0.207679	0.0330017	0.0168885	0	0.00805554	0.00608279	0.00900378	0	0	0	0.00115034	0	0.0120965	0.0220992	0	0.00212746	0	0.00435211	0	0.0020999	0.00877241	0	0.00283084	0	0	0	0.000810832	0.000817738	0.00114851	0	0	0.00410811	0.00104029	0.00110858	0.0102535	0.00131012	0.00264644
Ghir_A10G004610	0.291726	0.23318	0.807347	1.11317	0.27826	0.404722	0.207071	0.0936161	0.0937997	0.0812077	0.0560945	0.067645	0.0592422	0.0222124	0.0200565	0.0287755	0.0148929	0.0218513	0.00578161	0.0291442	0.0253767	0.00667735	0.00475521	0.00934958	0.0159341	0.00787524	0.00459907	0.0128674	0.00789982	0.0042038	0.00729757	0.014154	0.00369855	0.00143709	0.00629546	0.0117472	0.0155181	0.00663744	0.00680914	0.0015132	0.00712953	0.0166698	0.00601791	0.00834615	0.00816016	0.00962138	0.0232838	0.0173151	0.0448372
Ghir_A10G017410	0.000757932	0	0	0.000318297	0	0	0	0	0.00137081	0.00476903	0.174804	0.0989676	0.0447021	0.00219612	0	0.00217884	0.00205806	0	0.00433887	0.0239728	0.00758028	0	0.00121324	0.00107994	0	0	0.000906466	0	0.00482161	0	0.002714	0.00270178	0.0112131	0	0.000785853	0.00118746	0.00105564	0	0.00187978	0	0	0.00120475	0.00214615	0.000474275	0.00293717	0.00218693	0.00147493	0	0.0104947
Ghir_A11G001060	0.0108713	0.0057671	0.00698198	0.0100194	0.0261358	0	0.0415082	0.0376883	0.0323964	0.050487	0.269377	0.0206289	0.0336686	0.00991211	0	0.375846	0	0.00557841	0.00327712	0.0119266	0	0	0	0.00197395	0.00284009	0	0.00200758	0.00243028	0.00383721	0.0193626	0	0.000934835	0.00132191	0.00386373	0.00537152	0.00178246	0.00448617	0.00517337	0.00500201	0	0.0016179	0.0017753	0	0.00216307	0.011141	0.00272461	0.00171867	0.0039997	0.00324193
Ghir_A11G003410	0.00293051	0	0.00667924	0.0043583	0	0	0.00991205	0.00317258	0.00586642	0.106303	0.23879	0.20726	0.133521	0.00678192	0.0060326	0	0	0.00213436	0.025146	0.0138082	0.00284738	0.00660792	0.022792	0.0010825	0	0.0334815	0.00334551	0.00141024	0	0	0.00229384	0.000897949	0.0145924	0.00426612	0.00537337	0.00570181	0.00293672	0	0.00543373	0.000662767	0.00265858	0.00364191	0.00511657	0.003776	0.00727604	0.00390837	0.0111326	0.00495445	0.0056107
Ghir_A11G010700	0.0027786	0	0.00133478	0.0262363	0.00143714	0	0.0910584	0	0.00190954	0.000893231	0.00091077	0.00629027	0.00594806	0.0038219	0	0.000222355	0	0.0022345	0	0	0	0	0	0	0	0	0.000813228	0	0	0	0	0	0	0	0	0.000852811	0	0	0	0	0	0	0	0	0	0.000679357	0	0	0
Ghir_A11G015870	0.000705619	0	0	0.0170913	0.0107797	0	0.114681	0	0	0.00555253	0.00388842	0.00574501	0.00259	0	0	0.000779582	0	0	0	0	0	0	0	0	0	0	0	0	0	0	0	0	0	0	0.00136355	0	0	0	0	0	0	0	0	0	0	0	0	0	0.00187717
Ghir_A11G018310	0.00222746	0	0.000886295	0.00261864	0.00651057	0.0208858	0.0055977	0.00424437	0.0121534	0.00832408	0.0157851	0.122343	0.0631329	0.0382768	0.00277678	0.00787743	0	0.00656697	0.00170986	0	0	0	0	0	0	0	0.00308395	0	0	0.00195042	0	0.000858105	0.000891683	0	0	0.00119481	0	0	0.000484357	0.000616013	0	0	0	0	0	0.00052793	0	0	0.00257094
Ghir_A11G021790	0.00152505	0.00721154	0.00559675	0.00391376	0.00244302	0	0	0.0232621	0.0197503	0.0125368	0.00379297	0.00226813	0.00464468	0.00795374	0	0.00806117	0.00610813	0.0080949	0.0131496	0.0160246	0.0149871	0.0515766	0.0232057	0.0419029	0.0462682	0.0213889	0.0156927	0.060571	0.0567146	0.0659781	0.0658864	0.0473297	0.0465675	0.0711879	0.06834	0.0949321	0.0999015	0.114036	0.101506	0.148747	0.106602	0.0883507	0.134893	0.0933959	0.106252	0.095816	0.0628979	0.0474731	0.0557766
Ghir_A11G031890	0.00397174	0	0.000468033	0.000739619	0.00530776	0	0.0200704	0.020411	0.0456033	0.00583188	0.00478407	0.0610869	0.0361443	0.0038992	0	0.00240355	0	0.187794	0.0359467	0	0	0.00387335	0.00107834	0.000820834	0	0	0	0	0	0	0	0.000630438	0	0	0	0.00156681	0.00289964	0	0.00137572	0.00107542	0.00292553	0.00273794	0.00203632	0.000531125	0.00411904	0.00229357	0	0	0
Ghir_A11G033420	0.0109425	0.0195764	0.00695222	0.0121399	0.0242673	0.0411664	0.0716015	0.0875414	0.0882827	0.0620659	0.209317	0.0411175	0.0460992	0.0196168	0	0.296467	0.0098499	0.0135967	0.0106045	0.00244279	0	0.013365	0	0	0.00506078	0.00626268	0.0015226	0.0294821	0.00122447	0.00922035	0.00409915	0.00588131	0.00280556	0.00473244	0.0141516	0.000491195	0.00739595	0.00657319	0.00907285	0.00250156	0.00586339	0.0136824	0.0104851	0.0109718	0.00555512	0.0106671	0.00797103	0.0226295	0.00630391
Ghir_A12G016740	0.000987055	0.00220368	0	0.00140606	0.0245657	0	0	0.0178348	0.0122392	0.0549583	0.365176	0.259221	0.107699	0.00418715	0.0312404	0.00199705	0.00305904	0	0	0.00201959	0.00142015	0	0.00113424	0.0010825	0.0040137	0.0102822	0.0100529	0	0	0	0	0.00381267	0.00316231	0	0.00191303	0.00305619	0.0032169	0.0021494	0.00308216	0	0.00362613	0.00134006	0	0.00476081	0.00506794	0.00374832	0.00249221	0.00411941	0.00856255
Ghir_A13G006500	0.0101907	0.0203758	0.0268583	0.0156472	0.0366332	0.121647	0.0220025	0.0177232	0.0476819	0.0362701	0.042182	0.0371091	0.0442738	0.0191985	0.0305317	0.0358354	0.0464608	0.037975	0.0505091	0.130225	0.0673748	0.0950923	0.132679	0.145036	0.126289	0.225943	0.192463	0.192673	0.197061	0.174153	0.226832	0.232365	0.213903	0.22714	0.271571	0.305754	0.301253	0.282664	0.27044	0.285014	0.381204	0.371543	0.320294	0.38384	0.363926	0.440903	0.425723	0.243533	0.231385
Ghir_A13G013980	0	0	0.000335285	0.000480959	0	0	0	0	0.00373495	0.00876636	0.11407	0.0466167	0.0110896	0	0	0	0.00240352	0	0.00497893	0	0	0	0	0	0	0.00356119	0	0	0	0	0	0	0	0	0.0013098	0	0.000439561	0.00081597	0.00100547	0.000769244	0.000649682	0	0	0.00228336	0.00245251	0.000549131	0	0	0.000623412
Ghir_A13G014720	0.00286052	0	0.00352963	0.0802733	0.0155992	0	0.467369	0.0046859	0.00624694	0.00141394	0	0.00255304	0.00172528	0.000598438	0	0.00155399	0	0	0	0.00197957	0.00176609	0	0	0	0	0	0	0	0	0.00533727	0	0	0	0	0	0	0	0	0	0	0	0	0	0	0.000749457	0.000611739	0	0	0
Ghir_D01G010920	0.00312966	0.0061914	0.00868143	0.00237756	0.0199399	0.0188427	0.00108993	0.00443263	0.01979	0.00745305	0.0127363	0.0175032	0.00777208	0.0337127	0.0218188	0.00923434	0.0280557	0.0202016	0.0339656	0.0582917	0.0381239	0.0749508	0.0334632	0.110491	0.105228	0.0480003	0.0901653	0.104688	0.104757	0.125833	0.103499	0.1043	0.103872	0.101146	0.103253	0.147814	0.115885	0.127028	0.123461	0.160643	0.153853	0.145778	0.205064	0.155124	0.158406	0.199151	0.126693	0.0751315	0.055337
Ghir_D01G017710	0.0760858	0.0885736	0.0677014	0.0658383	0.241945	0.245935	0.320923	0.304108	0.367604	0.533772	0.504576	0.447388	0.567678	0.40639	0.164221	0.532312	0.546452	0.421814	0.191458	0.0982865	0.149936	0.0170799	0.0235629	0.0166305	0.0040137	0.0264893	0.0330945	0.00995367	0.0102828	0.0111643	0.0119017	0.0361052	0.0118719	0.0390088	0.0252636	0.00950964	0.0160955	0.0249406	0.0164183	0.0140857	0.0207016	0.0208794	0.0255635	0.0303949	0.0301965	0.0195932	0.021184	0.027581	0.0414256
Ghir_D01G018290	0.00324302	0.00943567	0.00197094	0.00227671	0.0107014	0	0.025979	0.0250837	0.0171482	0.00939359	0.0610333	0.0120856	0.0100227	0.00203783	0	0.144475	0.00142339	0.00182156	0.00205003	0.00467607	0	0	0	0.00400436	0	0.00201157	0.000690371	0	0.00119305	0	0	0.00300038	0	0.00195109	0.00151213	0	0.00165989	0.00790699	0.000570162	0	0.00114308	0.00335608	0	0	0.00127835	0.000853285	0.000777148	0	0.000623412
Ghir_D01G022800	2.74623	3.51248	6.72254	8.07293	3.2415	3.75493	1.9488	1.3012	1.03166	0.778648	0.628097	0.794232	0.742312	0.39849	0.525478	0.435139	0.406337	0.344157	0.354703	0.238419	0.259038	0.216747	0.213318	0.155714	0.166219	0.230134	0.188497	0.194141	0.238139	0.137379	0.211646	0.220331	0.176299	0.22579	0.192584	0.180829	0.168686	0.19901	0.192462	0.230878	0.160947	0.197432	0.189192	0.178049	0.164634	0.193816	0.212241	0.247587	0.219186
Ghir_D03G006170	0.00150621	0	0.00356019	0.00674097	0.0386759	0	0.0284263	0.00177724	0.0522843	0.313456	0.0361808	0.141527	0.29237	0.0249024	0.01947	0.00166276	0.0443211	0.00690308	0.0126112	0.0126961	0.00915983	0	0.0109422	0	0	0.00615533	0.00854171	0.00707088	0.00678371	0	0.00257986	0.00340334	0.00667482	0	0.00225332	0.00217404	0.000781097	0.00186743	0.00162058	0	0.00155027	0.000781847	0	0.00775751	0.00224279	0.00502544	0.00380592	0.00233062	0.018716
Ghir_D04G001380	0.0381675	0.0637573	0.0477445	0.0465739	0.211393	0.0927205	0.27126	0.247321	0.347078	0.37023	0.415588	0.377603	0.615128	1.23834	0.275329	0.204699	0.0998754	0.151298	0.226639	0.387591	0.315324	0.388997	0.383953	0.425595	0.408136	0.499101	0.463789	0.435078	0.424198	0.407558	0.403186	0.475576	0.474007	0.551794	0.524956	0.464117	0.556993	0.509918	0.563231	0.495995	0.543287	0.554956	0.535241	0.529896	0.508909	0.446677	0.330658	0.313518	0.332351
Ghir_D04G013060	0.992229	0.718147	2.1332	2.92752	0.554743	0.119168	0.241384	0.176396	0.160079	0.111207	0.0751255	0.109366	0.122411	0.0712396	0.0242327	0.0831591	0.0604599	0.062082	0.0420893	0.0235175	0.0339351	0.0113537	0.034817	0.0151205	0.0168971	0.0147803	0.0268157	0.0066432	0.017261	0.00822413	0.0138504	0.0227135	0.00452949	0.00241585	0.00934555	0.00606328	0.0126834	0.0184576	0.00448464	0.0115653	0.0130507	0.015828	0.0101538	0.0121554	0.00796143	0.0174911	0.0346785	0.0355165	0.0268616
Ghir_D04G016080	0.0226634	0.0291128	0.0186958	0.0435313	0.0979391	0.184684	0.267517	0.0775388	0.241959	0.181276	0.149926	2.15128	0.747094	1.30887	0.0679345	0.130101	0.0594701	0.0264864	0.0105424	0.0120064	0.0327269	0.0427345	0.00727155	0.00925504	0.00459721	0.0132683	0.0398289	0.010096	0.00924986	0.00824927	0.0118357	0.0146084	0.0165409	0.013289	0.012463	0.0147224	0.0112002	0.0160638	0.00947753	0.0090491	0.0105963	0.0180021	0.00985706	0.00907348	0.0166111	0.018282	0.00690374	0.0240174	0.0290968
Ghir_D04G019070	0	0	0	0.000435299	0	0	0.00138734	0	0.00111549	0.148951	0.0252232	0.128576	0.108213	0.00691805	0	0.00277451	0.00150302	0	0	0	0	0	0.00829835	0.00168875	0.00363077	0.00517055	0.00221996	0	0	0	0.00133969	0.00492611	0	0.00100926	0.0011748	0	0.0042861	0	0	0	0	0.000466344	0.00416985	0	0.00479002	0.000112318	0	0	0.00354222
Ghir_D05G017800	0.0116444	0.102856	0.021791	0.0158967	0.0669618	0.0327597	0.0222287	0.00889459	0.113828	0.069384	0.0688379	0.187113	0.103521	0.0299877	0.023354	0.202425	0.0318875	0.785014	0.0387429	0.00178719	0.00610051	0.00593693	0.00555168	0.0188219	0.0247622	0.00827573	0.0232765	0.0270037	0.0102919	0.00724785	0.0113255	0.0160515	0.00383897	0.00179846	0.000836367	0.0107799	0.00720082	0.00288289	0.00324441	0.00219654	0.00388694	0.00127374	0.00132871	0.0104608	0.00316779	0.0062303	0.00965652	0.00162113	0.0145624
Ghir_D05G019650	0.0347155	0.0629484	0.0412684	0.0306797	0.100591	0.117072	0.172483	0.203683	0.307929	0.235134	0.34473	0.313137	0.459841	0.985663	0.237049	0.181639	0.0452598	0.113111	0.138055	0.210626	0.102609	0.0660293	0.107582	0.144085	0.165987	0.145177	0.1809	0.157707	0.164755	0.211116	0.196936	0.203722	0.214192	0.223216	0.190664	0.219557	0.267788	0.178775	0.236368	0.204764	0.221235	0.23579	0.244352	0.226067	0.232341	0.226501	0.184631	0.125051	0.181016
Ghir_D05G033300	0.00122254	0	0	0.00415875	0.0129562	0	0.0110853	0.00758281	0.0369205	0.0330173	0.0301689	0.309178	0.126523	0.171078	0	0.00439029	0.00503585	0.00449289	0	0	0	0	0	0	0.00202651	0.00263083	0.00308395	0.00868004	0	0.00163605	0	0.0034574	0	0	0	0.000529348	0.000694864	0.000719901	0.00125164	0.0013617	0.000372552	0.00420305	0	0.00298215	0.000714742	0.000174656	0.00198962	0.00138043	0.00295968
Ghir_D05G033990	0.00714126	0.00259576	0.00570341	0.00544425	0.02042	0.0327597	0.0272148	0.0225228	0.0797904	0.328869	0.11853	0.294983	0.253864	0.0458707	0.0549062	0.0215231	0.00732707	0.0278249	0.0148842	0.0198998	0.0137591	0.00643153	0.0104891	0.00164294	0.0128452	0	0.00366583	0	0.00983137	0	0.00125176	0.0181885	0.0135301	0.00437461	0.000323663	0.00249927	0.00203907	0.0118057	0.00963781	0	0.00188578	0.00244497	0	0.00307459	0.010005	0.00458192	0.00868923	0.00781224	0.0183693
Ghir_D05G037220	0	0	0	0	0	0	0	0.00134112	0.000943876	0.00192883	0.0612229	0.0362828	0.00499732	0	0	0	0	0	0	0	0.00355838	0	0	0	0	0	0.00195393	0.00102322	0	0.00200242	0	0.000192412	0	0	0	0.0010046	0.000735403	0	0.000783344	0	0	0	0	0	0.00103501	0.000149833	0	0	0
Ghir_D05G037420	0.000538814	0	0	0.0453809	0.0155992	0	0.232551	0.00234226	0.000934299	0.00158092	0.00202406	0.00232643	0.0100493	0	0	0.000687916	0	0	0	0	0	0	0	0	0	0	0	0	0	0	0	0.00214056	0	0	0	0	0	0	0	0	0	0	0	0	0.000711853	0.000768938	0.000814468	0	0
Ghir_D05G038610	0	0	0.00399278	0.00138565	0	0	0	0.0032951	0.0100417	0.110117	0.0314685	0.124085	0.0983475	0.00168704	0	0.00234891	0.000868454	0.00152964	0	0.00200871	0.00631987	0	0	0.0010557	0	0	0	0	0	0.000896356	0	0	0	0.000816964	0.000783591	0	0.0019817	0	0.000570162	0.00171458	0.000666338	0.000625552	0.00296712	0	0.000528403	0.00129638	0	0.00444368	0.00394449
Ghir_D05G038870	0.0138219	0.021645	0.00968387	0.0135646	0.0738034	0.057559	0.12514	0.0888354	0.120368	0.18685	0.494338	0.063783	0.0988203	0.0660476	0.00598429	0.59689	0.00408663	0.00917122	0.00716829	0.00767948	0.00155689	0	0.0313824	0.00365812	0.00127651	0.0447727	0.0124014	0.00456046	0.00601067	0.00283959	0.00495439	0.0124094	0.00174586	0.00556187	0.00845672	0.00424939	0.00722807	0.0116741	0.00825494	0.00280825	0.00513497	0.0116241	0	0.00665896	0.01933	0.00822391	0.0166717	0.0118428	0.00716916
Ghir_D06G016000	0.144385	0.333322	0.511809	0.49917	0.407923	0.411632	0.255721	0.137748	0.119984	0.0482966	0.0477381	0.080324	0.0716203	0.0254527	0.0721285	0.0267895	0.0211099	0.0134793	0.00869869	0.0110581	0.000572615	0	0.0196426	0.00554308	0.00851515	0.00117438	0.0186945	0.00604954	0.00498032	0.00941596	0.00621234	0.00695955	0.00507673	0.00825088	0.00725524	0.0073044	0.0093052	0.00900688	0.00102427	0.0032586	0.00359354	0.0066237	0	0.00918671	0.00515058	0.00840908	0.00572479	0.00823598	0.00163204
Ghir_D06G019950	0.0048546	0.0246846	0.0047679	0.00506466	0.0909111	0.148519	0.0399867	0.0321733	0.0472878	0.0716988	0.0332812	0.0369668	0.0412438	0.0450907	0.0422046	0.0581967	0.22446	0.223245	0.448974	0.493748	0.196656	0.309203	0.23531	0.328811	0.218996	0.22439	0.17723	0.306958	0.275341	0.234201	0.234883	0.181729	0.228748	0.170394	0.112173	0.137473	0.0778669	0.0923703	0.0727177	0.0603436	0.106976	0.0762902	0.0908678	0.0681615	0.0630426	0.0576788	0.0347878	0.0274031	0.0428795
Ghir_D06G020780	0.00556381	0.0199839	0.0118415	0.0233794	0.0365779	0.0245458	0.0409147	0.0475341	0.0461005	0.0251644	0.0373316	0.0257484	0.0245397	0.039996	0.0463832	0.0214469	0.0375963	0.0359366	0.0456996	0.0808974	0.0491349	0.0463269	0.0908818	0.104616	0.22324	0.0654775	0.0760279	0.122081	0.068607	0.067443	0.12199	0.0871503	0.116076	0.104275	0.11587	0.148196	0.130076	0.101963	0.12299	0.100306	0.117716	0.139351	0.104909	0.107811	0.112119	0.131673	0.10615	0.121173	0.0836143
Ghir_D07G002250	0	0	0	0.0239704	0.00143714	0	0.0407486	0	0	0	0	0	0	0	0	0	0	0	0	0	0	0	0	0	0	0	0	0	0	0	0	0	0	0	0	0	0	0	0	0	0	0	0	0	0.000651639	0	0	0	0
Ghir_D07G003740	0.0124917	0.0182214	0.00437795	0.00472722	0.0367739	0	0.060667	0.0529521	0.061156	0.0654845	0.285282	0.0384306	0.0361582	0.00291024	0.00593822	0.601588	0	0.00338536	0.00294105	0.00504245	0.0114032	0.0394764	0.00994239	0.00683371	0.00369263	0.0123107	0.00281608	0	0.0047622	0	0.00517827	0.000907726	0	0.00145432	0.00212107	0	0.00351461	0.00602637	0.000480667	0.00472238	0.00355025	0.00673715	0	0.00245282	0.00603756	0.00402561	0.00202573	0.00184504	0.00712716
Ghir_D07G008080	0.00588277	0.004742	0.0102834	0.00504856	0.0214482	0	0.0196131	0.0186437	0.00799544	0.0144292	0.00735646	0.0111542	0.0146728	0.0237821	0	0.0125733	0.0135344	0.013021	0.0478555	0.0554037	0.0501547	0.136473	0.122888	0.138283	0.170995	0.0757655	0.144451	0.0650779	0.0897121	0.218628	0.102615	0.103172	0.128039	0.106021	0.107649	0.139097	0.0805802	0.0800858	0.09952	0.107026	0.0890443	0.106426	0.1305	0.0997905	0.10427	0.091334	0.0396981	0.0580698	0.079105
Ghir_D07G008160	0	0	0.00416077	0.000565569	0.0143315	0	0.00261762	0	0.00171112	0.0152034	0.127622	0.071733	0.0387805	0	0	0.000205383	0	0.00121405	0	0	0	0.00569779	0.000656941	0	0	0	0.00195393	0	0	0	0	0.000775543	0	0	0.00157153	0.00112036	0.00106759	0.00091847	0	0	0	0	0.00448215	0	0.00234447	0	0.00274862	0	0.00219841
Ghir_D07G009160	0.000573144	0	0	0.0108851	0.00280449	0	0.00889747	0	0.00296005	0	0.00279311	0.000308624	0	0	0	0	0	0	0	0	0	0	0	0	0	0	0.00197838	0	0	0	0	0	0	0	0	0	0	0	0.00068021	0	0	0	0	0.000928405	0	0.000375759	0	0	0
Ghir_D07G009170	0.0484135	0.0726082	0.0556057	0.0660956	0.269939	0.295117	0.391893	0.358435	0.546621	0.613903	0.479083	0.55888	0.625927	0.347951	0.157343	0.162701	0.680236	0.381481	0.180947	0.0354379	0.103516	0.0168103	0.0622653	0.0302427	0.0483659	0.0238292	0.0506696	0.017629	0.027429	0.00887874	0.0258501	0.0464696	0.0324614	0.0333072	0.0341496	0.0275404	0.0354129	0.0295378	0.0316886	0.0267566	0.0304574	0.0277463	0.0508617	0.0476872	0.0417669	0.0327696	0.0454657	0.0590081	0.0891641
Ghir_D07G011950	0.00113234	0	0.00257339	0.000191328	0.00143714	0	0.00970295	0.0129606	0.00457946	0.00362838	0.00718407	0.00615378	0	0	0	0.00533222	0.00870238	0.0106259	0.0398708	0.0684574	0.0605492	0.115523	0.0869596	0.0728566	0.0717333	0.163157	0.0757387	0.10463	0.0756518	0.0695755	0.0677422	0.0576137	0.0844968	0.0887599	0.0966743	0.0779378	0.0645508	0.0649596	0.0461101	0.0543087	0.0406246	0.0442619	0.0159576	0.0295924	0.0195593	0.0183514	0.0129443	0.023601	0.028922
Ghir_D07G013130	0.00257338	0	0	0.0023714	0.00691932	0	0.0420392	0.0146067	0.0539274	0.00185283	0.00610653	0.111022	0.032261	0.0027677	0.0137397	0.000815683	0	0.156617	0.0435562	0	0.00153256	0	0	0	0	0	0	0	0.00369155	0	0	0	0	0.000942602	0	0.0012564	0.000776321	0	0.000409548	0	0.000437417	0.00171634	0.00419378	0.000304399	0.000896676	0.000590848	0	0	0
Ghir_D07G013490	0.0104306	0.0171643	0.0132179	0.00916937	0.0108527	0.0188427	0.0214222	0.0241874	0.0466436	0.0494773	0.0449144	0.0544757	0.0374875	0.0506485	0.0193307	0.0168582	0.0330071	0.0431585	0.0586288	0.0612358	0.0541967	0.0751941	0.0662199	0.0784254	0.102706	0.0710183	0.101795	0.12302	0.116126	0.155421	0.151568	0.129023	0.118286	0.179434	0.160817	0.213795	0.176346	0.221631	0.203311	0.232471	0.215625	0.201305	0.229547	0.24531	0.252872	0.273524	0.209781	0.126363	0.116197
Ghir_D07G015060	0.00264405	0	0.00101495	0.00140989	0.00262922	0	0.00281575	0	0.00749206	0.00881859	0.00223481	0.00195836	0.00797266	0.00151086	0	0.00816702	0.0137773	0.0154962	0.0285166	0.0182332	0.0442556	0.087129	0.0904083	0.0637693	0.0849122	0.149485	0.060429	0.0648261	0.0736287	0.0388328	0.0489265	0.0585855	0.0836528	0.0829878	0.0835514	0.0659932	0.0598244	0.0724644	0.068519	0.0595268	0.0547048	0.0539421	0.0510757	0.0614784	0.0528819	0.0355567	0.0467647	0.0226318	0.0340017
Ghir_D07G016780	0.000664294	0.0109009	0.00158565	0.00148746	0.00910778	0	0	0.0060558	0.0105257	0.00545305	0.00666012	0.00700952	0	0.01182	0.0102661	0.0238419	0.0524148	0.0448599	0.0563131	0.0754935	0.0926617	0.143651	0.136683	0.134451	0.105361	0.1087	0.116385	0.0751616	0.103042	0.112608	0.0602932	0.0719122	0.0883225	0.0799775	0.0417434	0.0628907	0.048867	0.0561923	0.0387771	0.0502338	0.0474074	0.0338281	0.0301635	0.0444536	0.0303418	0.0224753	0.0205272	0.0219809	0.0285782
Ghir_D07G017690	0.00748796	0.00133682	0.00537758	0.00407312	0.0804671	0.0298561	0.0406364	0.0165546	0.0791692	0.236865	0.0810078	0.189447	0.142324	0.00958308	0.0168885	0.00754956	0	0.0135931	0.00952599	0.00232281	0.0114841	0	0.0301928	0.0153892	0.00844754	0.00389872	0.0133451	0.000854834	0.0119167	0.0132047	0.0117623	0.00679642	0.00315999	0	0.00769616	0.000770191	0.00344104	0.00354681	0.00458766	0	0.00265145	0.00247335	0.0065582	0.00287694	0.00551013	0.00720651	0.00218204	0.0117231	0.000999559
Ghir_D07G019020	0.000469594	0.00266631	0.00186032	0.0077582	0.0421921	0	0.0216706	0.00693919	0.0497892	0.412681	0.119004	0.272192	0.369923	0.0368067	0.00648999	0.00785928	0.0111036	0.0218695	0.0141866	0.0106702	0.0198285	0.00518691	0.00638795	0.00605886	0.00487943	0.0187092	0.0142338	0.00145775	0.00871387	0.00977592	0.00528995	0.0205434	0.0146205	0.00459282	0.0083768	0.0196788	0.00192592	0.0103503	0.00216788	0.0061878	0.00124144	0.00746755	0	0.00807747	0.00567673	0.00470877	0.0144841	0.0108772	0.0130018
Ghir_D07G020490	0.0381908	0.0326619	0.0580989	0.0430121	0.311636	0.0508171	0.203966	0.220324	0.155146	0.0880821	0.166907	0.177943	0.78456	0.365714	0.0264587	0.3406	6.48783	1.60892	0.303198	0	0.219816	0.00188457	0	0.00451735	0.0125085	0.0147214	0.00486495	0.00711168	0.0131498	0.00193849	0.00716304	0.0169561	0.0174139	0.0111927	0.0107027	0.00333756	0.0132717	0.00218432	0.00284801	0.00122095	0.00637735	0.00719083	0.00270647	0.00831285	0.00949824	0.0147927	0.0171654	0.0421727	0.009017
Ghir_D08G000320	0.393843	0.725779	1.52012	1.76051	0.886113	0.989284	0.619347	0.36054	0.24538	0.187418	0.105335	0.188357	0.19414	0.0551638	0.0498656	0.051263	0.0561381	0.0360953	0.0362663	0.0243058	0.0337502	0.0526168	0.0486435	0.0184821	0.0223781	0.0171249	0.0448719	0.0388968	0.0467874	0.00213504	0.0226839	0.025087	0.0345649	0.0136533	0.0261342	0.0132967	0.0253411	0.0286419	0.0154846	0.0123819	0.0217671	0.0142266	0.02217	0.0169228	0.0180307	0.0216688	0.0151017	0.0355313	0.0312561
Ghir_D08G000340	0.409336	0.710345	1.24262	1.43939	0.556573	0.681659	0.345004	0.242187	0.197375	0.178305	0.130517	0.168785	0.158426	0.0700074	0.128611	0.0738083	0.0488977	0.0559845	0.0503027	0.111936	0.0358691	0.0880314	0.021447	0.0505178	0.0211937	0.0171909	0.0360334	0.0399352	0.0276098	0.0496382	0.0238211	0.0380016	0.0281656	0.0199897	0.0272062	0.0293451	0.0239164	0.0150206	0.0263241	0.0173287	0.0239445	0.0409229	0.0123366	0.0269407	0.0290019	0.0199957	0.0416573	0.0576954	0.0289588
Ghir_D08G000430	1.15239	1.81629	3.05249	3.0093	1.79803	1.57335	1.10395	0.831885	0.647824	0.607159	0.359472	0.496874	0.507472	0.262118	0.28327	0.185736	0.302014	0.240098	0.191361	0.129882	0.190084	0.217841	0.160632	0.12505	0.10091	0.14969	0.197167	0.129421	0.140933	0.111737	0.125643	0.175246	0.152325	0.127505	0.129521	0.116357	0.179467	0.136743	0.136169	0.154292	0.154493	0.1586	0.161593	0.157131	0.143308	0.163292	0.158448	0.17378	0.162319
Ghir_D08G000440	1.15612	2.43343	3.67775	3.73	4.00322	3.52407	2.28704	1.42369	1.01458	0.870946	0.539676	0.690106	0.768354	0.291615	0.245588	0.171382	0.168185	0.164286	0.103856	0.111372	0.0731901	0.15365	0.0576728	0.0449028	0.0661342	0.0769973	0.097787	0.0478729	0.0547148	0.0865569	0.0804254	0.0781994	0.0434095	0.0314785	0.055436	0.0424848	0.066233	0.0411139	0.0561586	0.0340234	0.0443494	0.0611935	0.0538447	0.0629416	0.0571481	0.057769	0.0455895	0.0445392	0.0810064
Ghir_D08G000460	1.03095	1.86176	4.36108	5.23265	3.01295	2.2384	1.53907	0.789512	0.679858	0.524089	0.369261	0.517788	0.586214	0.112732	0.132952	0.116741	0.0995537	0.0905597	0.0795512	0.0376483	0.0409074	0.0874877	0.0296994	0.0676773	0.0097929	0.0340292	0.0630196	0.0138203	0.0294735	0.0274623	0.0215249	0.0536756	0.0457603	0.0393061	0.0301014	0.0310699	0.0391981	0.0500279	0.0191772	0.033937	0.0177262	0.0327267	0.0225785	0.0329561	0.0434042	0.0364955	0.0348994	0.0456666	0.0354227
Ghir_D08G000590	0.917501	1.65897	3.38536	3.5994	2.09916	1.42711	1.14356	0.755971	0.516406	0.447083	0.297138	0.407357	0.480132	0.236046	0.185102	0.147199	0.108619	0.126448	0.112183	0.164389	0.109345	0.0570638	0.129898	0.0656041	0.0770285	0.0809745	0.140986	0.0832424	0.0646282	0.0591446	0.0375164	0.100462	0.0990639	0.0462638	0.0439883	0.0530243	0.0715677	0.0409277	0.0636883	0.0592316	0.0698179	0.0504265	0.0614188	0.0680032	0.0721909	0.0621708	0.0759521	0.0654503	0.0720422
Ghir_D08G003720	0.0481687	0.0768418	0.239742	0.304805	0.119566	0.187271	0.0682695	0.0447028	0.0390574	0.0331145	0.0135866	0.0327965	0.0338341	0.00186708	0	0.00622638	0	0.00947993	0.00242624	0	0.00221596	0.00853116	0.00225498	0.00201794	0.0029342	0	0.00613703	0	0.00119305	0	0.00320901	0.0111751	0.00142944	0.000906621	0.00479051	0	0.00289031	0.00512718	0.00332676	0.00322576	0	0.000804064	0	0	0.0024734	0.00181248	0.00346861	0	0
Ghir_D08G007590	0	0	0	0.00991345	0.00143714	0.0327597	0.0510417	0	0	0.0010904	0	0.00472057	0	0	0	0.000276423	0	0	0	0	0	0	0	0	0	0	0	0	0	0	0	0.00111287	0	0	0	0	0.00033351	0	0	0	0	0	0	0	0	0	0	0.00219665	0
Ghir_D08G009780	0.00703033	0.0136676	0.00742689	0.0114106	0.0811369	0.0401332	0.0445531	0.0414379	0.119164	0.322344	0.088876	0.158169	0.265138	0.0980095	0.0507491	0.0143053	0.16128	0.123181	0.0681034	0.0217494	0.0186196	0	0	0.00456627	0.00525938	0.0184753	0.00844569	0	0.00306094	0.00179271	0.0022848	0.0142271	0.0104292	0.00228263	0.00481096	0	0.0103602	0.00128707	0.00354321	0.00221585	0.00344734	0.0078786	0.00416985	0.00794202	0.00361469	0.00377382	0.00296715	0.0166969	0.00448006
Ghir_D08G011800	0.0538918	0.111302	0.141543	0.10938	0.55757	0.397678	0.522018	0.767759	0.820735	1.1963	0.622894	0.917147	1.02932	0.398663	0.266955	0.148738	0.145556	0.179178	0.1509	0.0719354	0.0711862	0.0618137	0.0792814	0.0730954	0.0370353	0.060253	0.071407	0.0361495	0.0267862	0.0258272	0.0378684	0.0683173	0.034026	0.0208967	0.0486416	0.0332371	0.0404184	0.0408661	0.0379955	0.00807495	0.0206826	0.0420246	0.0211819	0.0518762	0.0534705	0.0425589	0.0289003	0.0728371	0.09187
Ghir_D08G012020	0.0605936	0.180435	0.0705831	0.0688165	0.26339	0.177864	0.233217	0.414311	0.292835	0.187738	0.297231	0.257374	0.243476	0.216733	0.185491	0.144659	0.18867	0.223526	0.130768	0.565202	0.206844	0.0233414	0.0232646	0.0276252	0	0.0486573	0.0570422	0.0314092	0.0394364	0.0190338	0.00938405	0.0396303	0.0230315	0.0185018	0.0223561	0.0154882	0.0305174	0.0202266	0.0188119	0.0117948	0.0184638	0.0155557	0.00230645	0.0247875	0.0278503	0.0203871	0.0181003	0.058585	0.0324883
Ghir_D08G012550	0	0	0	0.00177356	0	0	0	0	0.00915043	0.0141386	0.00226854	0.0608945	0.0231441	0.00912666	0	0.00189837	0	0	0	0	0.00338613	0	0	0	0	0	0.00398053	0	0	0	0	0	0	0	0	0	0	0.00262762	0	0	0.000595259	0.00113106	0	0.000418617	0.00126222	0.000605542	0	0	0
Ghir_D08G016080	0.00726049	0.0187655	0.0121078	0.0142875	0.170416	0.0486988	0.0813054	0.0316889	0.154735	0.921909	0.165009	0.633774	0.721772	0.0672777	0.0675541	0.0200502	0.0280019	0.01742	0.0198051	0.00549945	0.0169103	0.046923	0.039747	0.0334418	0.0132213	0.0231195	0.00889058	0.00852908	0.021892	0.0127701	0.0143949	0.0310355	0.0205662	0.00952625	0.0144626	0.0104842	0.0112291	0.012286	0.014355	0.00784067	0.0137235	0.0079016	0.0121091	0.00935587	0.01396	0.0112037	0.0192171	0.0258131	0.0163656
Ghir_D08G016170	0.00247599	0.00843002	0.00309382	0.00518232	0.00184237	0	0.0280443	0.0300057	0.0192912	0.0153138	0.0735831	0.0146536	0.0128184	0.0113564	0	0.172744	0.00581022	0.00112942	0.0058904	0	0.0128767	0	0	0	0	0	0.00248252	0	0	0	0	0.00101143	0.00439888	0.000906621	0.00348373	0	0.00118788	0	0.00304028	0.00705944	0.00103985	0	0.00118732	0	0.000797182	0.00192203	0	0	0.00256407
Ghir_D08G019270	0	0	0.000724452	0.000932888	0	0	0	0.00530332	0.00114049	0.00586995	0.0688184	0.0379838	0.018276	0	0	0.000702042	0	0	0	0	0	0	0	0	0	0	0.000813228	0	0.00500097	0	0	0	0	0.000816964	0	0	0	0	0	0.00137133	0	0.000408765	0	0.000696371	0.0010654	0.00165676	0	0	0.000623412
Ghir_D08G020170	0.221961	0.358417	0.962904	1.15839	0.809906	0.761838	0.302645	0.203304	0.185781	0.158185	0.10929	0.131097	0.181816	0.0373617	0.0521477	0.0490628	0.0314433	0.0202293	0.0134558	0.038915	0.0101991	0	0.0210485	0	0.00681326	0.00634362	0.0143157	0.0057422	0.0139172	0.00372722	0.0209778	0.010517	0.00481098	0.00335653	0.009071	0.0125815	0.0150598	0.0205499	0.0161231	0.0051657	0.0087212	0.00731596	0.00613766	0.00779389	0.00883484	0.0126099	0.00628365	0.0133576	0.0137241
Ghir_D08G022580	0.162873	0.336407	0.656792	0.905017	0.391206	0.726402	0.234226	0.13794	0.0900874	0.0619216	0.0522432	0.0795188	0.0810449	0.00490197	0.0117098	0.012785	0.0126634	0.0162822	0.00680422	0.00125095	0.0177109	0.0170623	0.0308602	0.00765994	0.00460775	0.00678404	0.0154725	0	0.00181282	0.00900451	0.00772135	0.0150679	0.0115382	0.00332788	0.0120956	0.00618238	0.00737312	0.00391092	0.00684645	0.00959289	0.00579768	0.00259771	0.0114226	0.00611494	0.01197	0.00504158	0.00467486	0.00630239	0.0063705
Ghir_D08G023880	0	0	0	0	0	0	0	0.0136477	0.0036075	0.0255662	0.0350548	0.0594556	0.0376467	0.00127418	0	0	0	0	0	0	0	0	0	0	0	0	0	0	0	0	0	0.00194132	0	0	0	0	0	0	0	0	0	0.000777394	0	0.000335687	0.000561454	0	0.00234154	0	0
Ghir_D08G026020	0.385413	0.664339	1.43888	1.40557	0.926613	0.656589	0.37671	0.237969	0.251248	0.202405	0.118512	0.144772	0.179251	0.0411709	0.0410802	0.0301608	0.0098981	0.0256705	0.0134071	0.00312597	0.0117881	0.00487441	0.0080405	0.0132495	0	0.0166754	0.0265523	0.0130058	0.00252839	0	0.00765969	0.00973659	0.00511297	0.00436248	0.00810437	0.00285823	0.00580706	0.0047349	0.0064887	0.00387283	0.00508726	0.00425624	0.00249432	0.006	0.00600546	0.00447239	0.00566204	0.00629703	0.0106754
Ghir_D08G026980	0.0017106	0.00624799	0.00552872	0.000892565	0.00643878	0	0	0.00230981	0.00562087	0.0137582	0.0158172	0.00498249	0.0132544	0.00888399	0.0144057	0.010479	0.0158812	0.00208205	0.00772996	0.00901386	0.0131222	0.0231854	0.0191036	0.0363648	0.072741	0.0275774	0.0403397	0.0838496	0.0387758	0.0473707	0.0415655	0.0638544	0.0598887	0.0862943	0.0882646	0.0976347	0.111475	0.0976862	0.102177	0.103695	0.113524	0.104693	0.146951	0.133339	0.104845	0.155234	0.0989987	0.0769061	0.0604294
Ghir_D09G000800	0.00339261	0.00301397	0.00439107	0.00730037	0.014177	0	0.0353477	0.00862401	0.0307486	0.578386	0.156883	0.639654	0.511792	0.0354149	0	0.00155343	0.00140918	0.0109749	0.013933	0.0122806	0.0288332	0.0176522	0.030798	0.00252957	0.00175776	0.0315232	0.0111721	0.00934257	0.0113997	0.00725525	0.00536054	0.0111788	0.00982095	0.0188888	0.00240746	0.000491195	0.00513477	0.00791575	0.00516327	0	0.00473484	0.00252567	0.00754944	0.00418658	0.0194383	0.006459	0.0189527	0.00634966	0.0334259
Ghir_D09G005970	0.141606	0.317976	0.195453	0.15337	0.612504	0.413715	0.86652	0.757529	1.26797	1.12744	1.57702	1.03798	1.33428	0.749683	0.645538	0.494768	1.11085	0.917188	0.655069	0.33863	0.597088	0.15919	0.14993	0.173743	0.189141	0.291476	0.177868	0.176346	0.19373	0.210765	0.163267	0.240818	0.200685	0.188496	0.165234	0.195867	0.214627	0.197977	0.160729	0.175144	0.17412	0.169078	0.127993	0.138662	0.158743	0.137095	0.226324	0.157365	0.222353
Ghir_D09G009340	0.215891	0.450097	1.07078	1.24321	1.29887	0.50906	0.559212	0.407831	0.238801	0.246935	0.129944	0.19208	0.278198	0.0709078	0.0354901	0.0256065	0.0211491	0.0168377	0.0179785	0.0207365	0.00860226	0.0650923	0.0249924	0.00666944	0.00912	0.0121814	0.0323171	0.00526556	0.00236207	0.017691	0.00596093	0.0224264	0.00989488	0.0147607	0.00867778	0.015615	0.00544488	0.00315242	0.0068677	0.0120162	0.00851723	0.0119772	0.0168987	0.00548146	0.00476524	0.0077606	0.0164876	0.00855253	0.0132668
Ghir_D10G003610	0	0	0	0	0	0	0	0	0	0.00397145	0.035199	0.0148377	0.0115095	0	0	0	0	0	0	0	0	0	0	0	0	0	0	0.00711168	0	0	0	0	0	0	0	0	0.00118192	0	0.00103601	0	0.000305068	0	0	0	0	0.000276767	0	0	0
Ghir_D10G004420	0.00996704	0.0122508	0.0245599	0.0149079	0.156411	0	0.0217775	0.0353742	0.178546	0.828708	0.255644	0.708876	0.746032	0.0396927	0.192172	0.0361066	0.0459141	0.0372759	0.0650617	0.0169376	0.0215388	0.00487441	0.0287179	0.014718	0.00586795	0.0167588	0.0286988	0.00652233	0.0273103	0.00367277	0.00715269	0.0355838	0.0381836	0.00497256	0.0179751	0.00975308	0.00775861	0.0100759	0.0131173	0.00557211	0.0112049	0.0091473	0.00504721	0.0101981	0.0165343	0.00913251	0.0240291	0.0245234	0.0275937
Ghir_D10G005400	0.0697345	0.110631	0.2463	0.335744	0.194123	0.226551	0.086028	0.0691107	0.0368231	0.0264184	0.024202	0.0193615	0.0345362	0.0219927	0.0181685	0.0065396	0.01174	0.00780114	0.000626718	0	0.013146	0	0.00433192	0	0	0	0.00819847	0.00887551	0.00267965	0.00106132	0.00218804	0.00244402	0.00316435	0.00977264	0.00860415	0.00531282	0.00387072	0	0.00318683	0.00212899	0.00552663	0.00565391	0.00562735	0.0064034	0.0104701	0.00457998	0.0130412	0.00109881	0.00580826
Ghir_D10G005690	0.0308709	0.0877491	0.112825	0.138983	0.164164	0.227251	0.0570312	0.0303417	0.0376279	0.0352531	0.00805279	0.0242271	0.0200782	0.00113967	0.00421379	0.00501439	0.0102145	0.000986641	0	0.0052525	0.00262212	0	0	0.00324645	0	0	0	0	0	0.0023801	0	0.00447457	0	0	0	0	0.00083739	0	0.00239918	0.00319353	0.00250113	0	0	0.00308206	0.000783548	0.00106355	0.00137322	0	0.00481257
Ghir_D10G006670	0.0039109	0.00962678	0.00391556	0.00221202	0.00253978	0	0	0.00530067	0.0847396	0.0536725	0.368224	0.081169	0.0201534	0.0105141	0.0175361	0.0108119	0	0.00622905	0.0105648	0.00243707	0.0101215	0.0104656	0.00659649	0.0017608	0.00369263	0.00732281	0.00310626	0.00405456	0.00190609	0.00443071	0.000964934	0.00319075	0.016366	0.00374122	0.00507194	0.0128836	0.0102114	0.00574058	0.00703944	0.00724723	0.00431228	0.0141899	0.00309983	0.00769407	0.00371199	0.00962671	0.0508246	0	0.00833151
Ghir_D10G009100	0.000609854	0	0	0.0581783	0.019375	0	0.138531	0.00730142	0.00174141	0	0	0.00576033	0.000672436	0	0	0.00115539	0	0	0	0	0	0	0	0	0	0	0	0	0	0	0	0	0	0	0	0	0	0	0	0	0	0	0	0	0	0	0	0	0
Ghir_D10G010730	0.14892	0.317497	0.669258	0.82455	0.335294	0.43251	0.212948	0.161435	0.0840783	0.0690699	0.0404757	0.0611388	0.10232	0.0104198	0.0238981	0.0100139	0.0353329	0.00793283	0.00755058	0.0172535	0.0150899	0	0.00245369	0	0	0	0	0.00113099	0.0102308	0.00300258	0.00107563	0.00341857	0.00204762	0.0128392	0.00451788	0.000546946	0.00357179	0.00168335	0.00241918	0.00100697	0.00221752	0.00195124	0.00661478	0.00468419	0.0062522	0.00203936	0.00160001	0.00772032	0.00222369
Ghir_D10G012320	0.0107497	0.0283676	0.0241757	0.0272543	0.119761	0.365312	0.144119	0.258914	0.191519	0.0941036	0.0980087	0.184752	0.117278	0.300084	0.356226	0.169531	0.311407	0.284444	0.697578	0.853116	0.568934	1.15973	0.965397	1.18961	0.951654	0.824373	0.607048	0.904812	0.699107	0.562697	0.510271	0.301328	0.367144	0.318684	0.190016	0.187291	0.150228	0.138517	0.100488	0.0909451	0.0906152	0.0781471	0.0599026	0.0400951	0.0509635	0.0344306	0.017953	0.0414856	0.0512427
Ghir_D10G013420	0.0122868	0.0100301	0.0296737	0.022928	0.0985432	0.0417716	0.161121	0.128815	0.368103	0.750869	0.341407	0.300705	0.700407	0.168462	0.0954041	0.144311	1.17913	0.802597	0.326841	0.095675	0.175883	0.0436155	0.0197726	0.0059708	0	0.0200953	0.0282908	0	0.0146061	0.00255924	0.00989206	0.0320183	0.0299981	0.0257054	0.0117235	0.00960058	0.0117792	0.0106202	0.0119268	0.00561046	0.00580408	0.0203218	0.0206934	0.0235607	0.0170804	0.010939	0.0177898	0.0222284	0.0207091
Ghir_D10G015360	0.0176153	0.0148937	0.032683	0.0282022	0.145724	0.201987	0.282682	0.276965	0.486464	0.580089	0.464935	0.448417	0.615662	1.28749	0.191595	0.173642	0.0656883	0.144642	0.10168	0.137644	0.057047	0.0713819	0.0216046	0.00999662	0.0201315	0.0157881	0.0395459	0.00919311	0.0240635	0.0200371	0.0126981	0.0507439	0.0147102	0.00672456	0.00752852	0.00630385	0.0191913	0.012886	0.0165488	0.01251	0.0124802	0.0236399	0.0210119	0.00965526	0.0285346	0.0154603	0.00689828	0.0219585	0.0501261
Ghir_D10G015380	0.0265542	0.0239362	0.0341764	0.0304086	0.164152	0.0827474	0.247347	0.33354	0.600575	0.629163	0.583301	0.581061	0.732721	1.2457	0.240954	0.218543	0.043913	0.126795	0.147933	0.0637116	0.076563	0.0116657	0.0283926	0.0184977	0.014064	0.0447429	0.12067	0.0203844	0.0157188	0.021569	0.0090174	0.0609204	0.0411115	0.0297367	0.0235128	0.0145793	0.0399156	0.0186236	0.0226082	0.00941646	0.0181798	0.031551	0.00644915	0.0265905	0.0391537	0.0230729	0.0328484	0.0589387	0.0398968
Ghir_D10G015700	0.000447015	0	0	0.0411377	0.0150636	0	0.293509	0.00625072	0	0.000871518	0.00530302	0.00553539	0	0	0	0.00135458	0.00245885	0.00299908	0	0	0	0	0	0	0	0	0	0	0	0	0	0	0	0	0	0	0	0	0	0.000785203	0	0	0	0	0	0	0	0	0
Ghir_D10G020540	0.210068	0.528514	0.40275	0.927432	2.60426	5.09014	4.34456	6.31061	2.78184	0.848603	1.13418	1.41926	1.38939	0.859359	0.96543	0.595344	0.654407	0.624648	0.859398	0.820228	0.852253	1.27392	1.20865	1.366	1.23026	1.06429	1.03927	1.66163	1.16521	1.15247	1.18951	0.926545	1.0617	1.03926	1.10681	1.25681	1.07375	0.977601	0.941287	0.873551	0.896626	0.880871	0.84265	0.836833	0.738058	0.600595	0.526193	0.526137	0.549384
Ghir_D10G020630	0.0163871	0.0247658	0.0355874	0.0301787	0.301284	0.163212	0.0972494	0.136072	0.361057	0.598129	0.294695	0.295591	0.425878	0.110473	0.045979	0.0730775	0.0406769	0.0672775	0.0674221	0.0127075	0.0286082	0.0589386	0.0145825	0.0049757	0.00284009	0.0124188	0.0236781	0.00370423	0.050663	0.0494062	0.00610884	0.0368594	0.0144402	0.00322456	0.00955037	0.00889349	0.0104707	0.0073682	0.0154856	0.0106633	0.0109266	0.0112707	0.00855037	0.0115417	0.0273129	0.0183389	0.0293	0.00770338	0.0157766
Ghir_D10G024080	0	0	0	0.022495	0.0106401	0	0.0247212	0.00170804	0	0.00389106	0	0	0	0.00389065	0	0	0	0.0013313	0	0	0	0	0	0	0	0	0	0	0	0	0	0	0	0	0	0	0	0	0	0	0	0	0	0	0	0	0	0	0
Ghir_D10G025580	0.0500557	0.128719	0.0582507	0.0452108	0.0740761	0.0208858	0.130674	0.16253	0.461741	0.314291	0.726854	0.319744	0.209726	0.160024	0.186593	0.100044	0.137158	0.112118	0.103846	0.035207	0.103379	0.0113043	0.0632187	0.015442	0.0175715	0.0247795	0.0318922	0.0104214	0.0351344	0.00805951	0.0151593	0.0644208	0.0450435	0.0187706	0.0169023	0.0208765	0.0197172	0.0412511	0.0199863	0.013496	0.0190727	0.0300341	0.01712	0.0305886	0.0232342	0.0344304	0.0740475	0.0114239	0.0599783
Ghir_D10G026610	0.00504835	0.00350332	0.000541498	0.00117372	0.019598	0	0.0165397	0.00120939	0.0200201	0.0268942	0.0889293	0.0123626	0.0127268	0.00833403	0.0202273	0.0919996	0.0016303	0.00110164	0.00102822	0	0	0	0.00256286	0	0	0.00359187	0.00319883	0.00131984	0.00182055	0	0	0.000444764	0	0	0.00609822	0	0.00265457	0.00196631	0.000558748	0	0	0.00307325	0	0.00229035	0.00309659	0.000318715	0	0	0.00131494
Ghir_D10G026990	0.23753	0.597398	0.318532	0.0992681	0.143074	0.0582958	0.12526	0.119055	0.0850864	0.108997	0.0763947	0.101204	0.0685414	0.162833	0.26282	0.231279	0.23246	0.182159	0.22942	0.0860339	0.165125	0.25979	0.239711	0.102096	0.0931621	0.176159	0.313712	0.138591	0.149529	0.119878	0.110122	0.23893	0.263794	0.13232	0.181238	0.151739	0.191717	0.184425	0.174614	0.189737	0.164438	0.181661	0.176691	0.198976	0.225214	0.173275	0.298009	0.469269	0.575897
Ghir_D11G000390	0.0427207	0.0513446	0.0617792	0.0507551	0.387132	0.0649486	0.479204	0.407152	0.47612	0.547601	0.529347	0.437007	0.64199	0.314518	0.114607	0.120936	0.12796	0.155554	0.101699	0.0277762	0.0611846	0.0217846	0.0329388	0.0138787	0.0136808	0.0279245	0.0425159	0.0209284	0.0232815	0.00413746	0.0213006	0.0474143	0.0158041	0.0238594	0.0343912	0.0249355	0.0301625	0.00776463	0.031679	0.0250107	0.01631	0.0298472	0.0216086	0.0438722	0.0358518	0.0284538	0.0228642	0.0243542	0.0551683
Ghir_D11G010640	0.000341014	0.00282396	0	0.032976	0.00431141	0.0327597	0.0991401	0.0016358	0.000679971	0.00114424	0	0.00113886	0.0139646	0.00702251	0	0.000216241	0.0134419	0	0	0	0	0	0	0	0	0	0	0	0	0	0	0	0	0	0	0	0	0	0	0	0	0.00151794	0	0.000928405	0	0.000187879	0	0	0
Ghir_D11G012090	0.0579607	0.11753	0.0432184	0.0813597	0.101572	0.0596524	0.178651	0.165776	0.336951	0.250119	0.597945	0.240088	0.461896	0.148518	0.163528	0.382953	1.12854	0.562793	0.221397	0.125216	0.230482	0.00667735	0.0138685	0.0261723	0.0136047	0.0496529	0.0620724	0.0015959	0.0225255	0.0179159	0.0209342	0.0443096	0.0185942	0.0117075	0.0250625	0.0151976	0.0347764	0.0343964	0.02627	0.00945964	0.0215973	0.0263049	0.0210167	0.0161624	0.0361491	0.0254024	0.0492085	0.0599032	0.0656959
Ghir_D11G013610	0.764191	0.693707	1.78491	2.30068	1.16612	1.23219	0.736698	0.723514	0.594985	0.476629	0.431697	0.502896	0.435503	0.341759	0.262062	0.202202	0.183927	0.226225	0.154228	0.153942	0.0971476	0.107792	0.0809865	0.091201	0.0676358	0.134647	0.107275	0.0667835	0.0642867	0.0454245	0.0806531	0.103735	0.0819987	0.0894283	0.0880027	0.0901658	0.0973733	0.0918149	0.0789124	0.0725817	0.0904459	0.0769208	0.0881715	0.0873417	0.0896632	0.0809014	0.0601995	0.0762321	0.0821529
Ghir_D11G015160	0.0317484	0.0239654	0.0318439	0.0151174	0.025066	0	0.0175366	0.0249684	0.0296722	0.0377526	0.0281834	0.0282707	0.037071	0.0496198	0.0266227	0.0194016	0.0301792	0.0257169	0.035489	0.0393531	0.0676966	0.0339354	0.0462851	0.0504647	0.0504082	0.0132999	0.0594628	0.0482278	0.0727695	0.0464168	0.0829659	0.0937588	0.0940558	0.133028	0.0983245	0.117758	0.14343	0.154493	0.135538	0.164689	0.147272	0.146283	0.127139	0.146754	0.144982	0.156783	0.129757	0.113603	0.0993929
Ghir_D11G015260	0.0263593	0.0157588	0.03778	0.0215908	0.214823	0.114059	0.219297	0.151643	0.260127	0.367804	0.301863	0.304443	0.510558	0.230775	0.0525982	0.0468302	0.383441	0.150295	0.0735729	0.00757699	0.0388082	0.00825337	0.045353	0	0	0.00459609	0.0300493	0.00422857	0.00511397	0.0024858	0.00364883	0.0197248	0.0163168	0	0.00811826	0.00740035	0.00843579	0.0117847	0.00414705	0.0030343	0.00523306	0.00748532	0	0.0156255	0.00852574	0.0100384	0.00792624	0.0211747	0.0210482
Ghir_D11G015910	0	0	0	0.016728	0.0079477	0	0.189923	0.0016358	0.00172033	0.0160204	0	0.00234807	0	0	0	0	0	0	0	0	0	0	0	0	0.0050912	0	0	0	0	0	0	0	0	0	0	0	0	0	0.000399662	0	0	0	0	0	0	0	0	0	0
Ghir_D11G016110	0.0346731	0.0478546	0.0511056	0.0318806	0.108302	0.191511	0.14912	0.0897915	0.400358	0.580249	0.275585	0.435219	0.507802	0.239541	0.148436	0.0712407	0.188923	0.0926468	0.10151	0.078358	0.0690552	0.0324674	0.0540629	0.0729025	0.0443722	0.0582876	0.0787855	0.0452791	0.0584665	0.10033	0.0932166	0.166421	0.130039	0.147494	0.145248	0.152885	0.223194	0.265424	0.324901	0.425747	0.501443	0.451108	0.738801	0.66748	0.915233	1.63143	1.46325	0.58092	0.514066
Ghir_D11G016530	0	0.0045104	0.00221994	0.00169433	0.0108288	0.028306	0.0250423	0.0194892	0.0113173	0.0162825	0.0669785	0.0027475	0.00473465	0.0107475	0	0.0880566	0	0.00210168	0	0	0	0	0	0	0	0	0	0	0.00270289	0	0	0	0.00520459	0	0.00128298	0.00103121	0.00077906	0	0	0	0.00078045	0	0.00486252	0	0.000470698	0.00142895	0	0	0
Ghir_D11G016760	0.0389606	0.0615753	0.0695129	0.0553533	0.303092	0.238139	0.626108	0.554025	0.503851	0.478372	0.498243	0.404068	0.541588	0.48854	0.369379	0.12489	0.144857	0.258917	0.143565	0.115218	0.0624137	0.0212958	0.0172093	0.0210959	0.0197465	0.0190125	0.0473667	0.0196084	0.0140343	0.0281522	0.0094044	0.0525708	0.0296759	0.0173807	0.0276279	0.0290567	0.0218231	0.023578	0.028072	0.0215598	0.0182884	0.0241366	0.0173154	0.0225534	0.0272796	0.0262308	0.0353503	0.0339175	0.0699746
Ghir_D11G017410	0.00444317	0.0119705	0.00919475	0.00399782	0.0111606	0.0113103	0.00696066	0.0105824	0.0153539	0.0120749	0.0582256	0.0122506	0.0120214	0.00708163	0.00386436	0.156595	0.00920267	0.016653	0	0.00445102	0.00199645	0	0.0060904	0	0	0	0.00203176	0	0.00430566	0	0.00112143	0.00502017	0.00316231	0.00211731	0.00551018	0	0.00327969	0	0	0.00244369	0.00180371	0.000766949	0.00365235	0.000513747	0.00188479	0.00121387	0	0.00161675	0
Ghir_D11G018410	0.00121692	0.00133682	0.00238486	0.00298607	0	0	0	0	0.0154931	0.00989239	0.00752255	0.0772588	0.0398568	0.0220635	0	0.00391125	0	0.000624917	0	0	0.00312726	0	0	0	0	0	0.00655298	0.00243028	0.00264245	0.00166288	0	0.000534889	0.000891683	0	0	0	0.000948048	0	0.000475988	0	0	0.000470217	0.00154838	0.00139938	0	0.00178619	0	0	0
Ghir_D11G020580	0.00569036	0.00256119	0.00646578	0.00544683	0	0	0.0153877	0.00585805	0.0235795	0.00829321	0.011904	0.0171499	0.0190256	0.0111506	0.0170202	0.0136337	0.00526191	0.00238632	0.0188812	0.0279366	0.0409425	0.00869384	0.0372524	0.0152554	0.0399867	0.0305526	0.0678244	0.0328353	0.0742317	0.0689463	0.0321248	0.05314	0.0420387	0.0451585	0.0545606	0.0668658	0.0549456	0.0606449	0.0773557	0.105525	0.0826668	0.0860089	0.108015	0.100078	0.0800516	0.108191	0.0756512	0.0533886	0.0447558
Ghir_D11G020900	0	0.00207027	0	0.00359083	0.00136736	0	0.0141507	0.00634234	0.0192275	0.0120582	0.00734344	0.069242	0.0186072	0.0594744	0	0.00209216	0	0.00506236	0.00161822	0	0.00420609	0	0	0	0	0	0.000464248	0	0	0	0	0.00144656	0	0	0.000646291	0	0.000270994	0	0	0.00314427	0.000635903	0	0	0	0.00181821	0.000498758	0	0.00278381	0
Ghir_D11G022770	0	0	0.000724452	0.00169079	0	0	0	0	0.00082663	0.0368926	0.0277552	0.0561614	0.0548797	0.00149971	0	0.000326139	0	0	0.00337708	0	0.00284738	0	0	0	0	0	0.000924941	0	0	0	0	0	0.000880322	0.00228263	0.00112339	0	0.000203156	0	0.00154572	0	0	0	0	0	0.0041263	0.000214625	0.00189297	0	0.000623412
Ghir_D11G023220	0.00406846	0.00275979	0.00444547	0.00744435	0.00361073	0	0.00899364	0.00404358	0.00336138	0.0171155	0.00608025	0.0190845	0.0146237	0.00365228	0.00302425	0.00417789	0.0016303	0.00808773	0.00849586	0.0050141	0.00234688	0.0104671	0.00636448	0.00908682	0.0215453	0.0200973	0.0125075	0.027925	0.0316506	0.0336802	0.0304552	0.0345202	0.0313372	0.0481553	0.0580888	0.0542985	0.056164	0.0476751	0.0598179	0.0370065	0.0660209	0.060229	0.0564413	0.0636804	0.0698069	0.0773612	0.0554428	0.0430427	0.0493381
Ghir_D11G027220	0.0568256	0.0328972	0.211692	0.25184	0.0166894	0	0.0270199	0	0.0127429	0.00105787	0.000998294	0.00494106	0.00267271	0.00454692	0	0.00327296	0	0.000707071	0	0	0	0	0.00225498	0	0	0	0.00147176	0.0182531	0	0	0	0	0	0	0	0	0	0	0	0	0	0	0.00216394	0	0	0	0	0.00213079	0
Ghir_D11G027290	0.0432626	0.105805	0.0912491	0.0913054	0.301944	0.604995	0.505137	0.523808	0.425442	0.406171	0.406609	0.39493	0.49459	0.412151	0.232986	0.144794	0.28408	0.293018	0.227665	0.221532	0.174759	0.330199	0.160053	0.136757	0.143093	0.104163	0.171435	0.139532	0.1432	0.154248	0.131861	0.183057	0.178072	0.176694	0.166861	0.128896	0.164025	0.15406	0.181824	0.182075	0.165975	0.172454	0.191477	0.16179	0.152064	0.166784	0.130027	0.116435	0.143193
Ghir_D11G028030	0.103491	0.26685	0.163122	0.137265	0.717721	0.637484	0.756182	1.07452	0.698381	0.477788	0.609543	0.542294	0.80797	1.44862	0.600534	0.43574	0.291491	0.338048	0.440415	0.593611	0.482025	0.221507	0.384313	0.277806	0.265063	0.37219	0.323517	0.238238	0.183145	0.226451	0.225561	0.242481	0.26274	0.189156	0.214772	0.165494	0.218491	0.181502	0.156058	0.141846	0.145236	0.143519	0.158124	0.144224	0.147298	0.1276	0.111166	0.151219	0.138056
Ghir_D11G029230	0.0818269	0.0859827	0.0751335	0.0816411	0.303452	0.22651	0.415884	0.393777	0.607854	0.610832	0.516857	0.610057	0.717024	0.429967	0.268793	0.183468	0.238804	0.445943	0.232447	0.332195	0.2168	0.0332793	0.0175957	0.0206982	0.0359428	0.0636951	0.0389324	0.0510096	0.06122	0.0219388	0.0262042	0.0726631	0.0131323	0.0358163	0.0526078	0.0224388	0.0400994	0.0303957	0.0416549	0.0193061	0.0331365	0.0428284	0.0575733	0.0247838	0.0507252	0.0426946	0.0772349	0.0632708	0.0482586
Ghir_D11G032280	0.000628877	0	0.000516099	0.00182138	0.00265388	0	0.011976	0.00665993	0.0345489	0.0109289	0.00911205	0.0870613	0.0479757	0.00737032	0.00740184	0.00206093	0.0016303	0.152328	0.0269373	0	0.00226988	0	0	0.00317091	0	0	0	0	0	0.00200242	0.00125195	0	0	0.000942602	0.000987744	0.0010818	0.00108496	0	0.00236746	0	0	0	0	0	0.00324492	0.000717701	0.00171306	0	0.00384498
Ghir_D11G033820	0.000253052	0	0	0.000242443	0	0	0.0183283	0.00174019	0.00781523	0.00566361	0	0.0494967	0.0118634	0.0309515	0	0.0018834	0	0	0	0	0	0	0	0	0	0	0	0	0	0	0	0.000925048	0.000891683	0	0.000545398	0	0	0.000574737	0	0	0.00166934	0	0.00298179	0.00063833	0.00053337	0.000118822	0	0	0
Ghir_D11G034410	0.397351	0.290292	0.322413	0.116732	0.201236	0.0840088	0.385231	0.328245	0.295812	0.39054	0.910045	0.25026	0.31185	0.175957	0.235402	2.24734	0.16362	0.178849	0.144653	0.173146	0.212969	0.171809	0.171614	0.136097	0.241359	0.174523	0.254773	0.13981	0.197659	0.191662	0.2115	0.23512	0.180792	0.153565	0.217464	0.181015	0.183108	0.188555	0.185761	0.154466	0.172274	0.173796	0.230854	0.226522	0.226463	0.18095	0.220525	0.237262	0.299707
Ghir_D11G036580	0.00512753	0.00119466	0.0005943	0	0	0	0	0.00225568	0.00470427	0.00344612	0.00336664	0.00679439	0.00521452	0	0.00648999	0.00194667	0	0.00240588	0	0	0.00216378	0.00931627	0.00357785	0.00471143	0.00225636	0	0.00933765	0.00891976	0.00092237	0.00360334	0.0213886	0.0227057	0.0114326	0.0258674	0.0228964	0.0389982	0.0364317	0.046383	0.0438219	0.0804713	0.046448	0.0408103	0.0426028	0.0575296	0.0715734	0.069024	0.0575225	0.0345089	0.0247659
Ghir_D11G036680	0.00734581	0.00516841	0.00693213	0.00213156	0.0108255	0	0.0503846	0.0315223	0.056833	0.0556822	0.199631	0.0213627	0.044978	0.00429073	0	0.279823	0.00346724	0.0117893	0.00476824	0.00255528	0.00250694	0.0145281	0	0.00114614	0	0.00465856	0.00500432	0	0.00401294	0.00888906	0	0.00124185	0.0113485	0.0112693	0.00327803	0.00574787	0.00364587	0.00796569	0.00279436	0.00222011	0.00460636	0.00198816	0	0.00313858	0.00437975	0.00476475	0.00234154	0.00168228	0.000807717
Ghir_D12G002030	0.080024	0.184178	0.198041	0.08972	0.275865	0.293925	0.221449	0.170612	0.160511	0.146986	0.139912	0.183724	0.208602	0.281658	0.48314	0.337513	0.343355	0.353872	0.526398	0.201212	0.582199	0.733959	1.03688	0.854545	0.683658	1.16006	1.05674	0.565272	0.756394	0.911191	0.490409	0.708499	0.814437	0.363944	0.351612	0.333345	0.258346	0.277093	0.297802	0.273457	0.232407	0.247321	0.177772	0.224672	0.232854	0.192179	0.158009	0.140085	0.184601
Ghir_D12G004050	0.000264696	0	0	0.00566436	0.00143714	0	0.0309043	0	0	0	0.00202406	0	0.00435714	0	0	0	0	0	0	0	0	0	0	0	0	0	0	0	0	0	0	0.00100151	0	0	0	0	0	0	0.000336674	0	0	0	0	0	0.000269528	0	0	0	0
Ghir_D12G006160	0.0356999	0.0182928	0.0449312	0.0545848	0.209937	0.167293	0.362581	0.359119	0.517781	0.502126	0.677307	0.574071	0.832534	1.57918	0.326791	0.25266	0.0888391	0.250034	0.25197	0.287094	0.21264	0.110686	0.214367	0.0997435	0.126403	0.220704	0.357785	0.0898555	0.158328	0.226332	0.102756	0.254763	0.243784	0.0983497	0.153394	0.0878153	0.218524	0.114043	0.136501	0.114487	0.123044	0.168641	0.0961676	0.167327	0.145333	0.11799	0.0884427	0.123518	0.205592
Ghir_D12G006180	0.00520478	0.00650975	0.00675852	0.00356988	0.0109271	0	0.0195786	0.0158808	0.0139294	0.0324129	0.0689072	0.00909424	0.0121525	0.00365381	0	0.190298	0.00726917	0.00138234	0.00268719	0.00178719	0	0	0	0.000820834	0.00331648	0.00201157	0.00079278	0	0.00182055	0	0	0.00217997	0.00179094	0	0.00232292	0.00098239	0.00157303	0.00311927	0	0.00409586	0.00208844	0.00154149	0	0.00182622	0.00138195	0.000711782	0.00400358	0.00473433	0.00157334
Ghir_D12G008550	0.000275237	0.0205199	0.000614103	0	0.00677389	0	0	0.00385003	0.00759199	0.00622149	0.00175996	0.0126702	0.00990175	0.0093591	0.0253633	0.0187696	0.0632113	0.0362642	0.0795358	0.117784	0.115634	0.132698	0.101741	0.102264	0.119205	0.0919575	0.0604572	0.113047	0.0870829	0.0973546	0.0808362	0.0496757	0.0664416	0.0461145	0.0599081	0.0597887	0.0384779	0.0349129	0.0459934	0.0537898	0.0517812	0.0436097	0.0384734	0.0356377	0.0367627	0.0285856	0.0233153	0.0244728	0.0314716
Ghir_D12G011120	0.0284778	0.0367788	0.0330293	0.0365391	0.127856	0.0980087	0.203175	0.203996	0.209308	0.194775	0.224132	0.212752	0.273927	0.567473	0.168568	0.105294	0.112351	0.112547	0.185638	0.257791	0.135673	0.174394	0.159003	0.255663	0.195674	0.191591	0.168753	0.24254	0.164635	0.110918	0.177345	0.18073	0.208526	0.186227	0.19811	0.237776	0.202545	0.175225	0.171958	0.149495	0.164008	0.159294	0.148718	0.159223	0.163972	0.180543	0.125917	0.122974	0.11878
Ghir_D12G012850	0.00613292	0.00631699	0.00946695	0.00238109	0.00687908	0	0.034869	0.00192059	0.0187085	0.00975922	0.0102061	0.0579413	0.0346393	0.0308122	0.0218993	0.0042858	0	0.000950641	0.00517513	0.00123536	0	0.00825337	0.00850354	0	0	0	0.00128136	0	0	0	0.00266959	0.00118828	0.00728523	0.000925346	0	0.000599652	0.00159029	0	0	0	0.00050742	0	0	0.00168103	0.00108741	0.00124542	0.00704671	0	0.00197882
Ghir_D12G015320	0.00863828	0.00746611	0.00884342	0.0121581	0.0151226	0.0146769	0.0321004	0.0385226	0.0373334	0.0500896	0.0298694	0.0505238	0.0457627	0.0364122	0.0203582	0.0187542	0.0244787	0.0314776	0.0457606	0.0337768	0.0602331	0.03307	0.0713282	0.114352	0.155087	0.133307	0.108333	0.0981104	0.154724	0.114817	0.175209	0.146954	0.106963	0.13095	0.154476	0.180957	0.176307	0.185578	0.183826	0.229915	0.263207	0.2373	0.308736	0.32265	0.361862	0.479241	0.491994	0.266415	0.208735
Ghir_D12G016480	0.180899	0.477455	0.664301	0.673516	0.603513	0.554968	0.24401	0.205889	0.113456	0.109316	0.167867	0.115001	0.104888	0.0628307	0.0652489	0.0670508	0.026741	0.0271364	0.0275054	0	0.0159025	0.0273227	0.0171472	0.0119865	0.00380951	0.00218929	0.00504206	0	0.0123642	0.00475454	0.00521531	0.0196485	0.0127651	0.00727513	0.00837437	0.0104965	0.0151549	0.00943742	0.0115959	0.019255	0.0111716	0.01077	0.0142184	0.0103745	0.011491	0.0133755	0.0114867	0.0280013	0.0259442
Ghir_D12G016990	0.00124433	0	0.00351459	0.00459708	0.0150562	0	0.0186158	0.00942571	0.0177842	0.0743721	0.383471	0.299128	0.1795	0.00325348	0	0.000713184	0.00255762	0.011399	0.000963232	0.00178719	0.005989	0	0.00613329	0.00168402	0.00776968	0.00966644	0.0118603	0	0	0.00193962	0.0110011	0.00297193	0.00191207	0.00228263	0.00486847	0.00285823	0.00338694	0.00343846	0.00301485	0.00270582	0	0.00848711	0	0.00245144	0.0113878	0.0079626	0.0021325	0	0.00596182
Ghir_D12G018580	0.00577968	0.00689102	0.0147627	0.0155197	0.030069	0.223089	0.0618426	0.0705484	0.20535	0.07224	0.141847	1.594	0.795851	0.920616	0.00740184	0.0365036	0.0102791	0.0139392	0.00995149	0.0325405	0.00527933	0.00663262	0.00601269	0.00965627	0.00980126	0.0392815	0.0321764	0.00335182	0.0130769	0.00351852	0	0.00984251	0.00127865	0.00495672	0.00261592	0.00484416	0.00827522	0.00159563	0.00332678	0.0159118	0.00426721	0.0132538	0.0133273	0.00850795	0.00225662	0.00609042	0.0133944	0.00500876	0.0160511
Ghir_D12G023850	0.00815595	0.0039473	0.00146188	0.00340924	0	0	0.031636	0.0183248	0.0164191	0.0217509	0.102454	0.0228802	0.0142486	0.00363486	0	0.136105	0.00305904	0.00186104	0.0069581	0.00172769	0.00216454	0.00385767	0	0	0.00445967	0.00678404	0	0	0.00144508	0.00200242	0	0.00074762	0	0	0.00163548	0	0	0	0.00100771	0.00273338	0.0034675	0.00385205	0	0.000524271	0.00638241	0.00284686	0.00156509	0	0
Ghir_D12G024000	0.0493537	0.032277	0.0338893	0.0447755	0.0234807	0.0298689	0.0429701	0.0176962	0.0321437	0.053033	0.0516222	0.0678991	0.0517116	0.0342791	0.0590671	0.0551625	0.0470919	0.0711519	0.0896494	0.0737827	0.0926497	0.113012	0.144649	0.126793	0.105024	0.133316	0.134464	0.161964	0.127367	0.154517	0.179262	0.179239	0.179091	0.186843	0.235919	0.231786	0.274156	0.25715	0.301437	0.292467	0.310093	0.342691	0.380808	0.335906	0.335852	0.401593	0.327907	0.149683	0.249761
Ghir_D12G025610	0.000668334	0	0	0.0521289	0.0267902	0	0.114119	0.0016358	0.000746057	0	0.0024689	0.00297048	0	0.000576003	0	0	0	0	0	0	0	0	0	0	0	0	0	0	0	0	0	0	0	0	0	0	0.000392086	0	0	0	0	0	0	0	0	0	0	0	0
Ghir_D13G001530	0.000357078	0	0.000733284	0.0168866	0.00414437	0	0.0596043	0.00736656	0.00410473	0.0018344	0.00471373	0.0151037	0.0324273	0.0213303	0	0.00228438	0.00087146	0.000846371	0	0	0.00176609	0	0.00194484	0	0	0	0.00308395	0	0	0.013048	0	0	0	0	0.000297865	0.00187092	0.00277296	0.002487	0	0.000990401	0.000613764	0.00168697	0.00469361	0.0011018	0.0031857	0.0013407	0.000631699	0	0
Ghir_D13G002980	0	0	0	0.0367496	0.0360232	0	0.100903	0	0.00203932	0.00449836	0	0.00245465	0.000991712	0	0	0.000810193	0	0	0	0	0	0	0	0	0	0	0	0	0	0	0	0	0	0	0	0	0	0	0	0	0	0	0	0	0	0.000563638	0	0	0
Ghir_D13G004520	0.0015928	0	0.00435321	0.00417922	0	0	0.0156583	0.00397481	0.0351895	0.0152095	0.0117679	0.213253	0.118765	0.12469	0.00804871	0.00781132	0.00407996	0.00744409	0.00353765	0	0	0	0.00994239	0	0	0	0.00459304	0	0.00118534	0	0	0.0014146	0.00287655	0.00186613	0.00157536	0.00453009	0.000585305	0	0.000567035	0.00322087	0.00160733	0.0014909	0.00709374	0.00358651	0.00242372	0.000765855	0.000930716	0.00219665	0.00104578
Ghir_D13G005300	0.00261094	0.0168392	0.011078	0.00488651	0.00569025	0	0.00811034	0.0077537	0.0111141	0.568946	0.136581	0.541595	0.605996	0.00938612	0.0168885	0.00854269	0.0106437	0.0040858	0.00111816	0.0123397	0.0107855	0	0.0217805	0.0180306	0.00975887	0.0239413	0.00895732	0.00902	0.00224497	0.0159481	0.00206722	0.00934931	0.000799106	0.00171847	0	0.00948103	0.0026494	0.00650026	0.00682984	0.00970692	0.00445414	0.00640483	0.00885528	0.00220369	0.0189827	0.00728313	0.00761548	0.00463011	0.0194962
Ghir_D13G007870	0.00960133	0.0261642	0.00778217	0.0131386	0.0574862	0.0113103	0.0490343	0.0683652	0.108977	0.0604654	0.161168	0.105453	0.135112	0.0688748	0.18264	0.0448937	0.104717	0.101229	0.0484829	0.226755	0.0813282	0.0117759	0.0137132	0.00479055	0.0109929	0.00769489	0.0202224	0.00658351	0.00123087	0.00122478	0.014661	0.0135113	0.0104391	0.0153296	0.00509147	0.0129128	0.0175478	0.0176617	0.00994273	0.00759885	0.00877983	0.0125209	0.00168266	0.0151883	0.0183797	0.0156821	0.0141627	0.020689	0.0158752
Ghir_D13G007950	0.000411709	0.00169568	0.00146365	0.000421209	0.00835871	0.0113103	0.0214496	0.00644779	0.00718592	0.00926616	0.0317584	0.00698124	0.00933655	0	0	0.0822401	0.00227092	0	0.000650762	0.00178719	0.0012319	0	0	0.00334835	0	0.00152585	0	0.0018038	0.00224381	0	0.000660679	0.00130946	0.000606512	0.00407204	0.00128298	0	0	0.0026989	0.0016924	0.00137239	0.00133073	0.000470217	0.00151176	0.00299293	0.00344774	0.00103807	0.00130973	0.00289433	0
Ghir_D13G008570	0.0329938	0.0477287	0.0445462	0.0654356	0.338289	0.445356	0.362796	0.49428	0.300295	0.261316	0.352227	0.232521	0.340497	0.213678	0.226942	0.231313	0.13013	0.135181	0.128665	0.20724	0.115776	0.0589353	0.156959	0.122589	0.141864	0.100823	0.166145	0.104249	0.145744	0.149157	0.144444	0.124806	0.167042	0.140076	0.13487	0.16854	0.133374	0.146716	0.157232	0.155749	0.133459	0.143719	0.116231	0.111822	0.131448	0.157088	0.10796	0.095825	0.128442
Ghir_D13G011340	0.00151047	0.00182526	0.00468755	0.00188332	0.00466112	0	0.0154153	0.00855421	0.018939	0.0355328	0.0612495	0.0167756	0.0164043	0.0118416	0.00421379	0.137556	0.0021825	0.00703413	0.00350096	0.0138082	0	0	0.00225498	0	0	0	0.000837698	0	0	0.00475454	0	0	0	0	0.000987744	0	0	0.00200478	0.000438806	0	0.00274808	0.000609085	0.0135043	0.00171368	0.000540481	0.000165789	0	0.00143341	0
Ghir_D13G011880	0	0	0.000581835	0.0191689	0.00136736	0	0.0404255	0.0016358	0	0	0.00202406	0	0.00168858	0	0	0	0	0	0	0	0	0.00495314	0	0	0	0	0	0	0	0	0	0	0	0	0	0	0	0	0	0	0	0	0	0	0	0	0	0	0
Ghir_D13G012470	0.0110973	0.0149588	0.029505	0.0141514	0.0567019	0.0144027	0.00646977	0.031022	0.0301045	0.0267022	0.0375136	0.0378379	0.0346866	0.0498496	0.00922454	0.0572133	0.12496	0.0822358	0.149765	0.150814	0.191794	0.169495	0.333092	0.287931	0.253578	0.442789	0.341176	0.175937	0.229617	0.264455	0.224721	0.218882	0.238955	0.153023	0.194596	0.166121	0.142243	0.140874	0.153947	0.190368	0.151163	0.169468	0.111041	0.161911	0.162464	0.145932	0.122551	0.122637	0.114891
Ghir_D13G013910	0.000283731	0	0.00198921	0.0191362	0.00255015	0	0.0228867	0.000785318	0.0130598	0.00874145	0.00307052	0.0233241	0.00957497	0.0142766	0.00466952	0.00120286	0	0.00097236	0	0	0	0	0	0	0	0	0.00091759	0	0	0	0	0	0	0.000782858	0.000864774	0.00154141	0.000328442	0	0	0	0	0	0.00149231	0	0.00194269	0.0008505	0	0	0
Ghir_D13G014620	0.535839	1.00614	1.70136	1.95098	1.29993	1.56397	0.69363	0.373241	0.25515	0.234758	0.152549	0.20518	0.223855	0.0606288	0.0851699	0.0579491	0.0871942	0.0476895	0.0211849	0.0305295	0.0370655	0.0143489	0.039067	0.00966472	0.0269291	0.00311487	0.0239876	0.00590519	0.0174582	0.0101496	0.0172929	0.0265937	0.0167334	0.0201311	0.0167034	0.0229959	0.0237744	0.0154032	0.014495	0.020645	0.0140629	0.0172991	0.00331145	0.0202534	0.0207359	0.0188963	0.0180416	0.00896607	0.0115494
Ghir_D13G014660	0	0	0.000245586	0.000414325	0	0	0.0138335	0	0.00449191	0.0236584	0.0689611	0.0675027	0.00919595	0	0	0.00239396	0	0	0	0	0.00229655	0	0.000624738	0	0	0.00292791	0.00122013	0	0	0	0.00470615	0.00369501	0.000943989	0	0	0.000573445	0.000478084	0	0.00119975	0	0.00197122	0.00113432	0	0.00183607	0.00112291	0	0	0	0.000623412
Ghir_D13G015400	0	0.00266631	0.00043932	0.0808887	0.0213477	0.0327597	0.358019	0.0206908	0.00721127	0	0.0024689	0.00779044	0.000622884	0	0	0.00139423	0	0	0	0	0	0	0	0	0	0	0	0	0	0	0	0	0	0	0	0	0	0	0	0	0	0	0	0	0.00108949	0.000187879	0	0	0
Ghir_D13G018290	0.00160282	0.00473829	0.00376117	0.00280965	0.0121189	0	0.0169758	0.00865645	0.0168488	0.0232657	0.0732042	0.0214688	0.0145303	0.00396927	0	0.122377	0.00424999	0.0019166	0	0.00445102	0.00286975	0	0.00454812	0	0.00142031	0	0.00477986	0	0	0	0	0.00504207	0	0.00446958	0.00218806	0.0025382	0.00484558	0.000626429	0.000399662	0.0022098	0	0	0	0.00114367	0.000751961	0.00140852	0	0.00253583	0
Ghir_D13G020350	0.000704598	0.00119466	0.00484163	0.000439455	0	0	0	0	0.00071636	0.00677452	0	0.00565643	0	0.00229217	0	0.00219572	0.0109623	0.00462588	0.0184188	0.0320435	0.0273081	0.0253901	0.0370816	0.0458431	0.0261274	0.0292559	0.0331932	0.0620796	0.0432133	0.0720974	0.0771788	0.0307853	0.056818	0.0448467	0.0345883	0.0499166	0.0530716	0.065644	0.0616759	0.0673118	0.0744591	0.0681472	0.103338	0.0652662	0.0704124	0.0771344	0.0610358	0.0391794	0.0298423
Ghir_D13G021390	0.0269058	0.0088649	0.0204007	0.196081	0.0603604	0.0982792	0.803219	0.0821183	0.124553	0.0627626	0.0887289	1.2516	0.818092	0.776077	0.0218993	0.16039	0.02946	0.0240954	0.0185578	0.0100075	0.00980208	0.0315885	0.00119139	0.00082211	0.011122	0.00848323	0.0249388	0.00605011	0.0153794	0.00362413	0.00389395	0.0105678	0.0283449	0.00277245	0.00543253	0.00240257	0.00727816	0.00521136	0.00495144	0.0119375	0.00840214	0.0112993	0.00446503	0.0178256	0.0105956	0.0107484	0.00441131	0	0.00812795
Ghir_D13G023490	0.357138	0.883935	1.40349	1.35029	1.41925	1.19372	0.735904	0.517296	0.302263	0.195328	0.155519	0.227053	0.241379	0.0907119	0.0751346	0.0515282	0.0587936	0.0354381	0.0399966	0.0227002	0.0296761	0.0184586	0.00856088	0.0142009	0.0282194	0.0243003	0.0280718	0.0134391	0.0122435	0.00498098	0.00901366	0.0193408	0.0484183	0.0174271	0.0196908	0.0172802	0.0255389	0.0100658	0.0123666	0.00774867	0.0233502	0.0112091	0.0131338	0.0188421	0.0191469	0.0225954	0.0129284	0.0169113	0.0151032
Ghir_D13G024660	0	0.00713024	0	0.000512301	0	0	0	0	0.00139296	0.0166371	0.101191	0.0969682	0.0569018	0	0.00668995	0.000909391	0.00632264	0.000614557	0.0011069	0.0019022	0	0.00881081	0	0	0	0.0018945	0.00545325	0	0.000510197	0	0	0.00207966	0.00108233	0.00205948	0.000412481	0	0.00268549	0.000653914	0.00191678	0.0015318	0.00110169	0.000757328	0.00344139	0.00102224	0.00341021	0.00145368	0	0	0
Ghir_D13G024860	0.830219	0.621673	2.13085	2.24765	0.93613	0.504012	0.304516	0.224721	0.230677	0.132798	0.112355	0.176466	0.176916	0.0748397	0.0388661	0.0774138	0.0311459	0.0416722	0.0437903	0.0421312	0.0623825	0.0122906	0.0132114	0.0251325	0.00711016	0.0130329	0.0278345	0.00879789	0.0106769	0.012286	0.00636718	0.0235288	0.0150766	0.0118719	0.0123615	0.0149696	0.016984	0.00817871	0.010497	0.0132782	0.0160409	0.00420921	0.00249802	0.0088249	0.0161507	0.0150493	0.0131348	0.0322743	0.0201343
Ghir_D13G024880	4.75804	4.81787	10.1068	9.38625	1.89827	2.67398	0.953262	0.622444	0.525846	0.387364	0.308695	0.371299	0.426273	0.239772	0.342947	0.300078	0.223336	0.18871	0.16053	0.1244	0.249746	0.132165	0.0901776	0.0755804	0.0500614	0.0553285	0.0789111	0.0540437	0.0586656	0.0233271	0.0742431	0.104156	0.0349302	0.0361645	0.0747541	0.0438373	0.0779669	0.0612644	0.0483449	0.0631494	0.067699	0.0591304	0.0414973	0.0622849	0.0683191	0.057584	0.092835	0.135224	0.138808
Ghir_D13G024930	0.00783359	0.00234242	0.0183882	0.00497137	0.0021461	0	0.0029068	0.00493297	0.0101708	0.00257517	0.0110332	0.00912912	0.00425374	0.00890632	0.0195804	0.0119144	0.0137896	0.0138078	0.0175834	0.0132724	0.0216738	0.00901878	0.0594228	0.0384068	0.0515859	0.030306	0.0402652	0.0486571	0.0390637	0.0702255	0.0725437	0.0805031	0.0586251	0.0935308	0.106494	0.119189	0.143555	0.171571	0.192904	0.211176	0.178289	0.204558	0.189547	0.19403	0.212465	0.251467	0.211464	0.168221	0.122539
Ghir_D13G025600	0.0135486	0.0258699	0.01394	0.0172884	0.119939	0.028306	0.137146	0.173989	0.215227	0.206703	0.187189	0.201441	0.380781	0.591804	0.15465	0.0884052	0.0397992	0.0980259	0.0535219	0.0486859	0.0272656	0.00387335	0.00384737	0.00279803	0.0119472	0.000736576	0.0346721	0.00496578	0.00935102	0.00536064	0.00864555	0.0212563	0.0111175	0.0128261	0.00673574	0.00351801	0.00997549	0.0081597	0.0106606	0.00961078	0.00935321	0.0141461	0.00681033	0.00414033	0.00685247	0.0109189	0.0187803	0.0219711	0.0271146
Ghir_D13G025860	0	0	0	0	0	0	0.00507463	0.00587616	0.00847797	0.0256056	0.209946	0.174715	0.0524003	0.00699134	0	0.0023716	0	0	0.00467814	0	0	0	0.000556299	0	0	0.00703562	0.00195393	0	0.00731837	0.00132591	0	0.00271217	0	0.000642233	0.000836367	0.00044772	0.00173894	0	0.00158894	0	0.000833157	0.000604198	0	0.000946124	0.00621764	0.000324608	0.00259906	0.00532128	0
[truncated: 9 more columns]
