# Supplementary material for: Cell-specific clock-controlled gene expression program regulates rhythmic fiber cell growth in cotton
Source: Genome Biol. 2023 Mar 14;24:49. doi: 10.1186/s13059-023-02886-0 (PMC10012527; doi:10.1186/s13059-023-02886-0)
Supplement: Supplementary file 5 — Additional file 5: Table S4. Gene list of DEGs under RALF stimulation. [file 13059_2023_2886_MOESM5_ESM.xlsx]

## Sheet: Description
Supplementary Table 4: Gene list of DEGs under RALF stimulation.
Sheet	Column	Description
RALF DEGs	Gid	Gene ID
RALF DEGs	RALF.rep1 ~ WT.rep2	Gene expression level (TPM)
RALF DEGs	baseMean	Average expression calculated by DESeq2 package
RALF DEGs	log2FoldChange	log2 fold change calculated by DESeq2 package
RALF DEGs	lfcSE	lfcSE value calculated by DESeq2 package
RALF DEGs	stat	Stat value calculated by DESeq2 package
RALF DEGs	pvalue	P-value calculated by DESeq2 package
RALF DEGs	padj	Adjusted P-value calculated by DESeq2 package
RALF DEGs	DE	Components of DEGs
RALF DEGs	WT.C1 ~ FL.C5	Average expression level for each cell type cluster calculated by AverageExpression function in Seurat package
RALF DEGs	WT -48h ~ FL 48h	Gene expression level (TPM) for time course RNA-seq data
RALF DEGs	Gene function by BLAST2GO	Gene function by BLAST2GO
RALF DEGs	Ortholog of A. thaliana	Ortholog of A. thaliana

## Sheet: RALF DEGs
Differentially expressed genes under RALF stimulation
Gid	RALF.rep1	RALF.rep2	WT.rep1	WT.rep2	baseMean	log2FoldChange	lfcSE	stat	pvalue	padj	DE	WT.C1	WT.C2	WT.C3	WT.C4	WT.C5	FL.C1	FL.C2	FL.C3	FL.C4	FL.C5	WT -48h	WT -36h	WT -24h	WT -12h	WT 0h	WT 12h	WT 24h	WT 36h	WT 48h	FL -48h	FL -36h	FL -24h	FL -12h	FL 0h	FL 12h	FL 24h	FL 36h	FL 48h	Gene function by BLAST2GO	Ortholog of A. thaliana
Ghir_A01G001280	50.7824	55.0403	22.7143	25.5317	1909.65	1.16836	0.0909633	12.8443	9.26234e-38	3.36168e-35	Up	2.2606	9.25274	1.30602	6.16731	2.26167	7.10411	10.7819	NA	8.14568	1.66767	18.087	12.7077	10.9646	5.26872	14.2911	15.7897	9.23597	24.9121	33.082	18.0232	11.685	12.0559	22.7505	17.9893	28.1745	23.5349	53.5478	37.5065	peroxidase N1-like	AT5G64120.1
Ghir_A01G004820	1.56579	2.17077	0.642648	0.704324	63.0801	1.50713	0.408962	3.68526	0.00022847	0.00393046	Up	2.81718	3.89258	0.11023	2.07477	9.53965	2.49364	3.19892	NA	5.20705	40.9724	2.92794	1.0737	2.37877	0.197909	2.58721	1.18604	4.21505	0.710937	6.30934	2.37027	0.822786	1.54458	0.733613	4.49128	1.14581	1.33743	1.23732	5.8102	epidermis-specific secreted glycoprotein EP1-like	AT1G78850.1
Ghir_A01G005080	0.888692	1.21726	0.199442	0.45781	34.3387	1.69313	0.579699	2.92071	0.00349239	0.0393898	Up	0	0	0	0.0470358	0.53191	1.12062	0.0579328	NA	0.259732	0	2.52527	0.946996	1.84276	0.15625	1.59129	1.02318	1.21424	0.408125	0.012155	2.91377	0.91702	2.18257	0.707294	2.52893	0.817957	1.49708	1.32711	1.12859	probable LRR receptor-like serine/threonine-protein kinase At3g47570	AT3G47570.1
Ghir_A01G005480	22.5982	23.5336	9.44028	10.2479	816.089	1.26376	0.118538	10.6612	1.54648e-26	3.18692e-24	Up	0.357169	0.683139	0.134285	0.412254	0	0.303697	0.989232	NA	0.115145	0	0.111439	0	0.287319	1.11384	0.21151	1.47993	1.39445	1.35133	1.36199	0.217978	0.394892	0.930163	1.06378	1.23399	0.919581	1.33649	4.17012	2.53642	PREDICTED: uncharacterized protein LOC107917244	AT4G21700.1
Ghir_A01G005600	2.58144	2.37365	1.10801	1.303	91.2794	1.07191	0.329367	3.25444	0.00113615	0.0156265	Up	0.260387	3.00331	0.169047	0.604762	0.445832	0.671196	2.76203	NA	0.133174	0.14768	0.0206791	0.31362	0.669883	20.2392	3.01749	1.16513	1.40059	0.0698413	1.00887	0.0163865	0.46071	1.48813	2.44043	1.34873	0.138267	0.280226	0.0715981	0.125882	cytochrome P450 CYP736A12-like	AT5G07990.1
Ghir_A01G006070	1.86202	2.10991	0.620488	0.845189	67.4889	1.46627	0.392542	3.73533	0.000187469	0.0033067	Up	102.654	53.9311	51.4511	98.2208	55.9589	120.796	100.922	NA	98.8613	64.1443	33.9639	66.2035	35.7979	14.9152	27.0066	50.3796	23.2533	23.6406	26.3209	50.4299	27.0044	38.1492	45.4417	26.2009	47.7807	42.975	46.5101	39.3901	2-nonaprenyl-3-methyl-6-methoxy-1,4-benzoquinol hydroxylase	AT4G10270.1
Ghir_A01G006080	6.13621	7.58756	2.61491	3.0462	240.404	1.31108	0.217407	6.0305	1.63453e-09	7.80883e-08	Up	4.40679	1.42912	1.17119	4.68259	6.06954	7.25328	3.46999	NA	8.99953	8.91231	72.7845	67.0679	62.0563	20.806	40.5134	12.1076	18.1945	8.20599	8.14762	60.6232	33.5965	61.8801	49.6345	37.8583	12.6038	28.6073	30.8461	23.3587	diacylglycerol kinase 5-like isoform X2	AT2G20900.1
Ghir_A01G006300	1.65043	1.62301	3.94453	3.82096	135.393	-1.20803	0.270396	-4.46762	7.90942e-06	0.000200347	Down	0.142284	4.6517	0.14581	0.488662	1.80139	1.21221	4.1339	NA	2.60311	1.1887	0.637156	4.95074	1.29627	5.95939	0.82676	1.73957	0.931665	0.745608	3.04569	1.78702	6.28447	4.33021	3.84707	1.74161	2.70202	1.68638	3.84785	2.87624	indole-3-acetic acid-amido synthetase GH3.6-like	AT5G54510.1
Ghir_A01G006930	5.28983	4.2604	0.620488	0.774756	136.336	2.80225	0.308596	9.08064	1.07939e-19	1.39244e-17	Up	2.46533	1.81641	0.544638	3.09535	9.73977	2.09714	1.86183	NA	2.75279	13.776	9.93486	1.98291	8.29637	0.540048	4.92099	2.14869	6.88208	6.09307	12.6721	4.58124	5.66965	2.9822	2.42385	3.07076	2.51067	3.0917	3.41633	4.76502	UDP-glycosyltransferase 73C6-like	AT2G36800.1
Ghir_A01G007170	1.26956	1.72445	3.36836	3.29271	118.461	-1.1143	0.296901	-3.75309	0.000174668	0.0030969	Down	7.06185	14.3787	0.569834	3.52397	2.17346	2.99973	8.26783	NA	4.20497	4.75763	7.16717	9.13724	9.82749	10.5127	5.73608	4.05346	5.60534	4.83618	9.45357	3.63619	8.3539	8.96062	8.21707	7.71894	3.98147	9.59449	10.4935	8.31012	heterodimeric geranylgeranyl pyrophosphate synthase small subunit, chloroplastic-like	AT4G38460.1
Ghir_A01G007580	1.1426	1.15639	0.443206	0.316946	37.961	1.64547	0.519059	3.1701	0.00152385	0.0199867	Up	1.1773	0.389072	0.28853	2.44703	1.12305	0.610634	1.48519	NA	2.53388	1.74151	0.645191	0.265554	0.674365	0.239226	0.901318	0.384433	1.0103	0.366692	0.871642	0.591392	0.112519	0.339837	0.23748	1.74526	0.427373	0.54684	0.527182	0.718144	probable long-chain-alcohol O-fatty-acyltransferase 3	AT5G55360.1
Ghir_A01G007760	3.13158	3.97637	2.03875	1.47908	131.547	1.06132	0.290127	3.65811	0.000254077	0.00430251	Up	54.1838	24.5013	10.8166	72.9422	242.841	80.8408	46.8052	NA	136.106	443.767	145.038	51.6033	126.569	11.8	109.656	21.0885	58.0787	15.3053	32.8595	123.95	53.105	106.626	36.1686	107.186	42.0481	80.6148	44.3532	72.6967	probable serine/threonine-protein kinase WNK11	AT5G55560.1
Ghir_A01G007850	1.65043	1.56215	3.81157	3.96182	134.762	-1.2381	0.272156	-4.54924	5.38398e-06	0.000141614	Down	4.53546	6.05516	0.969337	1.58322	0.922167	5.20696	8.14928	NA	2.99453	1.22769	1.26362	6.84113	7.26609	11.6592	5.24755	10.1571	5.99735	8.0611	5.25223	3.59965	6.44278	8.35203	15.2579	6.37027	9.29609	6.28563	15.5221	7.70305	cytochrome P450 71D9-like	AT1G13110.1
Ghir_A01G007910	0.740577	1.05496	0.0443206	0.140865	24.696	3.26433	0.758591	4.30315	1.68387e-05	0.000397154	Up	0	2.49417	0.0802486	0.259221	0	0.14628	0.496887	NA	0.36768	0	3.94869	0.737649	1.66708	1.59232	0.987184	0.310999	0.661087	0.127859	0.26741	2.749	1.45078	1.85692	1.11132	2.5956	0.309793	1.03608	2.17813	0.634921	premnaspirodiene oxygenase-like	AT5G25180.1
Ghir_A01G007950	27.6552	33.5354	13.7172	12.4665	1083	1.26471	0.117344	10.7778	4.38052e-27	9.42665e-25	Up	56.9367	36.5753	15.5698	117.365	66.2816	53.2181	50.8924	NA	97.707	102.024	128.822	113.31	109.71	32.3211	88.0201	69.0243	111.351	56.6776	70.2402	142.268	83.3126	118.219	80.3367	115.346	88.6365	131.509	97.5931	122.053	serine acetyltransferase 1, chloroplastic-like	AT3G13110.1
Ghir_A01G009270	10.9605	11.077	5.14118	4.77179	395.947	1.1923	0.160968	7.40706	1.2913e-13	1.00804e-11	Up	272.588	180.703	80.3798	412.318	446.738	213.079	141.662	NA	262.946	286.391	143.196	166.388	182.644	62.3834	203.324	221.581	194.425	129.578	174.41	135.151	75.5435	140.001	113.279	166.32	173.198	155.355	127.443	160.736	PREDICTED: uncharacterized protein LOC107916808	AT1G21010.1
Ghir_A01G010260	1.1426	0.973805	3.21324	2.35948	94.1652	-1.35418	0.338188	-4.00422	6.22235e-05	0.00125256	Down	8.83784	27.8546	2.43128	8.68771	5.33869	13.6495	25.1362	NA	18.7175	19.2563	6.93796	6.21255	5.56044	7.72114	4.92812	4.62625	8.13876	5.61586	15.3603	8.12594	9.64264	5.06275	3.56857	3.64802	2.17549	4.85466	6.68513	11.0753	Mycosubtilin synthase subunit A	AT1G19530.1
Ghir_A01G011480	3.32202	3.20544	1.68418	1.40865	119.166	1.12029	0.288741	3.87992	0.000104489	0.0019787	Up	8.00479	5.25399	4.72638	15.4763	31.6011	13.6543	7.98968	NA	16.5455	30.3595	10.4242	10.7048	12.499	4.26849	10.9853	8.10106	10.1263	5.28236	5.59528	12.4389	7.70212	10.9451	9.463	11.1149	7.1977	9.85365	10.0957	9.36464	PREDICTED: uncharacterized protein LOC107916811	AT4G38060.2
Ghir_A01G013680	1.73507	1.09553	0.443206	0.669108	48.9379	1.37243	0.477784	2.8725	0.00407242	0.0445613	Up	2.09659	2.52636	1.70193	8.38138	3.62817	5.2448	6.67393	NA	12.8686	7.40918	118.896	95.35	73.3877	25.751	67.1507	40.4441	74.4018	39.8859	38.7613	91.2564	57.9195	75.2378	65.0746	73.1197	93.4074	66.6441	53.9187	69.762	glutamate decarboxylase-like	AT2G02010.1
Ghir_A01G014730	4.73969	5.41679	2.59275	2.3947	187.568	1.0661	0.232275	4.58982	4.43624e-06	0.000118285	Up	50.2172	33.0938	8.17396	72.4776	79.5217	70.5956	39.1012	NA	105.559	155.783	23.0655	18.3077	24.9408	12.036	49.4559	34.615	44.6168	20.9244	20.9395	20.3374	16.7359	27.8861	17.9622	53.981	46.8093	41.4244	28.0547	40.2723	probable ribose-5-phosphate isomerase 2	AT2G01290.1
Ghir_A01G016490	44.9424	46.5398	18.393	23.7357	1656.36	1.15379	0.194428	5.93429	2.95115e-09	1.35402e-07	Up	7.84622	8.96763	1.76996	16.7835	20.9457	6.00126	9.58462	NA	12.2132	16.8653	41.5788	11.5741	56.6289	10.1056	86.2827	39.8466	56.9447	72.4333	89.2995	30.6816	19.1561	34.4008	23.8019	84.452	66.8375	57.8534	25.2721	89.8286	lysine histidine transporter-like 7	AT4G35180.1
Ghir_A01G017910	0.804055	1.11582	2.65923	2.32427	84.5947	-1.33449	0.352461	-3.78622	0.000152959	0.0027716	Down	0.202119	0.686464	1.05182	0.304416	0.0973617	0	1.10107	NA	0.262788	0	0.07479	0.126301	0	1.33039	0.131298	0.0241773	0	0.302812	0.31603	0.1603	0.440591	0	0.0646234	0	0.0557105	0	0.121251	0.17008	Copper-binding periplasmic protein	AT1G68330.1
Ghir_A01G019410	1.77738	1.8056	0.531847	0.669108	59.3995	1.60677	0.414936	3.87233	0.000107798	0.0020344	Up	0.188907	0.060902	0	0.544433	1.80456	1.30311	0.645013	NA	1.43113	4.69031	0.549722	0.241387	1.08294	0.322679	0.201301	0.327146	1.51651	3.20423	3.56143	0.771224	0.685977	0.694863	0.486418	0.510853	0.54344	1.10095	3.10122	2.16497	probable LRR receptor-like serine/threonine-protein kinase At1g74360	AT1G74360.1
Ghir_A01G019790	5.16288	5.37622	0.84209	0.986053	153.945	2.5579	0.276962	9.23556	2.56945e-20	3.45201e-18	Up	1.12622	0.315171	0.557348	1.78036	3.05724	0.931571	2.06369	NA	1.92209	2.80794	15.3146	13.6402	8.43703	2.63565	3.46962	1.51254	1.98618	1.09993	2.41395	12.6752	6.18426	10.2099	11.5312	2.82998	1.33127	3.56076	8.98262	3.12021	NAC domain-containing protein 90-like	AT5G22380.1
Ghir_A01G020640	1.01565	1.13611	0.0886411	0.316946	31.847	2.40272	0.634892	3.78446	0.000154042	0.00278734	Up	25.046	19.0009	3.34572	80.3677	66.1587	39.2091	16.4573	NA	86.517	101.895	6.637	11.1806	6.10246	1.21764	4.8016	2.46248	6.00547	2.49254	5.16955	7.1284	4.28431	6.46065	3.27177	7.99018	5.87408	8.44205	5.67642	4.31062	hypothetical protein GOBAR_AA03280	NA
Ghir_A01G020720	1.07913	1.07524	2.06091	2.44753	81.832	-1.03102	0.348504	-2.95842	0.00309221	0.0357937	Down	0	3.68029	2.19024	0.590255	0.156559	0.756919	0.932231	NA	0.801197	0	1.69398	0.721094	1.82325	0.497981	0.590438	0.444167	0.859896	1.00709	1.47685	0.743824	0.620847	2.33975	1.86925	4.04263	1.36022	2.62448	4.20232	3.91311	aquaporin PIP2-2-like	AT2G37170.1
Ghir_A01G021750	20.9266	21.8497	9.52892	9.42033	765.063	1.2126	0.11901	10.1891	2.21854e-24	4.01102e-22	Up	334.271	256.819	102.19	568.783	495.913	226.37	189.179	NA	349.197	281.552	299.518	339.7	414.613	142.519	375.559	254.54	282.868	272.844	278.974	251.956	210.164	302.483	314.735	327.884	294.654	289.084	303.87	243.48	ATP-dependent RNA helicase dbp6	AT3G54040.1
Ghir_A01G022110	2.07361	2.06934	5.05254	4.5781	168.915	-1.17738	0.243485	-4.83554	1.32783e-06	3.93286e-05	Down	0	0.493703	0.00863534	0.443196	0.85712	0.507292	0.732543	NA	2.54131	2.90609	1.13908	0.0918553	0.170208	0.125793	0.0793164	0.676665	0.270511	0.139733	0.875161	0.483676	0.262941	0.381117	0.172751	0.354404	0.143334	0.621289	2.16688	1.61256	protein SRG1-like	AT5G05600.1
Ghir_A02G002140	2.24289	3.16487	5.80599	5.4409	204.39	-1.01632	0.235725	-4.31145	1.62189e-05	0.00038391	Down	2.1554	7.11317	5.37879	1.03714	0.649744	2.83933	7.86053	NA	1.00915	1.68349	0.668636	0.730972	0.446073	1.64248	0.518201	0.615879	0.998363	1.07715	2.05828	0.489279	2.59545	0.559121	1.46844	0.187274	0.662304	0.435852	1.59186	0.459482	protein RALF-like 24	AT4G13950.1
Ghir_A02G002840	84.7643	73.9077	26.9469	27.8384	2649.51	1.57103	0.0838957	18.726	3.04151e-78	5.28288e-75	Up	112.942	63.9814	36.3732	271.273	171.555	165.187	130.77	NA	318.094	241.864	108.844	50.5359	139.783	16.7299	139.15	51.2449	99.3143	50.9207	54.0778	96.456	48.9257	117.262	48.0082	194.337	124.928	149.173	91.2369	135.207	probable glutathione S-transferase	AT2G29420.1
Ghir_A02G002850	18.6202	17.0416	6.02759	6.32131	595.918	1.56587	0.138084	11.34	8.31362e-30	2.04204e-27	Up	106.481	55.7832	38.1327	196.999	167.873	73.9888	46.4467	NA	106.488	112.782	171.695	54.3759	112.862	23.1198	94.2958	56.28	82.301	50.6763	58.0858	71.0652	27.9108	61.9999	29.0426	69.9926	47.7131	55.3904	53.8278	57.4183	probable glutathione S-transferase	AT2G29420.1
Ghir_A02G002860	41.1972	35.0976	11.1245	10.6881	1218.75	1.84493	0.1102	16.7416	6.52222e-63	6.34403e-60	Up	23.4535	13.7323	5.44547	55.7094	52.0236	58.3966	38.4527	NA	112.677	113.206	91.714	37.5505	79.9241	7.25062	50.8504	7.54679	18.4554	8.61277	21.2696	133.928	43.3655	101.204	45.6444	93.9629	26.9004	60.176	55.9673	44.4732	probable glutathione S-transferase	AT2G29420.1
Ghir_A02G002880	5.01476	4.86902	1.37394	1.46147	158.013	1.83664	0.25797	7.1196	1.08242e-12	7.71886e-11	Up	6.31067	0.742142	1.11758	13.2299	8.27138	5.45869	3.54846	NA	9.54197	14.7117	5.44563	7.69807	26.8558	2.92097	28.1523	7.90112	23.7023	7.69343	22.0874	3.85044	2.19084	19.0881	8.06129	32.5901	9.7862	26.8904	10.2975	25.8961	probable glutathione S-transferase	AT2G29420.1
Ghir_A02G002890	0.613621	0.568053	0.132962	0.0704324	17.2329	2.60282	0.823147	3.16204	0.0015667	0.0204495	Up	0.79632	0.101431	0.126163	2.29751	2.57223	3.04234	1.1653	NA	4.71062	4.21918	4.01745	1.7534	3.4053	0.20385	1.40117	0.379408	1.38218	0.384728	0.00607751	4.00417	1.37445	2.91808	1.33354	2.42892	1.1843	1.7093	1.41529	0.98925	probable glutathione S-transferase	AT2G29420.1
Ghir_A02G003460	6.17853	7.42526	1.97226	2.00732	218.396	1.81044	0.225977	8.01163	1.13195e-15	1.06482e-13	Up	18.7542	11.644	6.36884	17.5279	59.124	27.2442	13.4179	NA	22.1148	53.6063	11.3181	9.87617	10.8296	5.45656	17.0358	16.6831	17.4127	11.4732	14.1074	10.2093	10.3751	7.2354	8.56498	12.843	10.9956	9.15973	39.1725	16.8849	uncharacterized N-acetyltransferase p20-like	AT2G32030.1
Ghir_A02G003600	71.053	65.3261	31.1573	31.4657	2466.23	1.16018	0.0776832	14.9348	1.95638e-50	1.11937e-47	Up	67.832	39.3818	17.0394	122.867	72.8435	38.7784	39.0778	NA	66.1326	73.0547	128.564	89.741	162.929	49.052	136.696	121.218	160.928	117.446	197.103	115.423	81.7015	122.76	107.986	173.458	158.042	172.185	126.683	129.737	ATP sulfurylase 1, chloroplastic-like	AT3G22890.1
Ghir_A02G003950	0.931011	0.953517	0.354564	0.246513	30.8485	1.69855	0.576559	2.94602	0.00321891	0.0369479	Up	0.316999	2.64621	0.139214	0.756328	13.0731	0.688962	0.211688	NA	0.913871	10.981	0.932403	0.819493	4.34577	36.0245	32.1145	40.9933	33.0615	19.2095	13.0886	0.25098	1.30847	2.15836	2.95187	8.41993	8.2448	5.84144	5.39895	5.41291	WAT1-related protein At4g08300-like	AT4G08300.1
Ghir_A02G003980	7.5962	6.18772	1.86146	2.00732	219.34	1.86758	0.228948	8.15724	3.4277e-16	3.38826e-14	Up	4.31996	2.85692	0.486244	5.15766	12.2735	2.21555	2.00096	NA	3.91074	10.7338	6.1702	2.12818	3.66782	0.636815	1.84353	2.22011	3.6737	3.06392	9.12862	5.05501	3.0635	3.08276	2.65062	2.35451	4.27886	5.68698	8.6389	4.19841	ethylene-responsive transcription factor 1B	AT3G23240.1
Ghir_A02G004240	3.00463	4.70672	8.04418	7.85321	289.782	-1.00429	0.216069	-4.64803	3.35113e-06	9.2068e-05	Down	0.191777	0.931758	0.729064	1.89244	1.7965	0.972528	1.91162	NA	1.43101	1.10567	3.30786	0.692523	2.07107	1.34377	1.66898	1.88283	2.96742	1.14717	6.13883	4.06862	3.11838	2.20433	2.14712	1.8929	0.576194	0.925943	1.2909	1.43345	protein NRT1/ PTR FAMILY 5.2-like	AT5G46050.1
Ghir_A02G005810	1.90434	1.72445	4.43206	3.59205	142.897	-1.10359	0.269303	-4.09794	4.1685e-05	0.000882589	Down	0.999629	6.80097	0.751794	0.258601	2.16586	2.5042	4.6753	NA	0.443416	0	5.9432	4.63579	2.26402	3.92499	0.295421	1.61335	2.44002	2.91808	4.02167	4.30122	9.92211	2.26175	4.52454	0.698929	1.5316	1.66655	2.43659	2.50205	polygalacturonase At1g48100-like	AT1G48100.1
Ghir_A02G006870	0.63478	0.689779	0	0.105649	17.8474	3.58508	0.945528	3.79162	0.00014967	0.00271707	Up	2.77276	0.0736289	0.365299	3.90307	1.55185	2.47417	0.777103	NA	1.88676	2.13026	4.73059	0.92577	4.53864	0	2.45685	0.821429	1.21059	0.640946	1.98818	1.56698	0.493067	1.42014	0.205063	1.53267	0.409903	1.23259	0.213484	1.23547	pathogen-related protein-like	AT1G78780.2
Ghir_A02G006900	1.31188	1.23754	0.265923	0.105649	36.3578	2.85491	0.597739	4.77617	1.78663e-06	5.19373e-05	Up	15.7658	10.8272	7.24877	47.493	58.3251	17.1691	22.0333	NA	34.9357	37.3	55.8556	127.497	79.8128	18.2677	31.287	25.4483	57.3469	30.7347	50.214	51.5574	34.9458	48.5897	71.854	25.6215	44.9635	48.0661	70.7957	45.5484	alcohol dehydrogenase class-P-like	AT1G77120.1
Ghir_A02G007310	11.9127	12.1726	2.26035	2.11297	354.138	2.50147	0.182865	13.6793	1.34962e-42	5.8086e-40	Up	0.242151	2.58693	0.347272	1.21297	1.1934	0.77169	0.98185	NA	3.43223	2.18777	14.0849	15.999	12.9839	1.87016	2.76366	0.968489	4.32069	2.17137	9.71474	7.45957	5.79449	6.96672	10.8568	7.18703	2.97789	7.61838	14.7668	11.3962	putative wall-associated receptor kinase-like 16	AT1G21270.1
Ghir_A02G007380	3.0681	4.28068	1.37394	1.37343	125.242	1.45752	0.29846	4.88345	1.04245e-06	3.15486e-05	Up	6.58143	4.26924	2.13531	10.4867	22.8467	8.74239	5.24496	NA	12.7332	18.6491	12.2085	10.8393	27.6681	5.69285	19.5753	7.11286	12.2581	4.97967	11.5718	14.6263	6.73049	20.0239	11.7706	21.5934	5.65817	18.3099	25.0042	19.1735	probable calcium-binding protein CML44	AT1G21550.1
Ghir_A02G007870	1121.57	1159.5	578.029	558.071	42324.6	1.04386	0.0418883	24.92	4.51797e-137	4.39454e-133	Up	108.363	46.6447	12.6569	102.806	65.2205	133.504	50.783	NA	122.312	120.515	329.456	250.114	272.496	80.3626	158.155	96.9657	103.363	95.3381	171.679	305.01	161.872	298.988	261.849	221.832	157.752	227.538	270.568	204.078	nitrate reductase [NADH]-like	AT1G77760.1
Ghir_A02G008160	1.60811	1.86646	0.132962	0.228905	47.8256	3.27403	0.53711	6.09564	1.08999e-09	5.35459e-08	Up	0.423619	0.661326	0.260186	1.21549	1.69624	1.80575	0.483355	NA	1.52014	0.142182	5.59583	2.3028	2.90119	0.564291	1.48094	0.171045	1.00904	0.681003	2.00199	3.9469	1.28579	3.43844	1.0529	2.22172	0.418187	2.43146	1.82183	2.01247	hypothetical protein B456_005G094600	AT1G35210.1
Ghir_A02G009200	0.571302	0.791217	0.132962	0.0352162	19.0568	3.11253	0.848923	3.66645	0.000245943	0.0041837	Up	40.4322	11.5084	7.22016	56.6787	175.11	65.7133	30.6749	NA	92.1886	237.219	18.2884	11.5377	12.7025	3.39757	9.85384	6.62109	7.0108	8.26596	11.2066	11.7981	13.2825	9.90432	11.6831	8.80042	8.52254	7.3959	12.4025	7.96996	Transmembrane protein	AT4G28460.1
Ghir_A02G009260	5.90345	5.49794	2.43763	1.84885	194.557	1.45715	0.236901	6.15089	7.70512e-10	3.89533e-08	Up	106.394	60.1931	39.3183	178.446	91.1131	143.907	109.318	NA	254.96	182.079	112.826	79.11	100.288	22.5869	81.4452	31.6346	54.2221	38.3779	41.3904	111.563	65.312	95.6491	79.1324	76.3984	48.8629	69.3165	78.096	78.437	probable calcium-binding protein CML43	AT4G20780.1
Ghir_A02G009660	3.19506	3.73292	1.46258	1.56712	123.44	1.22899	0.286337	4.29213	1.7697e-05	0.000414784	Up	2.00031	4.72316	5.66716	2.78061	1.78156	1.915	6.41737	NA	1.80726	3.27604	1.35989	1.05767	1.22756	2.04575	3.91805	5.5005	5.57397	6.19731	3.36027	2.13621	5.05018	1.97242	2.2997	4.53854	3.36195	2.32562	1.70767	2.46053	xyloglucan endotransglucosylase/hydrolase protein 22-like	AT4G25810.1
Ghir_A02G009770	2.13709	1.8056	0.664808	0.616283	64.8511	1.6615	0.398118	4.17339	3.00106e-05	0.000662521	Up	2.35849	1.40805	0.980026	6.51112	3.12709	8.30576	5.04186	NA	20.4838	11.7057	51.1119	42.2441	36.6864	8.949	23.6705	4.31847	15.5242	2.78466	7.3502	47.0799	17.1825	42.0199	23.8183	25.4764	5.94406	24.4712	12.7106	17.5119	probable serine/threonine-protein kinase NAK	AT1G76360.1
Ghir_A02G011130	1.22724	0.892655	0.177282	0.211297	31.224	2.47712	0.608704	4.0695	4.71134e-05	0.000983397	Up	0.332341	0	0.0376471	0.216083	0	0.507429	0.33595	NA	2.57754	3.04132	0	0	0	0	0.338417	0.0358152	0	0	0	0	0.0113207	0.0821376	0.0216467	0.458694	0.0222842	0.0210642	0.779901	0.227924	disease resistance response protein 206-like	AT1G64160.1
Ghir_A02G012080	1.10029	0.750641	0.177282	0.228905	28.0799	2.21484	0.63169	3.50622	0.00045452	0.00716072	Up	0.580775	0.322036	0.255056	2.10283	3.47713	2.04694	1.79846	NA	5.37277	6.29057	21.4165	19.9692	12.2316	5.58529	8.06984	5.69099	10.0647	5.49318	4.23245	22.595	9.77799	16.26	13.8204	18.7826	17.4998	15.7199	19.8419	12.0491	wall-associated receptor kinase 2-like	AT1G21270.1
Ghir_A02G012190	23.4445	24.5683	6.27136	6.84955	759.638	1.90612	0.125631	15.1724	5.38779e-52	3.49373e-49	Up	59.6145	33.8155	14.0048	84.7891	121.541	71.3332	38.3447	NA	90.8035	174.217	131.614	80.819	106.579	23.3756	71.5934	35.0844	62.3785	35.6916	69.8889	119.402	62.6708	92.4799	66.6739	70.9949	42.1422	67.198	76.4832	74.7362	PREDICTED: uncharacterized protein LOC107951987	AT1G31130.1
Ghir_A02G012280	1.71391	2.00847	1.01937	0.422594	63.9844	1.42892	0.444033	3.21805	0.00129064	0.0174165	Up	2.88225	0.346484	0.523365	1.75254	1.73576	1.15682	0.576108	NA	2.65289	6.12034	8.53897	14.9337	11.3792	3.79216	5.00619	1.71951	2.82536	1.37408	7.85746	10.2524	4.39951	7.81711	6.15915	9.00581	1.98014	4.16046	6.92336	5.40361	EGF domain-specific O-linked N-acetylglucosamine transferase-like isoform X2	AT2G41640.1
Ghir_A02G014390	1.90434	1.92732	0.709129	0.598675	63.7777	1.59399	0.398104	4.00397	6.22888e-05	0.00125335	Up	276.817	116.235	51.3636	374.697	275.207	274.501	122.916	NA	311.875	175.432	48.5956	36.1623	63.6313	15.9864	69.6826	50.4847	52.6021	55.7338	66.1392	48.4051	34.884	47.5744	36.306	75.6859	77.3407	72.4219	47.6795	77.645	PREDICTED: uncharacterized protein LOC107952332	NA
Ghir_A02G015050	0.973329	0.689779	0.132962	0.211297	24.9819	2.2911	0.674422	3.39714	0.000680941	0.0100905	Up	0	0	0.107725	0.294168	0.869394	0	0.161081	NA	0.228462	0.508258	0.353614	0.253805	0.833573	0.460662	0.581654	0.150282	0.607122	0.185976	0.21879	0.412808	0.579921	0.627511	0.571421	0.396186	0.215926	0.534678	0.641208	0.606954	probable WRKY transcription factor 51	AT5G64810.1
Ghir_A02G015070	1.60811	1.74473	0.886411	0.633891	60.3631	1.18863	0.408613	2.90895	0.00362648	0.040657	Up	0	0	0	0.0527539	0	0.341406	0	NA	0.0599502	0	0.684941	0	0.287049	0	0.375634	0.168941	0.831884	0.209974	0.605959	0	0.100052	0.0872712	0.11874	0.573222	0.465446	0.254452	0.196597	0.661718	crocetin glucosyltransferase, chloroplastic-like	AT4G15550.1
Ghir_A02G015740	1.73507	1.92732	0.398885	0.510635	56.84	2.03793	0.435591	4.67855	2.88917e-06	8.02466e-05	Up	4.0456	4.12587	0.795649	4.64165	11.2314	5.46482	2.95518	NA	5.61208	13.4723	4.94367	2.08217	4.56333	0.592601	2.0296	2.11799	5.13131	5.01983	11.7236	5.06297	4.03668	5.02422	3.05641	3.88629	2.2268	3.48772	4.15881	5.05895	7-deoxyloganetin glucosyltransferase-like	AT1G22360.1
Ghir_A02G017150	0.804055	0.770929	0.132962	0.176081	23.4453	2.37508	0.687949	3.45241	0.000555599	0.0084945	Up	0.209104	1.47941	0.283015	2.00528	9.3638	3.44352	1.22791	NA	7.65977	48.613	3.01697	0.467423	1.94825	0.0600962	1.22534	0.0358152	0.686087	0.425585	1.52387	6.02915	1.03421	3.94882	0.16734	4.05638	0.586495	2.01669	6.05709	3.33391	rust resistance kinase Lr10-like isoform X1	AT1G66920.2
Ghir_A02G017330	24.3756	23.6959	10.6369	8.61036	834.641	1.36365	0.124365	10.9648	5.63991e-28	1.24678e-25	Up	148.966	93.6796	30.4364	266.857	312.974	119.739	83.8651	NA	237.644	273.385	535.499	310.573	391.325	75.9879	300.699	172.198	279.065	176.235	240.983	530.804	223.129	400.02	210.505	322.098	202.791	330.443	196.234	274.263	heat shock factor protein HSF24-like	AT4G36990.1
Ghir_A02G017500	0.655939	0.486902	1.46258	1.58473	51.3818	-1.3801	0.445405	-3.09853	0.00194483	0.0245931	Down	17.5041	13.5358	2.8404	34.9944	51.5698	33.1254	14.626	NA	54.1521	81.0961	13.8222	8.96864	9.57193	3.13318	8.97113	1.91564	4.47901	1.23495	3.4316	15.21	4.59265	10.3745	5.41142	9.08353	2.60902	8.45823	4.3887	7.97486	myb family transcription factor EFM-like	AT4G37180.2
Ghir_A02G017970	3.34317	3.91551	10.1494	6.42695	291.983	-1.14637	0.225933	-5.07393	3.8968e-07	1.27182e-05	Down	6.53853	5.89819	0.345505	2.69226	0.316198	4.6511	10.6259	NA	4.21472	2.0984	0.928381	0.162351	0.893559	0.666455	0.121802	0.415824	1.45196	0.221448	2.7523	0.924445	1.5799	1.48342	1.30189	1.43715	2.90817	4.45991	2.82249	2.61893	homeobox-leucine zipper protein ATHB-40-like	AT4G36740.1
Ghir_A02G019160	1.05797	0.852079	2.19387	1.86646	73.2434	-1.04804	0.369811	-2.834	0.00459692	0.0489526	Down	0	1.17851	0.0293228	0.0550557	0	0.196654	0.537521	NA	0.121942	0	0.0525021	0.0116156	0.127353	0.263537	0	0.0979117	0.212893	0.209574	0.212508	0.0833205	0.156197	0.0308016	0.145851	0.156061	0.110412	0.173896	0.114782	0.665321	PREDICTED: uncharacterized protein LOC107945083	AT4G35690.1
Ghir_A02G019490	48.7088	50.9625	13.5842	14.5795	1588.2	1.85875	0.0922678	20.1452	2.96564e-90	7.59109e-87	Up	0	0.737147	0.0849032	1.39076	3.8966	1.14326	0.359221	NA	1.69152	3.1324	83.7226	29.8756	68.423	8.72312	97.2057	18.2714	30.6797	25.9951	49.1624	81.0881	40.1565	67.3976	40.226	69.1261	21.0743	28.6833	39.5234	31.0736	protein PIN-LIKES 7-like	AT2G17500.1	PILS5
Ghir_A03G000050	6.43244	6.08628	2.77003	2.8173	224.424	1.20073	0.211349	5.6813	1.33677e-08	5.57568e-07	Up	16.6183	23.7761	7.28668	72.9865	22.7604	36.195	35.7571	NA	117.045	50.7013	28.6844	18.9481	45.7718	2.36814	31.4848	5.19562	15.763	7.82888	11.3941	36.9721	12.1297	54.4239	11.1361	66.4203	18.813	40.7522	20.0597	23.3258	protein YLS3-like	AT1G62790.1
Ghir_A03G001000	2.89883	2.4548	6.82536	4.40202	203.248	-1.02411	0.253773	-4.03552	5.44819e-05	0.00111565	Down	1.42043	68.4499	1.42213	1.52834	4.60743	1.85918	16.244	NA	2.05399	0.135581	0.491883	0.949268	0.446174	5.86577	1.1422	2.16402	2.56248	1.21754	4.78184	0.810389	4.87223	1.94143	7.72627	2.24402	4.53969	1.81928	6.77583	3.16851	protein SIEVE ELEMENT OCCLUSION B-like isoform X2	AT3G01680.1
Ghir_A03G001030	0.550143	0.527478	1.55122	1.42626	49.6861	-1.42714	0.447831	-3.18678	0.00143865	0.0190647	Down	1.40133	242.703	6.25712	6.92927	10.8756	0.851626	44.8188	NA	0.792093	2.16828	4.98873	10.3273	6.66695	39.3127	3.7266	10.1213	7.9882	3.79209	17.453	2.00412	16.5538	4.17053	23.3159	2.61644	2.73766	4.34602	8.1471	1.3251	protein SIEVE ELEMENT OCCLUSION B-like isoform X2	AT3G01680.1
Ghir_A03G003260	73.3171	70.6009	30.7585	34.459	2592.37	1.17718	0.0808269	14.5642	4.74299e-48	2.48033e-45	Up	12.4201	17.6872	5.7832	40.0031	24.5191	22.1182	21.9847	NA	54.2504	37.6505	127.5	117.066	97.8908	44.5103	66.7566	62.6047	88.9908	68.6218	64.3829	123.073	44.965	119.625	52.6029	121.968	96.6105	139.872	102.84	84.2783	F-box/LRR-repeat protein 3-like isoform X4	AT5G01720.1
Ghir_A03G003270	67.202	78.7971	36.9633	34.1773	2689.53	1.0765	0.0854697	12.5952	2.24526e-36	7.58304e-34	Up	437.565	242.417	78.4779	502.396	560.344	324.633	190.964	NA	374.993	430.81	954.087	909.623	980.241	380.336	728.943	850.136	824.241	475.69	704.682	922.374	395.289	752.988	602.122	746.781	584.452	845.816	640.041	780.83	probable WRKY transcription factor 26	AT2G38470.1
Ghir_A03G003710	1.9255	1.78531	0.686969	0.616283	62.2188	1.55054	0.401798	3.859	0.000113854	0.0021305	Up	1.87474	48.4909	1.73127	1.82894	2.10916	1.83156	10.0484	NA	4.99586	0.957398	3.28926	2.89319	2.13764	8.57403	0.966765	0.816962	0.471866	1.04792	1.35162	4.09751	3.41047	2.95928	3.71888	1.10491	0.519306	2.25671	9.65618	0.482459	lactoylglutathione lyase-like	AT1G08110.4
Ghir_A03G004270	19.8051	19.8007	9.41812	10.6177	738.838	1.01762	0.124817	8.15295	3.55148e-16	3.5035e-14	Up	33.2816	24.7388	14.6236	38.4227	49.8582	34.5166	28.5709	NA	40.4369	45.5563	116.914	95.6098	105.439	50.0357	74.5446	53.6236	62.2962	56.1188	52.0389	113.781	95.8174	92.3219	146.81	100.582	92.3793	77.7393	112.346	79.6568	mitogen-activated protein kinase 3	AT3G45640.1
Ghir_A03G004640	1.98898	1.70416	0.531847	0.563459	59.481	1.78858	0.417766	4.2813	1.85807e-05	0.000433824	Up	908.675	297.724	145.598	762.671	692.103	1090.72	317.838	NA	646.446	352.009	378.958	352.457	377.511	111.355	280.569	245.986	211.111	206.314	323.798	285.721	223.339	235.34	310.033	224.795	228.252	277.972	306.461	269.483	zinc finger protein ZAT12-like	AT5G59820.1
Ghir_A03G007060	35.3572	41.549	20.321	18.8407	1437.27	1.01315	0.101959	9.93682	2.87861e-23	4.84423e-21	Up	19.2109	35.8045	6.44288	17.8511	8.51462	16.6125	55.8434	NA	16.5779	16.0055	11.5868	16.7266	21.308	21.4197	20.3861	13.2542	16.1391	11.3422	43.8705	11.0389	5.90357	14.3645	19.4804	16.0514	10.2383	19.7751	42.9581	25.1012	ethylene-responsive transcription factor ERF105-like	AT5G51190.1
Ghir_A03G007460	11.0875	11.4219	4.32125	3.75052	379.408	1.52156	0.168506	9.02973	1.72094e-19	2.17393e-17	Up	0.904178	0.523375	0.470544	1.05761	1.44336	0.820326	1.08788	NA	0.515282	0.127681	1.04786	0.82897	0.340601	0.467456	0.323122	0.876396	1.39658	1.85818	4.01146	1.33629	0.969611	0.689941	1.56501	0.630015	1.22618	2.22913	3.97515	2.92195	leucine-rich repeat receptor-like serine/threonine/tyrosine-protein kinase SOBIR1	AT2G31880.1
Ghir_A03G008840	2.28521	2.17077	1.06369	0.950837	80.1805	1.18609	0.349201	3.3966	0.000682295	0.0101074	Up	4.55065	5.00769	1.49217	8.77218	1.68981	3.0021	2.81562	NA	7.39502	2.70135	8.301	3.6315	4.16225	2.27056	5.40107	3.2208	4.91664	3.99285	3.23414	2.08515	1.27561	2.51754	1.20915	1.84343	1.52737	2.57227	1.31458	4.42945	transcription factor MYB1R1-like	AT1G74840.1
Ghir_A03G010910	1.60811	2.49538	0.81993	0.651499	69.1489	1.52487	0.403247	3.78148	0.000155898	0.00281543	Up	9.38688	6.16881	3.49036	18.255	16.9231	18.5259	12.8727	NA	33.5307	29.7989	38.2459	32.1159	29.3926	9.25374	12.0182	8.79478	10.7045	5.34098	7.99229	37.7574	22.622	29.5595	28.3791	16.8284	14.2387	23.1628	22.6555	16.3853	transcription factor bHLH162-like	AT1G10585.1
Ghir_A03G011000	3.0681	2.9417	1.5069	1.5319	112.077	1.02076	0.294044	3.47144	0.000517672	0.00799301	Up	0.17877	0.617013	0.0763933	0.294918	1.53477	0.569686	2.47366	NA	1.00483	1.92496	3.6322	0.949196	1.25359	2.09682	1.25857	0.96529	0.410206	0.699414	1.02738	2.93443	2.73547	2.6135	1.15535	1.24929	0.712864	1.23859	1.77109	1.60107	AP2/ERF and B3 domain-containing transcription factor RAV1	AT1G13260.1
Ghir_A03G011530	62.1873	64.5957	30.1601	29.4055	2308.9	1.12809	0.0753529	14.9707	1.14055e-50	6.68308e-48	Up	11.7016	8.26693	3.51945	13.3739	8.47304	11.0951	11.5422	NA	11.1166	5.8996	90.0662	82.616	77.0847	64.986	84.174	87.5454	72.5415	67.8467	103.015	100.726	62.4833	80.4314	96.9302	103.085	76.6197	83.9354	117.997	90.4452	phosphate transporter PHO1 homolog 3-like	AT1G14040.1
Ghir_A03G012220	23.5503	24.5886	13.141	11.5685	901.995	1.00305	0.113526	8.83545	9.97004e-19	1.18264e-16	Up	5.84848	8.26511	2.5583	21.528	12.2511	9.75984	12.9992	NA	22.0399	19.3615	46.641	28.4684	36.9552	6.50743	19.9344	19.0311	32.5482	24.704	28.9678	46.8873	22.4055	36.7497	18.1492	39.0403	36.9735	44.074	32.2935	47.5256	protein DETOXIFICATION 40-like	AT3G21690.1
Ghir_A03G012240	2.34869	2.55624	5.82815	5.40568	197.95	-1.15603	0.225668	-5.12272	3.01157e-07	1.0108e-05	Down	0	0.660308	0.0193941	0	0	0.628025	0.895918	NA	0.104434	0	0.0222879	0	0	0.323838	0	0.208062	0.191081	0.0813647	0.26251	0.502011	0.896485	0	0.129669	0	0.0222842	0.0315963	0	0	isocitrate lyase-like	AT3G21720.1
Ghir_A03G012410	1.79854	1.86646	4.67582	3.96182	150.829	-1.19581	0.260066	-4.5981	4.2636e-06	0.000114246	Down	0	0.614593	0.0109776	0.123696	0	0	0.492234	NA	0.0349239	0	0.288938	0.126301	1.20254	0.556066	1.36652	0.773374	0.852567	0.268192	0.500019	0.928291	0.716271	1.27163	0.992317	0.635978	0.432356	0.241513	0.0881828	0.717959	gibberellin 2-beta-dioxygenase 8-like	AT4G21200.1
Ghir_A03G013420	36.648	37.7755	14.7587	14.8612	1290.37	1.36657	0.095331	14.335	1.32237e-46	6.63011e-44	Up	50.871	23.1119	10.0604	49.3353	37.3493	49.5843	45.3757	NA	52.2599	60.713	222.645	274.406	165.824	86.7533	94.8077	73.8079	89.6539	68.3882	127.131	169.052	124.225	128.301	175.844	91.646	90.0713	115.238	160.935	127.462	protein PLANT CADMIUM RESISTANCE 2-like	AT1G14870.1
Ghir_A03G013500	2.66608	2.65768	5.82815	5.31764	202.104	-1.02651	0.221941	-4.62515	3.74329e-06	0.000101818	Down	38.4647	45.373	11.4621	72.9236	93.1191	48.4572	37.2377	NA	75.2483	84.7583	8.8706	11.7604	20.4543	25.18	68.9231	17.4738	32.3689	13.8098	20.9887	5.39639	7.48677	13.6844	13.1042	26.3508	17.3938	14.6578	9.37904	16.16	21 kDa protein-like	AT1G14890.1
Ghir_A03G015480	5.81882	5.53852	2.79219	2.85251	210.612	1.04545	0.216726	4.82383	1.40824e-06	4.15838e-05	Up	1316.66	633.934	222.305	1647.39	1824.25	733.543	357.359	NA	805.399	1104.28	622.98	572.132	855.132	281.986	787.451	704.842	760.801	531.555	656.716	562.226	427.237	555.011	587.444	631.538	647.762	749.687	710.694	596.487	histone H3.v1	AT1G23710.1
Ghir_A03G016260	17.8585	17.6096	7.7561	8.34624	639.199	1.1747	0.13045	9.005	2.15668e-19	2.68943e-17	Up	113.744	58.6954	28.9464	116.665	69.7031	95.3917	63.9206	NA	105.209	77.0232	208.627	198.565	211.422	97.4283	151.496	132.774	123.714	126.566	132.509	181.004	141.233	170.773	239.376	150.279	168.004	178.606	239.726	163.535	Actin cross-linking protein, putative	AT1G27100.1
Ghir_A03G016680	8.63301	8.27734	4.03317	3.99704	309.016	1.11209	0.180418	6.16396	7.09461e-10	3.6092e-08	Up	0.760125	2.05773	0.178976	1.38258	0.134283	0.382112	1.23142	NA	1.36489	2.61939	2.46669	3.03158	2.40272	2.10093	3.3179	1.44562	1.79133	2.66704	3.97748	2.4404	2.79888	2.95278	1.24833	3.66138	1.79333	2.04449	3.54324	2.1795	MATE efflux family protein 5-like isoform X1	AT1G15170.1
Ghir_A03G016840	2.4968	2.23164	1.24098	1.02127	86.5884	1.1066	0.338718	3.26704	0.00108678	0.0150454	Up	5.22046	9.32129	2.43792	16.9951	39.0027	4.18698	4.12193	NA	4.81353	26.1384	3.09074	6.73839	16.9635	9.6033	14.3287	16.969	22.7817	21.9279	53.1003	4.03389	4.33074	6.46	8.16802	8.8807	7.05483	8.89849	7.33899	4.69332	GEM-like protein 5	AT5G13200.1
Ghir_A03G017160	2.11593	2.53595	0.421045	0.352162	67.5204	2.63422	0.419891	6.27359	3.52813e-10	1.85901e-08	Up	46.4328	46.4687	14.0417	72.5472	252.461	58.5402	50.7497	NA	94.082	190.848	32.3787	19.8909	67.2104	9.14346	151.048	23.4897	24.9731	21.1305	18.607	43.2173	30.4796	58.7992	45.9901	113.922	28.564	29.1393	13.9163	37.331	glutaredoxin-C9-like	AT1G28480.1
Ghir_A03G017750	1.29072	1.15639	0.221603	0.28173	36.7098	2.30891	0.549306	4.20332	2.63025e-05	0.000591126	Up	0.609584	3.5222	1.77532	0.555087	0.981189	0.823698	1.74209	NA	0.888473	0	1.63356	5.52377	2.57505	1.01932	1.29261	4.15137	2.91187	3.82549	2.3515	1.83887	3.55351	2.84119	4.59425	0.874248	3.23394	2.49806	12.5558	3.55265	PREDICTED: uncharacterized protein LOC107886740	AT4G10265.1
Ghir_A03G019050	2.79303	2.4548	0.79777	1.03888	87.9539	1.54342	0.345998	4.46077	8.16641e-06	0.000206105	Up	0.681849	0.753414	0.188812	4.1822	3.51142	9.65818	5.62097	NA	21.9185	11.0061	32.1637	4.83712	10.6194	0.048077	3.16342	0.292984	5.96298	0.547507	3.10486	18.6229	5.13696	10.5381	3.0231	7.99327	2.66877	5.90519	7.46441	12.5395	peroxidase N1-like	AT2G41480.1
Ghir_A03G019060	1.01565	1.03467	0.310244	0.28173	32.8186	1.83316	0.558526	3.28213	0.00103025	0.0143445	Up	0.405553	0.119043	0.0754478	0.248744	0	1.16143	0.789834	NA	1.80209	0.718384	4.7237	1.61128	1.03604	0.0660718	1.68378	0.394418	2.57767	1.75871	3.08761	2.76227	1.13376	0.92126	0.66891	2.54293	1.23074	2.38163	4.79982	4.26319	bacterial-induced peroxidase	AT5G64120.1
Ghir_A03G019180	17.2872	16.9604	7.82258	7.88843	619.125	1.16148	0.130415	8.90601	5.29043e-19	6.40037e-17	Up	36.6419	36.3933	12.4297	66.1125	85.8974	49.8467	36.2062	NA	74.4447	115.106	108.645	59.4373	119.31	31.2188	129.321	58.0068	87.1731	52.5281	70.2215	124.44	74.1815	109.173	63.6936	118.567	54.8083	85.6565	71.7197	76.3458	ubiquinol oxidase, mitochondrial-like	AT5G64210.1
Ghir_A03G019350	53.1311	45.85	24.3098	21.8516	1798.31	1.14025	0.0956979	11.9151	9.87636e-33	2.82545e-30	Up	196.274	137.586	56.2094	291.414	310.748	235.56	155.605	NA	279.876	373.495	747.059	605.39	732.562	254.975	516.718	379.502	444.88	272.218	375.452	714.572	402.259	588.852	546.088	556.242	377.488	525.681	445.985	498.077	bifunctional riboflavin biosynthesis protein RIBA 1, chloroplastic-like	AT5G64300.1
Ghir_A03G019420	25.6874	28.9504	13.5178	14.333	1021.68	1.00856	0.110997	9.08637	1.02403e-19	1.32454e-17	Up	81.0388	70.0256	33.836	59.72	236.181	84.1133	80.4661	NA	68.145	171.81	219.451	162.517	217.627	72.0745	255.173	129.307	133.638	119.367	113.529	195.024	132.847	160.171	191.754	184.644	107.965	115.144	164.792	145.38	mitochondrial uncoupling protein 5-like	AT4G24570.1
Ghir_A03G022170	0.613621	0.770929	2.65923	2.25384	77.0423	-1.78528	0.373071	-4.78536	1.70685e-06	4.9737e-05	Down	3.29958	22.5196	1.6555	1.19219	1.632	0.80916	20.3651	NA	1.89965	2.33588	0.0962735	0.224499	0.435191	1.33837	0.126906	0.723667	0.709161	0.430871	4.65668	0.449287	1.09957	0.224225	0.88551	0	0.131855	0.762916	0.406233	0.379708	chaperone protein dnaJ 11, chloroplastic-like	AT4G36040.1
Ghir_A04G000500	8.75996	8.0136	3.50132	3.99704	300.901	1.19512	0.188446	6.34198	2.26829e-10	1.2271e-08	Up	1.12056	2.97771	0.198137	2.10215	1.31774	3.28453	1.63028	NA	3.45001	2.4722	7.77935	5.78906	3.45531	6.62121	3.54743	2.2819	3.97165	1.53821	2.15586	3.16418	1.9494	4.22442	3.35841	5.01057	3.49055	5.68763	10.793	4.12646	UDP-glucose iridoid glucosyltransferase-like isoform X2	AT5G59590.1
Ghir_A04G000880	1.58695	1.8056	0.487526	0.475419	54.1036	1.85537	0.438086	4.23518	2.28372e-05	0.000519732	Up	1.87151	1.26331	0.584656	2.34008	0.374572	1.9941	3.0238	NA	5.35532	2.20087	10.953	9.78158	8.86857	2.89707	5.66945	5.17732	4.75665	4.73009	5.85126	20.6711	13.4876	15.9957	15.4531	13.9481	9.02938	9.55107	15.4653	8.99125	disease resistance protein RGA2-like	AT3G14470.1
Ghir_A04G001180	1.39652	1.21726	3.1246	3.02859	107.534	-1.19751	0.304406	-3.93392	8.35721e-05	0.00162448	Down	4.35528	47.2648	3.33223	4.99041	2.49115	3.43487	49.738	NA	3.28276	5.73492	3.02654	6.8416	7.14251	60.093	8.08971	6.13102	4.34082	4.27447	8.31668	3.22922	12.5535	22.1071	16.7145	7.84061	3.06273	2.89899	5.31483	4.39504	flavonol sulfotransferase-like	AT1G74100.1
Ghir_A04G002130	1.48115	1.44042	4.01101	2.8349	119.681	-1.18465	0.302467	-3.91662	8.97988e-05	0.0017303	Down	0.986897	0.54824	0.0398602	0.428399	0.565356	0.15372	0.650381	NA	0.217599	0	3.84412	2.33511	3.18372	4.64897	0.548136	2.93297	4.21737	3.39684	4.72864	1.92284	6.64439	1.83312	1.42536	0.395605	1.31344	1.78912	1.72935	2.52043	probable disease resistance protein At4g27220 isoform X1	AT4G27220.1
Ghir_A04G002850	1.1426	1.33898	2.68139	2.97577	99.8875	-1.15242	0.317532	-3.62932	0.000284172	0.00476566	Down	3.91439	0.557997	0.593023	4.4692	3.76649	3.32069	2.17176	NA	5.81309	3.93411	26.9367	35.411	46.5815	8.09906	35.7187	12.8271	16.1005	6.29421	17.7836	14.1651	5.79223	22.757	17.9725	28.9821	10.8132	25.7737	25.6095	23.2781	NAC domain-containing protein 72-like	AT4G27410.3
Ghir_A04G003190	3.21622	2.67796	1.30746	0.792364	99.1452	1.54115	0.341758	4.50948	6.49854e-06	0.000167577	Up	0	0	0.0385703	0	0	0	0	NA	0	0	0	0.0574096	0.308477	0	0	0	0.112713	0.273779	0.949063	0	0.0110914	0	0.30279	0.0834542	0.154812	0.0326054	0.264145	0.210675	PREDICTED: uncharacterized protein LOC107948649	AT4G21700.1
Ghir_A04G005210	1.52347	1.29841	3.16892	3.31032	114.131	-1.163	0.296592	-3.9212	8.81087e-05	0.0017011	Down	17.2354	103.139	5.92228	12.5883	8.54488	11.0076	70.1578	NA	8.45283	3.22961	6.52704	3.23331	3.55166	3.08159	0.883991	2.02458	4.62493	1.86247	8.26317	7.73412	9.417	5.33785	3.48027	1.02118	2.3373	2.09508	1.52774	2.39083	photosystem II 10 kDa polypeptide, chloroplastic-like	AT1G79040.1
Ghir_A04G007690	19.0011	18.0965	4.23261	4.68375	572.095	2.0905	0.144293	14.4879	1.44579e-47	7.48028e-45	Up	4.59054	2.94792	0.826523	5.10983	27.2639	2.86261	2.15652	NA	4.62756	45.4637	4.83572	3.83312	7.30035	0.670147	3.55951	3.00838	4.25662	5.44095	10.9858	7.97468	6.54567	3.83426	2.8977	5.15139	1.39381	3.22117	19.1503	3.98463	UDP-glycosyltransferase 73C6-like	AT2G36800.1
Ghir_A04G008250	1.67159	1.86646	6.27136	6.88476	204.389	-1.85801	0.232259	-7.99973	1.24688e-15	1.1617e-13	Down	14.4583	13.3264	1.99219	12.5292	57.8422	4.14296	11.8233	NA	5.96276	31.8195	7.98494	13.223	16.7408	15.6936	29.5124	21.8213	26.8666	23.8138	21.0342	3.32863	12.9238	19.1836	14.7309	17.8174	12.3412	7.67332	11.6426	12.3629	aquaporin PIP2-2-like	AT2G37170.1
Ghir_A04G008730	1.54463	1.68387	0.620488	0.387378	52.5754	1.73294	0.451835	3.83535	0.000125386	0.00232394	Up	1.27263	1.51763	0.478982	6.3267	5.49295	7.1276	4.13242	NA	11.7061	12.292	1.10151	0.845196	0.791795	0.502695	0.253813	0.339986	1.17997	0.768404	0.342759	0.465902	0.610214	0.724434	0.491856	1.06302	1.30737	1.20751	0.966079	1.14695	Argininosuccinate lyase	AT5G02580.1
Ghir_A04G009200	6.79215	6.93836	2.903	2.58839	238.349	1.36323	0.207077	6.58322	4.60357e-11	2.68453e-09	Up	88.7915	68.0993	18.4888	124.065	80.8242	89.8563	51.2486	NA	108.108	77.3452	410.049	327.694	367.118	147.41	227.14	142.583	211.562	137.035	215.232	346.309	213.65	276.111	353.894	198.429	161.165	231.758	407.9	251.723	Avr9/Cf-9 rapidly elicited protein 137, putative	AT3G23160.1
Ghir_A04G010400	18.9588	21.16	8.44306	7.90603	700.148	1.33464	0.128284	10.4038	2.38206e-25	4.49028e-23	Up	33.3624	28.61	6.98859	34.2572	40.182	24.4213	23.853	NA	25.8991	42.0567	181.293	207.125	141.946	73.9396	76.7355	97.212	112.414	87.8655	135.982	207.921	129.396	136.865	171.061	117.335	103.835	106.769	235.553	160.648	probable WRKY transcription factor 33	AT2G38470.1
Ghir_A04G011100	5.5649	5.31535	2.01659	2.32427	188.812	1.35869	0.233913	5.80853	6.30224e-09	2.73529e-07	Up	8.03689	10.2151	2.32531	22.577	8.56296	41.7321	20.4019	NA	45.2697	17.3766	53.8661	41.3413	26.0902	12.3047	12.1319	6.2247	7.19297	4.06086	4.4886	40.1491	28.1344	29.6829	46.0328	18.8572	10.715	15.1037	14.309	18.4361	transcription factor bHLH118-like	AT4G20970.1
Ghir_A04G011490	0.338549	0.405752	1.55122	1.16213	42.2748	-1.82222	0.503356	-3.62014	0.000294445	0.00490412	Down	0.777702	23.1175	0.841863	2.20914	1.23478	0.622756	3.33532	NA	0.755703	1.64673	17.082	21.9688	14.4231	17.957	4.03265	2.55709	4.69361	2.84766	11.1115	8.11695	6.96818	10.0949	15.563	5.3246	1.78574	2.98577	3.37306	5.46647	probable terpene synthase 12	AT4G16740.1
Ghir_A04G012310	8.31562	8.15562	1.70634	1.72559	247.572	2.29968	0.213506	10.771	4.71814e-27	1.01085e-24	Up	8.72269	1.5127	2.36238	11.4833	4.71737	21.2021	11.5938	NA	28.2371	27.2905	20.2455	16.0161	22.3367	6.91937	13.361	7.55258	9.78035	7.37707	14.3692	28.6378	13.2604	23.7663	22.9156	26.0185	15.7487	30.7083	34.0116	23.9513	ubiquinol oxidase, mitochondrial-like	AT5G64210.1
Ghir_A04G012550	0.973329	0.852079	2.52627	2.14819	79.6531	-1.31642	0.356428	-3.69336	0.000221313	0.00382221	Down	0.388217	2.51021	0.339364	1.29073	0.598425	0	2.19427	NA	0.572778	1.44162	4.0508	6.36883	3.69524	2.24604	2.78664	1.9049	2.09028	4.52413	8.30421	2.42214	2.73034	3.26315	2.13321	1.62437	0.931564	1.09479	1.3089	2.13706	allene oxide synthase-like	AT5G42650.1
Ghir_A04G013320	1.20608	2.27221	3.74509	4.77179	147.221	-1.25592	0.309121	-4.06289	4.84688e-05	0.00100823	Down	5.40046	37.2485	3.06623	6.6382	3.21853	2.00143	24.7255	NA	2.98158	2.12543	3.01344	6.55	11.0967	21.0383	10.6553	7.80636	11.0127	6.34891	21.3067	2.24143	4.72808	9.46298	7.83073	4.07052	3.1825	2.03003	2.77097	8.27332	BURP domain-containing protein BNM2A-like	AT1G49320.1
Ghir_A04G013680	0.677099	0.750641	0.0443206	0.176081	20.5361	2.68291	0.786473	3.41132	0.000646481	0.00965928	Up	5.00035	2.67297	0.322132	3.94367	1.40944	2.66802	1.82958	NA	6.44824	8.69163	2.53068	0.313487	0.817721	0.156182	0.131298	0.187299	0.819882	0.238858	1.97458	1.42159	0.683684	1.69078	0.485626	1.15679	0.46225	2.37764	1.76631	3.87455	FAD-dependent urate hydroxylase-like	AT5G05320.1
Ghir_A04G014160	4.73969	5.94427	0.77561	0.651499	150.831	2.94975	0.297586	9.91226	3.68209e-23	6.1327e-21	Up	13.3567	8.18428	2.79718	40.7878	21.4559	45.2871	22.7679	NA	96.7584	67.3106	57.9995	72.1863	59.7162	7.12042	34.413	10.13	25.1917	7.83131	11.6224	57.7221	21.2585	61.0365	22.4544	44.3385	17.3475	46.4605	60.729	48.0131	non-symbiotic hemoglobin 1	AT2G16060.1
Ghir_A04G014200	0.126956	0.284026	1.57338	1.02127	36.6451	-2.60859	0.596962	-4.36978	1.24371e-05	0.000303647	Down	0	0	0	0.0804609	0.568348	0	0.167664	NA	0.26899	0	13.6806	1.24019	30.4069	1.47326	20.7512	2.14457	3.37805	0.629172	2.33495	18.7961	2.05889	35.4638	3.83894	32.4437	1.01826	6.5571	2.17964	3.51529	vegetative incompatibility protein HET-E-1-like	AT2G26490.1
Ghir_A04G014700	2.32753	3.00257	0.443206	0.598675	79.2878	2.38084	0.387606	6.14243	8.12695e-10	4.09581e-08	Up	13.7006	3.39099	0.821478	5.98857	30.4884	6.4727	3.92963	NA	6.81889	32.4072	7.0771	1.17583	3.34575	0.0718428	1.22676	0.340887	1.40426	1.98025	3.70728	3.38505	1.6549	1.40661	0.862543	1.38221	0.827249	1.87763	3.80141	2.7503	hypothetical protein B456_012G171000	NA
Ghir_A04G015350	1.18492	1.13611	0.288084	0.299338	36.1511	2.0181	0.538726	3.74607	0.000179626	0.00317635	Up	16.5745	6.58903	3.36471	19.7997	5.4783	17.4443	11.3374	NA	18.7393	6.44242	81.0919	55.0613	57.3137	13.9786	21.7053	3.55929	14.8612	3.07547	12.6465	55.2922	34.7953	44.4677	30.3707	15.8177	7.76647	28.893	33.3696	29.94	hypothetical protein GOBAR_DD35896	NA
Ghir_A04G015740	37.7059	40.5752	18.9249	20.9536	1463.62	1.00846	0.0968473	10.4129	2.16532e-25	4.11359e-23	Up	45.9432	33.7386	5.86762	54.7887	164.98	152.525	58.5949	NA	138.821	203.399	23.715	22.4169	36.4498	15.5829	38.3685	20.3932	20.0072	12.4878	17.352	29.7617	19.2633	34.2924	21.124	47.7431	24.1817	30.1545	44.2843	29.0637	UDP-glycosyltransferase 89A2-like	AT5G03490.1
Ghir_A05G000220	2.32753	2.23164	1.19665	0.845189	81.7736	1.20654	0.35449	3.4036	0.000665048	0.00988506	Up	9.70192	8.819	2.69527	10.2272	5.00369	11.5737	10.4905	NA	12.3945	5.05932	69.1205	86.8148	65.285	17.2982	27.9967	9.17876	11.0994	8.15564	20.0005	61.846	26.8375	56.9326	47.2994	26.5345	8.41952	29.5865	32.1898	27.2982	transcription factor bHLH35-like isoform X2	AT5G57150.4
Ghir_A05G000640	17.795	17.0213	7.55665	8.75122	633.633	1.12784	0.135976	8.29437	1.09163e-16	1.12242e-14	Up	10.6421	13.284	27.9135	12.3593	5.02258	8.26113	19.2395	NA	7.81402	2.65066	7.53043	8.60635	9.94147	5.3123	17.8411	23.9038	23.1615	25.7106	21.1848	11.6999	16.0255	11.8897	9.91552	13.9645	15.9082	9.92155	12.3111	11.946	xyloglucan endotransglucosylase/hydrolase protein 22-like	AT4G25810.1
Ghir_A05G001490	65.6786	64.8392	32.8194	32.3461	2423.79	1.04001	0.0731693	14.2138	7.52377e-46	3.69607e-43	Up	13.76	8.15447	2.70722	21.379	31.2249	26.8715	10.7579	NA	24.6323	47.7692	37.8763	62.3471	18.0415	15.7162	8.5738	12.1413	21.0254	16.779	22.1178	32.2941	39.7412	19.9178	34.832	14.0573	27.0835	33.5707	34.8613	21.013	calmodulin-binding receptor-like cytoplasmic kinase 3	AT2G11520.1
Ghir_A05G001590	26.7031	30.4314	12.6978	11.9031	1013.13	1.25509	0.111935	11.2126	3.53508e-29	8.30557e-27	Up	148.543	125.353	45.2499	262.273	190.158	201.974	216.176	NA	349.926	255.026	167.999	153.111	280.959	110.638	396.146	212.346	266.99	212.239	321.087	189.256	92.1379	249.16	207.581	438.784	193.894	272.77	246.677	387.053	Blue copper -like protein	AT5G20230.1
Ghir_A05G001850	0.423187	0.365177	1.2853	1.02127	37.8909	-1.50754	0.518511	-2.90745	0.00364392	0.0407961	Down	0.262995	0.204029	0.158747	0.109496	0.442843	0	0.206986	NA	0.0233458	0.294019	0.245049	0	0.573695	3.22004	6.33475	1.91109	3.67211	1.13059	2.19047	0	0.0221828	0.0640643	0.0863229	1.42102	0.503602	0.0315963	0	0.113962	protein NUCLEAR FUSION DEFECTIVE 4-like	AT2G30300.1
Ghir_A05G002690	0.465505	0.344889	1.8393	2.37709	61.5048	-2.3478	0.439592	-5.34086	9.25069e-08	3.39034e-06	Down	0	0	0	0	0	0	0	NA	0	0	0	0	0	0	0	0	0	0	0.325012	0	0.0110914	0.0544124	0.0215411	0.0365112	0.0109739	0.0489081	0	0.159547	receptor-like protein kinase 5	AT5G25930.1
Ghir_A05G003980	1.2484	0.994093	3.16892	2.48274	96.722	-1.29237	0.331206	-3.90202	9.53919e-05	0.00182219	Down	0.224598	4.03429	0.762087	1.80648	12.4463	1.54567	2.52904	NA	2.50013	7.55067	2.19351	1.75267	1.76962	2.78124	1.22541	1.66291	2.33122	1.72384	4.50912	2.10631	1.98203	1.42607	1.59214	0.739659	0.740298	1.06734	1.48173	1.22321	Damaged dna-binding 2, putative isoform 1	AT5G21940.1
Ghir_A05G004510	4.23187	4.11838	10.0164	10.2831	351.414	-1.24446	0.171348	-7.26273	3.79348e-13	2.86034e-11	Down	91.8468	69.6778	16.8022	119.211	50.0995	105.467	64.7372	NA	95.9895	42.8052	196.369	267.604	239.113	145.799	170.463	177.739	149.423	150.319	167.12	76.0147	73.6414	105.681	175.134	86.3352	133.645	123.692	97.8325	131.995	pollen-specific protein SF21-like	AT5G11790.1
Ghir_A05G006250	2.07361	2.6171	1.15233	0.950837	84.1743	1.20087	0.349171	3.43922	0.000583389	0.00884156	Up	0.796695	0	1.00439	0.144774	0.16772	0	0	NA	0.232778	0	1.69943	0.887315	0.881869	0.455913	0.353384	3.16494	1.01023	3.79861	0.624678	0.967264	0.341957	0.696094	0.458726	0.416967	0.0548696	0.24185	0.143297	0.447223	probable folate-biopterin transporter 6	AT5G10820.1
Ghir_A05G006340	10.495	12.0305	5.76167	5.56416	419.243	1.03071	0.160236	6.43243	1.25581e-10	6.94037e-09	Up	1.7542	1.40081	1.04806	3.15011	1.71843	0.290276	1.66516	NA	2.4289	0.732148	0.889554	2.29559	3.47542	1.35986	4.89295	3.4036	3.89006	3.26115	3.08765	1.00788	0.592889	3.12096	1.572	6.79159	2.73715	2.20268	1.49995	1.97102	thiamine-repressible mitochondrial transport protein THI74-like	AT4G32140.1
Ghir_A05G006370	3.68172	4.40241	1.97226	1.60234	144.459	1.22122	0.26998	4.52337	6.08641e-06	0.000157702	Up	0	0.681823	0.0537302	0.235107	28.3535	0.094037	0.862715	NA	0.180784	54.9732	0	0.0401867	0.0318383	0.371097	0.728652	9.20946	12.7691	9.61334	23.7854	0.151413	0.286385	0.168678	0.150841	0.947215	3.23739	4.6247	16.3735	8.42966	aspartyl protease family protein At5g10770-like	AT5G10770.1
Ghir_A05G006400	32.4161	36.6597	15.8668	16.1642	1252.88	1.14603	0.102195	11.2141	3.4759e-29	8.20617e-27	Up	6.52601	7.45397	1.82456	14.0359	21.442	4.55284	5.7186	NA	7.8107	8.30289	69.4321	82.4851	70.4267	37.6816	40.3686	18.5953	52.8754	37.6347	48.8181	44.2951	31.682	43.6211	40.5311	23.3075	15.0104	29.9415	28.7427	40.7065	aspartyl protease family protein At5g10770-like	AT5G10770.1
Ghir_A05G008400	1.01565	1.13611	0.0443206	0.0880405	28.4999	4.02137	0.769238	5.22773	1.71604e-07	6.01281e-06	Up	1.70862	0.623843	0.240896	1.05217	1.23999	0.888762	0.73837	NA	1.2829	1.28566	1.5375	6.3805	3.68949	0.611925	1.01562	0.607096	1.21278	0.500913	0.606337	1.04156	0.323485	1.03057	1.17734	0.573582	1.14835	1.8227	3.99999	0.655989	ferredoxin, root R-B2-like	AT2G27510.1
Ghir_A05G008550	0.253912	0.243451	0.709129	1.03888	27.527	-1.78262	0.622311	-2.86451	0.00417652	0.0453902	Down	0	0	0.0543344	0.311483	0	2.8743	1.24896	NA	7.12312	1.64773	24.8201	8.62992	12.026	0.286826	7.94352	0.183584	0.112049	0.55883	0	10.8693	3.96637	8.09172	3.06159	5.76866	0.886155	12.034	7.70585	11.1756	cytochrome P450 94C1-like	AT2G27690.1
Ghir_A05G009030	0.169275	0.162301	0.620488	0.845189	22.0071	-2.11213	0.705196	-2.99509	0.00274361	0.0325129	Down	0.569278	1.23658	0.0410233	0.53488	0.0692442	2.5344	0.888513	NA	0.346856	0	0.943782	0.403003	0.435325	0.263674	0.831518	0.940855	1.37921	1.31591	1.13567	0.475299	0.785571	0.564696	0.442808	0.926352	1.60434	0.703812	0.395714	1.9903	phosphoinositide phospholipase C 5-like	AT5G58700.1
Ghir_A05G009660	1.22724	1.6433	0.265923	0.387378	43.8266	2.15927	0.508189	4.24894	2.14784e-05	0.000492031	Up	0.731755	0.347161	0.104192	0.960531	0	0.402016	0.47176	NA	0.799475	0.14768	0.638932	0.708744	0.43583	0.647199	0.0687409	0.703848	0.26998	0.553244	1.00004	0.865889	0.703116	0.666311	0.874422	0.848778	0.672941	1.2623	3.83606	2.00117	scarecrow-like protein 33	AT2G29060.1
Ghir_A05G010290	55.8395	56.1155	22.1824	23.0842	1949.83	1.34293	0.081485	16.4807	5.04921e-61	4.72237e-58	Up	57.274	47.436	25.164	98.8296	91.4795	95.5331	81.46	NA	158.194	224.77	269.692	195.536	223.287	66.8094	145.784	120.659	130.307	108.098	113.309	254.088	152.208	216.583	169.517	186.822	141.649	174.416	149.326	185.119	mitogen-activated protein kinase 3	AT3G45640.1
Ghir_A05G010360	9.16199	10.5293	3.63429	3.75052	335.906	1.45169	0.180156	8.05795	7.75859e-16	7.44243e-14	Up	38.3055	20.6117	10.1144	22.7966	13.6967	22.7667	17.2699	NA	20.0689	21.1744	95.3764	77.2985	95.7367	26.781	56.1657	34.2533	44.1737	23.3069	40.9402	79.763	46.6001	68.6792	67.1683	45.5125	23.7671	47.446	68.8354	60.5659	protein YLS9-like	AT2G27080.1
Ghir_A05G010770	14.2191	12.1117	4.12181	3.76813	424.994	1.77877	0.167008	10.6508	1.72834e-26	3.54667e-24	Up	216.02	103.328	51.04	406.463	340.997	291.556	181.191	NA	538.191	440.189	280.757	268.717	363.259	92.8482	269.338	150.539	229.83	127.211	166.123	349.86	195.322	354.547	244.638	376.317	263.597	391.424	221.803	232.137	alpha carbonic anhydrase 7-like	AT1G08080.1
Ghir_A05G012190	17.0967	15.2157	5.93895	4.3492	528.77	1.6972	0.16246	10.4468	1.51493e-25	2.92369e-23	Up	67.5429	37.7404	17.1912	167.496	139.025	61.7648	63.1991	NA	172.908	217.405	163.094	29.6144	132.202	9.39285	62.7792	44.8436	137.292	80.6502	218.506	154.85	65.0699	101.638	38.7091	141.08	81.9006	182.807	115.984	219.308	12-oxophytodienoate reductase 2-like	AT1G76690.1
Ghir_A05G012730	58.04	55.7098	16.9526	17.6961	1843.05	1.7512	0.0855335	20.4739	3.67949e-93	1.05264e-89	Up	167.573	74.5869	29.1228	260.604	233.689	158.127	100.613	NA	268.465	339.205	1906.9	1612.76	1147.66	332.945	682.853	246.334	617.625	258.227	476.816	1600.87	1012.75	1256.81	1003.66	638.877	409.748	803.879	745.672	673.103	pleiotropic drug resistance protein 1-like	AT1G15520.1
Ghir_A05G012980	0.444346	0.202876	1.5069	1.47908	44.426	-2.17223	0.518813	-4.18693	2.82755e-05	0.000630225	Down	0.260387	4.07294	0.680815	1.0913	0.791897	0.338154	3.51242	NA	1.71958	1.4136	0.251484	0.0918553	0.314036	0.36519	0.42123	0.452391	0.854326	0.285502	0.99451	0.308658	0.416573	0.303383	0.269951	0.588717	0.0334263	0.147449	0.581691	0.856223	PREDICTED: uncharacterized protein LOC107940970 isoform X2	AT1G80130.1
Ghir_A05G013850	2.34869	2.06934	1.06369	1.07409	81.2227	1.08423	0.346804	3.12635	0.0017699	0.0227297	Up	80.3646	45.0248	35.2692	150.605	75.0142	35.3903	41.539	NA	54.6437	37.1853	104.596	247.369	191.419	97.1457	138.557	170.923	201.607	145.907	187.508	55.8616	49.1447	96.8206	175.306	113.521	178.815	106.802	127.59	124.02	inorganic pyrophosphatase 2-like	AT1G17710.1
Ghir_A05G013870	4.21071	4.99075	1.41826	1.9545	156.07	1.47627	0.270727	5.45296	4.95384e-08	1.89705e-06	Up	150.321	95.8028	49.4797	243.967	337.161	142.825	103.38	NA	167.019	321.746	159.031	192.82	215.712	78.9086	217.373	160.387	214.756	171.978	234.293	157.994	122.923	181.466	221.411	233.977	194.008	178.824	186.37	186.995	inorganic pyrophosphatase 2-like	AT1G17710.1
Ghir_A05G014640	1.60811	1.37956	0.398885	0.387378	46.8996	1.96411	0.473912	4.14445	3.40626e-05	0.000741539	Up	17.4461	10.0509	4.3285	20.3984	11.7454	5.57747	4.15527	NA	9.09431	10.0112	10.2495	19.1498	10.3591	6.74891	8.69732	8.53482	7.02524	10.5903	15.4788	10.2127	7.88283	6.64775	15.3094	6.67855	7.60327	7.56012	11.7677	5.66572	RING-H2 finger protein ATL51-like	AT1G04360.1
Ghir_A05G014690	2.32753	2.19106	0.930732	1.17974	82.1735	1.12879	0.349449	3.23019	0.00123707	0.0167868	Up	0.66304	0.693744	0.0783208	1.0666	0	0.351867	0.10029	NA	0.183586	0	0.390725	0.207744	0.372221	0.97056	0.701684	0.454152	1.53948	0.698413	0.862532	0.862744	2.18729	1.38971	1.84142	1.5522	1.82533	2.60017	2.18659	1.43475	protein SUPPRESSOR OF GENE SILENCING 3-like	AT5G23570.1
Ghir_A05G014700	15.933	14.9723	8.37658	6.60304	568.251	1.08833	0.147216	7.39274	1.43833e-13	1.11744e-11	Up	7.33198	4.00156	3.15692	3.64303	3.51099	0.91172	1.9465	NA	1.16249	1.40844	3.59269	1.60347	1.51511	2.37439	4.74626	6.98399	7.0545	8.88577	6.88444	0.608314	2.08524	2.62702	1.94868	3.4263	2.26681	3.35104	4.48956	5.2716	probable E3 ubiquitin-protein ligase RNF217	AT3G14250.1
Ghir_A05G015330	7.65968	8.62223	16.9748	17.027	617.238	-1.02423	0.133563	-7.66857	1.73927e-14	1.46093e-12	Down	1.92128	0.237922	0.238454	0.736372	1.69359	0.309961	0.710104	NA	0.630229	0.273441	6.84339	6.89099	5.73469	8.42513	6.0873	7.93197	13.3625	11.6437	28.6224	7.63878	8.54499	5.40767	10.243	8.90793	9.95856	13.4659	10.1724	15.3731	cytochrome P450 710A1-like	AT2G34500.1
Ghir_A05G015340	8.25214	8.60194	4.05533	4.3492	312.899	1.0395	0.180265	5.76648	8.0945e-09	3.46539e-07	Up	144.746	89.6634	34.1768	228.079	267.124	23.5253	29.3711	NA	38.0896	140.624	64.9615	47.8867	122.187	30.0526	140.069	91.3825	168.693	122.638	243.841	39.6965	29.9168	46.8566	36.8994	89.3633	60.1239	71.753	39.0023	73.9705	cytochrome P450 710A1-like	AT2G34500.1
Ghir_A05G016020	1.39652	1.29841	0.642648	0.45781	47.0438	1.34001	0.462635	2.89647	0.00377384	0.0419404	Up	6.42189	0.240628	0.689685	2.84199	11.5481	7.92473	4.44656	NA	6.30701	7.54207	4.99001	8.28586	6.10149	1.84599	3.25547	2.28521	5.06529	3.00034	3.27924	3.28752	2.38724	4.2367	4.65146	3.76017	1.48482	3.53892	3.9796	3.26501	heavy metal-associated isoprenylated plant protein 28-like	AT1G06330.1
Ghir_A05G016270	7.91359	9.39316	3.72293	3.11663	299.39	1.38233	0.194805	7.09593	1.28482e-12	9.08229e-11	Up	2.14472	2.08933	0.272083	3.6124	5.16625	14.0411	12.6629	NA	30.4321	26.9815	2.845	4.58798	4.09692	1.75571	3.08206	1.98866	3.76747	2.95833	3.48032	40.0328	20.2851	32.6549	21.6346	53.2566	34.431	38.0723	35.596	35.1614	pathogenesis-related genes transcriptional activator PTI5-like	AT5G47220.1
Ghir_A05G017540	208.208	207.42	89.8599	99.3977	7497.52	1.17119	0.0622492	18.8145	5.74226e-79	1.03433e-75	Up	122.335	71.0313	33.793	154.513	103.108	47.9715	46.9419	NA	62.6878	51.4604	181.208	134.326	170.56	68.7712	170.43	109.365	126.422	141.798	246.743	175.661	147.772	171.577	161.751	200.827	115.748	121.965	152.753	123.779	5'-adenylylsulfate reductase 2, chloroplastic-like	AT4G21990.1
Ghir_A05G018040	0.31739	0.304314	1.10801	1.23257	36.268	-1.87703	0.537625	-3.49134	0.000480601	0.00749632	Down	0.293657	0.988294	0.0766653	0.448418	0.290194	0.0723419	2.31147	NA	0.293332	0	4.8458	9.40188	3.71571	10.1932	0.200935	2.33958	2.03685	1.32829	1.51138	5.27154	8.44279	4.05966	4.80563	0.208331	1.55107	0.40392	0.619767	0.705885	heavy metal-associated isoprenylated plant protein 3-like	AT5G50740.3
Ghir_A05G019010	6.13621	5.7211	2.50411	2.37709	207.546	1.31942	0.220744	5.97715	2.27078e-09	1.06292e-07	Up	96.7814	35.6596	10.3642	130.386	132.905	163.372	61.9792	NA	206.789	192.47	280.7	254.486	254.497	96.0774	174.829	69.2529	102.652	42.0511	55.5638	235.413	132.689	229.994	192.558	190.962	104.724	188.975	134.87	148.58	Polyribonucleotide nucleotidyltransferase	AT1G30755.1
Ghir_A05G019270	1.1426	0.953517	0.354564	0.246513	33.4946	1.8521	0.561105	3.30082	0.000964037	0.0135623	Up	0	0	0	0.0255954	0	0	0	NA	0.0453921	0	0.00557196	0	0.265723	0	0	0.0596919	0	0.116736	0	0.0729054	0.0905657	0.0326474	0	0	0	0	0	0.0911694	S-type anion channel SLAH1-like	AT1G62280.1
Ghir_A05G020250	3.32202	3.28659	0.642648	0.915621	101.569	2.10876	0.334134	6.31111	2.77044e-10	1.47577e-08	Up	0.552418	10.6392	0.263313	0.530705	0.103331	0.708519	1.29669	NA	2.61228	0.728161	8.15531	4.49961	5.14877	7.3325	2.49997	0.769359	1.42388	0.535558	1.63279	5.54555	3.70795	8.33003	6.73174	7.06617	1.90696	3.77963	32.4494	4.26593	cytochrome P450 CYP82D47-like	AT4G31940.1
Ghir_A05G020500	8.25214	7.3644	3.85589	2.97577	278.169	1.23732	0.201844	6.13006	8.78473e-10	4.4045e-08	Up	44.6309	32.5484	10.6185	65.9468	98.6684	21.1639	18.4868	NA	28.9753	62.4088	58.6239	59.1228	78.0944	39.2009	56.8021	75.0114	80.675	50.5257	76.1313	49.3022	28.1229	51.5393	50.3239	56.7425	43.7614	54.3495	59.5156	59.3145	Heat stress transcription factor A-2c, putative	AT2G26530.1
Ghir_A05G020660	8.10402	8.1759	2.59275	3.27511	274.903	1.50263	0.202203	7.43131	1.07524e-13	8.48915e-12	Up	11.0151	11.0342	1.40441	21.2531	36.4609	15.385	9.63123	NA	24.0605	43.8796	8.87169	7.43197	15.4361	5.72717	24.4806	7.34965	13.8173	5.92533	9.92679	3.87727	4.95496	13.8279	8.91737	14.5777	6.23762	5.79086	5.19015	6.6538	probable carboxylesterase 2	AT1G47480.1
Ghir_A05G022450	1.75622	2.15049	4.25477	5.08874	162.619	-1.22268	0.258529	-4.72939	2.25191e-06	6.41965e-05	Down	5.06187	3.67373	0.243947	3.36584	3.75666	6.31602	6.91683	NA	9.84764	12.6764	5.19307	2.75001	2.61818	2.37177	1.30608	1.27622	2.56029	0.483478	1.82064	8.42616	5.45919	3.22309	2.95177	1.41198	0.360016	1.33198	1.7932	2.30677	beta carbonic anhydrase 5, chloroplastic-like isoform X1	AT4G33580.2
Ghir_A05G022970	9.24663	10.4075	4.94174	4.47246	360.074	1.10248	0.171861	6.41494	1.40874e-10	7.76789e-09	Up	29.8692	24.8229	47.3384	32.3715	32.9225	56.0633	32.7037	NA	48.3642	62.25	19.2143	17.0792	18.2726	13.029	43.512	24.4226	35.2485	25.5463	44.1724	38.2719	40.1051	39.468	46.1723	42.3029	38.2835	28.9947	29.1605	39.5672	protein EXORDIUM-like	AT4G08950.1
Ghir_A05G023000	9.86025	9.73805	2.52627	2.87012	310.589	1.89358	0.188824	10.0282	1.14553e-23	1.9548e-21	Up	0.459179	2.3932	2.42511	6.95546	14.7921	7.03464	6.75044	NA	23.1728	97.0546	10.2844	0.47303	6.27022	3.32207	15.1326	4.04599	7.59322	1.53753	3.8472	4.33752	1.66542	7.94295	2.54191	16.1002	2.33789	8.87236	13.1474	16.2913	7-deoxyloganetin glucosyltransferase-like	AT1G22360.1
Ghir_A05G023280	1.22724	1.46071	2.70355	2.97577	102.733	-1.04265	0.312378	-3.33779	0.000844471	0.0121186	Down	1.10339	2.83226	0.225137	0.950393	0	0.910807	1.7566	NA	0.486485	0	4.12858	2.42523	3.24814	6.02328	1.52226	0.922647	3.50913	1.03652	6.56153	2.5296	2.77035	3.4687	1.66178	2.4583	1.12876	0.359437	0.629076	1.64826	probable trehalose-phosphate phosphatase D	AT1G35910.1
Ghir_A05G023480	0.846373	0.831792	0.0886411	0.176081	24.2001	2.67268	0.703908	3.79692	0.000146507	0.00266862	Up	6.62382	2.55016	1.45471	11.1027	20.072	10.9754	5.37485	NA	11.409	29.3393	18.1684	4.94312	10.4545	0.924187	3.86153	0.236405	2.40196	1.45424	3.3697	17.2379	9.0322	11.5072	4.70713	5.07283	1.13433	3.06302	5.69307	4.61622	hypothetical protein B456_009G240700	NA
Ghir_A05G023490	1.71391	1.13611	0.443206	0.45781	46.5833	1.69699	0.481216	3.52645	0.000421164	0.0067113	Up	3.1606	0.321842	0.340273	2.47045	8.3935	2.21617	0.572817	NA	2.35411	7.08144	6.2134	0.819626	4.10929	0.479339	2.45775	0.403843	0.886978	1.24051	2.8036	6.99872	4.36145	4.38348	2.06241	2.461	0.241426	1.17025	1.49301	1.39924	hypothetical protein B456_009G240800	NA
Ghir_A05G023870	4.4223	5.90369	2.52627	2.62361	191.688	1.04074	0.240932	4.31966	1.56267e-05	0.000371451	Up	3.69454	11.0806	1.63428	2.72061	1.43344	1.32758	3.4076	NA	1.57261	2.82379	6.33614	4.67457	3.79043	3.07018	2.86682	8.36124	8.04324	5.23481	10.1265	4.20708	3.57936	3.03863	4.71159	3.32397	3.33376	2.12589	3.21337	4.63042	ethylene-responsive transcription factor ERF014-like	AT1G21910.1
Ghir_A05G025580	10.9605	11.2799	5.09686	5.24721	403.787	1.14111	0.159275	7.1644	7.8127e-13	5.65421e-11	Up	4.99508	5.995	2.4126	7.11958	9.74767	3.12445	6.88828	NA	7.04826	6.9134	62.7311	70.5413	67.7536	39.0655	89.1281	74.838	61.6664	71.004	80.7761	52.9215	46.3328	59.5957	76.4557	73.2105	82.6798	56.6393	58.9261	58.4315	serine/threonine-protein kinase-like protein CCR4	AT5G47850.1
Ghir_A05G027240	3.97795	3.42861	1.37394	1.12692	122.954	1.61007	0.293557	5.48469	4.14185e-08	1.60378e-06	Up	38.5589	23.0631	7.2078	89.9798	104.521	74.998	41.3269	NA	139.17	168.793	95.4371	48.4614	87.0941	13.4019	51.8477	17.3515	37.9662	16.2389	25.1175	89.8636	29.35	90.6941	30.2413	86.3842	34.5842	71.3805	28.9746	72.0943	PREDICTED: uncharacterized protein LOC108478693	AT1G35830.1
Ghir_A05G028060	1.10029	1.13611	0.398885	0.422594	37.9426	1.48047	0.510328	2.90102	0.00371954	0.0414709	Up	2.63253	1.07042	0.636327	9.07183	5.84181	3.80529	3.18942	NA	8.06587	5.68172	24.0907	7.33165	19.9377	1.58839	30.0365	3.38612	25.2995	3.85064	10.7488	16.5886	5.00609	11.1848	4.21076	19.8075	8.52741	17.8	8.22438	24.4705	scarecrow-like protein 21	AT2G04890.1
Ghir_A05G028330	35.061	36.0105	10.2824	9.80771	1132.44	1.86183	0.102855	18.1014	3.10435e-73	4.1938e-70	Up	6.70182	10.1902	1.07177	5.69896	4.66016	1.17943	5.52265	NA	2.37642	1.56751	6.00952	6.05581	4.80014	3.45289	2.43135	3.50608	12.8477	8.62654	35.6463	4.63274	4.38581	3.76343	5.51311	3.01964	5.83989	10.4532	15.5408	12.0927	probable WRKY transcription factor 70	AT3G56400.1
Ghir_A05G028560	3.32202	1.84617	0.908571	1.12692	89.3887	1.37526	0.375874	3.65885	0.000253354	0.00429623	Up	0	0	0.0599838	0.0198319	0	0	0	NA	0.0084363	0	0.0413582	0	0.127353	0	0	0	0.0224097	0	0	0	0.0783278	0	0	0	0	0	0	0	LOB domain-containing protein 15	AT2G40470.1
Ghir_A05G029390	101.142	101.215	35.9661	37.2059	3419.01	1.50431	0.0670589	22.4326	1.89275e-111	8.36837e-108	Up	16.5895	21.7866	4.51521	41.5836	39.4031	20.5399	23.1478	NA	53.6243	66.9647	209.804	86.9357	109.737	40.2457	74.1906	33.7233	70.8341	27.4052	53.8203	187.006	87.3497	125.736	48.5561	80.3295	45.1267	94.3831	54.1793	74.6516	protein ZINC INDUCED FACILITATOR-LIKE 1-like	AT5G13750.1
Ghir_A05G029430	15.8272	15.8852	3.50132	3.4864	481.271	2.21965	0.154382	14.3777	7.14231e-47	3.65641e-44	Up	0	0	0.0351469	0.264962	0	0	0	NA	0.180098	0.319162	1.01638	2.98011	1.13315	0.0720473	0	0.220301	0.123254	0.139482	0	1.35938	0.236818	0.400613	0.625854	0.0728286	0.0548696	0.260843	2.30089	0.0842701	rust resistance kinase Lr10-like	AT5G38280.1
Ghir_A05G029500	5.0994	3.81407	2.30467	2.06015	164.476	1.07013	0.258779	4.13531	3.54471e-05	0.000767898	Up	2.16982	0.885892	0.245255	3.11488	5.92217	2.43863	1.74685	NA	6.70352	8.22988	6.71283	6.40055	9.48465	2.82891	5.92785	2.83964	7.20476	4.61238	14.6221	6.07282	3.8457	5.12522	4.71658	4.27319	3.38647	5.75052	5.03457	8.84174	rust resistance kinase Lr10-like	AT1G66920.2
Ghir_A05G029860	0.338549	0.588341	0.0443206	0.0352162	12.5452	3.59306	1.08705	3.30534	0.000948596	0.0133877	Up	0	0	0	0.19303	0.459442	0	0	NA	0.26188	0.838578	0.175085	0	0	0	0	0	0	0	0	0.0416602	0	0.369619	0	0.135613	0	0	0	0	protein NUCLEAR FUSION DEFECTIVE 4-like	AT2G39210.1
Ghir_A05G031870	1.12144	1.19697	0.332404	0.45781	38.5986	1.57983	0.51425	3.0721	0.0021256	0.0263513	Up	0	0	0.0487652	0.0371842	0	0	0	NA	0.144637	0	2.2121	1.96141	1.98147	2.84178	2.14512	2.07625	2.5156	1.2233	0.939326	2.95303	2.72514	1.99609	2.09498	2.01061	2.87458	3.88953	1.82163	2.41451	E3 ubiquitin protein ligase RIE1-like	AT1G68070.1
Ghir_A05G032000	0.571302	0.770929	0.0886411	0.176081	20.0004	2.35346	0.75755	3.10667	0.00189209	0.0240323	Up	0	1.55161	0.0196884	0.116594	0	0	0.392727	NA	0.0263224	0	0.621412	1.19933	0.436503	1.54701	0.126906	0.0853721	0.348679	0.186627	0.0729301	0.194092	0.696152	0.195077	0.518202	0.0260102	0.199044	0.228238	1.69117	0	cytochrome P450 CYP82D47-like	AT4G31940.1
Ghir_A05G032400	6.17853	6.06599	3.1246	2.87012	225.917	1.07032	0.209646	5.10537	3.30155e-07	1.09903e-05	Up	16.9824	10.3645	3.35903	32.2783	17.5996	19.9972	15.9506	NA	47.0458	18.5551	154.802	85.3698	83.1874	27.708	67.3916	34.3441	50.365	29.6598	42.8796	171.024	77.4783	122.26	90.0073	95.9672	57.855	82.6282	65.9036	70.5709	cysteine-rich receptor-like protein kinase 2	AT1G70520.1
Ghir_A05G032460	6.09389	5.80225	2.65923	2.85251	215.742	1.14526	0.215802	5.30697	1.11462e-07	4.03037e-06	Up	38.8878	29.3961	15.2018	26.3198	21.7919	17.012	21.2702	NA	11.9004	1.7404	13.0748	15.125	20.4494	16.9243	34.0648	40.1704	34.8082	42.4594	44.9296	11.7516	17.7274	15.5947	24.5922	19.8878	21.673	15.0707	26.97	32.4093	xyloglucan endotransglucosylase/hydrolase protein 22-like	AT4G25810.1
Ghir_A05G033720	14.3672	13.1261	6.04976	5.35286	482.219	1.31062	0.151431	8.65493	4.93233e-18	5.60465e-16	Up	142.601	83.6448	23.1351	191.523	232.639	113.564	81.3676	NA	151.674	203.299	355.998	292.706	361.282	120.354	307.582	158.291	230.881	141.633	205.123	325.768	232.998	281.916	280.487	284.08	186.438	269.974	293.204	247.269	metalloendoproteinase 2-MMP-like	AT1G70170.1
Ghir_A05G037510	0.782895	0.811504	2.39331	2.21862	76.0282	-1.49304	0.364148	-4.10008	4.13015e-05	0.000875231	Down	0	0.580887	0.0488977	0.569013	0.135935	0.130938	0.695619	NA	0.224984	1.45738	1.70732	4.0872	1.10602	5.09543	0.407726	0.424156	0.741315	2.5347	1.26475	1.67285	7.58054	3.18557	4.56052	0.244828	1.44734	0.778261	2.46784	2.39976	ABC transporter B family member 15-like	AT3G28345.1
Ghir_A05G038900	3.57593	3.81407	1.24098	1.19735	122.002	1.63844	0.289375	5.66201	1.49611e-08	6.19777e-07	Up	10.7094	17.8482	7.73055	49.1204	32.0902	12.2591	15.2321	NA	28.3801	32.2372	22.7524	19.3305	39.8813	9.62198	29.3066	12.659	41.1474	19.1131	26.4666	31.8066	11.3537	37.0519	15.5981	52.6913	22.3502	32.5124	16.018	25.6037	heat stress transcription factor A-4b-like	AT5G45710.1
Ghir_A05G039480	61.7641	56.4807	21.3847	19.228	1971.48	1.58198	0.0877205	18.0343	1.04731e-72	1.37662e-69	Up	570.223	335.047	128.618	720.703	570.479	405.607	324.519	NA	420.77	439.885	479.033	402.401	460.955	223.428	536.091	864.528	699.145	793.911	902.237	486.978	374.529	405.415	578.585	589.155	812.934	583.84	677.247	745.318	protein ATAF2-like	AT5G08790.1
Ghir_A05G039870	8.71765	9.83949	1.08585	1.35582	261.598	2.95339	0.227264	12.9954	1.29873e-38	4.78502e-36	Up	0	2.24873	0.489374	2.5257	6.81402	1.35322	1.88771	NA	3.45987	9.97429	23.9667	21.7532	32.2941	6.42282	21.8028	3.85077	12.9621	7.51404	13.2672	15.1781	11.7301	20.2494	13.8579	17.5779	7.82054	14.1418	26.9991	10.9829	G-type lectin S-receptor-like serine/threonine-protein kinase RLK1	AT5G60900.1
Ghir_A05G041180	1.54463	1.37956	0.487526	0.422594	47.6068	1.7261	0.463601	3.72325	0.000196678	0.0034544	Up	25.4108	15.4385	3.99119	50.0069	28.3672	20.1801	7.3587	NA	30.7889	22.5902	11.579	8.51976	14.2982	2.97942	12.4916	4.01078	10.1796	3.49863	10.1976	9.91621	4.93232	9.32915	5.96719	12.8031	6.07531	15.8391	12.2057	14.0093	sigma factor binding protein 1, chloroplastic-like	AT3G56710.1
Ghir_A05G041210	2.51796	2.39394	0.908571	0.862797	82.9257	1.51047	0.347402	4.3479	1.3745e-05	0.000331255	Up	2.71069	1.96119	0.854719	3.53326	2.99796	4.27692	2.43983	NA	6.9903	4.65099	1.50728	0.60534	0.870247	0.600417	0.874918	0.611347	0.797372	0.34352	0.662525	0.885051	0.483695	1.45198	0.328819	1.2095	1.0165	1.51137	1.37971	1.11254	transmembrane protein, putative	NA
Ghir_A05G041380	2.34869	2.63739	1.01937	1.44386	92.3238	1.0456	0.337426	3.09876	0.0019433	0.0245801	Up	77.0916	35.8361	30.8232	90.1263	115.562	124.552	64.7971	NA	143.492	222.869	21.3952	22.867	20.1956	14.5116	21.9358	58.3173	22.9639	18.3503	17.9976	20.0546	14.3855	17.0425	21.5097	27.5104	34.0526	22.8033	25.1795	32.1556	hypothetical protein B456_012G016800	NA
Ghir_A05G041640	9.03503	9.43374	0.79777	1.02127	252.919	3.36853	0.23916	14.0848	4.70983e-45	2.1815e-42	Up	18.7925	11.6994	3.93084	13.7654	7.56168	8.38557	7.69169	NA	7.99143	2.94286	2.62834	3.44124	3.88482	5.64464	7.03221	6.18695	8.46021	12.7191	24.2427	3.08003	4.95668	3.59833	5.57638	5.00999	6.51944	6.34748	8.25946	10.9434	probable WRKY transcription factor 70	AT3G56400.1
Ghir_A05G042570	0	0	0.332404	0.422594	9.19914	-6.59602	1.73585	-3.79987	0.000144771	0.00264096	Down	0	0	0	0	0	0	0	NA	0	0	0	0	0	0	0	0	0.123984	0	0	0	0.0226414	0.143741	0	0	0	0	0.262129	0	PREDICTED: uncharacterized protein LOC108459228	NA
Ghir_A05G042650	1.98898	2.39394	1.41826	0.704324	80.5055	1.10124	0.388416	2.83521	0.00457954	0.0488103	Up	0	0	0.0284808	0.0514658	0.329119	0	0	NA	0.0607477	0	0.133727	0	0.127757	0.191354	0.240714	0.0358152	0.41458	0.349507	0.112504	0.109244	0.0113207	0.291173	0.199651	0.250141	0.265561	0.605944	0.45923	0.34398	rust resistance kinase Lr10-like	AT1G66920.2
Ghir_A06G000590	1.10029	1.05496	2.74787	2.76447	94.0173	-1.31743	0.325083	-4.05259	5.06545e-05	0.00104876	Down	0.209217	0.812794	0.064169	0.102369	0	0.665318	0.424665	NA	0.0886343	0	0	0.197465	0.0532321	0.341083	0	0.191014	0.506012	0.32656	0.112504	0.0873949	0.378255	0	0.118899	0.0730224	0.0109739	0.0631925	0	0.0740752	LRR receptor-like serine/threonine-protein kinase FLS2	AT5G66330.1
Ghir_A06G001030	5.60722	6.10657	1.86146	1.37343	185.664	1.90442	0.248001	7.67908	1.60231e-14	1.35289e-12	Up	5.69618	3.00012	0.985756	9.16715	4.81477	13.0713	6.47909	NA	15.9796	6.18531	22.7007	30.2208	19.2895	11.6341	10.2406	16.1408	13.2143	10.671	9.30471	28.1248	13.102	20.1547	23.6475	33.5965	25.8735	25.408	28.3078	29.1368	protein indeterminate-domain 2-like	AT3G50700.1
Ghir_A06G002080	10.0507	9.96121	4.5207	5.19439	368.354	1.07625	0.170094	6.3274	2.4933e-10	1.33692e-08	Up	4.83989	4.12751	1.26129	14.8509	13.4784	21.1656	11.0856	NA	39.8933	21.8633	23.5455	19.9168	36.6074	6.62228	57.0532	16.294	37.9755	12.1617	10.5841	30.0188	17.5824	34.3014	19.0465	65.9827	42.9996	49.9609	31.8128	37.3805	D-3-phosphoglycerate dehydrogenase 3, chloroplastic-like	AT4G34200.1
Ghir_A06G002140	4.25303	4.52414	0.310244	0.105649	114.701	4.4989	0.429795	10.4676	1.21745e-25	2.36839e-23	Up	35.435	19.6089	5.57483	66.6778	47.9259	22.9558	23.701	NA	66.6363	54.6343	60.3982	23.3031	55.9264	2.46792	40.6617	16.1235	38.709	16.555	23.1318	55.7504	24.8499	47.1143	16.0509	66.033	36.3034	48.3699	19.8544	45.0715	PREDICTED: dermokine-like	AT2G23270.1
Ghir_A06G002290	8.2733	7.689	3.16892	2.37709	266.85	1.5713	0.207632	7.56773	3.79806e-14	3.12018e-12	Up	0.526084	1.82304	0.474779	3.64478	2.29979	2.21731	2.4452	NA	4.69089	3.93564	28.2438	17.6226	22.4977	4.36437	19.3446	4.57383	11.634	4.99613	5.97698	35.732	19.6215	25.1001	23.1121	18.4168	8.48141	20.0141	11.1265	19.5006	zinc finger protein ZAT10-like	AT1G27730.1
Ghir_A06G003140	12.2936	12.416	5.93895	4.68375	437.865	1.26204	0.162582	7.76246	8.3295e-15	7.24681e-13	Up	39.9619	18.8546	11.4079	47.1954	92.8656	34.0817	25.5422	NA	35.3575	91.7095	82.4192	77.7254	80.368	34.0145	50.5105	43.949	39.5936	32.9066	51.6269	82.17	56.0896	64.4402	59.8608	56.7506	35.1888	56.9375	88.1861	52.6995	Ribosomal RNA small subunit methyltransferase A	AT4G38060.2
Ghir_A06G003790	1.43883	2.15049	0.487526	0.633891	58.5042	1.70797	0.436948	3.90887	9.27296e-05	0.00177832	Up	18.7275	7.28195	3.11426	43.1903	39.1559	24.6727	12.159	NA	51.1762	42.2814	25.7699	19.1068	28.7201	6.5131	27.957	10.1807	14.8978	7.39287	9.52714	29.8376	10.66	27.8508	11.4642	39.0735	22.6242	30.7605	9.4546	20.309	PREDICTED: uncharacterized protein LOC107962448 isoform X2	AT1G35830.1
Ghir_A06G003950	29.1152	28.6461	7.42369	6.18044	887.124	2.1297	0.12144	17.5371	7.46842e-69	8.07154e-66	Up	0.341153	1.89828	0.0369524	0.354637	0	0.117974	0.615473	NA	0.353031	0.224152	0.192547	1.13919	0.499271	1.27125	0.389503	0.808588	1.37542	0.547257	0.395524	0.811802	1.29447	0.559544	0.502231	0.510991	0.385769	0.299944	0.251207	0.327409	sulfate transporter 1.3	AT1G22150.1
Ghir_A06G005210	6.15737	8.1759	2.39331	2.3947	237.336	1.61976	0.224129	7.22691	4.94094e-13	3.67991e-11	Up	0.577547	1.7402	0.0992602	1.77201	1.53104	2.70851	1.50229	NA	1.94417	1.90523	4.97635	4.49533	4.24525	1.24086	2.87902	1.57994	1.90961	0.832759	2.53006	4.68924	2.23246	2.8339	2.73235	2.1364	1.50017	3.65748	3.22983	3.46539	probable E3 ubiquitin-protein ligase RHY1A	AT2G15580.1
Ghir_A06G006570	0.169275	0.243451	1.24098	0.757148	29.4161	-2.22714	0.63076	-3.53088	0.000414178	0.00661081	Down	0	0	0.0337703	0.132083	0	0.192707	0.242554	NA	0.098397	0	0.208517	0.31362	0.0958177	0.833157	0	0	0	0.0116736	0.458922	0.236771	0.649722	0.143741	0.19424	0	0.144511	0.293449	0.0982985	0	transcription repressor OFP8-like	AT5G19650.1
Ghir_A06G007240	8.99272	9.06856	3.05812	3.36315	303.85	1.5264	0.186302	8.19316	2.54448e-16	2.54638e-14	Up	67.1655	61.42	21.8481	125.945	82.3212	61.0848	68.7519	NA	98.3375	75.0081	235.347	219.337	175.934	104.888	153.213	154.518	182.419	134.072	124.78	153.29	108.696	128.985	168.859	109.363	198.802	137.896	118.566	150.123	ATP-dependent 6-phosphofructokinase 3-like	AT4G26270.1
Ghir_A06G007940	1.98898	2.31279	4.78662	4.5605	167.474	-1.08033	0.24536	-4.40303	1.06749e-05	0.000265014	Down	2.43003	0.711622	0.408385	2.96685	1.90332	1.39084	3.27835	NA	4.22198	1.3452	1.15838	2.18952	1.64305	0.888061	0.274964	0.265951	2.53781	0.302562	0.900033	2.48783	1.60847	2.58726	1.90032	1.08299	0.773052	2.4577	1.84508	0.829334	protein ELF4-LIKE 3-like	AT2G06255.1
Ghir_A06G008100	0.0423187	0.0202876	0.531847	0.246513	10.2214	-3.59308	1.23429	-2.91105	0.00360217	0.0404404	Down	0	0	0.00730581	0.133619	0	0	0.134261	NA	0.159346	0	1.25569	0.774099	1.56695	0.652459	0.698919	0.252209	0.830157	0.308849	1.31475	2.14958	0.0901071	1.93339	0.490747	1.08448	0.321439	0.787111	0.637259	1.00453	flavonoid 3'-monooxygenase-like	AT5G07990.1
Ghir_A06G008330	5.75534	4.50385	1.79498	1.91928	173.416	1.50078	0.252828	5.93599	2.92078e-09	1.34135e-07	Up	133.036	182.531	41.3181	166.85	101.676	50.8306	84.2435	NA	57.438	25.1784	107.092	80.9613	108.038	46.6003	100.39	116.649	95.0247	187.227	364.257	119.54	114.167	80.5433	122.883	98.3087	87.7551	96.4283	124.539	105.103	ethylene-responsive transcription factor ERF017-like	AT1G19210.1
Ghir_A06G008480	1.45999	1.66358	3.10244	4.22594	128.346	-1.1975	0.294862	-4.06122	4.88166e-05	0.001014	Down	1.6935	2.00712	0.731371	2.91594	2.53834	2.06731	1.05791	NA	2.97012	3.33642	2.65889	2.97603	2.25273	1.10277	1.16156	1.74358	2.8684	1.46193	5.88528	1.69187	1.81886	1.62153	1.2039	1.19896	1.05364	2.01579	1.99759	2.51671	Damaged dna-binding 2, putative isoform 1	AT5G21940.1
Ghir_A06G009050	5.88229	6.10657	2.52627	2.99338	217.023	1.15177	0.21888	5.26213	1.42397e-07	5.04393e-06	Up	2.02823	1.1148	7.00201	3.56947	4.05454	0.370384	0.787277	NA	1.47041	1.2393	1.0674	1.27076	0.685499	0.575629	0.339351	0.810392	0.685025	2.33462	1.4488	1.23797	0.620575	1.14566	0.718328	0.66672	0.144343	0.670922	1.61068	0.391967	probable WRKY transcription factor 50	AT5G26170.1
Ghir_A06G010870	40.3932	42.8474	20.055	19.6682	1523.42	1.10548	0.0893421	12.3735	3.63496e-35	1.16304e-32	Up	276.369	163.487	48.47	356.311	555.757	359.887	194.454	NA	479.16	699.686	258.942	258.366	367.115	131.81	437.95	364.983	441.616	265.284	355.233	331.287	199.999	309.05	251.919	486.09	414.461	373.289	362.764	399.088	probable WRKY transcription factor 40	AT1G80840.1
Ghir_A06G011100	6.70751	6.45146	3.32404	3.27511	244.725	1.03356	0.201136	5.13862	2.76763e-07	9.30849e-06	Up	11.3288	5.99475	3.38744	12.6482	6.6645	7.01482	4.85061	NA	7.54769	7.43435	18.4098	11.0585	16.0675	10.4988	12.4183	18.4646	17.1758	14.1703	10.3688	13.9655	10.4162	15.4159	11.2564	22.263	33.6272	32.0143	21.7611	18.1218	IQ domain-containing protein IQM2-like	AT3G13600.1
Ghir_A06G011330	5.6707	6.26887	2.83652	3.09902	221.44	1.04353	0.214433	4.86646	1.13616e-06	3.4172e-05	Up	9.70832	7.76063	0.922573	6.73015	6.71189	12.035	8.4842	NA	10.4083	6.84198	9.18516	6.30187	5.89132	8.19106	5.82584	6.3761	6.28272	3.53487	6.20301	11.4621	7.78434	7.94368	6.649	7.37865	6.64568	7.78924	6.10112	7.08368	PI-PLC X domain-containing protein At5g67130-like isoform X1	AT1G13680.1
Ghir_A06G012080	2.94115	2.35336	1.10801	1.47908	97.6883	1.06239	0.330084	3.21855	0.00128842	0.0173961	Up	1.92071	2.6761	0.390464	3.98457	11.8749	2.79764	1.86921	NA	8.07053	30.0774	1.43043	5.06402	4.78133	3.46928	15.1292	2.52222	14.4762	3.97083	6.63983	1.88625	1.36806	5.40569	3.38526	11.451	3.22715	6.21915	6.66506	7.01084	ethylene-responsive transcription factor ABR1-like isoform X1	AT5G50080.1
Ghir_A06G013190	18.0066	17.2648	41.0852	36.0262	1378.56	-1.0887	0.0981472	-11.0925	1.36463e-28	3.11584e-26	Down	103.119	330.537	45.101	187.342	152.488	140.868	420.605	NA	215.397	228.601	80.6938	89.994	67.5167	61.6332	31.1367	44.769	48.5238	37.922	79.4312	100.786	132.966	91.599	94.5358	35.7065	34.3861	39.1185	36.2274	58.3198	auxin-repressed 12.5 kDa protein-like isoform X1	AT1G28330.5
Ghir_A06G016040	13.4573	13.1058	4.03317	3.57444	424.43	1.84544	0.161687	11.4137	3.57222e-30	9.09589e-28	Up	18.1525	4.85351	2.73178	19.1025	26.3588	12.7546	7.2318	NA	16.3849	45.2568	11.1712	6.2815	7.49965	3.0838	8.67842	5.27341	8.42107	11.2052	8.70931	6.80218	7.1794	6.26003	6.13838	7.055	4.37113	4.59938	6.12678	6.12625	---NA---	NA
Ghir_A06G016210	7.53272	6.53261	3.25756	3.6977	260.45	1.04978	0.202714	5.17865	2.23503e-07	7.65482e-06	Up	20.4853	11.6655	5.35532	36.4478	19.6765	72.5949	37.3912	NA	113.725	57.7686	264.913	141.954	163.941	39.5579	130.057	57.427	44.8937	19.8711	20.313	254.073	102.699	179.708	137.954	149.162	92.8164	157.182	119.173	102.75	probable WRKY transcription factor 31	AT1G62300.1
Ghir_A06G016640	46.8468	45.5457	24.0882	21.1473	1704.59	1.07096	0.0892009	12.0062	3.29625e-33	9.54224e-31	Up	10.3329	6.04352	2.43889	23.3288	40.8545	5.02959	7.9445	NA	14.5455	26.004	43.9323	39.957	27.8776	23.1431	30.7991	10.9328	19.2353	21.2235	51.2382	24.3671	16.7941	20.3224	20.2821	17.6043	13.1	28.5414	50.8419	23.3081	tonoplast dicarboxylate transporter-like	AT5G47560.1
Ghir_A06G016970	3.42781	3.20544	0.864251	1.65516	113.637	1.41719	0.335309	4.2265	2.37351e-05	0.000538402	Up	0.251754	0.299037	0.738117	0.106245	0.145824	0	0.356081	NA	0.0635753	0	0.459884	0.973435	0.138403	0.898853	0	0.68579	0.428309	0.291189	0.787529	0.810389	1.3505	0.549276	0.977059	0.219067	0.542095	0.181064	0.75473	0	protein ECERIFERUM 1-like	AT1G02205.3
Ghir_A06G017610	4.63389	3.75321	1.3961	1.67277	142.184	1.48203	0.277022	5.34986	8.80224e-08	3.25048e-06	Up	1.62466	1.01736	0.489388	3.60323	8.39875	0.887208	0.371308	NA	0.477446	0.740445	27.8632	13.1069	35.5592	13.2068	34.309	35.1016	53.9558	44.4117	57.1027	14.0867	9.0138	15.1912	9.43227	23.1197	23.4831	21.1915	11.731	19.848	Alpha/beta hydrolase related protein	AT2G40095.1
Ghir_A06G018960	0.211593	0.263739	0.886411	1.40865	33.9316	-2.2401	0.588371	-3.80729	0.000140496	0.00257262	Down	0.240355	0	0.127833	0.203402	0	0.237413	0.115254	NA	0.178247	0	3.86448	2.9757	1.41033	0.179266	0.0740287	0	0.0450851	0.175004	0.182325	2.13751	0.358594	0.80513	0.890525	0.156477	0.0219479	1.45094	8.28533	1.05208	Cadherin-related tumor suppressor	NA
Ghir_A06G019110	1.10029	1.09553	3.61212	3.38075	112.513	-1.63221	0.302363	-5.39818	6.73192e-08	2.52624e-06	Down	0	0	0	0.0275277	0	0.570755	0	NA	0.0661388	0	0.0723769	0.706411	0.255413	0.233523	0	0	0	0	0	0.0873949	0.934388	0.693306	0.745598	0	0.0661799	0.0652109	0	0	ribonuclease 1-like	AT2G02990.1
Ghir_A06G019420	22.9367	21.444	3.08028	3.15185	630.388	2.86825	0.145582	19.702	2.07382e-86	4.80276e-83	Up	3.85974	7.04667	0.745423	1.08063	1.82392	1.55894	1.90244	NA	0.879008	0.976986	0.0155093	0.497331	0.10633	0.72345	0.317305	0.920843	0.872528	2.61574	6.75531	0.789049	0.800488	0.416418	0.690636	0.390361	0.666172	1.58466	6.08859	3.11005	probable WRKY transcription factor 70	AT3G56400.1
Ghir_A06G020120	1.43883	1.62301	0.265923	0.316946	45.3539	2.42331	0.498946	4.85685	1.19265e-06	3.56724e-05	Up	2.28733	3.1405	0.795893	1.77448	37.5706	2.0252	4.3394	NA	3.21936	50.6228	3.64504	1.10721	17.0954	23.3746	51.7636	11.1749	14.5914	5.27101	4.00744	3.46561	1.41762	10.3768	4.8499	32.6669	5.5354	3.78082	4.1164	2.6826	boron transporter 4-like	AT1G74810.1
Ghir_A06G020210	0.613621	0.93323	0.132962	0.0176081	21.1424	3.47801	0.862115	4.03428	5.47697e-05	0.00112105	Up	0	0	0.041026	0.105288	0.400807	0.879455	0	NA	0.0892939	1.23402	0.547653	0.486651	0.3718	0.132212	0	0.0305974	0.281184	0.279716	1.90793	0.624675	0.214406	0.82053	0.194029	0.578964	0.0438957	0.768842	2.30505	0.917392	receptor-like protein 12	AT1G07390.3
Ghir_A06G021760	0.465505	0.770929	1.86146	1.72559	59.0842	-1.49521	0.427696	-3.49595	0.000472375	0.00739649	Down	0.363454	1.42467	0.152841	0.455657	0	0.0782763	0.126507	NA	0.330142	0	21.1462	20.0659	11.4699	1.64187	1.6137	0.675355	0.168538	0.244845	0.197935	11.6532	5.81473	7.82788	17.3596	1.24097	0.810368	3.00635	6.0414	3.5419	linoleate 13S-lipoxygenase 3-1, chloroplastic-like	AT1G17420.1
Ghir_A06G022170	1.37536	1.42013	3.25756	2.88773	109.673	-1.09619	0.300086	-3.65292	0.000259277	0.00438445	Down	1.07061	2.11323	0.0515838	0.610157	0	1.49436	2.08733	NA	0.29691	0.352891	0.88094	1.16328	0.802778	3.61908	0.558018	1.22362	0.645509	1.46206	0.781657	0.60373	2.63232	0.533472	1.07922	0.358941	0.652003	0.704084	0.640805	1.148	wall-associated receptor kinase-like 20	AT1G11915.1
Ghir_A07G000040	28.0361	27.3274	13.5842	12.8011	1012.77	1.10832	0.105017	10.5537	4.88514e-26	9.77712e-24	Up	18.4414	16.2489	3.85119	18.8864	17.3041	15.4472	16.5958	NA	23.7785	11.1139	10.6257	14.7467	18.7571	11.3353	25.8405	17.6977	12.9743	11.6016	12.485	12.6443	11.9866	19.148	18.842	33.7691	12.6975	10.3195	7.792	11.9377	gamma-glutamylcyclotransferase 2-1	AT4G31290.1
Ghir_A07G000480	3.02578	3.50976	7.29073	6.23327	246.117	-1.00794	0.207878	-4.84869	1.2428e-06	3.69905e-05	Down	14.4868	24.9546	1.84075	8.82542	20.4794	6.1166	17.9111	NA	5.38763	15.8983	19.9218	15.4144	15.4808	57.1321	27.2113	20.9009	35.5185	17.0794	22.6425	13.4243	21.5514	14.7609	12.4055	23.3301	11.1351	12.0169	12.4528	13.5499	transcription factor bHLH68-like isoform X1	AT4G29100.1
Ghir_A07G001260	0.592461	0.791217	0.0443206	0.246513	20.8497	2.23916	0.785417	2.85092	0.00435925	0.0469044	Up	5.71971	1.265	0.327891	5.37855	3.17767	3.86202	1.04813	NA	2.70174	0.85148	2.29287	1.61709	1.15322	0.658673	0.105755	0.531	0	0.314186	0.337512	1.19552	0.500103	0.836776	0.593595	1.19719	1.24577	1.293	1.0755	0.657405	putative transcription factor bHLH041 isoform X1	AT5G56960.1
Ghir_A07G002520	5.98809	6.16743	3.21324	2.94055	226.736	1.0222	0.209139	4.88764	1.02052e-06	3.09235e-05	Up	0.251754	0.060902	0.124229	1.34512	0.233524	0.348435	0.1538	NA	0.294134	0.490785	28.2928	54.1741	20.1314	11.2303	7.56059	11.9149	12.7011	6.58752	9.71078	11.3989	14.5472	10.1456	16.1578	4.84564	7.92101	9.26847	13.5418	10.8888	ATP-dependent 6-phosphofructokinase 6 isoform X1	AT4G26270.1
Ghir_A07G002920	7.42693	9.04827	2.70355	2.65882	271.088	1.65766	0.204214	8.1173	4.76666e-16	4.66443e-14	Up	59.3783	37.931	10.2794	90.3715	85.262	80.2209	49.1311	NA	112.459	118.833	39.7135	46.3676	48.8283	11.4552	48.8818	48.3364	67.0155	51.994	58.2738	32.0586	15.8203	38.939	24.7813	57.3347	45.4098	72.0855	53.3449	47.0276	putative methyltransferase DDB_G0268948	AT2G41380.1
Ghir_A07G003560	2.41216	2.41422	1.17449	1.28539	90.2538	1.00726	0.327645	3.07423	0.00211046	0.0262306	Up	18.6633	10.5699	3.27193	31.012	21.1412	28.2761	12.1163	NA	27.4295	15.3238	28.6313	34.3891	33.5928	10.6452	35.6356	38.3927	29.2195	19.3719	18.126	21.8055	12.8568	20.6486	19.7682	25.5656	42.6808	35.7476	25.4319	27.8044	hypothetical protein GOBAR_DD18706	AT5G11000.1
Ghir_A07G003670	8.52721	8.19619	0.332404	0.475419	218.803	4.38668	0.299945	14.6249	1.94758e-48	1.04086e-45	Up	34.1672	16.0556	9.87829	42.7867	28.6435	42.7543	27.8797	NA	49.6411	12.9184	47.507	33.5095	40.3106	17.1648	69.7753	39.5573	19.6549	16.9191	10.1579	51.1352	44.4634	47.1244	72.7101	62.9323	60.4806	50.1814	29.0562	34.9179	WRKY transcription factor 18-like isoform X1	AT4G31800.1
Ghir_A07G004130	11.0875	10.0627	3.78941	3.80335	356.679	1.51515	0.173259	8.74498	2.23047e-18	2.58278e-16	Up	0	0.107104	0	0.429038	0	0.176342	0.460343	NA	0.801773	0	3.11239	1.89439	2.23144	0.741854	4.76953	1.11948	1.38639	1.09501	1.781	3.22928	0.995849	2.85401	0.922731	8.74528	2.17364	2.91418	2.1051	1.63649	EIN3-binding F-box protein 1-like	AT2G25490.1
Ghir_A07G004880	0.528983	0.365177	0.0443206	0.0352162	12.1408	3.53985	1.08968	3.24853	0.00116003	0.0159055	Up	0	0	0	0	0	0.482471	0	NA	0.104991	0	0.103396	0	0	0.0180289	0	0.110151	0	0.0581176	0	0	0.0226414	0	0	0.093886	0.0109739	0	0	0.216527	F-box protein At5g07610-like	AT5G07610.1
Ghir_A07G004940	31.0407	35.4222	15.9776	12.5017	1176.56	1.26569	0.119707	10.5732	3.96601e-26	8.00344e-24	Up	39.2381	42.8259	8.78581	20.9706	23.9163	20.8224	45.3269	NA	24.0949	53.89	37.3242	22.7358	23.8123	23.4031	18.33	20.5285	25.7032	16.8569	51.1774	28.4142	13.3462	19.0361	14.4643	20.7651	20.3443	31.9131	57.6966	36.0239	ethylene-responsive transcription factor ERF105-like	AT5G51190.1
Ghir_A07G005340	4.5281	4.0981	0.620488	0.598675	122.62	2.86152	0.318039	8.99739	2.31155e-19	2.87519e-17	Up	6.74393	3.99276	2.32547	14.1102	33.1521	11.7015	6.77277	NA	22.0566	83.5244	30.0982	12.3218	22.7778	1.2358	11.3135	1.53691	9.45518	5.42683	15.7305	27.5703	8.52513	27.8941	7.5725	23.3047	3.02407	14.8934	19.0232	15.5726	mitochondrial phosphate carrier protein 3, mitochondrial-like	AT3G48850.1
Ghir_A07G008320	0.846373	0.892655	2.06091	2.07776	72.098	-1.2131	0.368928	-3.28818	0.00100839	0.0140844	Down	9.30127	30.6092	3.20244	8.67424	3.67286	10.1074	39.2175	NA	5.90777	4.50868	12.2848	10.8917	4.81172	15.149	1.26947	4.1912	5.1229	2.2476	4.9833	10.4063	16.9807	9.59508	6.80177	1.44891	3.20699	2.98262	1.59307	2.7649	heavy metal-associated isoprenylated plant protein 21-like	AT5G17450.1
Ghir_A07G008760	45.7465	44.653	18.947	18.4357	1584.41	1.31221	0.0871945	15.0492	3.49527e-51	2.15176e-48	Up	30.0461	16.6086	4.81065	34.0798	13.1031	38.8344	21.1203	NA	56.3112	20.0718	51.3552	43.6492	42.1164	11.574	36.0254	24.7163	31.2767	16.3619	21.0356	59.8415	34.9707	51.8373	38.3652	62.8041	60.4838	73.953	58.3633	46.9974	UDP-arabinopyranose mutase 1	AT5G15650.1
Ghir_A07G008950	10.6855	11.4219	5.45143	5.82828	413.534	1.00664	0.158878	6.33591	2.35941e-10	1.26793e-08	Up	1149.1	493.575	215.59	1117.71	497.796	674.773	349.083	NA	595.726	287.7	537.625	499.082	578.999	169.48	396.224	392.592	297.717	237.93	229.879	434.824	382.808	357.164	444.59	352.49	341.082	398.311	504.026	363.367	cysteine-rich and transmembrane domain-containing protein A-like	AT3G22240.1
Ghir_A07G009010	1.07913	1.25783	0.243763	0.528243	38.6264	1.61268	0.540192	2.98538	0.00283227	0.0333442	Up	3.22966	2.02846	0.639546	5.57646	5.30227	4.45069	2.19219	NA	7.27387	6.81261	7.36479	5.28779	6.78861	2.60744	7.7208	2.16473	2.7161	1.46216	3.54844	3.51758	3.16561	3.63296	3.85956	5.34258	1.50921	3.21786	3.26808	3.62395	VQ motif-containing protein 22-like	NA
Ghir_A07G009690	0.486665	0.689779	0.0443206	0.176081	17.3948	2.40786	0.840366	2.86525	0.00416682	0.045305	Up	0	0	0	0	0	0	0	NA	0	0	0.203691	0.0344457	0.0425857	0.0540866	0	0	0	0.0116235	0	0.0106697	0.0672364	0.0821376	0.0430822	0	0	0	0	0.0227924	LRR receptor-like serine/threonine-protein kinase FLS2 isoform X2	AT2G34930.1
Ghir_A07G010020	1.20608	0.973805	0.531847	0.211297	36.2455	1.61661	0.567038	2.85097	0.00435858	0.0469044	Up	1.33688	0	0	0.0662182	0	0.186976	0.665294	NA	0.90978	0	0	0	0	0	0	0	0	0.029184	0	0	0	0.215611	0.0107706	0.281243	0.0831453	0.0526604	0.185675	0	putative quinone-oxidoreductase homolog, chloroplastic	AT4G13010.1
Ghir_A07G010750	9.54286	8.72367	3.74509	2.88773	308.862	1.50663	0.193361	7.7918	6.6061e-15	5.7993e-13	Up	122.269	108.029	52.1138	118.021	117.085	150.052	101.334	NA	126.596	125.915	104.809	81.8794	103.869	44.8553	81.554	81.3792	72.4546	89.6983	143.4	106.43	81.8267	83.1158	103.476	75.3897	56.6192	56.1121	76.6022	89.7547	E3 ubiquitin-protein ligase RING1-like	AT3G46620.1
Ghir_A07G013860	98.4755	100.525	48.5532	50.7113	3694.72	1.04021	0.0657851	15.8123	2.56051e-56	1.94575e-53	Up	4.73862	5.75055	1.14292	9.12277	14.5554	6.47422	5.24204	NA	5.45432	14.5165	16.9809	8.85321	15.0029	7.61506	27.9023	20.38	18.2676	21.4856	28.3396	12.6216	9.8486	10.2084	7.53042	23.329	23.8881	18.3962	16.963	25.8744	TolB protein-related isoform 1	AT4G01870.1
Ghir_A07G014620	3.72404	4.82845	0.886411	0.915621	128.782	2.28319	0.303055	7.53392	4.92402e-14	4.0046e-12	Up	0	0	0	0.0704417	0	0	0	NA	0.133076	0	0.144754	0	0.0958177	0.143958	0.0105755	0.110151	0.168073	0.303013	0	0.0729054	0.101428	0.381732	0.177741	0	0.0329218	0.118208	1.2114	0.189608	cyclic nucleotide-gated ion channel 1-like	AT5G53130.1
Ghir_A07G014810	1.3542	1.6433	0.421045	0.721932	51.395	1.41296	0.459853	3.07263	0.00212181	0.0263195	Up	1.27896	5.50015	0.832668	6.70661	6.37403	7.32682	7.42127	NA	12.2822	6.13891	15.7663	6.45193	4.32562	1.48708	3.28471	3.37953	7.63217	2.72048	1.81256	12.4558	3.91853	7.2786	2.73092	7.33485	6.40648	9.412	5.97419	9.69701	FK506-binding protein 4-like isoform X1	AT1G01490.1
Ghir_A07G015250	1.69275	1.56215	0.421045	0.563459	52.6683	1.75238	0.445636	3.93231	8.41349e-05	0.00163411	Up	3.27539	1.88303	0.41322	3.74245	2.60413	1.27546	0.459589	NA	2.17525	3.76698	0.846469	0.0574096	0.818125	0.442872	0.689317	0.463277	0.641998	1.19366	3.02628	1.15434	0.655153	0.522185	0.486022	0.276248	0.405257	0.32269	0.580381	0.163273	salutaridine reductase-like	AT3G61220.2
Ghir_A07G015830	0.486665	0.385464	0	0.0352162	11.3307	4.54388	1.34696	3.37342	0.000742394	0.0108742	Up	0.0945344	0	0.100106	2.33957	5.26625	0.757669	0.531641	NA	2.40372	2.56251	1.20773	0.174233	0.871425	0.0120192	0.861414	0.257018	0	0.279866	1.12504	1.17163	0.376148	0.514783	0.291861	0.603908	0.219479	0.95653	1.85349	0.744756	ethylene-responsive transcription factor ERF098-like	AT3G23230.1
Ghir_A07G017350	5.71302	4.9096	2.48195	2.32427	191.207	1.1833	0.231993	5.10061	3.38563e-07	1.12355e-05	Up	6.16976	2.20772	2.54141	6.14294	3.08937	11.0362	5.35347	NA	9.55516	2.90354	9.70133	13.577	15.1734	3.40549	5.78508	1.72192	2.34481	2.66664	2.34048	9.26164	5.97092	11.1863	14.4198	7.46657	5.47567	10.3633	13.8342	8.99984	heavy metal-associated isoprenylated plant protein 16-like	AT3G07600.1
Ghir_A07G017950	69.5719	70.1545	32.3097	33.3673	2545.24	1.12601	0.0732723	15.3675	2.70413e-53	1.87875e-50	Up	199.482	125.535	35.7165	394.957	333.901	426.553	231.624	NA	771.341	741.356	972.355	590.296	793.899	209.866	706.219	281.933	496.354	302.892	370.361	970.235	668.19	827.443	742.582	862.634	683.204	713.163	634.715	723.349	cytochrome b561 and DOMON domain-containing protein At5g35735-like	AT5G35735.1
Ghir_A07G019500	0.655939	0.568053	1.9501	1.54951	57.8376	-1.47432	0.421915	-3.49436	0.000475198	0.00742874	Down	0.205798	4.68689	0.198968	0.201721	0.4613	0.301989	2.33005	NA	0.183372	0	0.323861	1.147	0.260837	0.74274	0	0.325042	0.551762	0.582878	1.36026	0.661013	2.552	0.297941	1.21438	0	0.365671	0.777821	0.405225	0.296301	cytochrome b561 domain-containing protein At2g30890-like	AT2G30890.1
Ghir_A07G019710	28.4381	30.3503	11.1023	10.917	1002.47	1.45487	0.107616	13.5191	1.20683e-41	5.01651e-39	Up	24.3672	22.5143	9.72215	49.967	28.6904	18.3922	19.6171	NA	25.3868	13.6916	19.7438	15.6432	18.9188	5.83303	16.7477	19.1055	28.1032	38.5667	64.4381	20.844	19.042	18.271	16.5097	40.4302	37.9919	37.3388	26.8775	50.8961	anthocyanidin 3-O-glucosyltransferase 2-like	AT3G21760.1
Ghir_A07G020260	3.00463	2.90113	8.22146	7.16649	260.94	-1.34152	0.200886	-6.67803	2.42171e-11	1.45764e-09	Down	18.7487	68.6039	12.4068	21.643	5.07151	5.3744	6.71191	NA	9.69186	4.44609	1.12938	1.73365	0.637809	0.514374	0.460035	0.084771	0.325539	0.0757031	0.187507	0.498956	0.346356	0.236145	0.383068	0.125181	0.110917	0.25647	0	0.0683771	glycine rich protein	NA
Ghir_A07G020490	28.2265	28.9504	10.6369	12.0439	990.588	1.36819	0.112252	12.1885	3.58056e-34	1.0816e-31	Up	19.1897	10.259	5.95882	49.2218	28.6452	41.7284	24.412	NA	81.6891	89.7895	21.9722	24.4657	36.2992	7.00268	54.0091	15.305	16.1834	13.5466	17.7528	27.2491	17.3542	45.7123	31.7618	79.4207	40.4123	53.3381	46.5007	22.5909	cytochrome b561 and DOMON domain-containing protein At5g35735-like	AT5G35735.1
Ghir_A07G020550	17.5834	15.1751	7.8669	7.78278	599.779	1.10334	0.138758	7.95158	1.84143e-15	1.69293e-13	Up	66.1522	47.116	14.1637	92.9997	158.13	71.9425	44.8199	NA	87.495	186.526	255.481	269.472	248.032	100.142	224.996	129.274	199.347	134.288	187.749	246.063	168.247	231.727	255.564	230.563	154.898	203.425	312.798	212.961	putative calcium-transporting ATPase 13, plasma membrane-type	AT3G63380.1
Ghir_A07G020710	2.41216	2.15049	0.354564	0.228905	64.0972	3.02489	0.45068	6.71183	1.922e-11	1.1743e-09	Up	0.983962	0.0960959	0.641075	4.30974	4.15345	4.79905	1.74139	NA	4.68164	14.0032	7.61594	2.84947	5.68245	2.1544	2.57548	0.890654	0.938164	2.11267	6.65194	6.16327	4.32302	4.50165	5.40366	4.35345	2.28571	3.5927	5.98682	6.93587	nudix hydrolase 7-like	AT5G47650.1
Ghir_A07G021130	1.60811	1.37956	0.177282	0.176081	41.6324	3.11701	0.557893	5.58712	2.3087e-08	9.3257e-07	Up	0.996728	0.192931	0.0764071	1.6231	0.577147	1.95378	2.73566	NA	8.42113	6.60892	1.79472	0.0813089	2.37743	0.0119511	0.636034	0.155199	0.862775	0.0698913	0.036465	4.83316	1.65987	5.92266	1.97059	7.56772	2.03604	4.54235	6.53918	4.8475	glutamate receptor 1.2-like	AT5G48410.1
Ghir_A07G021310	3.63941	2.59681	1.24098	1.05649	105.869	1.48246	0.324353	4.57051	4.86539e-06	0.00012881	Up	0	0	0.0296928	0.391948	2.29187	1.52037	0.928651	NA	2.20116	10.2394	2.44302	1.84139	4.1784	0.288462	2.02015	1.62641	1.28894	0.407624	0.137505	0.708224	0.83028	2.034	2.10934	2.54275	3.97168	3.25036	2.24601	1.39314	protein NRT1/ PTR FAMILY 4.2-like	AT3G25280.1
Ghir_A07G021320	9.14083	9.14971	4.38773	4.64854	338.536	1.05318	0.173062	6.08558	1.16073e-09	5.68491e-08	Up	213.098	109.571	41.8067	233.11	367.685	83.7386	65.5279	NA	111.749	228.424	565.35	422.923	534.973	183.501	453.231	467.256	483.516	437.236	568.362	428.973	314.871	333.865	387.418	324.373	332.262	349.275	379.05	315.432	serine/threonine-protein kinase OXI1-like	AT4G13000.1
Ghir_A07G022470	3.51245	4.50385	0.531847	0.774756	116.079	2.63944	0.334379	7.89355	2.93706e-15	2.64648e-13	Up	0.164285	0.549163	0.0870742	0.342479	0.368829	0.669985	0.376019	NA	0.664919	0.536264	7.4693	7.78546	7.01231	2.04512	4.34076	0.450845	0.803074	1.14156	1.29044	6.82873	2.9153	5.3604	5.07529	3.22239	0.564379	3.23493	3.93422	4.4049	protein ELC-like	AT2G38830.1
Ghir_A07G022690	5.0994	7.24267	1.19665	1.70799	189.595	2.11368	0.271894	7.77393	7.60898e-15	6.66766e-13	Up	92.3684	61.8301	22.4446	245.899	61.1123	93.1211	66.5204	NA	211.773	142.996	214.598	169.161	317.279	56.0464	225.533	62.88	168.867	56.3595	164.784	165.984	77.3204	225.671	105.275	224.359	65.2127	222.527	132.506	186.301	cytochrome P450 94A1-like	AT5G63450.1
Ghir_A07G022700	23.4657	24.548	4.5207	4.77179	713.018	2.40459	0.131898	18.2306	2.95133e-74	4.101e-71	Up	350.093	243.643	84.6247	908.618	337.006	576.907	386.988	NA	1234.12	666.91	657.767	400.726	807.652	111.605	602.911	196.299	439.426	154.64	268.041	682.049	321.248	778.936	352.313	860.484	402.666	750.315	326.482	590.998	cytochrome P450 94A1-like	AT5G63450.1
Ghir_A07G023050	9.37358	9.59604	4.49854	5.14156	354.412	1.01052	0.172596	5.85485	4.7744e-09	2.12441e-07	Up	3.23586	5.94449	2.70899	1.87549	1.91448	3.8052	2.95623	NA	2.24384	1.0924	5.05378	4.15154	3.80408	6.00396	3.46012	2.87113	3.43766	3.97797	3.29099	4.19982	5.42373	5.24946	3.84501	4.6063	3.02527	3.82553	4.43055	3.76062	TBC1 domain family member 15	AT4G28550.1
Ghir_A07G023460	59.5	53.8839	22.9137	22.151	1965.1	1.36947	0.0855025	16.0168	9.75977e-58	7.78126e-55	Up	1.35929	0.510007	0.461502	2.59585	1.70243	2.80644	1.72261	NA	3.14794	3.20082	17.3017	12.8744	14.1856	4.81002	6.76796	2.21163	5.22043	3.23269	3.77981	14.0868	7.08299	13.2399	7.43723	11.4669	3.64769	12.1922	13.8046	6.85696	senescence-associated carboxylesterase 101-like	AT5G14930.2
Ghir_A07G023720	21.5402	19.7601	8.37658	8.96252	727.138	1.28764	0.126059	10.2146	1.70589e-24	3.10728e-22	Up	48.1941	20.3689	6.16742	92.8604	85.7684	76.2451	33.889	NA	149.235	197.075	56.5584	34.3309	48.4321	11.4979	41.9945	27.06	39.3138	24.263	21.3617	64.7008	27.2925	54.7074	23.0319	63.7534	43.323	61.065	32.1755	32.3336	L-aspartate oxidase, chloroplastic	AT5G14760.1
Ghir_A07G024170	4.46462	4.30097	1.63986	2.25384	156.984	1.19931	0.263857	4.5453	5.48581e-06	0.000144137	Up	2.41455	1.0271	0.182854	2.17517	0.501036	0.0913946	0.287978	NA	0.552428	0.26328	14.5419	13.8142	14.7458	12.3603	8.25072	16.9308	21.9734	18.2491	39.0671	10.9465	10.9992	12.5102	9.43056	10.5343	10.7545	21.7085	11.8741	21.3049	E3 ubiquitin-protein ligase RGLG2-like	AT5G14420.1
Ghir_A07G024710	1.33304	1.46071	0.398885	0.334554	43.8236	1.97355	0.489935	4.02819	5.62082e-05	0.00114522	Up	0	0.997549	0.114376	1.30099	0.163238	0.108838	1.26759	NA	0.920136	0	10.5927	1.89893	5.17135	1.0241	3.12877	0.253111	1.13216	0.220947	1.55578	11.0371	1.6354	5.64027	1.10609	3.88562	0.165786	1.85545	1.08995	0.675239	probable WRKY transcription factor 75	AT5G13080.1
Ghir_A08G000250	17.4141	18.056	4.65366	5.56416	567.636	1.82734	0.146859	12.4428	1.52994e-35	4.99375e-33	Up	0.994327	0.497963	0.737303	2.18557	2.30357	1.89969	1.24026	NA	1.41642	0	4.67032	6.906	4.67727	16.9757	4.83259	9.60979	4.14647	8.42889	1.91097	1.75752	4.59969	1.00388	5.05472	1.57224	3.97859	2.33419	4.93053	2.19595	subtilisin-like protease SBT4.5	AT5G59100.1
Ghir_A08G000680	2.58144	2.47509	0.930732	1.303	90.4091	1.20643	0.339725	3.55118	0.000383502	0.0061759	Up	2.90862	3.66483	2.11977	3.23318	1.03135	4.00645	1.10153	NA	6.31172	1.03329	3.05019	1.24406	1.81845	1.36784	0.839493	0.251307	0.673953	0.832859	1.28755	1.9913	1.98221	2.0111	1.57673	1.05784	0.418523	1.16056	1.48022	1.73847	RNA-processing protein, HAT helix	AT3G47080.1
Ghir_A08G000900	1.77738	1.92732	4.21045	4.43724	151.558	-1.1859	0.257182	-4.61114	4.0046e-06	0.00010814	Down	0.298582	1.20537	0.0745944	0.0370097	0.542985	0.074054	0.0461992	NA	0.16929	0	0.0835208	0.195192	0.0958177	0.647267	0	0.0734338	0.202883	0	0	0.0436975	0.594953	0.108825	0.528866	0	0	0.0421283	0.0873764	0	cytochrome P450 94C1-like	AT2G27690.1
Ghir_A08G002040	1.54463	1.6433	4.69798	4.43724	150.977	-1.47973	0.260014	-5.69098	1.26315e-08	5.2913e-07	Down	1.39931	0.0400056	0.162182	0.448989	0.643997	1.5793	0.892775	NA	1.00521	0.209701	1.23703	1.29132	1.9403	2.03178	1.96347	0.506414	1.05545	0.78639	1.49569	0.559409	1.43254	1.09098	0.604868	1.15206	0.680278	0.932775	0.428681	1.20251	serine/threonine-protein kinase At5g01020-like	AT2G07180.1
Ghir_A08G002810	8.12518	7.5267	3.72293	4.15551	291.503	1.0247	0.188794	5.42759	5.71191e-08	2.16856e-06	Up	0.600672	0.982654	6.06598	0.853449	1.32236	0.178317	0.566901	NA	0.252256	1.73927	0.480278	0.282376	0.834414	2.18567	3.45125	2.65225	2.79417	2.76727	2.6126	0.400611	0.0897631	0.959927	0.36744	1.81113	0.204027	0.39199	0.0219953	0.498444	xyloglucan endotransglucosylase/hydrolase protein 22-like	AT4G25810.1
Ghir_A08G002820	18.5991	20.8962	5.87247	6.47978	643.851	1.71153	0.137839	12.4169	2.11653e-35	6.86235e-33	Up	7.01338	9.67517	1.67828	17.0747	32.9886	20.9223	12.7221	NA	19.2521	71.3719	17.6551	11.9747	8.27657	2.19981	8.03367	4.11079	17.6914	11.1063	19.3215	18.3523	17.1967	12.1904	9.25215	9.82649	4.95721	8.26331	8.7275	11.0634	xyloglucan endotransglucosylase/hydrolase protein 22-like	AT5G57560.1
Ghir_A08G002830	1.31188	1.11582	8.44306	9.08578	243.74	-2.81674	0.231023	-12.1925	3.40954e-34	1.03637e-31	Down	0.403318	5.21018	0.417901	1.55131	0.248594	1.44414	3.63073	NA	2.36629	0.261744	14.9292	17.3937	14.9791	8.07412	9.4052	11.4014	12.9182	19.0336	25.7985	17.1074	11.874	18.6149	22.1965	24.9754	16.2438	16.578	24.0112	28.7986	probable 1-deoxy-D-xylulose-5-phosphate synthase 2, chloroplastic	AT4G15560.1
Ghir_A08G002860	33.199	32.9471	15.9554	16.4284	1220.64	1.06718	0.096928	11.01	3.42021e-28	7.59537e-26	Up	44.3795	34.4697	18.3466	91.1012	136.491	95.4385	61.5406	NA	148.199	241.403	101.473	127.34	252.385	47.4704	242.301	78.7591	143.779	53.3069	106.899	137.058	65.1878	209.512	124.833	254.338	87.518	164.368	116.596	117.454	xyloglucan endotransglucosylase/hydrolase protein 22-like	AT4G25810.1
Ghir_A08G003220	1.56579	0.93323	2.34899	3.34554	100.653	-1.15799	0.35264	-3.28376	0.00102432	0.0142741	Down	0.566416	0.374933	0.282577	2.64209	1.08397	1.05098	0.807537	NA	1.38843	0	1.40143	1.71015	2.5466	1.23451	1.61142	1.71464	2.00469	1.46203	1.55081	1.2344	1.57925	1.14824	0.566722	0.650532	1.11593	1.22885	1.52835	2.90094	protein YLS3-like	AT2G44300.1
Ghir_A08G003440	8.1675	7.42526	3.85589	3.09902	279.385	1.20831	0.197779	6.10942	9.99938e-10	4.95729e-08	Up	9.2008	4.59653	2.81791	18.342	9.54776	15.4386	10.2757	NA	28.5525	21.8998	28.3658	60.1091	42.2807	15.4718	33.1302	35.1937	24.4202	16.9327	6.01157	29.0042	22.0247	38.2062	52.5673	44.409	57.0748	47.9011	39.7127	25.2713	probable receptor-like protein kinase At5g47070 isoform X1	AT5G47070.1
Ghir_A08G004060	1.58695	1.52157	3.19108	3.41597	119.276	-1.0516	0.287357	-3.65954	0.000252669	0.00428611	Down	14.3148	7.16126	4.87847	28.5886	6.32553	28.896	24.7916	NA	36.4311	11.9449	107.063	82.236	64.2422	22.4479	36.6779	32.8355	22.4492	17.7328	11.7508	88.2505	65.0036	61.1207	77.0151	47.43	51.2456	57.3125	50.342	47.5224	allene oxide cyclase 4, chloroplastic-like	AT1G13280.1
Ghir_A08G004220	3.63941	4.32126	1.77282	1.54951	139.864	1.30259	0.272008	4.78879	1.67787e-06	4.901e-05	Up	0	0.247335	0.0185338	0.201712	0.682314	0.629508	0.308866	NA	0.37226	0	3.03158	3.91328	3.29645	1.35293	1.73918	0.436695	2.12986	0.605675	3.85661	1.20412	0.881725	2.11756	2.90919	0.625574	0.452286	2.71102	2.93191	1.45976	butyrate--CoA ligase AAE11, peroxisomal-like	AT1G66120.1
Ghir_A08G005780	1.10029	1.25783	0.221603	0.352162	36.4601	2.05974	0.548226	3.7571	0.000171893	0.00305773	Up	0	0	0.0244417	0	0	0	0	NA	0	0	0	0.231242	0	0.0721155	0.148057	0	0	0.0466943	0	0.297339	0	0.531222	0.0108234	0.322831	0	0.0961343	0	0	nitrate reductase [NADH]-like	AT1G37130.1
Ghir_A08G007410	5.60722	5.88341	1.59554	1.56712	182.054	1.89936	0.24131	7.87103	3.51742e-15	3.13883e-13	Up	0.651001	0.410741	0.182196	2.09436	2.91109	3.25187	1.17363	NA	4.49131	3.83883	4.3242	7.01168	5.1916	2.94265	6.365	5.62151	5.55343	3.48793	3.16833	7.43749	4.12463	6.41489	7.04501	11.1925	10.2667	10.204	13.0846	9.78331	uncharacterized isomerase BH0283-like	AT4G02860.1
Ghir_A08G007520	21.5614	21.1194	10.7699	10.2479	789.01	1.06085	0.116633	9.09563	9.40381e-20	1.22942e-17	Up	24.1049	24.9549	8.0891	50.449	45.2574	33.9035	27.7238	NA	54.2159	53.2923	20.6314	20.2558	19.7106	27.1277	21.6944	23.6933	24.221	21.7792	20.9733	25.558	21.5291	19.1172	21.4883	25.573	45.2904	50.5242	18.5026	25.7981	putative alpha-ketoglutarate-dependent dioxygenase ABH5	AT4G02940.1
Ghir_A08G008210	49.4494	47.6962	17.9277	16.5692	1633.48	1.53339	0.0884777	17.3308	2.75577e-67	2.85158e-64	Up	1740.82	1189.66	386.051	3569.89	3006.25	2192.15	1542.62	NA	3722.24	4127.04	395.791	372.218	494.218	115.28	592.42	336.952	384.067	258.058	293.667	565.51	306.423	466.926	358.748	612.552	436.147	559.015	377.414	416.098	protein SENESCENCE-ASSOCIATED GENE 21, mitochondrial-like	AT4G02380.1
Ghir_A08G009000	0.782895	0.608628	0.0443206	0.0704324	18.788	3.61184	0.887023	4.07186	4.66386e-05	0.000974322	Up	0.262995	1.46882	1.14641	1.20344	2.21184	4.72245	2.61671	NA	6.18007	7.71814	1.74843	1.88011	1.17926	0.551386	1.05792	0.328756	0.697359	1.83992	1.14257	2.85294	2.01617	2.62298	2.84515	1.75082	0.729997	1.26274	2.44839	2.29165	DUF761 domain-containing protein	AT5G57510.1
Ghir_A08G009350	2.36985	2.33307	5.85031	4.24355	181.415	-1.05845	0.248957	-4.25155	2.12299e-05	0.000486566	Down	0.290687	7.31256	0.673459	1.0161	1.06688	3.86827	12.956	NA	0.787707	0.628633	1.42274	1.75581	1.03156	3.61806	1.07988	0.922604	3.16304	2.49322	5.11778	3.19372	5.69188	2.67744	2.50635	1.08308	0.977583	1.33367	2.03866	2.99371	pathogenesis-related protein PR-1	AT4G25780.1
Ghir_A08G010800	4.57042	5.45737	2.65923	2.44753	187.408	1.01373	0.234466	4.32358	1.53515e-05	0.000365624	Up	150.258	79.5257	18.4765	211.783	224.509	259.61	108.047	NA	335.834	348.948	80.7675	62.326	91.3764	16.6328	124.941	84.8994	105.208	69.9247	80.6458	107.842	63.5291	93.422	62.5841	116.302	120.376	130.289	79.5508	131.116	auxin-responsive protein SAUR32-like	AT2G46690.1	SAUR32
Ghir_A08G011520	11.3837	11.219	5.05254	5.72263	413.628	1.10284	0.160842	6.85668	7.04797e-12	4.51015e-10	Up	2.92516	1.56275	1.18304	2.49555	4.54778	3.3171	2.69474	NA	5.06336	12.8902	29.4234	35.6209	23.7717	19.6179	26.0871	22.9784	27.9647	22.573	24.6273	27.9787	21.1206	21.4675	52.0563	22.9661	28.6386	22.9093	38.2339	28.1074	alcohol dehydrogenase-like 4	AT1G64710.1
Ghir_A08G011570	19.2338	21.5251	8.79763	8.39906	718.479	1.28401	0.12653	10.1478	3.38844e-24	6.05859e-22	Up	980.513	560.912	217.841	1002.79	894.56	934.805	570.561	NA	844.839	790.811	405.104	450.584	410.216	176.399	316.621	289.522	256.515	256.66	351.206	342.221	317.105	277.306	420.489	266.932	284.058	302.837	527.203	363.185	hypothetical protein GOBAR_AA25335	AT1G32920.1
Ghir_A08G011600	0.465505	0.527478	0.0443206	0	12.9403	4.65893	1.29637	3.59381	0.000325872	0.00536508	Up	0.477946	1.15969	0.157228	2.31792	1.29766	2.33335	2.04206	NA	2.39648	3.93479	0.249071	0.336718	0.711863	0.0836576	2.36807	0.180278	0.765252	0.91976	0.887533	0.270792	0.101428	0.112939	0.615242	1.35937	0.829772	1.6548	0.634084	0.570856	protein DMR6-LIKE OXYGENASE 2-like	AT4G10490.1
Ghir_A08G011800	11.1721	13.0855	5.29631	6.07479	441.547	1.12731	0.163436	6.89755	5.29081e-12	3.46316e-10	Up	16.1979	8.68786	4.88354	19.3318	5.67177	5.51568	6.30936	NA	8.3675	3.29233	1.98757	1.82697	2.38593	2.08658	1.99458	1.70334	2.94935	3.13349	6.93361	1.95734	2.30302	1.62055	1.36042	3.66226	3.45508	3.76629	1.62755	2.31527	ribonuclease Y-like	AT5G24660.1
Ghir_A08G012640	13.6478	14.1202	6.4708	6.56782	505.636	1.12779	0.143259	7.87239	3.47932e-15	3.11053e-13	Up	204.948	113.557	54.5632	199.105	123.221	135.424	92.6938	NA	105.235	68.5527	114.361	179.566	116.619	50.3598	69.9118	101.617	86.5031	64.8536	93.2247	84.8443	58.9707	66.5305	92.7038	45.9294	63.9796	69.2794	105.816	71.0282	ethylene-responsive transcription factor ERF071-like isoform X2	AT3G16770.1
Ghir_A08G013010	48.1163	50.6784	12.0774	14.0337	1552.37	1.95308	0.0996995	19.5897	1.89385e-85	4.18662e-82	Up	9.3832	8.8883	1.50784	32.5806	98.5916	13.3605	9.15658	NA	27.693	163.225	445.338	130.074	370.13	28.846	254.986	76.7879	205.737	86.4598	169.418	389.636	182.005	306.269	98.4542	279.365	110.931	185.138	113.071	144.127	ABC transporter B family member 11-like	AT2G47000.1	ABCB11
Ghir_A08G014400	1.43883	1.21726	0.398885	0.158473	39.9437	2.32299	0.555929	4.17857	2.93349e-05	0.000649965	Up	0.927578	1.42622	0.730329	10.0954	1.39388	107.083	59.1845	NA	295.535	114.572	6.54582	2.83058	6.05463	1.1079	5.77586	1.25099	3.30236	1.36251	1.2269	40.9336	10.7249	36.672	10.1873	39.9686	24.7895	37.8613	17.3758	45.3849	auxin-responsive protein SAUR36-like	AT3G60690.1	SAUR36
Ghir_A08G015430	1.86202	1.6433	0.709129	0.845189	62.7322	1.20521	0.397769	3.02994	0.00244604	0.0296439	Up	2.20731	1.44511	0.254786	2.65817	0.0818285	1.82544	0.776391	NA	1.40787	0	0.3095	0.379839	0.617492	0.108105	0.374169	0.552773	0.595851	0.39535	2.65506	0.00520753	0.44893	0.236145	0.571843	0.249781	0.774313	0.736029	0.537398	1.76022	UDP-glycosyltransferase 73C6-like	AT3G53160.1
Ghir_A08G017450	6.15737	6.24858	2.61491	2.76447	220.491	1.24135	0.213434	5.81611	6.02317e-09	2.62954e-07	Up	33.7926	18.7057	7.22222	75.6365	61.6829	19.9852	13.3902	NA	38.024	44.7345	81.4226	56.7328	117.006	23.1402	105.28	55.5794	130.37	51.5343	98.4757	109.874	51.5532	98.7409	61.5388	120.203	70.5897	117.446	62.0018	88.9534	ethylene-responsive transcription factor 5-like	AT5G47230.1
Ghir_A08G018540	10.6643	9.45402	1.90578	1.83124	296.854	2.46728	0.201541	12.2421	1.85171e-34	5.77282e-32	Up	5.32232	5.29826	4.08171	21.598	31.2589	3.20641	3.94209	NA	9.00468	17.7176	67.7567	42.6479	69.237	22.6886	45.688	15.4256	32.3018	27.5054	73.76	45.3479	22.9746	39.7774	28.1484	33.361	6.81249	23.0425	19.2079	22.7484	phospholipase D gamma 1-like isoform X2	AT2G42010.1
Ghir_A08G018910	104.633	111.622	45.8053	42.0833	3771.11	1.33852	0.0683933	19.5709	2.73642e-85	5.71164e-82	Up	113.289	63.0278	11.1485	124.694	165.835	120.749	62.8197	NA	147.153	215.63	222.067	270.753	237.318	154.118	232.409	174.473	158.183	129.625	166.21	176.732	134.038	175.691	274.844	194.063	183.694	159.101	187.773	191.779	oxalate--CoA ligase-like	AT3G48990.1
Ghir_A08G019100	1.79854	1.42013	3.81157	3.76813	132.461	-1.19876	0.279055	-4.29576	1.74092e-05	0.000408827	Down	0.123253	0.972269	0.10455	0.226391	0.200921	0	0.206625	NA	0.031309	0	3.37832	4.66074	3.30199	8.95053	2.03017	4.88172	5.15374	7.24954	3.90227	1.94089	6.51562	2.51122	3.37475	1.1977	4.33434	1.89681	2.83459	3.04032	transcription factor EGL1-like	AT5G41315.1
Ghir_A08G021160	1.39652	1.58243	0.77561	0.475419	52.4082	1.30391	0.447405	2.91439	0.00356386	0.0400659	Up	0.499968	0.233446	0.0963071	0.354621	0.54678	0.739113	0.117077	NA	0.595985	0	4.0945	1.43551	1.6596	1.38437	0.174699	1.43067	0.988088	0.901925	1.06295	4.58025	3.52723	3.53282	2.45463	2.5422	3.05895	2.54096	2.23005	3.79924	inactive receptor-like serine/threonine-protein kinase At2g40270	AT2G40270.1
Ghir_A08G023240	1.69275	1.39984	0.398885	0.140865	45.182	2.59444	0.54191	4.78758	1.68806e-06	4.92485e-05	Up	0.570554	1.3691	0.235648	2.72104	1.51323	3.09788	1.4314	NA	5.89414	5.44167	21.3241	7.89814	11.6771	0.874747	3.82028	1.8139	3.80251	1.64212	4.83339	23.1586	6.23753	16.1744	3.47063	13.9295	2.94631	9.70245	6.35574	9.8208	G-type lectin S-receptor-like serine/threonine-protein kinase At1g11330	AT1G11330.2
Ghir_A09G004740	0.465505	0.608628	0.0443206	0.140865	15.6844	2.53097	0.875801	2.88989	0.00385373	0.0425862	Up	0.58992	1.12109	0.395757	2.6333	1.46072	3.2472	2.7219	NA	10.4177	4.37889	2.08871	1.11469	2.093	0.0120192	0.737802	0.267754	0.562236	0.290989	0.862532	2.64548	0.785571	1.749	0.334732	2.25685	0.752113	1.78387	1.08333	1.40869	Peptidoglycan-binding LysM domain-containing protein	AT5G62150.1
Ghir_A09G005500	4.46462	4.56471	0.709129	0.915621	132.614	2.50112	0.298687	8.37373	5.58244e-17	5.91496e-15	Up	2.96383	28.8497	0.961359	2.16744	1.58851	3.21538	5.99564	NA	8.2856	2.32263	5.4283	7.65061	6.03815	14.8633	2.30937	2.24939	3.00773	1.5318	5.24179	4.72797	4.68413	6.42663	6.18759	6.72636	0.590721	3.32174	19.074	2.07192	cytochrome P450 CYP736A12-like	AT5G07990.1
Ghir_A09G005560	1.71391	2.49538	0.531847	0.352162	63.3216	2.30493	0.438214	5.25982	1.44198e-07	5.0902e-06	Up	133.68	75.3614	49.7585	123.402	52.6049	99.3283	77.6615	NA	73.2009	60.1253	64.6486	119.467	74.0976	53.1998	44.5001	129.229	58.011	63.3052	61.1181	83.8494	52.9945	62.9045	101.5	46.2708	75.0854	64.3751	116.681	79.8898	LOB domain-containing protein 40-like	AT1G68510.1
Ghir_A09G007650	0.867533	1.05496	0.0886411	0.0704324	25.9523	3.64528	0.757563	4.81185	1.49539e-06	4.39969e-05	Up	0	0	0.03971	0.176638	0.117136	0	0	NA	0.191249	0	0.407382	0.68171	0.383271	0.0720473	0.0317266	0.155199	0.151266	0.244695	0.700781	0.314998	0.190388	0.505958	0.064729	0.291979	0.187734	0.234733	0.877191	0.216527	putative receptor-like protein kinase At4g00960	AT4G38830.1
Ghir_A09G007800	3.57593	4.03723	0.864251	0.880405	116.352	2.16237	0.307468	7.03282	2.02402e-12	1.39626e-10	Up	13.7057	6.23009	3.76861	20.1631	9.35647	14.6448	9.14558	NA	25.217	12.3968	60.3413	74.7468	69.7108	27.4564	42.4583	30.7794	41.1181	22.0909	16.8144	63.332	43.9382	71.1753	84.8533	81.5351	75.0956	85.3821	80.3064	67.9386	G-type lectin S-receptor-like serine/threonine-protein kinase B120	AT4G21390.1
Ghir_A09G008000	0.0846373	0.0811504	0.664808	1.00366	22.4172	-3.30039	0.795057	-4.15114	3.30825e-05	0.000723117	Down	1.89922	4.24355	0.534683	1.43407	1.51094	1.79055	2.82818	NA	1.38463	0.316096	0.766166	2.33959	0.898613	0.204327	0.0849702	0.609351	0.112646	0.0817151	0.512519	0.382696	0.536974	0.88696	0.83662	0.281326	0.221497	0.213669	0.361637	0.439461	Pesticidal crystal cry1Ag	AT4G32480.1
Ghir_A09G009180	7.51156	6.95865	1.81714	1.40865	220.015	2.21221	0.23078	9.58579	9.17528e-22	1.39884e-19	Up	0.984202	0.0975237	0.387631	2.35378	0.794416	1.29883	1.44212	NA	3.97623	7.89038	3.57537	6.96422	6.3062	1.4319	5.56939	1.39056	2.1109	0.664043	2.10282	2.33416	1.72826	4.22453	3.05148	7.86008	1.29099	3.62336	2.64401	2.44038	ankyrin repeat-containing protein At3g12360-like	AT4G10720.1
Ghir_A09G009670	0.423187	0.588341	0.0443206	0.0704324	14.0364	3.15494	0.965198	3.2687	0.00108043	0.0149703	Up	0.564198	0.0507771	0.0159801	0.60739	1.11681	0.195345	0.683404	NA	1.53524	1.54442	0.303182	1.21121	1.1579	0.191763	0.41285	0.192818	0.608649	0.500613	0.464449	0.452712	0.397987	0.609456	0.809112	1.17288	0.741476	0.720787	0.661169	0.353312	transcription factor FER-LIKE IRON DEFICIENCY-INDUCED TRANSCRIPTION FACTOR-like	AT2G28160.1
Ghir_A09G009680	44.096	42.0359	21.0523	22.3799	1604.94	1.02387	0.0895424	11.4344	2.81393e-30	7.24089e-28	Up	13.6365	16.2491	4.06612	21.2006	17.0634	10.6741	9.23753	NA	14.4245	12.4277	106.022	47.0618	96.2858	20.0909	54.4143	24.835	37.5038	27.9552	69.0706	77.5354	36.8258	69.083	42.5007	46.5818	17.3214	29.6822	22.8582	44.47	asparagine synthetase [glutamine-hydrolyzing] 1-like	AT3G47340.1
Ghir_A09G009840	1.90434	1.9679	0.576167	0.45781	60.9508	1.95088	0.416515	4.68382	2.81584e-06	7.84045e-05	Up	2.7954	1.67155	2.43652	6.24409	4.98563	8.92721	6.86226	NA	10.108	5.70359	10.4683	16.3933	12.9025	4.06416	4.98729	3.29067	5.82677	3.17946	3.20031	18.2823	7.19047	12.9395	12.0628	10.4066	7.44305	8.15267	15.7553	9.91575	LEAF RUST 10 DISEASE-RESISTANCE LOCUS RECEPTOR-LIKE PROTEIN KINASE-like 2.4	NA
Ghir_A09G010310	1.2484	1.70416	0.664808	0.563459	51.822	1.30848	0.444371	2.94458	0.00323393	0.0370941	Up	0.181429	0.599152	0.161326	1.04365	0.810678	1.48439	0.772089	NA	1.19604	1.36481	1.94201	1.19052	2.43829	1.64644	1.36725	1.50411	1.23413	1.16466	0.700026	2.74917	1.12661	1.7118	1.34009	1.32827	1.30384	1.78118	1.1209	1.47725	Alpha/beta-hydrolases family protein isoform 2	AT3G44510.2
Ghir_A09G010810	6.47476	6.16743	2.14955	2.87012	219.137	1.36173	0.227133	5.99529	2.03127e-09	9.59113e-08	Up	4.91847	3.12181	1.60139	8.02676	31.3525	12.546	7.94913	NA	16.6577	31.7799	27.457	15.0188	35.7626	9.62659	54.9271	33.7122	38.3907	18.0485	22.4365	32.7122	15.0387	38.8971	20.9759	59.3561	34.3094	40.501	36.1365	39.2101	E3 ubiquitin-protein ligase PUB24-like	AT3G11840.1
Ghir_A09G011500	9.60634	8.39907	2.23819	2.27144	279.87	2.03398	0.20156	10.0912	6.04421e-24	1.04465e-21	Up	4.33828	2.82127	0.887293	13.4965	7.41118	13.5163	10.3629	NA	23.0143	12.6288	48.8304	38.9611	42.8023	13.9854	32.0949	25.3161	29.3819	17.4712	16.8296	73.3992	34.6732	65.6614	29.0348	68.1875	44.7595	59.6517	26.6392	48.6092	probable serine/threonine-protein kinase NAK	AT1G14370.1
Ghir_A09G012430	7.72316	8.54108	2.61491	2.57078	266.311	1.68727	0.20013	8.43087	3.43095e-17	3.69161e-15	Up	58.188	28.1256	14.9883	112.986	32.6914	136.288	81.559	NA	240.449	115.374	376.124	266.763	404.97	81.7801	297.552	100.753	154.142	46.9363	49.5908	348.205	193.7	329.524	221.121	321.814	180.894	293.028	242.075	241.214	protein YLS9-like	AT1G65690.1
Ghir_A09G012590	6.41128	6.3906	3.10244	3.29271	237.806	1.03711	0.204571	5.06969	3.98471e-07	1.29829e-05	Up	0.872274	0	0.372584	0.335652	2.73301	1.55845	0.852323	NA	0.667944	0.868841	3.37944	1.08832	1.8104	1.45072	2.75219	1.88553	1.29105	1.44981	0.551952	1.74335	1.64385	1.47844	1.66302	1.72863	0.547414	0.474733	0.225666	2.08676	leucine-rich repeat receptor-like tyrosine-protein kinase PXC3	AT1G34420.1
Ghir_A09G013500	68.1542	77.8638	34.57	33.0328	2646.88	1.14972	0.0812403	14.1521	1.81325e-45	8.4794e-43	Up	39.9872	28.2286	31.9	83.405	39.4031	101.16	76.4554	NA	168.324	141.531	135.764	93.4319	86.6483	20.7877	79.3903	34.1541	78.9629	29.6059	48.2592	132.535	42.0726	110.66	75.6235	172.706	86.4144	147.418	146.02	132.571	polygalacturonase inhibitor	AT5G06860.1
Ghir_A09G014390	6.55939	8.15562	3.30188	3.16946	262.581	1.22422	0.205151	5.96743	2.41021e-09	1.12386e-07	Up	312.469	167.725	80.9584	398.926	138.809	357.414	244.344	NA	480.442	177.502	722.357	509.344	500.283	138.183	357.293	173.117	239.58	166.102	219.573	550.999	431.417	429.341	504.514	349.303	299.5	411.065	565.136	450.052	protein YLS9-like	AT5G06320.1
Ghir_A09G015850	0.867533	1.21726	2.81435	2.87012	95.2321	-1.40822	0.333521	-4.22228	2.41846e-05	0.000547162	Down	6.70596	12.535	3.84261	9.92976	15.3637	5.22106	11.5785	NA	6.42808	11.2634	5.19809	12.0304	9.8588	3.86988	7.04646	7.68704	8.28983	5.98097	16.3786	7.49342	5.17835	6.21199	6.4291	6.66633	4.3112	8.32314	6.84812	9.12082	PREDICTED: uncharacterized protein LOC107889601	AT5G03230.1
Ghir_A09G015880	6.70751	8.15562	21.8279	22.0982	720.311	-1.52498	0.132269	-11.5294	9.38178e-31	2.4933e-28	Down	4.74769	15.5698	1.66335	17.348	6.05315	1.54387	1.18714	NA	5.6097	0.953782	60.8768	26.1905	38.1707	7.7947	33.7845	11.0106	24.1565	8.5821	21.4971	25.2692	19.4837	23.5661	21.7145	27.9838	13.3621	20.3101	16.6579	23.24	aquaporin PIP2-2-like	AT2G37170.1
Ghir_A09G015950	2.45448	2.10991	4.72014	4.91266	174.289	-1.04121	0.241104	-4.31853	1.57071e-05	0.000372816	Down	3.38099	7.55433	1.0331	1.15629	0.111232	1.58578	11.8105	NA	0.778365	1.76764	7.38075	17.7119	6.15936	12.769	2.13341	3.26014	3.75126	3.84883	6.51775	10.0825	24.3081	9.14343	15.4931	1.68757	5.14715	3.26611	9.96962	4.60181	zinc finger protein JACKDAW-like	AT5G03150.1
Ghir_A09G016300	0.63478	0.852079	1.7285	1.70799	60.3954	-1.16946	0.407708	-2.86837	0.00412589	0.0449705	Down	1.28946	2.81297	0.298909	0.319383	1.33793	1.50524	2.50314	NA	0.0682552	2.06697	1.98648	1.92203	1.86075	1.39772	1.72905	1.66914	2.11886	2.02677	3.49112	2.08758	1.58315	1.7515	2.16531	1.02187	1.11753	1.0884	3.44923	1.76705	Chaperone DnaJ	AT5G02160.1
Ghir_A09G016960	3.53361	2.79969	7.17993	8.06451	264.772	-1.23247	0.207199	-5.94824	2.71038e-09	1.24826e-07	Down	48.6744	27.6987	3.36355	44.7052	33.9075	43.8458	22.7948	NA	38.863	63.2023	3.27371	4.52149	6.24761	4.54501	8.14378	7.47009	7.09896	8.88109	11.5894	3.9798	6.26342	5.93058	8.54718	7.10633	8.10269	4.90924	7.4311	11.7447	Ribulose bisphosphate carboxylase large chain	AT5G02020.1
Ghir_A09G017000	7.87127	7.60785	1.63986	1.21496	228.101	2.48823	0.232124	10.7194	8.25418e-27	1.73781e-24	Up	2.60226	69.481	1.77439	10.3938	14.3558	10.3612	18.0901	NA	25.4036	53.1796	40.4039	11.601	26.057	20.8267	10.5188	3.37379	7.97738	3.1285	8.84013	42.4911	13.3954	44.5697	13.5108	32.0561	2.61221	13.1763	41.2678	18.7138	glutathione S-transferase U8-like	AT3G09270.1
Ghir_A09G017010	2.81419	3.20544	1.19665	0.809972	99.5833	1.63509	0.332317	4.92028	8.64189e-07	2.65335e-05	Up	0.770989	2.89145	0.566127	7.87391	9.18314	5.2481	2.96811	NA	12.6189	32.7732	7.20881	1.18378	4.63859	0.328962	2.72452	0.41372	2.14352	0.663793	2.20814	9.09906	1.01386	4.76477	0.583247	7.14196	1.44608	4.02385	2.29867	4.44131	glutathione S-transferase U8-like	AT3G09270.1
Ghir_A09G017320	2.24289	2.49538	0.354564	0.528243	69.9641	2.44557	0.41011	5.9632	2.47338e-09	1.1489e-07	Up	1.81863	1.56565	0.621299	4.46351	1.40634	4.00516	1.70496	NA	6.32703	9.79894	23.959	20.222	19.7181	5.32083	18.7072	3.66512	14.3193	5.23596	8.57941	15.1425	10.3025	18.6269	12.0343	16.3058	7.12096	11.8609	14.1899	14.795	lactosylceramide 4-alpha-galactosyltransferase-like	AT5G01250.1
Ghir_A09G017460	1.98898	1.88675	0.132962	0.387378	54.7893	2.8923	0.504264	5.73567	9.71252e-09	4.12337e-07	Up	0	0	0.0716246	0.590195	2.5207	0.289517	0.246134	NA	0.159572	2.45393	5.47337	2.42056	1.78335	0.384411	0.539352	0.0979117	0.81862	0.664193	1.27628	1.16167	0.864357	0.668598	0.474697	0.47964	0.161561	0.536916	0.936337	0.699664	lysine--tRNA ligase-like isoform X1	AT3G11710.1
Ghir_A09G018490	22.5135	22.8641	7.40153	7.48344	748.131	1.64525	0.121946	13.4917	1.75089e-41	7.21632e-39	Up	1.70518	1.06283	0.383285	4.65101	5.11796	8.31596	3.01373	NA	8.46876	10.9059	38.0953	32.415	24.7015	7.08036	14.8499	6.61137	12.8325	8.15439	11.195	45.682	26.8776	33.9153	24.9458	28.1019	22.2487	38.3661	31.2969	19.6291	LEAF RUST 10 DISEASE-RESISTANCE LOCUS RECEPTOR-LIKE PROTEIN KINASE-like 1.2	AT1G18390.2
Ghir_A09G018500	2.20057	2.23164	0.930732	0.598675	73.9518	1.58664	0.381191	4.16234	3.15009e-05	0.000692279	Up	0	0.44892	0.0732285	0.384979	0.259208	0.529879	0.385858	NA	0.909073	1.69821	4.72768	3.94539	2.76873	0.383389	2.11376	0.600827	1.02011	0.478166	1.00921	5.48247	2.31736	3.49096	1.72757	3.08859	1.6418	3.40343	1.84075	1.48243	LEAF RUST 10 DISEASE-RESISTANCE LOCUS RECEPTOR-LIKE PROTEIN KINASE-like 2.1	AT1G67000.1
Ghir_A09G019360	3.7452	4.64586	1.70634	2.27144	153.31	1.10719	0.270711	4.08993	4.31505e-05	0.000909264	Up	0.971697	0.214131	0.0574179	0.371055	0.557078	1.55811	0	NA	1.76421	2.5568	2.80938	0.376971	1.79457	0.551522	2.25958	0.931321	1.52659	0.651668	1.13525	2.57637	1.09391	2.61812	0.831076	2.54364	0.848755	1.31203	0.881424	2.72874	U-box domain-containing protein 44-like	AT1G20780.1
Ghir_A09G019530	1.26956	1.09553	3.30188	3.2575	109.376	-1.43441	0.305096	-4.7015	2.58255e-06	7.24752e-05	Down	3.02498	4.99961	0.209525	0.253725	0.675371	1.70349	7.43168	NA	0.496985	0.687665	0.795065	0.838453	0.100905	0.850436	0	0.286263	0.314201	0.710537	1.60119	1.13421	2.21463	0.941142	1.14377	0.0520204	0.271636	0.0210642	0.164032	0.521421	hypothetical protein B456_006G204200	AT1G33055.1
Ghir_A09G020730	2.72955	2.59681	1.32962	1.05649	95.5589	1.20279	0.323972	3.71263	0.00020512	0.00357866	Up	0	0.923931	0.165352	0.358035	0.248753	2.22896	2.21114	NA	1.163	0.239633	0.217935	0.0803734	0.159427	0.647131	0.316207	0.793128	0.123718	0.0932886	0.0125005	1.29814	1.30717	1.10267	1.48966	0.740075	1.26711	0.93883	2.89985	0.737672	AT-hook motif nuclear-localized protein 23-like	AT4G17800.1
Ghir_A09G021580	1.8197	2.35336	0.398885	0.246513	59.9711	2.75133	0.459596	5.9864	2.1454e-09	1.00811e-07	Up	0.428975	0	0	0.511551	0.50373	1.50523	0.453093	NA	2.52509	0.833562	9.88601	1.24619	3.59373	0.203509	0.941222	0.27207	0.347949	0.0932385	0.0875032	8.82785	1.82418	6.75155	0.728571	6.58695	0.430085	2.98542	1.84752	3.67758	probable xyloglucan galactosyltransferase GT15	AT2G31990.1
Ghir_A09G023620	1.84086	2.08962	0.576167	0.898013	67.086	1.43916	0.40052	3.59322	0.00032662	0.00537376	Up	12.8137	4.969	1.63601	17.2538	5.4198	11.3661	8.6669	NA	14.8107	13.0511	30.2649	14.4994	21.2317	2.68987	13.0997	5.23581	10.9746	7.94928	11.5585	24.9438	12.9856	22.3927	12.6336	17.1834	8.34542	19.5539	15.4914	22.1574	CBL-interacting serine/threonine-protein kinase 7-like	AT3G23000.1
Ghir_A09G024790	2.15825	2.86055	0.620488	1.16213	84.4588	1.51405	0.38332	3.94983	7.82054e-05	0.00153365	Up	35.8152	20.8881	10.8207	92	35.2418	19.6606	13.8813	NA	54.8092	27.0752	36.1668	17.943	23.4791	2.95952	10.9863	3.85463	17.7733	6.26259	18.778	32.3794	14.9424	19.813	11.1285	13.4249	7.72009	18.6451	8.34619	13.5469	CASP-like protein 1D1	AT4G15610.1
Ghir_A09G024820	4.02027	4.30097	2.12739	1.44386	147.349	1.26898	0.27473	4.619	3.85592e-06	0.000104589	Up	500.088	236.267	94.2836	650.663	457.723	575.388	339.145	NA	731.781	490.819	246.502	154.57	233.34	38.0652	234.562	148.143	179.926	120.539	168.544	276.988	136.619	238.554	134.973	279.789	210.877	259.169	167.143	273.965	Ca2+-binding protein 1	AT5G49480.1
Ghir_A09G025170	56.0299	51.8551	24.7309	27.8384	1988.17	1.07232	0.0900108	11.9132	1.00984e-32	2.87208e-30	Up	87.1048	68.098	49.2423	76.6051	116.013	57.6397	80.6429	NA	46.9106	77.3606	106.199	80.6553	113.289	42.3383	118.829	56.3495	83.5349	72.9655	104.953	82.5494	72.1485	74.5364	85.5095	82.9994	59.6279	71.0195	107.36	66.1326	RING-H2 finger protein ATL2-like	AT3G16720.1
Ghir_A09G025640	8.7388	9.27144	30.0272	33.4202	997.59	-1.78036	0.115561	-15.4062	1.486e-53	1.04739e-50	Down	2.17655	25.1209	1.91513	2.68779	1.76712	3.40769	16.7033	NA	1.33693	0.320404	8.37693	13.1582	8.91313	25.2879	4.20828	5.47692	7.66464	5.77924	11.5649	7.10905	14.6658	8.19372	13.6164	3.04215	4.22313	2.6498	5.65459	3.02276	polygalacturonase At1g48100	AT1G48100.1
Ghir_A09G025660	0.211593	0.324602	1.26314	0.82758	32.091	-1.9158	0.590693	-3.24331	0.00118149	0.0161496	Down	1.37509	3.62813	0.134835	0.200349	0.0722113	0.96389	2.64922	NA	0.253895	0	0.499064	0.474233	0.340113	1.48548	0.0634531	0.459069	0.0785005	0.314686	0	0.431487	1.77736	0.209651	0.599218	0.104041	0.159879	0.147449	0.395311	0.655804	wall-associated receptor kinase-like 15 isoform X1	AT3G17350.1
Ghir_A09G026260	4.76085	4.68644	1.63986	2.44753	167.88	1.23549	0.263264	4.69299	2.69244e-06	7.52986e-05	Up	3.62661	3.71851	2.59263	4.03191	1.85109	0.704221	2.55052	NA	3.12653	0.439949	3.22199	4.37503	5.61684	3.78724	8.58886	3.97266	4.06851	2.65098	3.39354	3.39006	2.37202	3.6562	3.23843	5.08899	2.32742	6.93102	5.14532	1.48711	probable serine/threonine-protein kinase At1g54610	AT5G50860.1
Ghir_A10G000730	31.7602	33.576	11.5233	11.6037	1097.79	1.53568	0.103641	14.8173	1.13317e-49	6.26259e-47	Up	271.802	117.49	49.2974	411.929	261.317	311.188	188.529	NA	460.135	405.418	685.423	463.851	546.097	118.939	419.978	324.729	387.717	185.285	232.807	707.934	284.902	524.832	348.75	512.457	431.085	632.306	458.833	441.485	probable WRKY transcription factor 31	AT1G62300.1
Ghir_A10G001010	7.87127	7.34411	1.90578	1.84885	235.803	2.05716	0.215694	9.5374	1.46454e-21	2.12616e-19	Up	0	0	0	0.0865597	0.434371	0.0999953	0	NA	0.230664	0	18.1476	13.7089	18.7816	4.64306	9.70214	3.12083	6.64868	2.98734	4.06059	16.4334	6.19439	14.7693	11.0616	8.39486	4.55182	12.9782	11.9575	9.89487	beta-glucosidase 46-like	AT1G61820.1
Ghir_A10G001020	1.18492	1.17668	0.531847	0.246513	38.9462	1.66259	0.535512	3.10467	0.00190489	0.0241445	Up	0	0	0.022567	0.0302712	0	0	0	NA	0.0268537	0	9.27918	6.33758	9.12523	1.79852	3.98147	2.37988	2.50671	1.41048	2.96338	8.03705	3.1536	6.34867	3.95795	4.1528	2.37918	5.26384	3.91206	4.7803	beta-glucosidase 46-like	AT1G61820.1
Ghir_A10G001810	1.65043	1.94761	3.92237	4.17312	143.506	-1.13268	0.266045	-4.25749	2.06737e-05	0.000475838	Down	2.47115	10.9883	0.94984	1.40227	1.17592	1.87361	6.07274	NA	1.79261	2.53986	2.01429	3.50628	3.67352	7.35018	1.48683	2.18569	2.8072	3.41799	6.07798	2.41178	5.9679	4.30192	3.32979	1.08258	0.995894	1.45529	2.67232	3.07216	vacuolar protein 8-like	AT1G61350.1
Ghir_A10G001970	0.465505	0.263739	0.997212	1.86646	44.0682	-1.94801	0.537217	-3.62612	0.000287708	0.004815	Down	0.368995	1.12715	0.0223513	0.873407	0.0692442	0.220444	1.18448	NA	0.419984	0	0.393825	1.71055	1.07458	1.10745	1.48748	3.0664	1.96942	0.757231	0.972401	0.606302	1.47737	0.979423	1.18188	0.260462	0.638674	0.416806	0.553781	0.459482	serine carboxypeptidase-like 31	AT1G11080.2
Ghir_A10G004840	1.60811	1.50128	4.76446	4.40202	150.366	-1.52089	0.261561	-5.81467	6.0754e-09	2.64996e-07	Down	0.49393	2.67929	0.390858	0.564727	0.302407	0.630937	1.70881	NA	0.298813	0	0.729064	4.62083	2.74238	3.93107	0.461904	0.311901	0.078899	0.221448	0	0.525961	2.78721	1.83506	3.1374	0.520758	0.533476	0.347455	0.54701	0.341885	hypothetical protein GOBAR_AA05517	AT1G53885.1
Ghir_A10G005710	0.507824	0.446327	0.0443206	0.0704324	13.322	3.07029	0.9761	3.14547	0.00165822	0.0214941	Up	0.121389	0.363971	0.116656	2.8363	1.42528	12.059	4.11655	NA	18.7005	23.2789	5.63679	1.67757	2.83433	0.0360577	1.64978	0	0.135255	0.104712	1.58181	7.59466	1.32346	5.51264	0.825796	7.45223	0.439798	1.49305	1.73835	1.39726	cysteine-rich repeat secretory protein 38-like	AT3G58310.1
Ghir_A10G006200	0.888692	1.17668	0.398885	0.28173	34.072	1.65107	0.553705	2.98187	0.00286498	0.033664	Up	5.97136	3.94023	2.9336	13.5167	2.34858	15.1825	14.548	NA	50.9938	17.7897	43.4321	93.3973	67.9723	16.5011	78.9689	22.2049	27.8259	7.69373	4.8259	51.2386	41.4533	93.2488	97.7471	106.793	49.137	55.6656	38.0199	47.8427	2-oxoglutarate-dependent dioxygenase AOP2-like	AT1G52800.1
Ghir_A10G006380	0.804055	1.13611	2.68139	1.98971	81.0038	-1.22309	0.366857	-3.33396	0.000856197	0.0122553	Down	1.51723	6.4891	0.225787	1.15605	0	3.5339	8.05535	NA	2.7561	0	1.58346	0.336851	0.722476	1.73747	0.535769	1.00622	1.33988	0.338083	0.80003	0.656149	0.81724	0.568773	0.2539	0.520786	0.875938	0.713387	0.76787	1.24742	Avr9/Cf-9 rapidly elicited protein 146, putative	AT1G52140.1
Ghir_A10G007140	4.4223	5.78197	2.77003	2.32427	189.428	1.04491	0.242994	4.30015	1.70682e-05	0.000401593	Up	238.106	114.147	42.5076	297.018	337.088	133.923	66.4611	NA	150.579	180.75	51.0291	71.5289	71.8829	37.4858	46.6445	74.6593	78.8487	78.0728	103.946	51.017	40.7452	44.6333	60.9207	48.9885	69.059	66.6217	114.79	66.5099	Cytochrome P450	AT1G52565.1
Ghir_A10G007670	48.3491	44.5516	13.6729	14.5795	1504.74	1.75291	0.0958949	18.2795	1.20612e-74	1.72525e-71	Up	3.70261	2.398	1.35162	8.45079	5.09017	10.298	7.0078	NA	16.1115	11.2346	33.5788	7.58358	13.9422	1.81997	9.68716	6.43156	8.75204	7.43609	11.3196	32.3724	11.3888	17.9037	8.41408	20.3343	11.9616	22.6954	39.5051	22.648	coatomer subunit beta'-2-like isoform X1	AT1G52360.2
Ghir_A10G007750	1.56579	1.54186	0.487526	0.528243	51.1958	1.64788	0.443921	3.71209	0.000205557	0.00358445	Up	0.496022	0.381807	0.0237293	0.197304	0.0943324	0.0682555	0.0952891	NA	0.133906	1.38705	4.19477	1.86342	3.85197	0.920847	2.53194	0.524772	1.43207	1.00801	6.48907	1.16473	1.12015	1.38686	1.24062	1.5954	0.24767	1.8382	1.72474	1.34943	G-type lectin S-receptor-like serine/threonine-protein kinase CES101	AT3G16030.1
Ghir_A10G007930	2.77187	2.53595	1.01937	1.02127	91.1566	1.41632	0.330878	4.28048	1.86493e-05	0.000435216	Up	14.0867	3.75874	6.51149	19.2516	24.9295	35.5278	19.8921	NA	59.1606	101.887	22.2231	15.3692	18.4215	3.21756	13.6525	5.48119	5.39016	4.78768	2.49793	20.8846	9.96536	22.9323	11.0595	20.7241	8.85814	14.1316	11.3142	14.4175	Thioesterase superfamily	AT3G16175.1
Ghir_A10G008910	6.70751	6.3906	0.84209	0.82758	183.977	3.00963	0.264027	11.399	4.2318e-30	1.07192e-27	Up	39.8072	15.587	10.1176	45.3828	44.2631	71.8961	39.9034	NA	78.2013	101.268	131.377	51.923	56.8881	10.5283	40.8036	13.5253	24.7905	15.1615	18.1118	103.848	48.3396	66.8672	36.6865	55.5826	22.4992	56.3534	76.0438	34.2213	41 kDa spicule matrix protein-like	NA
Ghir_A10G009620	122.428	127.305	44.6751	47.3834	4240.93	1.47617	0.0657068	22.466	8.92943e-112	4.34274e-108	Up	21.6428	18.959	12.94	25.5054	25.092	21.6669	29.497	NA	16.7765	15.8136	2.9464	3.14406	3.01372	2.45577	5.30988	2.82222	4.5498	5.51513	8.20704	4.15389	4.08639	7.75588	4.83657	7.59596	6.0998	8.87324	15.3293	7.77743	metallothiol transferase FosB-like	AT1G15380.1
Ghir_A10G010000	12.2089	13.7144	6.82536	5.72263	476.464	1.08921	0.155415	7.00836	2.41122e-12	1.6447e-10	Up	30.3744	25.8224	10.4143	64.6313	92.0027	38.8502	30.6117	NA	74.961	121.721	131.262	69.0517	123.513	29.2573	114.913	81.3972	110.762	65.8353	60.5819	119.688	64.2663	107.946	66.3316	133.975	113.5	122.356	73.386	90.6305	cysteine-rich receptor-like protein kinase 42	AT5G40380.1
Ghir_A10G011210	2.28521	2.43451	0.354564	0.757148	72.5465	2.09856	0.415566	5.04988	4.42079e-07	1.42573e-05	Up	29.3573	14.2683	6.11579	38.5042	72.3247	47.2299	26.9157	NA	77.5765	111.364	73.0121	87.2336	80.6879	17.921	58.6427	23.9034	51.8115	14.0088	24.6534	48.4832	17.9269	59.317	42.3117	41.939	23.9702	47.5182	40.7681	44.8271	myb-related protein Myb4-like	AT2G31180.1
Ghir_A10G013590	24.0582	22.1135	10.238	11.1459	837.269	1.14569	0.119246	9.60779	7.41225e-22	1.13718e-19	Up	75.5473	45.3667	23.2004	133.573	106.806	80.5212	65.9608	NA	124.207	130.147	299.815	304.55	332.155	125.242	266.482	187.041	260.648	148.317	137.206	289.684	211.97	262.827	272.605	279.505	273.186	369.82	378.766	295.338	histidine protein methyltransferase 1 homolog isoform X1	AT2G43320.1
Ghir_A10G014470	33.3683	33.6977	8.06634	8.85687	1044.01	2.02089	0.110032	18.3665	2.43622e-75	3.70259e-72	Up	6.37946	14.0052	3.32016	17.2532	18.7615	14.9629	16.1856	NA	27.4389	26.2603	11.5917	7.83564	18.0654	8.60218	35.146	13.7725	30.019	28.8309	68.9647	20.6591	17.5452	22.7735	22.152	47.7194	29.5239	34.0962	40.9208	84.3752	endochitinase EP3-like	AT3G54420.1
Ghir_A10G015080	19.0646	23.7568	10.3932	10.4416	788.549	1.07714	0.132218	8.14669	3.7402e-16	3.68221e-14	Up	9.78441	8.55622	2.14515	17.8403	115.824	21.5237	13.236	NA	44.6607	203.183	82.332	23.5295	43.8327	1.4755	30.9912	3.03806	32.441	13.9563	30.7024	58.6899	14.2062	42.1528	7.67656	26.3656	7.06422	41.0364	25.8612	45.5792	cationic peroxidase 1-like	AT5G05340.1
Ghir_A10G017360	5.05708	5.03133	2.12739	2.14819	178.087	1.27568	0.23626	5.39947	6.68388e-08	2.51014e-06	Up	6.19524	4.90045	1.80961	10.3353	17.1292	8.34657	5.39273	NA	9.47039	21.2675	2.37386	1.15527	3.55576	1.46827	1.50839	1.40108	4.69206	4.73565	11.4194	1.82132	1.87123	3.16505	1.86225	4.48354	3.23729	4.17168	6.4352	2.88363	major pollen allergen Bet v 1-E-like	NA
Ghir_A10G017440	96.6558	101.58	43.8109	43.6505	3541.21	1.21828	0.0660774	18.4372	6.60956e-76	1.03693e-72	Up	33.3153	46.6682	9.92926	92.0125	56.6261	66.2788	68.7187	NA	131.838	146.873	26.3797	70.2485	58.9962	15.0368	35.4842	25.2785	31.4786	19.6134	32.0289	25.081	17.9744	52.8645	30.961	68.4232	51.9311	67.6576	53.3455	45.5372	acetate/butyrate--CoA ligase AAE7, peroxisomal-like	AT3G16910.1
Ghir_A10G017940	1.3542	1.33898	0.487526	0.45781	45.1516	1.54993	0.469553	3.30087	0.000963867	0.0135623	Up	0.253818	0.477523	0.149162	0.642611	0.727778	0.559766	0.973638	NA	0.40369	1.7693	0.375676	0.137783	0.371716	0.264219	0	0.337581	0.247968	0.518048	0.753201	0.078113	0.235901	0.386039	0.388638	0.00521589	0.166291	0.184764	0.887408	0.319278	G-type lectin S-receptor-like serine/threonine-protein kinase SD2-5	AT4G32300.1
Ghir_A10G018660	0.507824	0.649203	0.177282	0.0352162	17.0243	2.53764	0.865108	2.93332	0.00335361	0.0381697	Up	52.3495	27.2261	18.0698	77.4636	40.0733	58.5828	50.1064	NA	62.3512	55.7513	10.1666	26.2175	12.6957	5.18439	5.78118	14.5798	4.36164	6.41102	3.57144	7.57042	7.17055	5.00536	18.8588	3.40961	15.4272	10.6145	11.9182	4.15341	Cycloartenol synthase	AT3G05550.1
Ghir_A10G019300	2.30637	2.55624	0.753449	0.633891	77.6232	1.85318	0.367877	5.0375	4.71649e-07	1.51009e-05	Up	0.201122	0	0.0508667	0.0704205	0	0	0.298999	NA	0.0493939	0	1.77163	0.842055	1.08459	0.185515	0.740287	0.283408	1.14768	0.477716	0.34034	1.47955	0.883788	1.20534	0.858794	0.958837	0.47642	0.807503	0.746127	2.35322	probable LRR receptor-like serine/threonine-protein kinase At4g08850	AT4G08850.1
Ghir_A10G019980	37.579	36.7206	10.9472	11.0227	1195.73	1.79503	0.100133	17.9264	7.3318e-72	9.14295e-69	Up	2.42484	1.6733	0.280252	6.65034	7.49992	8.0402	6.5895	NA	12.363	10.671	9.58231	7.1219	10.0579	1.90452	7.43592	3.51589	9.83598	8.76588	22.1843	15.8047	7.9929	13.205	6.93701	14.8782	4.32097	19.9831	14.3863	20.4025	MATH domain and coiled-coil domain-containing protein At3g58270-like	AT5G06600.1
Ghir_A10G021860	0.423187	0.304314	0.0664808	0	9.89231	3.59868	1.26055	2.85486	0.00430563	0.0465126	Up	88.6676	40.9636	6.97399	130.773	144.363	33.4065	13.616	NA	44.6055	103.492	56.1605	19.8513	45.3899	5.53889	17.6987	4.59526	20.3873	4.99681	23.1929	40.943	12.6882	24.6926	7.56603	20.4932	4.73495	19.2552	10.4924	13.0667	zinc finger protein ZAT12-like	AT2G28710.1
Ghir_A10G021880	0.804055	0.892655	2.45979	2.8349	85.6803	-1.60615	0.348952	-4.60277	4.16904e-06	0.000112021	Down	0.471598	16.827	1.06055	2.57773	0.64884	0.602926	2.89304	NA	0.744202	0.235488	0.22127	1.60481	3.92986	12.0473	0	0.559536	0.516155	0.280016	3.89389	0.710084	1.74769	2.92271	2.62797	0	0.0222842	0.14129	0	0.990174	21 kDa seed protein-like	AT1G17860.1
Ghir_A10G022620	44.7731	43.8821	20.5869	20.3021	1605.31	1.1544	0.0861978	13.3924	6.69522e-41	2.69104e-38	Up	39.3954	25.0807	11.8261	53.7338	16.4324	71.3809	46.8705	NA	114.025	43.1774	134.087	135.5	102.879	57.2785	95.3279	104.791	58.4892	73.426	66.3778	130.444	119.063	125.346	181.107	118.691	159.86	139.25	179.695	143.419	L-type lectin-domain containing receptor kinase S.4-like isoform X1	AT3G55550.1
Ghir_A10G023950	24.6083	25.9276	10.8807	10.512	891.717	1.27879	0.111867	11.4313	2.91623e-30	7.46464e-28	Up	88.4368	60.9661	23.2842	130.437	118.159	63.0713	49.4883	NA	77.9827	88.5352	37.6415	54.5628	50.7846	21.6933	50.1269	58.4765	69.3628	56.1991	68.6748	41.2413	35.9808	40.2538	40.961	55.234	59.7076	49.6684	52.2585	53.7741	B3 domain-containing transcription factor NGA4-like	AT4G01500.1
Ghir_A10G024250	11.8069	10.793	3.03596	2.62361	351.216	2.04005	0.181175	11.2601	2.06579e-29	4.94914e-27	Up	0.623738	0.783889	0.0577188	0.185719	2.08607	0	0	NA	0.203061	1.8431	0.140045	0.243125	0.0532321	0.335994	0	0.330452	0	0.285627	0.36465	0	0.122235	0.077004	0.215622	0.0730224	0.0891368	0.390929	0.219046	0.581205	cytosolic endo-beta-N-acetylglucosaminidase 1-like isoform X2	AT5G05460.1
Ghir_A11G000630	8.42141	10.4278	4.21045	4.5605	342.276	1.13949	0.183786	6.20009	5.64313e-10	2.90421e-08	Up	40.1578	11.1978	9.06994	38.3754	23.0849	108.645	55.5132	NA	114.149	66.6355	206.913	142.642	218.84	60.188	169.556	54.423	62.788	13.5038	15.6588	184.535	68.2643	199.359	158.328	172.227	57.9917	123.897	112.211	109.227	protein PLANT CADMIUM RESISTANCE 6	AT1G49030.1
Ghir_A11G001400	3.08926	3.36774	1.26314	0.528243	102.388	1.91219	0.371238	5.15085	2.59313e-07	8.77245e-06	Up	26.822	7.71766	4.65209	25.8187	31.5653	23.9309	13.2323	NA	28.0194	29.6448	45.5436	38.4861	46.0909	15.0311	25.0945	21.7624	26.0837	19.5585	25.2653	46.2839	25.4606	39.0963	46.399	37.1962	30.9718	33.3758	48.5733	28.9035	probable WRKY transcription factor 53	AT4G23810.1
Ghir_A11G004150	0.95217	1.01438	3.92237	3.20467	111.223	-1.81597	0.312205	-5.81658	6.00643e-09	2.62459e-07	Down	1.04855	4.6531	0.743879	0.925809	0.883719	0	2.78125	NA	0.206562	0	0.737443	12.5736	10.6832	3.08426	0.822368	3.17129	0.642463	1.52619	1.6957	0.483588	9.86727	5.3861	14.1207	0.593781	0.237958	0.202128	0.120143	0.182339	cytochrome P450 94B3-like	AT3G48520.1
Ghir_A11G004500	0.719417	0.42604	1.63986	1.32061	50.3067	-1.3305	0.462882	-2.87438	0.0040482	0.0443824	Down	0.183059	0.638961	0.0922925	0.455824	0.101299	0.179552	0.220365	NA	0.379992	0.139411	0.355567	0.569163	0.0532321	0.754282	0.21151	0.110151	0.236365	0.442695	1.66704	0.208811	0.492608	0.127513	0.302315	0.177202	0.368383	0.264311	0.121251	0	ethylene-responsive transcription factor 2-like	AT4G17500.1
Ghir_A11G005050	5.33215	5.0719	2.39331	2.92294	194.759	1.00063	0.231201	4.32798	1.50485e-05	0.000359818	Up	3.16368	1.63016	2.17029	7.41795	2.22985	11.2769	6.48169	NA	24.9091	19.5168	20.7376	13.4809	18.7215	7.33301	15.2596	12.288	11.8768	5.79517	1.63106	26.0124	12.72	27.7301	15.1961	18.2822	8.25969	11.8432	20.3421	8.48215	lysM domain receptor-like kinase 4	AT2G23770.1
Ghir_A11G005060	0.232753	0.405752	0	0.0352162	8.40866	4.10384	1.44996	2.83031	0.00465025	0.0493692	Up	1.34962	0.779002	0.202102	0.823977	0.496784	1.06123	1.11974	NA	3.02082	0.339992	1.7312	0.644858	0.988821	0.70784	0.90807	0.708573	0.393964	0.221298	0.112504	2.92447	1.04274	2.22712	1.24683	2.99306	1.04561	1.10824	1.31931	0.846089	lysM domain receptor-like kinase 4	AT2G23770.1
Ghir_A11G005470	7.06722	9.10913	4.14397	4.1379	302.884	1.00391	0.194957	5.14939	2.6133e-07	8.83219e-06	Up	23.4514	8.40922	4.1039	29.9433	19.3523	27.927	18.6304	NA	37.3424	24.7623	45.9803	23.2389	27.1365	7.12048	21.0548	15.6128	25.0968	10.6524	30.3598	42.5446	22.9721	32.5689	21.0103	29.5694	25.414	34.3645	20.4797	38.1252	VQ motif-containing protein 9-like	NA
Ghir_A11G005840	3.15274	2.4548	1.01937	1.16213	96.6376	1.39505	0.330406	4.22224	2.41888e-05	0.000547162	Up	1.64611	0.166214	0.270936	1.21304	0.274109	0.5689	0.588666	NA	1.47791	1.67793	4.46465	3.23365	1.37051	0.689437	1.22375	1.54374	1.5909	1.14136	1.28516	2.92401	1.55627	1.46808	1.8886	1.92805	2.30343	2.72707	2.3778	2.06314	protein SENSITIVE TO PROTON RHIZOTOXICITY 1-like	AT1G34370.2
Ghir_A11G006530	1.12144	1.11582	0.487526	0.264121	37.0748	1.63076	0.537053	3.03649	0.00239348	0.0290865	Up	0	0	0.129604	0.205268	0	0.502155	0.544228	NA	0.410372	0	1.66215	0.880644	2.63488	0.371438	4.6291	3.42511	3.31985	7.7627	9.172	1.46832	1.0855	3.29733	1.1341	5.82693	2.15984	2.64481	4.84497	4.38741	Serpin family	AT1G47710.1
Ghir_A11G006540	1.48115	1.05496	0.443206	0.440202	42.4431	1.55851	0.494359	3.15258	0.00161837	0.0210392	Up	1.02491	0.764583	3.01743	1.86194	4.01242	2.07486	1.25751	NA	2.74368	1.66641	1.08773	0.739119	1.47126	0.276306	1.84136	2.12731	0.854659	4.48417	1.13201	1.20859	0.891398	1.19263	0.939943	1.51167	0.990912	2.58013	3.76757	1.27711	Serpin family	AT2G26390.1
Ghir_A11G006610	7.42693	8.29763	3.03596	3.0462	270.483	1.40794	0.196637	7.16012	8.06092e-13	5.81654e-11	Up	74.6888	38.796	15.8314	110.596	98.5142	39.4493	29.8938	NA	65.8621	74.1117	31.1878	47.4021	79.4685	27.8338	78.2779	62.8395	95.6851	65.4765	122.551	36.7828	15.2595	53.6681	49.2678	95.2261	75.5202	93.4625	97.6548	83.6564	Chromatin assembly factor 1 subunit A, putative	AT1G28190.1
Ghir_A11G010680	2.72955	2.92141	1.5069	1.26778	104.344	1.06887	0.307574	3.47517	0.000510522	0.0078997	Up	28.3179	18.531	7.58714	70.2155	14.0213	42.2801	27.7902	NA	62.9992	24.4826	15.6118	13.3458	25.4193	10.0937	41.6505	31.0597	24.0695	23.8746	25.2169	14.4226	10.9166	17.7481	21.6792	49.9763	46.6686	42.5041	24.7791	40.1978	AAA-ATPase At2g46620-like	AT2G46620.1
Ghir_A11G011300	4.9936	5.66024	2.63707	2.62361	197.129	1.05598	0.22598	4.6729	2.96972e-06	8.23899e-05	Up	36.5208	9.71189	4.44713	45.3964	167.502	70.5272	29.2659	NA	100.923	256.455	133.524	21.5947	86.4176	19.9959	106.256	62.9814	140.754	60.7742	69.8641	91.4032	34.099	70.9161	30.2866	114.529	94.3308	130.261	86.6067	222.196	chitinase 10-like	AT1G02360.1
Ghir_A11G011510	0.465505	0.365177	0.0443206	0	10.9142	4.39543	1.34381	3.27088	0.00107214	0.0148765	Up	179.418	90.4318	27.6059	269.487	358.545	78.4129	43.9484	NA	91.4178	108.573	9.22359	12.6694	25.5653	5.65065	31.0611	14.0257	19.2872	10.0338	16.078	7.19944	7.02283	13.4323	13.7873	24.5224	10.9804	14.0055	6.38143	12.0403	protein NIM1-INTERACTING 1-like	NA
Ghir_A11G013200	0.867533	0.852079	2.14955	2.09536	73.1407	-1.26554	0.366858	-3.44967	0.00056127	0.00856286	Down	3.6607	7.0091	0.661781	5.91775	2.47914	4.98605	8.38731	NA	6.88061	3.0478	1.0296	2.80347	3.17895	0.815741	2.08256	0.834569	2.15884	1.62511	7.75693	0.887228	0.989802	1.79034	1.44133	1.63054	1.29757	2.35116	3.22459	2.65288	late embryogenesis abundant protein D-34-like	AT1G03120.1
Ghir_A11G013330	1.98898	1.74473	0.77561	1.02127	68.5512	1.08451	0.383731	2.82622	0.00471002	0.0498731	Up	69.1098	23.9464	11.6039	74.0083	56.8452	97.3544	37.943	NA	112.5	83.7868	131.508	132.19	156.465	33.3041	104.049	44.7726	53.8759	22.1392	21.0032	158.684	61.1645	144.621	67.4253	123.399	43.9606	108.181	60.3305	61.4355	calmodulin-like protein 11	AT3G43810.1
Ghir_A11G013810	1.05797	0.730354	0.177282	0.0704324	25.35	2.92862	0.720998	4.06189	4.86771e-05	0.00101185	Up	10.8175	9.64157	2.49	13.9721	4.56538	7.39174	7.01846	NA	8.62885	12.0166	3.83612	1.19933	1.23233	0.353716	1.08391	1.33512	0.647236	2.17232	5.07428	2.48092	2.62199	1.37271	1.8641	2.00617	4.76617	2.88377	2.7683	2.32414	ethylene-responsive transcription factor ERF098-like	AT3G23230.1
Ghir_A11G014220	7.5962	7.8513	2.88084	3.31032	268.405	1.35244	0.198117	6.82646	8.70354e-12	5.50975e-10	Up	93.1421	44.8545	14.199	138.752	87.9283	123.882	71.7945	NA	205.578	194.038	63.0215	130.262	140.692	57.4097	149.282	104.073	101.911	71.2847	54.2892	67.8952	41.122	123.767	106.863	212.695	156.937	184.787	136.032	126.057	auxin-responsive protein IAA11-like	AT2G33310.2
Ghir_A11G014330	44.752	51.5305	21.7836	22.0806	1736.8	1.17173	0.0932744	12.5621	3.40984e-36	1.13585e-33	Up	10.6192	15.5629	2.72951	12.9845	15.0661	4.23879	12.0444	NA	7.23703	3.61526	20.8077	20.3724	33.8184	11.9716	20.6953	8.92685	21.4381	19.0054	25.2178	15.12	8.13606	19.4059	17.4746	21.2149	8.12098	22.6587	29.876	31.5974	cytochrome P450 71A1-like	AT5G07990.1
Ghir_A11G015580	1.62927	0.973805	3.457	3.27511	114.441	-1.3342	0.319138	-4.18064	2.90694e-05	0.000644964	Down	2.26046	20.1446	1.05534	0.808906	2.29874	0.884603	12.3539	NA	0.613579	0	4.67205	1.26356	1.90268	1.5212	2.20639	0.848912	3.63412	0.460281	5.41932	2.61258	1.34564	2.03568	0.691006	0.688137	0.602031	0.780952	0.679889	1.57461	photosystem I chlorophyll a/b-binding protein 3-1, chloroplastic	AT1G61520.1
Ghir_A11G016210	0.0846373	0.162301	0.620488	0.704324	19.2176	-2.38377	0.774469	-3.07793	0.00208442	0.0259599	Down	0	0	0	0.0511529	0	0	0	NA	0.025144	0	0.206791	0.0803734	0.23375	0	0	0	0.123254	0	0	0.169187	0.0452828	0.209036	0.140123	0.187772	0	0.0543424	0	0.615394	1-aminocyclopropane-1-carboxylate oxidase	AT1G05010.1
Ghir_A11G016360	4.59158	4.01695	2.08307	1.7432	154.092	1.21233	0.258842	4.68366	2.81801e-06	7.84045e-05	Up	1.44681	1.10442	0.0363424	0.381735	1.29666	1.60721	0.180245	NA	0.943604	0.453557	3.53375	4.19253	4.57523	2.07842	1.51962	0.470148	1.1433	0.361005	0.343104	2.50498	2.19245	3.11783	4.02349	1.66271	0.868685	2.09186	1.21127	1.77442	CSC1-like protein At3g21620 isoform X2	AT3G21620.1
Ghir_A11G017410	2.58144	2.90113	1.55122	0.898013	98.2287	1.21497	0.34224	3.55005	0.000385159	0.00619835	Up	0	0	0.0461062	0.0913389	0	0.553102	0.794644	NA	0.985195	3.40449	0.486479	0.387384	0.956932	1.06491	1.14406	0.339084	0.473394	1.25819	1.42207	4.38452	1.94921	3.28676	3.99401	5.42391	1.61624	2.63354	4.54001	3.49924	LEAF RUST 10 DISEASE-RESISTANCE LOCUS RECEPTOR-LIKE PROTEIN KINASE-like 2.7	AT5G38260.1
Ghir_A11G017430	13.7959	12.1117	7.35721	5.77545	483.361	1.02355	0.160555	6.37506	1.82896e-10	9.97194e-09	Up	3.23413	2.12733	0.591856	3.59542	10.7404	4.7479	3.7163	NA	3.77285	9.84482	7.96291	14.4538	10.6534	13.6795	7.9024	10.3222	7.83344	6.39551	9.79995	6.59866	7.05473	6.66017	14.2119	5.70791	7.58273	7.34624	16.5706	8.62712	LEAF RUST 10 DISEASE-RESISTANCE LOCUS RECEPTOR-LIKE PROTEIN KINASE-like 2.4	AT1G66920.2
Ghir_A11G017500	1.62927	1.39984	0.598327	0.563459	51.9849	1.42164	0.43767	3.2482	0.00116136	0.0159168	Up	0	1.38487	0.180644	0.696042	1.49868	0.604277	1.03447	NA	0.374102	1.21055	1.96569	1.75113	2.13656	1.92456	0.677604	0.958119	1.3914	2.23016	3.43778	1.7371	0.816667	0.773501	1.73271	1.7983	0.978676	1.96633	1.93707	1.6019	LEAF RUST 10 DISEASE-RESISTANCE LOCUS RECEPTOR-LIKE PROTEIN KINASE-like 2.5 isoform X2	AT5G38260.1
Ghir_A11G017860	3.57593	4.68644	1.90578	1.90167	149.559	1.15582	0.267512	4.32062	1.55591e-05	0.000370206	Up	8.31353	4.65246	4.10644	12.8571	19.6717	12.4663	7.87875	NA	14.239	20.8641	15.0552	16.7531	14.4255	9.46593	25.5468	15.3245	13.6653	19.4238	14.275	15.9113	12.1046	12.148	15.6605	15.2225	19.991	14.6214	16.3057	20.0974	U-box domain-containing protein 21-like	AT5G37490.1
Ghir_A11G019060	2.4968	3.95608	1.06369	0.862797	104.031	1.78865	0.3441	5.19806	2.01384e-07	6.96594e-06	Up	4.1897	1.94562	0.439435	3.87548	16.1406	1.51398	1.99568	NA	1.8704	15.6189	4.30059	0.91495	5.69191	1.8703	7.49358	4.05808	8.22857	7.77392	9.77771	2.21908	1.71812	1.33345	1.08529	3.04361	2.11505	2.37087	1.54055	1.11874	bifunctional epoxide hydrolase 2-like	AT3G51000.1
Ghir_A11G019710	14.4518	11.6451	32.8637	32.7863	1125.06	-1.29375	0.114439	-11.3052	1.23736e-29	2.99392e-27	Down	3.45297	29.607	9.34412	4.55697	2.06737	6.54987	41.4379	NA	5.17449	3.00578	0.733656	0.704406	2.26462	3.9928	1.22135	1.39778	3.61472	3.75592	26.4449	1.0591	1.76314	1.59565	1.46292	0.959502	0.690327	1.00426	0.753906	3.83207	homeobox-leucine zipper protein ATHB-40-like	AT4G36740.1
Ghir_A11G019810	2.56028	2.65768	1.08585	1.40865	95.5916	1.09489	0.325817	3.36046	0.000778139	0.0112967	Up	5.29958	6.65964	1.4476	11.8857	82.592	8.5837	6.62135	NA	19.1429	83.4295	12.9126	5.69587	28.4139	4.88159	33.9713	4.77296	9.24595	3.27212	1.82385	9.3635	6.95499	17.3879	6.27283	20.9195	5.87933	9.83408	4.06374	7.78054	probable calcium-binding protein CML41	AT3G50770.1
Ghir_A11G019900	0.571302	0.527478	1.63986	1.72559	54.6975	-1.57856	0.430717	-3.66495	0.000247389	0.00420536	Down	5.80047	54.8883	2.33715	2.73071	1.70828	2.05518	22.5756	NA	0.650536	2.14622	7.19706	0.287048	3.61384	1.35391	2.83545	0.953051	6.55356	0.652519	12.3634	7.1985	3.21014	5.61398	0.804994	1.32782	0.176256	2.21411	1.13801	2.43835	oxygen-evolving enhancer protein 1, chloroplastic	AT3G50820.1
Ghir_A11G021280	0.888692	1.21726	2.65923	2.11297	84.3229	-1.13693	0.353872	-3.21283	0.00131432	0.0176967	Down	0.282749	1.70183	0.0679788	0.18613	0.703635	0.167273	0.14857	NA	0.232902	0.14768	0.882432	0.740055	1.33966	1.06576	0.542685	0.327747	0.728317	0.500563	2.99968	0.322867	0.594724	0.956235	1.19197	0.603991	0.243949	0.297253	0.429891	1.20106	probable trehalose-phosphate phosphatase J isoform X1	AT5G65140.1
Ghir_A11G021820	4.57042	4.44299	2.17171	1.97211	163.027	1.16144	0.246415	4.71334	2.43684e-06	6.88631e-05	Up	0.843996	0.865122	0.596795	6.23823	1.88546	2.12197	2.3211	NA	8.49446	2.14395	7.14868	3.95467	5.62846	1.66386	4.00864	2.72893	3.6046	2.03244	5.26025	7.30424	3.70474	6.01502	5.98231	8.18307	6.30542	5.82204	4.41963	4.73921	protein DETOXIFICATION 27-like	AT5G65380.1
Ghir_A11G025100	2.75071	2.55624	0.709129	0.422594	80.0494	2.28629	0.384526	5.94574	2.75211e-09	1.26628e-07	Up	10.1574	15.0549	10.5418	14.2751	9.18742	7.74041	9.04393	NA	8.11777	4.07941	17.7126	34.6422	24.075	6.28312	12.3246	12.0421	12.5336	9.0753	13.5934	16.9801	12.6368	16.2253	17.1082	11.0608	10.7492	16.6765	18.4285	17.5436	plant cysteine oxidase 2-like	AT5G39890.1
Ghir_A11G025850	0.846373	0.770929	2.59275	1.60234	71.1458	-1.3294	0.396973	-3.34885	0.000811484	0.0117245	Down	4.19589	4.47478	1.36497	7.19997	5.58042	4.39635	2.45007	NA	6.77953	3.25753	0.663575	3.60881	1.58312	0.654026	2.79758	2.00532	1.92526	1.05994	2.47205	1.62129	1.29841	2.01949	1.84055	1.60009	1.06798	1.47519	1.7563	0.898081	Major envelope	NA
Ghir_A11G026110	4.67621	5.7211	2.08307	1.5143	173.611	1.57868	0.258836	6.09917	1.06618e-09	5.25887e-08	Up	39.0916	18.7875	11.5367	79.0195	58.8107	105.175	48.6814	NA	130.212	168.964	138.457	63.9677	159.721	10.9289	130.925	22.4447	61.578	14.1863	31.8873	123.327	40.4268	117.322	40.112	121.523	40.5832	126.873	71.8239	93.5649	NAC domain-containing protein 92-like	AT5G18270.1
Ghir_A11G026690	1.52347	0.93323	3.0138	2.25384	94.7198	-1.05933	0.350897	-3.01893	0.00253671	0.0305213	Down	0.498438	2.77879	0.138644	0.631714	0.094718	0.633911	2.38149	NA	0.171941	0	1.16505	1.21482	1.0731	2.63701	0.539352	1.07664	1.18003	0.943358	1.67975	0.929818	1.81075	0.576386	0.637259	0.677263	0.599256	1.02661	1.48204	0.645455	Alpha-(1,6)-fucosyltransferase	AT5G28910.2
Ghir_A11G026970	123.867	119.798	47.9327	49.7605	4233.69	1.35539	0.0638199	21.2377	4.28611e-100	1.38967e-96	Up	1.15285	1.08002	0.115385	0.756855	1.4501	0.686135	0.408858	NA	0.906689	2.40714	17.8183	15.4509	21.4434	14.4109	17.6842	9.12332	15.3918	11.265	18.8126	18.141	14.221	17.0353	9.70563	12.9887	7.09832	14.1189	17.9713	14.8296	calcium-transporting ATPase 12, plasma membrane-type-like	AT3G63380.1
Ghir_A11G027380	4.84549	4.48356	0.686969	0.510635	131.12	3.01269	0.315622	9.54525	1.3578e-21	1.98305e-19	Up	0.791368	1.06984	0.30501	2.61988	3.54322	0.420452	0	NA	0.822606	1.50805	50.9688	15.615	41.6506	4.9218	11.6043	13.2426	33.6665	13.577	67.9944	30.4057	14.6802	19.1908	8.20548	10.0102	10.5649	27.9516	10.9017	13.365	perakine reductase-like	AT1G60690.1
Ghir_A11G027430	0.867533	1.6433	0.554007	0.28173	41.5018	1.64507	0.545389	3.01632	0.00255866	0.0307103	Up	2.25671	3.5542	1.18052	6.22081	49.2094	3.42062	1.77373	NA	4.8496	47.5132	15.2765	3.68091	15.0054	0.994803	9.31696	2.60905	9.09755	4.90993	7.83072	8.96018	2.75963	8.52359	1.47515	7.4693	2.52661	4.04139	1.88553	2.95377	perakine reductase-like	AT1G60690.1
Ghir_A11G027540	22.3231	25.2986	9.46244	10.9522	843.605	1.25613	0.126127	9.95927	2.29743e-23	3.89315e-21	Up	9.83494	12.3153	1.30147	21.9654	23.3185	12.2544	6.73842	NA	27.7468	32.3417	57.5205	18.1635	29.8126	6.40312	20.509	4.54356	11.5162	7.33303	21.5897	50.275	18.7894	33.0423	16.6049	34.3051	19.1021	29.2323	46.5666	27.4631	ornithine decarboxylase-like	AT5G11880.1
Ghir_A11G028490	5.24751	5.5588	12.7865	10.9875	424.136	-1.0968	0.160675	-6.82623	8.71765e-12	5.50975e-10	Down	1.26505	6.18407	0.90705	3.38868	0.716286	1.54734	8.96539	NA	1.75512	0.998162	3.54128	6.53558	3.36639	11.7162	3.29012	3.6549	4.0095	3.94811	7.90424	4.48309	6.666	2.80241	3.2822	2.99973	5.1413	3.75338	4.03379	4.77022	transcription factor bHLH94-like	AT1G22490.1
Ghir_A11G028500	13.3939	12.9029	6.07192	5.89871	474.236	1.17367	0.147703	7.94617	1.92362e-15	1.76184e-13	Up	46.3302	25.6096	10.4876	68.5213	77.5439	23.2187	18.9201	NA	31.1889	27.1404	25.869	31.4573	21.9237	15.6641	27.0685	27.5251	37.7234	26.5061	48.479	27.5253	21.7104	20.1561	25.9349	27.518	34.5492	37.184	30.3887	24.201	E3 ubiquitin-protein ligase ATL6-like	AT3G05200.1
Ghir_A11G028520	13.944	14.4853	30.2045	31.5185	1106.54	-1.08129	0.102639	-10.5349	5.9647e-26	1.17444e-23	Down	4.50822	20.8997	1.27455	4.09921	1.6286	2.5986	14.0067	NA	1.99748	0.52841	9.99244	21.9335	18.0698	22.9173	9.60437	11.033	17.0601	11.2374	19.4626	7.66886	16.9008	18.3728	16.5247	9.04209	6.99367	4.78089	4.41195	9.79816	serine/threonine-protein kinase CDL1-like isoform X2	AT1G54820.1
Ghir_A11G030090	39.7584	39.4594	8.66467	10.0894	1218.2	2.11122	0.107883	19.5694	2.81859e-85	5.71164e-82	Up	25.7919	20.2647	7.20627	37.9834	165.107	18.8821	14.2567	NA	20.9239	134.838	149.832	88.3133	89.4642	21.0542	50.7333	27.1176	67.3082	80.0447	78.3652	97.1151	100.685	65.4209	62.9435	47.8616	29.5404	38.2987	78.246	34.2706	ABC transporter C family member 3-like	AT3G13080.1
Ghir_A11G030250	2.07361	2.00847	0.886411	0.986053	73.8045	1.15859	0.363724	3.18534	0.00144582	0.0191492	Up	3.10854	0.671656	0.682682	2.92375	1.2437	4.16189	1.8508	NA	6.46135	6.9934	7.0966	10.7209	11.7338	3.67805	6.64324	1.65862	2.91579	0.570304	0.250009	10.5592	5.76638	11.2439	13.0371	12.4078	5.20791	9.94938	19.2876	8.27603	G-type lectin S-receptor-like serine/threonine-protein kinase LECRK4	AT5G60900.1
Ghir_A11G030630	0.423187	0.892655	0	0.0352162	16.8684	5.13141	1.2701	4.04017	5.34123e-05	0.00109559	Up	0	0.502999	0.0494978	0.181639	0.537338	0	0	NA	0.30773	0	0.34764	1.06462	1.00916	0.0836576	0.433596	0.0611948	0.829161	0.652469	0.775029	0.610975	0.417261	1.05256	0.216045	0.594611	0.137426	0.625714	0.809139	1.1082	G-type lectin S-receptor-like serine/threonine-protein kinase At4g27290	AT4G27290.1
Ghir_A11G031530	4.23187	4.44299	0.952892	0.686716	128.309	2.45424	0.303972	8.07391	6.80797e-16	6.55641e-14	Up	0.771837	2.11701	0.0563036	1.71995	0.556909	1.01393	0.12137	NA	1.34701	2.02659	9.83166	2.79026	2.7427	3.6075	1.88911	1.79535	2.80554	3.8089	5.0104	9.71372	5.08514	7.10291	2.91624	4.51791	2.81092	3.58813	3.88868	6.1223	probable leucine-rich repeat receptor-like serine/threonine-protein kinase At3g14840	AT3G14840.2
Ghir_A11G031940	5.62838	5.92398	2.61491	2.35948	204.847	1.25631	0.221865	5.66252	1.49164e-08	6.18453e-07	Up	1.48768	0.626668	0.133734	0.653324	0.0452548	0.425149	0.84581	NA	0.455144	0.192825	8.5236	5.02023	6.7919	2.70053	7.72027	3.1084	6.4651	4.71305	3.13429	5.13037	3.94304	4.07508	4.38758	5.7828	3.80734	6.09613	3.91522	11.029	LRR receptor-like serine/threonine-protein kinase GSO2	AT2G34930.1
Ghir_A11G031960	3.02578	3.00257	0.997212	1.07409	100.539	1.57615	0.317306	4.96728	6.78998e-07	2.11546e-05	Up	1.27677	0.626838	0.475372	1.49961	0	0.985626	0.0963521	NA	0.630519	0.777218	0.503194	0.24112	1.50967	0.791089	0.864709	1.39662	1.52652	1.55512	1.93569	0.605513	0.334806	0.790767	0.421002	1.22929	1.13553	0.935958	0.730651	1.15403	LRR receptor-like serine/threonine-protein kinase GSO2	AT2G34930.1
Ghir_A11G032010	4.78201	6.75577	2.34899	2.00732	197.114	1.44765	0.249128	5.81089	6.21419e-09	2.70323e-07	Up	0	0	0	0.0847073	0	0	0.387524	NA	0.196484	0	2.02312	2.94593	2.13771	0.850572	1.27964	0.806184	0.537834	0.233021	0.425016	3.21988	1.55374	2.63719	1.59774	2.2306	0.964822	1.01893	0.911991	0.382665	LRR receptor-like serine/threonine-protein kinase GSO2	AT2G34930.1
Ghir_A11G032440	1.67159	1.39984	0.221603	0.334554	45.1611	2.48546	0.509309	4.88006	1.06054e-06	3.20762e-05	Up	0	0	0	0.0849372	0	0	0	NA	0.0795675	0	0.449603	0	0.530638	0.0841347	1.24791	0.107445	0.078899	0.16308	1.03	0	0.0443657	0.20123	0.0971991	0	0	0.137254	0.0655323	0.126405	L-type lectin-domain containing receptor kinase V.9-like	AT4G29050.1
Ghir_A11G032790	2.94115	3.36774	1.3961	1.44386	113.39	1.18828	0.296407	4.00895	6.09906e-05	0.00123131	Up	2.93547	1.02558	1.12155	3.97981	2.12144	2.60439	2.1387	NA	3.49172	1.71099	18.9359	27.3146	19.5967	8.49267	14.409	12.9656	14.1776	10.8822	14.9866	13.7093	11.9876	14.4924	18.2191	14.8393	8.35585	16.1736	15.9485	14.7881	TMV resistance protein N-like	AT1G72840.2
Ghir_A11G034930	0.338549	0.568053	2.74787	2.78208	78.6295	-2.56767	0.397505	-6.45947	1.05069e-10	5.88698e-09	Down	0.0805157	4.76931	0.0947766	0.34596	0.626894	0.176024	1.63348	NA	0.377958	0.201093	0.0310187	0	0.191265	0.0600962	0.465323	0.208062	0.438584	0.0116235	2.04185	0.382353	0.330865	0.206767	0	0	0.0557105	0.131987	0.0327662	0.0737364	aquaporin TIP1-1-like	AT2G36830.1
Ghir_A11G035320	2.11593	2.39394	6.8032	5.96914	211.688	-1.46118	0.224093	-6.52045	7.00979e-11	3.99665e-09	Down	58.7363	27.3548	8.10564	69.2933	72.7657	102.594	37.5243	NA	85.7735	106.638	72.4469	33.2256	68.876	37.3731	52.1054	52.5972	29.7382	27.1235	56.5683	87.8682	36.8558	76.8876	54.3657	68.3496	50.0141	59.8217	69.6775	70.4039	putative C24B11.05	AT5G02230.1
Ghir_A12G001530	64.938	69.2619	28.9192	23.7357	2316.92	1.39159	0.0901091	15.4433	8.36614e-54	6.07282e-51	Up	89.6449	56.861	35.7551	210.542	181.803	95.4405	105.78	NA	247.87	293.065	105.688	81.7863	177.203	23.9808	182.369	117.305	165.231	153.581	149.603	141.322	46.737	167.859	66.9795	344.306	187.362	260.824	144.248	223.189	nitronate monooxygenase-like	AT5G64250.2
Ghir_A12G001990	2.83535	3.02285	1.15233	0.986053	99.1983	1.4966	0.319589	4.68288	2.8287e-06	7.86568e-05	Up	13.6394	9.53795	1.82485	15.0865	18.8055	40.2489	17.5816	NA	43.1587	46.5818	8.96088	17.0127	21.2516	8.40645	25.0744	29.2339	16.2365	15.2246	21.3289	8.98559	4.12853	14.7741	16.4808	28.5346	24.3577	17.4464	8.91756	26.1737	zinc finger protein ZAT10-like	AT1G27730.1
Ghir_A12G002260	12.1243	11.1379	4.45422	3.909	392.378	1.51725	0.167246	9.07201	1.1684e-19	1.50328e-17	Up	4.97979	4.70895	12.1274	20.0937	45.4665	22.8597	12.9715	NA	52.2152	81.3455	49.758	16.7596	47.0104	8.9004	52.6351	13.4584	25.3961	6.94334	3.93305	35.0361	12.5136	42.2879	16.1586	67.2751	32.2718	41.2459	32.7044	23.8444	caffeoyl-CoA O-methyltransferase	AT4G34050.1
Ghir_A12G002490	3.851	3.12429	1.37394	1.19735	118.433	1.4812	0.298577	4.96085	7.01854e-07	2.18108e-05	Up	11.3393	2.2023	1.20116	7.47892	17.2176	9.27338	4.56525	NA	12.8463	27.7716	23.0007	12.7806	12.5333	3.64967	12.4767	4.23797	7.78802	3.73202	9.05387	22.936	9.28	14.4434	10.1394	13.6917	5.43802	9.12298	11.4228	11.2009	PREDICTED: uncharacterized protein LOC107937889	AT2G15760.1
Ghir_A12G004870	6.96142	7.91217	1.99442	1.69038	230.637	2.0567	0.222365	9.24921	2.26151e-20	3.04671e-18	Up	3.40494	1.72759	1.09036	4.6699	9.28224	5.8217	1.99013	NA	7.25726	20.0452	8.33417	2.6996	7.94847	1.38919	9.60865	1.30618	6.24963	2.91983	8.66701	4.54582	1.57588	8.38421	2.12605	10.257	2.32302	7.63445	10.1066	9.75282	calmodulin-binding protein 25-like	NA
Ghir_A12G004890	13.7324	15.1143	6.20488	5.75785	505.946	1.30973	0.146842	8.91931	4.69219e-19	5.69077e-17	Up	57.413	57.9109	22.1043	113.185	238.092	57.9188	51.7585	NA	98.6928	254.409	60.1161	20.0218	70.0615	11.3494	77.5017	54.2552	98.7646	58.6324	88.2141	80.5788	37.3081	59.5341	25.4232	95.0815	56.4475	77.3908	57.0188	68.7948	VQ motif-containing protein 22 isoform X2	AT4G39720.1
Ghir_A12G005080	7.23649	7.08037	3.63429	3.31032	263.363	1.08393	0.195111	5.55547	2.76865e-08	1.09829e-06	Up	1.58195	6.16809	2.20539	5.06872	15.9385	3.12065	7.53873	NA	5.20739	18.5029	6.97214	7.56463	6.08071	9.45746	11.7996	10.8224	8.81328	11.7906	13.5036	6.67385	9.62502	5.08337	8.66088	3.79745	7.29064	3.75586	9.09463	5.25262	vacuolar-sorting receptor 6-like	AT1G30900.1
Ghir_A12G005510	3.32202	4.46327	1.59554	1.79603	138.561	1.23349	0.281617	4.38003	1.18662e-05	0.00029176	Up	21.6434	20.0821	9.94229	19.0722	10.3964	11.0802	29.9322	NA	11.612	22.3298	42.808	80.8377	40.8779	26.3249	29.234	70.8928	60.5144	46.9597	63.0187	58.665	44.4875	41.2886	66.6383	32.5377	67.446	50.7058	91.3764	53.3751	LOB domain-containing protein 41-like	AT3G02550.1
Ghir_A12G005540	2.45448	2.27221	0.620488	1.39104	83.6319	1.25068	0.394272	3.17212	0.0015133	0.0198698	Up	8.02119	16.2525	3.42305	28.1203	42.8134	13.7975	10.8869	NA	24.8151	51.4777	18.141	33.1716	31.3074	9.07995	28.3403	15.3781	51.4041	24.9754	70.3433	14.9823	11.6766	20.9477	18.9396	23.9965	22.9879	61.5064	42.8922	67.9952	putative glutamine amidotransferase PB2B2.05	AT5G38200.1
Ghir_A12G005800	6.66519	7.38469	0.975052	0.809972	197.243	3.02265	0.25842	11.6966	1.32608e-31	3.56312e-29	Up	15.0555	10.1607	3.40141	35.9749	78.2495	25.1526	10.4876	NA	36.8312	143.833	48.0395	15.3129	64.5949	3.13584	29.3171	7.78985	31.0599	10.754	22.0577	34.9028	12.1003	34.3944	6.35424	36.942	12.9589	26.9963	28.8351	22.6103	cytochrome P450 81D1-like	AT4G37370.1
Ghir_A12G006370	6.53823	6.7152	1.41826	1.42626	200.213	2.25724	0.235888	9.56913	1.07811e-21	1.6183e-19	Up	0.39211	0	0.0317305	0.236826	0.269399	0	0.575785	NA	0.0987598	0.413084	0.175772	0	0.234221	0.13153	0.465728	0.73816	1.53965	1.05999	1.1682	0.0312452	0	0.0102672	0.0647818	0.468765	0.0668526	0.826212	2.44912	0.922413	AAA-ATPase At1g43910-like	AT1G43910.1
Ghir_A12G007510	2.28521	2.65768	0.975052	0.792364	83.243	1.5282	0.352123	4.33996	1.4251e-05	0.000341588	Up	293.144	123.407	46.9241	400.505	215.289	245.372	123.556	NA	298.694	168.954	168.835	208.788	211.296	66.8555	175.799	132.465	197.691	146.605	234.574	211.336	157.499	221.422	225.362	283.094	236.676	293.031	255.574	257.731	ethylene-responsive transcription factor ERF114-like	AT5G61890.1
Ghir_A12G007610	17.5199	16.4735	7.77826	8.09972	618.02	1.13453	0.132289	8.57615	9.81038e-18	1.0918e-15	Up	7.85646	4.30053	1.36007	9.93066	11.6468	15.7868	5.33484	NA	17.4513	35.5929	103.843	119.924	125.058	51.6099	109.499	49.4082	71.7237	42.4835	52.1864	105.705	80.6024	126.551	114.401	118.151	81.1083	128.992	104.96	100.611	nicotinate phosphoribosyltransferase 2-like isoform X1	AT2G23420.1
Ghir_A12G009500	0.359709	0.811504	0	0.0704324	15.4943	3.98608	1.08534	3.67265	0.00024005	0.00409536	Up	2.81617	0.473992	0.634796	5.25408	7.87169	1.11723	0.293939	NA	0.997766	6.34625	8.65362	0.761816	5.24432	0.503922	0.763712	0.855741	1.55398	1.41426	5.07868	5.92368	3.31757	2.63511	0.728888	1.22973	1.1794	1.64091	0.836426	1.15412	probable mannitol dehydrogenase	AT4G37990.1
Ghir_A12G009620	8.88692	8.62223	4.03317	3.85617	314.765	1.18891	0.179175	6.63545	3.23504e-11	1.9117e-09	Up	0.790757	0.790206	0.556942	2.58929	7.58248	2.36169	1.69227	NA	2.52854	4.80057	11.5931	5.08719	5.8878	1.26401	3.62061	0.856943	4.28768	3.15711	9.34387	6.76363	5.30704	6.69549	3.98923	3.62967	2.56115	4.21008	5.97449	5.30615	RING-H2 finger protein ATL54-like	AT1G72220.1
Ghir_A12G010020	22.0903	24.122	6.62592	6.00436	731.018	1.91223	0.128615	14.8678	5.33271e-50	3.01571e-47	Up	1.30323	1.00201	0.185782	1.93555	5.8966	5.54123	1.86843	NA	4.91224	8.99219	23.2435	38.7896	23.605	9.69726	12.2522	2.80728	10.7229	4.54376	8.7477	25.723	12.6716	22.5175	28.0659	19.3127	5.58598	22.6184	38.0354	17.0389	L-ascorbate oxidase-like	AT4G39830.1
Ghir_A12G011130	3.61825	4.15896	9.97212	11.6918	361.023	-1.44233	0.180784	-7.97816	1.48536e-15	1.37426e-13	Down	0.721448	3.83285	0.212758	2.57371	0.230908	0.876195	3.22107	NA	0.542386	0	0.721708	1.49159	1.6096	13.8711	11.3987	4.32978	10.0484	5.20643	7.76562	0.443939	0.802323	0.685826	1.3771	4.4107	1.36207	3.18238	2.8686	5.37019	subtilisin-like protease SBT1.1	AT1G01900.1
Ghir_A12G011250	0.0423187	0.182588	0.79777	0.915621	23.6748	-2.88457	0.758083	-3.80508	0.000141756	0.00259081	Down	0	0.470415	0	0.0254341	0	0	0.244889	NA	0.0462825	0	0	0	0	0	0.264388	0	0	0	0	0.109244	0.0332742	0	0.0215939	0	0.0442321	0.0652109	0	0.0455847	F-box protein PP2-A13-like	AT3G61060.2
Ghir_A12G014650	9.01388	10.8133	3.78941	4.03225	342.931	1.37794	0.181778	7.58035	3.44617e-14	2.8407e-12	Up	234.061	98.3917	41.7767	245.121	276.895	389.446	149.905	NA	338.616	301.625	300.654	305.784	410	135.516	325.022	257.434	242.101	145.6	169.021	292.092	188.12	289.111	296.526	325.728	231.829	283.641	324.905	313.161	calcium-binding protein PBP1-like	AT5G54490.1
Ghir_A12G014680	0.0846373	0.101438	0.908571	0.73954	22.3625	-3.10409	0.768206	-4.0407	5.32923e-05	0.00109406	Down	1.26795	1.96053	0.136838	1.34835	0.404352	0.518176	0.663791	NA	1.42095	1.12903	0.720669	0.126301	0.552604	0	1.10864	0.509828	1.14721	0.925822	0.29172	3.81679	0.991908	1.868	0.874581	2.01081	1.11493	2.2371	0.136677	1.26833	myb-related protein Myb4-like	AT1G79180.1
Ghir_A12G015320	5.2052	6.41088	21.5619	20.8656	661.391	-1.82961	0.138734	-13.1879	1.02958e-39	3.97402e-37	Down	4.54988	20.2113	2.29984	4.29125	1.89492	3.0164	16.0497	NA	1.96739	0.511621	6.98554	44.9911	24.2515	15.219	0.729057	0.483847	1.04723	1.06054	1.41255	3.70625	23.4812	20.6402	27.7636	1.13657	0.586663	0.0869478	0.932104	1.08837	myb-related protein 340-like isoform X2	AT3G27810.1
Ghir_A12G015450	1.16376	1.17668	0.354564	0.352162	37.8433	1.76521	0.51817	3.40662	0.000657721	0.00979413	Up	3.89407	4.87016	1.41432	11.6824	6.0098	11.4457	5.37577	NA	14.5347	13.5992	12.315	7.98265	14.4167	5.2312	10.2909	7.02234	8.70532	4.04175	1.88575	7.61723	6.62136	11.1284	5.64634	9.93677	6.98089	10.4203	7.9125	11.38	probable inactive poly [ADP-ribose] polymerase SRO2 isoform X1	AT1G23550.1
Ghir_A12G016730	1.3542	1.42013	0.132962	0.140865	37.9967	3.37489	0.601251	5.61312	1.98714e-08	8.08725e-07	Up	3.38546	18.502	1.09267	5.90348	7.4023	5.49384	6.58539	NA	16.1137	34.469	7.72343	2.4729	5.68457	5.22078	2.93431	0.835729	2.1115	0.821236	1.83707	9.23039	2.31388	7.6681	1.98717	4.12214	1.49544	3.27955	4.25195	3.62392	transmembrane protein 97-like	AT1G05210.1
Ghir_A12G016740	1.79854	1.82588	0.177282	0.0704324	48.2873	3.95889	0.591818	6.68937	2.24136e-11	1.36088e-09	Up	3.09943	95.1649	2.08852	2.46894	1.90015	0.693412	16.3179	NA	1.08013	2.98244	3.28641	2.06162	1.17043	15.6939	0.655682	2.13373	1.61642	1.06618	5.55195	1.37563	5.9887	1.81876	6.24231	0.500725	0.144343	0.370978	5.62386	0.712261	transmembrane protein 97-like	AT1G05210.1
Ghir_A12G017050	17.5834	16.1692	8.26578	8.76883	629.113	1.02237	0.13257	7.71194	1.23917e-14	1.05729e-12	Up	0.388506	0.551366	0.0885789	0.634737	0.64235	0	0	NA	0.0509385	0	1.44732	1.3237	1.1794	0.485689	1.21626	1.24769	1.87414	3.56894	4.75659	0.0734147	0.0221828	0.204306	0.0107706	0.124877	0.0658436	0.0737246	0.405729	0.47864	protein NRT1/ PTR FAMILY 5.5-like	AT2G37900.1
Ghir_A12G017680	47.672	48.954	21.2739	22.1158	1735.44	1.19169	0.0851073	14.0022	1.51058e-44	6.9307e-42	Up	191.244	92.29	38.3695	227.043	279.65	189.801	110.843	NA	206.414	332.511	445.212	398.269	409.923	190.611	342.372	272.781	280.071	243.409	251.394	449.762	349.681	335.071	401.558	311.571	300.39	330.611	386.043	302.734	protein kinase 2B, chloroplastic-like	AT2G02800.1
Ghir_A12G018900	0.888692	1.09553	0.310244	0.176081	30.6924	2.08718	0.601033	3.47266	0.000515321	0.00796381	Up	0.928106	0	0.136999	0.315915	0.234336	0.71898	0.141024	NA	0.601546	0	0.315356	0.345527	1.33963	0	0.606831	0	0.416838	0.180715	0.0500019	0.975782	0.157343	0.841469	0.280615	0.511019	0.0891368	0.772879	0.492299	0.403363	probable calcium-binding protein CML30	AT3G29000.1
Ghir_A12G019080	4.4223	4.38212	1.81714	1.83124	154.411	1.30819	0.253582	5.15882	2.48513e-07	8.44598e-06	Up	1.47023	2.516	0.754117	4.90835	3.88181	8.70647	3.50614	NA	11.8206	9.80911	21.289	31.9061	24.5976	6.99462	13.5969	5.63936	6.1509	2.1898	2.90036	22.2136	11.3986	27.0367	19.2854	18.4675	9.07899	12.4712	10.8677	8.95022	probable LRR receptor-like serine/threonine-protein kinase At1g74360	AT1G74360.1
Ghir_A12G019730	2.66608	3.36774	6.91401	5.6522	228.165	-1.01623	0.222375	-4.56988	4.8801e-06	0.000129059	Down	0.628603	5.09867	0.213793	0.609794	0.0904024	1.82061	7.30093	NA	0.959417	0.14768	0.735499	1.12817	0.61724	6.38622	0.190359	1.50376	1.85378	3.00964	2.84712	1.07399	2.97454	0.903053	3.47221	1.64736	2.74527	1.68711	6.37162	4.43481	Cytochrome P450	AT3G26310.1
Ghir_A12G019820	88.6364	96.1227	45.1405	42.8405	3378.87	1.10923	0.0700238	15.8407	1.62934e-56	1.27808e-53	Up	0.901119	1.61597	0.546863	3.32114	5.91155	0.647092	3.20331	NA	2.32202	9.86398	5.45261	5.83705	6.34814	5.42252	6.031	2.65545	6.94275	10.125	11.1243	4.00967	4.29896	4.84841	7.26897	6.99862	5.89809	6.71586	10.2971	13.5714	leucine-rich repeat receptor-like serine/threonine/tyrosine-protein kinase SOBIR1	AT2G31880.1
Ghir_A12G020420	2.07361	2.81998	1.5069	1.00366	91.6291	1.0116	0.349368	2.89551	0.00378549	0.042004	Up	21.9229	14.1481	0.673804	11.5674	0.0717323	14.0525	13.0899	NA	5.41768	0.864783	1.94317	2.35234	2.48665	2.34984	5.47098	2.66859	5.81581	3.23825	6.54615	0.828163	0.357677	2.86403	1.01481	6.14828	2.78715	3.88626	2.16445	9.20716	bidirectional sugar transporter SWEET10-like	AT5G50790.1
Ghir_A12G020640	41.9801	37.6944	19.9886	20.4958	1488.31	1.01365	0.0947907	10.6935	1.09114e-26	2.26779e-24	Up	73.5047	41.4718	11.9044	136.622	52.1814	117.367	71.9173	NA	218.863	184.803	245.286	141.913	253.3	42.5068	227.632	57.5896	216.401	67.9032	183.386	305.382	108.602	317.988	127.782	377.51	120.19	342.408	198.59	321.823	G2/mitotic-specific cyclin-B	AT5G61820.1
Ghir_A12G020910	26.2587	28.0172	8.33226	6.62064	859.909	1.90438	0.127054	14.9888	8.68958e-51	5.15377e-48	Up	3.32259	0.315091	0.563204	1.59574	7.70757	1.42068	1.40433	NA	2.8905	0.421383	72.2863	53.1354	49.4875	17.9059	19.9219	3.77072	8.37476	2.5971	10.1431	59.6176	28.4507	45.5557	42.1104	17.9932	2.5132	17.0666	37.0732	16.6028	F-box protein At5g07610-like	AT5G07610.1
Ghir_A12G021150	15.3194	15.804	7.29073	7.72995	571.723	1.08702	0.136345	7.97258	1.55401e-15	1.43411e-13	Up	129.276	62.791	27.0905	135.363	145.109	68.2833	42.6991	NA	85.2691	73.9055	159.468	166.292	188.323	109.781	165.419	164.599	117.947	155.862	136.991	139.65	95.8074	153.662	159.49	183.626	143.706	149.652	185.642	146.671	trehalose-phosphate phosphatase A	AT5G51460.3
Ghir_A12G022630	3.87216	4.24011	8.59819	8.53993	309.922	-1.04083	0.181248	-5.74257	9.32495e-09	3.97119e-07	Down	1.77878	4.54047	0.559506	1.74426	1.41948	1.9438	10.7622	NA	1.10441	0.251989	3.28693	4.95568	2.50909	3.96067	1.7415	2.8173	4.31542	4.55426	6.61753	4.17103	10.4634	4.60227	6.87363	1.77009	3.50617	3.05082	5.65194	4.23845	High molecular mass early light-inducible HV58, chloroplastic	AT4G17600.1
Ghir_A12G022770	10.0507	10.2858	4.5207	4.1379	359.424	1.27207	0.169331	7.51232	5.80882e-14	4.68501e-12	Up	2.80597	4.01948	1.03732	0.656458	1.96095	0.421547	4.96738	NA	0.752634	0.262894	0.370908	0.673162	0.722779	2.04233	0.602805	1.58703	1.01819	2.07377	2.66307	0.616921	0.921921	1.23581	1.34447	1.16751	0.64271	1.15524	1.12576	0.780823	ethylene-responsive transcription factor 5-like	AT5G47230.1
Ghir_A12G023820	0.169275	0.142013	0.84209	0.774756	23.559	-2.33885	0.68895	-3.3948	0.00068678	0.0101708	Down	19.1368	24.6311	7.35055	13.4527	5.81021	9.50218	7.77611	NA	6.86374	4.31587	3.72078	3.01536	6.28537	6.90981	17.4357	24.4766	38.43	51.1238	117.989	2.34604	4.09958	4.30229	5.92674	11.1008	14.5496	10.8071	9.83577	32.5202	dehydration-responsive element-binding protein 1B-like	AT4G25490.1
Ghir_A12G024400	0.63478	0.608628	1.68418	1.72559	57.0385	-1.41834	0.417927	-3.39375	0.000689418	0.0102067	Down	0	0.841978	0.140368	0.095395	0.287594	0	0.105178	NA	0.0436158	0	0.183816	0.858944	0.425857	0.53923	0.363594	0.208062	0.358954	0.139482	0.312512	0.124981	0.107317	0.141472	0.226604	0	0.0891368	0	0.120143	0.170943	phosphoglycerate mutase-like protein AT74H	AT3G05170.1
Ghir_A12G024560	3.40665	3.28659	0.864251	1.40865	111.356	1.58107	0.32294	4.89585	9.78798e-07	2.9789e-05	Up	12.0669	9.56686	3.45773	20.3617	9.50741	23.0177	14.9656	NA	38.5086	30.4835	21.0717	16.771	15.1432	6.86822	12.875	11.7289	14.6276	15.8171	25.6288	23.3046	17.848	24.2359	27.2201	23.4736	20.1067	15.6344	21.3432	25.3565	late embryogenesis abundant protein At1g64065-like	AT1G64065.1
Ghir_A12G024570	1.12144	1.21726	0.354564	0.528243	39.9844	1.43073	0.505817	2.82855	0.004676	0.04958	Up	3.15616	7.11667	1.1461	8.58495	17.023	5.43514	5.99712	NA	9.13943	8.9159	21.3238	18.5449	17.0598	4.82616	12.8734	3.25209	11.8286	8.29505	12.4259	25.714	17.7162	16.6803	17.924	10.1525	6.36214	13.6294	23.1468	18.2676	Late embryogenesis abundant protein, LEA-14	AT2G46150.1
Ghir_A12G025790	6.13621	7.46584	1.48474	2.20101	214.878	1.90935	0.246871	7.73419	1.04061e-14	8.95732e-13	Up	0.207368	0.450206	0.161621	0.900305	0.871877	0.945421	0.958112	NA	2.14173	1.25274	1.97492	0.0803734	1.35028	1.21767	0.83278	0.716796	1.06752	0.710287	0.700026	1.04524	0.51919	1.13205	0.858847	2.34242	2.71909	3.02472	2.08426	1.26809	TRP-like ion channel pkd2	AT5G24600.1
Ghir_A12G026790	8.04055	7.3644	4.14397	2.57078	274.018	1.24704	0.223731	5.57386	2.49161e-08	9.98984e-07	Up	377.48	203.834	73.3399	322.884	355.729	229.808	166.813	NA	175.953	179.081	75.6742	89.7854	79.4715	54.4587	60.7467	102.749	96.1791	99.1117	139.836	69.2093	57.9367	48.2024	87.4021	50.793	79.161	82.9195	103.582	104.784	heavy metal-associated isoprenylated plant protein 12-like	AT5G52740.1
Ghir_A12G027250	5.41679	5.80225	2.68139	3.02859	209.705	1.00865	0.219954	4.58574	4.52378e-06	0.000120355	Up	10.5741	4.0126	1.59022	27.5835	14.3522	43.1094	28.4988	NA	115.921	75.5315	69.1073	30.5399	52.1655	5.99539	34.0607	2.91238	19.1492	1.905	2.31222	82.1391	18.5429	69.666	18.4626	60.9337	8.90263	43.3745	22.2863	46.7852	cannabidiolic acid synthase-like 2	AT5G44440.1
Ghir_A12G027990	9.09851	8.35849	3.90021	2.74686	298.885	1.44019	0.20311	7.09068	1.33454e-12	9.37658e-11	Up	2.37238	3.4689	0.709176	4.77821	9.1069	4.76441	3.39527	NA	5.88727	15.8823	16.5962	3.63404	9.59534	1.24584	8.02738	2.4697	5.72846	3.24373	9.35758	14.3263	5.57732	11.35	4.21026	10.3096	2.05038	8.76722	13.8146	10.8612	protein SAR DEFICIENT 1	AT1G73805.1
Ghir_A12G028390	20.9054	20.8962	10.6813	10.1775	776.087	1.04178	0.11722	8.88743	6.25407e-19	7.51481e-17	Up	0.236122	0.862525	0.293653	0.797659	3.39496	0.772386	0.694027	NA	1.07726	0.835479	0.912528	0.833113	0.55717	0.551181	0.907377	0.448934	0.393034	0.85067	1.95117	0.78775	0.514103	0.477617	0.658589	0.437719	0.343723	1.10578	0.724383	0.460714	mitogen-activated protein kinase kinase 9-like	AT1G73500.1
Ghir_A12G028720	3.76636	3.38803	1.55122	1.47908	126.266	1.2781	0.281244	4.54447	5.50743e-06	0.000144627	Up	8.3812	1.75258	1.32548	8.10963	5.76603	7.59875	3.83695	NA	7.93055	2.36235	30.0726	26.5675	41.7466	11.4111	30.1767	43.735	43.7199	35.0381	32.7383	32.3582	18.9926	32.4981	28.708	39.4352	54.3062	49.3627	44.0955	44.8395	probable inactive poly [ADP-ribose] polymerase SRO5	AT5G62520.1
Ghir_A12G028850	1.26956	1.68387	0.132962	0.28173	41.9617	2.83841	0.558008	5.08669	3.64376e-07	1.19575e-05	Up	4.5875	2.98451	0.978769	7.40092	14.455	2.65723	1.40649	NA	5.25224	27.7852	10.0582	7.93598	13.7392	0.947373	19.7136	1.98029	11.2045	3.30919	8.2535	7.98917	6.21492	8.83239	3.69335	11.8629	1.45747	7.30384	7.53139	4.66128	ubiquinol oxidase 2, mitochondrial-like	AT3G22370.1
Ghir_A13G000270	1.39652	1.54186	0.620488	0.528243	50.6813	1.39781	0.442478	3.15904	0.00158292	0.020628	Up	2.73533	2.28193	0.946899	5.42671	11.2354	2.73236	4.6918	NA	10.0809	13.1973	13.9172	5.82884	7.80504	2.44497	6.42069	3.89638	5.51909	4.34341	10.3641	13.2779	5.36896	7.47668	3.78385	10.1735	3.70612	7.06193	3.81861	9.97754	two-component response regulator ARR8-like	AT2G41310.1
Ghir_A13G000530	1.62927	2.57653	0.84209	0.774756	72.2082	1.41995	0.392845	3.61452	0.000300904	0.00500313	Up	1295.39	634.931	293.736	1631.58	1939.54	1029.32	567.044	NA	1095.26	1520.55	385.35	314.75	495.043	173.532	414.82	407.572	396.199	240.133	391.75	335.416	204.966	290.936	246.088	319.657	270.381	319.047	328.257	313.654	PREDICTED: uncharacterized protein LOC108463570	NA
Ghir_A13G000560	0.465505	0.770929	0.0443206	0	15.9794	4.98045	1.25705	3.96201	7.43224e-05	0.00146637	Up	0.537596	0.47793	0.0633725	0.364685	0	0.457444	0.755732	NA	0.419714	0.191182	2.808	1.16475	2.00837	0.574743	0.880331	0.237758	0.722747	0.0464941	0.512519	3.40736	0.929759	2.90843	1.3328	1.49042	0.414549	1.0345	1.01088	0.55983	probable WRKY transcription factor 70	AT3G56400.1
Ghir_A13G001020	2.09477	1.92732	0.79777	0.809972	69.824	1.35972	0.376111	3.61521	0.000300099	0.00499145	Up	5.41206	1.17066	1.95106	3.18885	38.3058	1.33161	0.487489	NA	2.4243	22.0732	12.6561	2.6466	19.6969	1.26432	6.24353	3.51972	6.30051	3.83701	6.11529	5.50431	2.01938	5.54898	1.74404	5.35936	1.34418	3.36985	2.87443	3.38577	E3 ubiquitin-protein ligase PUB23-like	AT2G35930.1
Ghir_A13G001550	0.613621	0.486902	0.110801	0.0528243	15.7364	2.81957	0.882959	3.19332	0.00140648	0.0186995	Up	0	0	0.0459889	1.48399	0.0610078	0	0	NA	1.0085	0	11.775	2.30921	2.04061	0.288428	0.280251	0.0477535	0	0.221523	0.285643	5.17756	1.70875	3.21683	0.680394	0.490294	0.0769857	0.618934	0.590396	0.585024	cytochrome P450 714C2-like	AT5G24910.1
Ghir_A13G001710	34.6378	39.1754	11.6785	10.9522	1197.54	1.74513	0.106303	16.4166	1.45525e-60	1.31064e-57	Up	0	0.20236	0.161195	0.786404	0.182308	1.70365	0.265095	NA	2.2704	2.47911	29.1732	47.3424	27.735	6.60587	22.7173	7.59529	9.44759	2.30666	1.67571	34.1167	18.6114	36.3249	21.0794	32.6798	20.4856	30.4545	25.2132	18.2016	UDP-glycosyltransferase 91C1-like	AT5G49690.1
Ghir_A13G002920	3.19506	3.83436	1.06369	0.774756	110.162	1.98385	0.320808	6.18393	6.25233e-10	3.2008e-08	Up	0	0	0.0702822	0.595427	0.656316	0.143209	0.346464	NA	0.267839	0	0.0827164	0	0.308107	0.0119511	0.871663	0.302968	1.15902	1.35123	3.62077	0.226865	0.180443	0.0897323	0.221773	0.396048	0.341537	1.33317	1.48042	1.37955	G-type lectin S-receptor-like serine/threonine-protein kinase SD2-5	AT4G32300.1
Ghir_A13G003600	21.3074	23.0264	2.28251	2.34188	610.199	3.29704	0.155094	21.2583	2.76079e-100	9.59058e-97	Up	3.31534	4.97911	0.825348	10.4762	5.68016	7.14129	6.49759	NA	20.5803	19.8158	37.5217	11.0906	19.1068	2.20493	11.1703	3.00974	13.64	5.45132	21.7122	45.1478	10.5661	32.9695	7.03244	29.2339	6.32424	24.5248	13.1534	20.164	cytochrome P450 CYP749A22-like	AT2G26710.1
Ghir_A13G003620	27.3379	27.3071	12.8751	10.4416	966.244	1.2716	0.117301	10.8405	2.21378e-27	4.82802e-25	Up	5.59677	39.8055	3.63287	17.4006	3.87258	15.1307	23.9989	NA	33.096	10.6953	20.1431	44.9317	20.3992	28.1328	11.7515	11.2379	10.6023	7.11957	10.1153	38.6599	30.1643	35.1967	28.8727	36.7507	27.0947	44.4811	32.1682	23.0095	cytochrome P450 CYP749A22-like	AT2G26710.1
Ghir_A13G004080	13.415	15.3983	2.43763	2.32427	417.927	2.63657	0.175658	15.0096	6.35162e-51	3.81364e-48	Up	54.4142	14.856	3.23821	62.5194	141.184	59.5426	20.5644	NA	80.6745	268.546	30.2907	4.96963	22.6674	4.77726	9.41072	3.31661	16.1005	7.40252	12.3137	20.6751	9.11758	19.0756	4.57152	21.8092	11.4198	17.0029	9.9315	17.9309	scopoletin glucosyltransferase-like	AT4G34131.1
Ghir_A13G004420	19.4666	23.3713	6.27136	6.25087	687.592	1.81222	0.138269	13.1064	3.02565e-39	1.1496e-36	Up	305.77	297.151	92.1948	352.701	330.814	190.551	129.248	NA	210.211	225.244	206.034	250.015	288.305	115.296	317.841	275.136	328.379	305.764	485.911	173.821	141.037	195.805	269.815	245.18	249.968	271.902	284.162	258.922	zinc finger protein ZAT10-like	AT1G27730.1
Ghir_A13G004510	3.34317	3.63148	1.97226	1.21496	125.841	1.18047	0.302339	3.90446	9.44357e-05	0.00180534	Up	0	0.337071	0.128832	1.14978	2.39836	1.00602	0.29534	NA	1.169	3.02198	3.3312	3.22189	3.55623	2.05609	1.71795	2.38933	3.30274	3.32655	5.2943	3.08196	2.65985	2.84805	4.50933	2.78115	1.64453	3.35166	5.00406	1.64071	mitochondrial outer membrane protein porin 2-like isoform X1	AT5G67500.2
Ghir_A13G005190	0.888692	1.01438	2.32683	2.94055	87.9542	-1.43466	0.346948	-4.13509	3.54812e-05	0.000768296	Down	0.819656	3.1107	0.0933341	0.280839	0	0	4.13822	NA	0.218334	0	0.27285	0.738852	0.0638785	2.52341	0	0.0791024	0.526629	0.262205	0.546976	0.602088	1.105	0.0761774	0.178269	0	0.0779947	0.0543424	0.0771599	0.179074	zinc finger protein WIP6-like	AT1G13290.1
Ghir_A13G005750	7.53272	5.96456	3.63429	2.42992	242.319	1.20146	0.233663	5.14187	2.72016e-07	9.16786e-06	Up	319.456	172.593	66.2725	572.912	407.651	718.956	385.471	NA	1064.35	755.636	84.8124	63.6109	101.857	16.9877	90.6233	47.9623	71.2506	34.3216	28.3525	97.9921	58.4146	86.2199	58.4737	98.2004	77.3539	95.4983	60.9102	88.7485	calcium-binding protein PBP1-like	AT4G27280.1
Ghir_A13G006070	0.402027	0.628916	0.0443206	0.0352162	13.8455	3.7468	1.05606	3.5479	0.000388314	0.00624306	Up	0	0	0	0	0	0	0	NA	0.0761224	0	0	0	0.0425857	0.0597554	0.137482	0	0.0336146	0.0232471	0.230945	0	0.0113207	0.311285	0.140281	0.0312953	0.0329218	0.0526604	1.03121	0.0911694	LRR receptor-like serine/threonine-protein kinase GSO1	AT5G49290.1
Ghir_A13G006620	1.58695	1.46071	0.421045	0.404986	48.1315	1.92208	0.46508	4.1328	3.58373e-05	0.000774627	Up	3.05814	2.73849	0.527139	4.23953	10.8402	11.341	4.25905	NA	10.4036	10.6435	3.88857	5.52009	5.09602	2.34196	2.10989	1.39988	1.84152	0.716724	1.42069	7.16823	4.49141	4.19544	6.98424	1.56882	2.1997	4.25231	7.26514	4.62217	BRASSINOSTEROID INSENSITIVE 1-associated receptor kinase 1-like	AT4G33430.2
Ghir_A13G007320	1.52347	1.56215	3.67861	3.16946	121.835	-1.10944	0.286244	-3.87586	0.000106248	0.00200671	Down	4.18424	26.5732	1.42951	2.42389	3.50594	2.24929	24.9852	NA	1.54176	1.88128	3.64519	8.08097	5.34768	37.1905	2.81703	7.14726	11.1719	9.73266	15.749	4.12291	11.0391	9.74405	9.17687	2.25683	3.82549	2.84571	7.27018	9.32121	homeobox-leucine zipper protein ATHB-13-like	AT1G69780.1
Ghir_A13G010170	1.73507	1.68387	0.753449	0.809972	61.7524	1.16407	0.396433	2.93637	0.00332076	0.0378934	Up	0	0.246745	0.17307	0.385193	0	1.23852	0.254006	NA	0.912352	0.487672	2.34837	0.413349	1.14763	0.455027	0.75562	0.119684	0.986029	0.227059	0.502846	1.28059	0.753214	1.25162	0.377762	0.53191	0.186893	0.276862	0.187388	0.565774	Avr9/Cf-9 rapidly elicited protein 137, putative	AT5G51670.1
Ghir_A13G012730	1.2484	0.892655	2.26035	2.50035	84.7223	-1.11839	0.350617	-3.18979	0.00142377	0.0188983	Down	0	0.891489	0.118855	0.165019	0	0	1.56284	NA	0.200663	0	0.179794	0	0.127353	0.0721155	0.218831	0.170744	0.0450851	0.588215	1.6033	0.284033	0.314687	0.431608	0.215675	0.426623	0.302792	0.380397	0.143297	0.763914	sucrose transport protein SUC8-like	AT1G22710.1
Ghir_A13G013970	68.2812	73.7454	28.3652	28.2962	2464.07	1.36348	0.0768842	17.7342	2.28464e-70	2.6455e-67	Up	29.9774	20.9894	6.42762	42.7014	26.3935	36.8059	28.3475	NA	53.2953	37.8186	105.445	37.528	117.941	16.8797	144.665	73.1564	122.715	64.6796	116.321	106.422	36.9729	120.942	44.7001	206.41	113.871	153.044	121.559	236.481	serine acetyltransferase 1, chloroplastic-like	AT3G13110.1
Ghir_A13G014970	5.37447	6.02542	3.21324	2.53557	212.313	1.03191	0.224286	4.60089	4.20688e-06	0.00011285	Up	180.421	89.4153	75.2435	149.607	92.3823	219.158	138.944	NA	195.359	71.0933	29.3273	39.8457	42.1674	24.9834	59.758	39.3409	33.7964	30.7411	34.0272	27.057	34.8855	27.2846	52.6643	40.7637	55.9961	40.0891	57.3319	48.6351	calcium-binding protein PBP1-like	AT4G27280.1
Ghir_A13G016220	1.90434	1.92732	0.376725	0.440202	57.8243	2.26077	0.435665	5.18924	2.11153e-07	7.28312e-06	Up	0.879788	0.562162	0.53635	4.87188	4.16152	2.73947	3.28629	NA	7.8962	12.8669	4.87455	8.19373	6.94739	0.442736	5.30773	0.229835	2.16254	0.244144	1.36136	5.24796	2.8377	5.36081	2.11753	4.14959	1.58847	5.1681	7.44712	1.86608	probable glutathione S-transferase parA	AT1G17180.1
Ghir_A13G016380	5.26867	4.78787	1.97226	1.9545	173.445	1.39429	0.242065	5.75999	8.41209e-09	3.58872e-07	Up	0.306316	0.676822	0.416357	1.80244	6.87674	0.618516	1.32057	NA	3.09562	14.5527	105.089	15.1022	46.8988	10.3656	57.2992	1.14467	5.13193	0.36128	2.22832	46.5544	9.01556	32.0639	13.3244	47.2015	3.60111	6.62937	26.5095	12.5339	feruloyl CoA ortho-hydroxylase 1-like	AT1G55290.1
Ghir_A13G016390	18.0912	16.575	3.87805	3.34554	521.004	2.30553	0.154351	14.9369	1.89491e-50	1.09711e-47	Up	0	0	0.115144	0.612168	1.86128	1.0989	0.973701	NA	3.89594	1.06157	57.3377	5.08571	20.1736	1.72753	8.79653	0.195823	0.73455	0.198151	1.24769	45.0403	7.27067	32.2933	8.03508	28.4386	1.04385	6.32833	27.7959	7.2047	feruloyl CoA ortho-hydroxylase 1-like	AT3G13610.1
Ghir_A13G016720	84.7431	85.4717	40.3317	40.8156	3114.38	1.10611	0.0674739	16.3932	2.13906e-60	1.89147e-57	Up	5.3481	24.4285	1.7712	4.51215	5.91254	5.7635	21.8522	NA	3.38879	2.35129	6.19284	6.43714	2.94079	15.3652	2.8562	4.01033	10.6213	12.206	31.1383	7.8465	18.6511	3.64242	9.02407	3.03467	9.11206	6.28227	18.9315	21.1051	benzyl alcohol O-benzoyltransferase-like	AT5G17540.1
Ghir_A13G017930	1.18492	1.66358	0.177282	0.176081	39.8858	3.04895	0.572355	5.32702	9.98351e-08	3.64245e-06	Up	0.828193	0.995212	0.198229	3.82464	4.0663	3.00474	1.38486	NA	4.69967	7.06751	0.124075	0	0.0159192	0.096154	0	0	0.0676277	0.0349707	0.350013	0.294677	0.0448242	0.31067	0.0648346	0.78158	0.519643	0.734347	1.37251	0.206178	---NA---	NA
Ghir_A13G018660	14.7481	16.3315	7.06913	7.25453	562.651	1.15457	0.139533	8.27455	1.28942e-16	1.31743e-14	Up	434.536	242.467	121.936	509.367	502.886	450.699	343.832	NA	568.192	610.487	74.1135	73.4212	92.1367	31.4771	88.6935	94.645	77.4738	75.5642	71.8905	102.252	78.261	76.5467	90.9219	106.264	130.45	106.068	119.394	85.2183	HIG_1_N domain-containing protein	AT3G05550.1
Ghir_A13G021450	0.423187	0.568053	0.0443206	0.0704324	13.7831	3.12578	0.969403	3.22444	0.00126221	0.0170897	Up	0	0	0.0277386	0.0386427	0.0567546	0	0	NA	0.0101493	0	0.353958	0.404674	0.446443	0	1.19218	0.155199	0.461259	0.0349206	0	0.736974	0.410684	0.729972	0.243051	0.0834542	0.0987654	0.168513	0.573188	0.307019	LRR receptor-like serine/threonine-protein kinase GSO1 isoform X8	AT1G74170.1
Ghir_A13G021550	0.31739	0.486902	0.0443206	0	10.5815	4.34814	1.35736	3.20338	0.00135826	0.0181727	Up	0	0	0	0.020935	0	0	0	NA	0.0585734	0	0.303065	0.208145	0.886267	0	0.179784	0	0	0	0	0.357817	0.134014	0.308016	0.129669	0.474646	0	0.131651	0.395815	0.193735	probable LRR receptor-like serine/threonine-protein kinase At4g08850	NA
Ghir_A13G021750	2.96231	2.47509	0.975052	1.25017	95.0572	1.3187	0.332262	3.96885	7.22213e-05	0.00143013	Up	30.9975	250.705	11.4629	78.0219	30.2686	94.4985	100.71	NA	204.373	63.1426	528.305	233.924	267.464	106.741	96.7896	14.4396	62.8133	12.0034	29.3195	407.365	161.985	321.205	118.997	125.508	25.5909	109.829	82.8152	91.5214	probable 2-oxoglutarate-dependent dioxygenase AOP1	AT4G03070.1
Ghir_A13G022580	7.29997	7.3644	3.83373	3.16946	268.375	1.10918	0.197217	5.62413	1.86441e-08	7.61323e-07	Up	6.25781	38.785	4.9152	12.3453	3.3512	19.5244	35.8866	NA	19.4688	11.9025	2.30528	3.62831	1.90355	11.8959	6.12924	3.64706	5.10024	5.72615	2.97006	1.89909	5.94151	3.32581	3.72324	5.24444	9.2893	7.59659	9.42901	7.90076	dirigent protein 22-like	AT1G58170.1
Ghir_A13G022590	1.50231	1.68387	5.29631	4.22594	155.568	-1.53719	0.264844	-5.80414	6.46989e-09	2.79965e-07	Down	3.9599	3.65107	0.62959	4.03071	0.198446	2.9786	3.47941	NA	3.65165	0.216318	0.811663	0.760078	0.786354	0.191831	0.358143	0.463878	0.281782	0.0699414	0.212508	0.777106	0.915916	0.332857	0.280668	0.104041	0.289695	0.148795	0	0.34207	Pentatricopeptide repeat-containing protein	AT5G19875.1
Ghir_A13G023470	24.2274	24.974	13.407	10.5472	905.929	1.08166	0.123557	8.7543	2.05375e-18	2.38952e-16	Up	431.716	226.227	123.88	570.805	760.298	329.906	228.224	NA	442.438	573.017	734.392	446.695	714.466	159.771	594.556	418.716	589.799	311.553	376.552	717.647	421.234	558.996	378.347	601.067	488.307	611.295	376.801	490.808	apoptosis-inducing factor homolog A-like	AT3G44190.1
Ghir_A13G024170	5.43795	5.33564	2.41547	2.1658	190.337	1.27447	0.229736	5.54755	2.89701e-08	1.144e-06	Up	934.149	476.206	182.679	1039.48	696.004	448.402	297.406	NA	492.486	332.603	203.209	237.572	346.575	102.371	259.537	203.168	222.57	193.347	263.614	190.681	154.287	215.95	228.012	274.877	216.127	276.87	305.749	240.688	zinc finger protein ZAT12-like	AT5G59820.1
Ghir_D01G000910	3.23738	3.34745	1.24098	1.21496	112.159	1.46108	0.298518	4.89444	9.85857e-07	2.99476e-05	Up	3.22073	5.54573	1.20651	8.97035	6.74299	11.6037	8.88142	NA	17.6651	9.75345	7.35749	3.21281	7.9153	2.63527	7.74708	3.79442	8.05426	3.7118	9.26874	6.61388	3.1437	9.35457	3.29846	16.4761	9.72447	20.82	21.6608	18.5414	Plant basic secretory protein (BSP) family protein, putative	AT2G15220.1
Ghir_D01G001240	81.7173	85.0253	32.6199	33.6843	2890.4	1.36733	0.0714645	19.133	1.34194e-81	2.61055e-78	Up	4.52005	6.40076	1.07383	6.50546	4.3213	7.91757	11.8824	NA	9.10051	8.61224	9.28334	7.4767	7.3805	2.38884	7.4802	7.63001	12.3666	18.0445	25.593	11.9747	8.05952	9.53873	13.8013	15.195	18.8505	21.0688	48.8085	27.7849	bacterial-induced peroxidase	AT5G64120.1
Ghir_D01G001850	6.60171	5.80225	2.74787	2.72925	221.646	1.21676	0.215341	5.65041	1.6007e-08	6.59731e-07	Up	1.14449	0.481173	0.321506	1.95289	2.07811	0.796438	1.01959	NA	1.98846	0.142182	3.19068	1.68852	4.356	1.31246	0.524057	0.623243	2.65351	1.47388	2.39984	3.28187	1.61076	3.29919	0.922916	1.43928	0.760817	1.13288	1.34186	2.82065	probable disease resistance protein At5g63020	AT5G63020.1
Ghir_D01G002000	2.07361	1.72445	0.576167	0.792364	64.1398	1.49974	0.405102	3.70213	0.000213795	0.00371341	Up	1.70244	0.650716	0.714779	1.35773	1.32207	2.76196	2.35977	NA	1.48578	2.55745	14.1953	25.9743	16.1739	14.5868	6.84605	7.58297	9.20554	6.7368	9.32076	12.211	12.0995	10.6564	22.2318	7.58238	6.18868	10.0835	14.4415	12.4256	U-box domain-containing protein 44-like	AT1G20780.1
Ghir_D01G003930	2.09477	2.06934	0.952892	1.05649	76.4956	1.08569	0.356391	3.04633	0.00231652	0.028314	Up	0	0	0.0501084	0.205074	0	0.277895	0.346233	NA	0.376047	0.21799	2.95598	0.579308	1.02457	0.798598	0.368352	0.298953	0.0676277	0.430821	1.67174	1.75307	1.71281	1.39569	0.550566	2.15994	0.874845	0.981062	0.0327662	2.13879	cytochrome P450 72A15-like	AT3G14690.1
Ghir_D01G004870	6.77099	5.66024	1.90578	2.65882	210.976	1.4733	0.24033	6.1303	8.77115e-10	4.40223e-08	Up	2.83213	8.30509	2.29857	23.0635	15.1879	11.484	14.1496	NA	34.9732	70.4629	32.6429	1.80688	7.27419	3.08336	14.4645	6.33618	32.7985	2.4233	35.9507	10.2559	2.65847	8.47353	1.32789	20.8558	8.61628	14.9533	13.8549	40.4369	epidermis-specific secreted glycoprotein EP1-like	AT1G78850.1
Ghir_D01G006370	3.1739	4.48356	2.12739	1.58473	140.775	1.09039	0.288986	3.77315	0.000161198	0.00289502	Up	124.486	103.588	73.6375	159.757	113.955	33.3083	36.297	NA	29.1583	14.9374	40.9161	83.346	47.4647	27.302	33.9357	90.4971	58.4461	44.6644	57.6658	40.2298	21.4757	26.7995	31.6519	22.4724	37.3565	34.1426	30.2036	44.7513	2-nonaprenyl-3-methyl-6-methoxy-1,4-benzoquinol hydroxylase	AT4G10270.1
Ghir_D01G006570	1.86202	1.54186	3.74509	3.97943	136.57	-1.14651	0.273487	-4.19218	2.76283e-05	0.00061892	Down	0.306377	0.107406	0.152146	0.266198	1.36001	0.0956527	0.651198	NA	0.583208	0.837289	1.50924	0.600802	0.839183	1.86873	0.338417	0.289828	0.582653	0.500062	0.599331	0.488031	1.25668	0.46487	0.582983	0.770539	0.0445684	0.32269	0.613147	0.402686	indole-3-acetic acid-amido synthetase GH3.6-like	AT5G54510.1
Ghir_D01G007210	1.65043	1.58243	0.199442	0.158473	44.7449	3.22386	0.544595	5.91974	3.22457e-09	1.46839e-07	Up	0.403817	2.91368	0.417236	0.924768	2.73554	0.209071	1.77415	NA	1.15321	10.9251	2.1561	0.678769	1.09881	1.26913	1.1703	0.540834	2.40528	0.832809	4.80635	1.28812	1.86759	0.966406	0.496502	0.458472	0.318917	0.925827	1.41469	1.60886	UDP-glycosyltransferase 73C6-like	AT2G36800.1
Ghir_D01G007480	0.0423187	0.0405752	0.509686	0.528243	13.6697	-3.60956	1.04894	-3.44117	0.000579213	0.00878922	Down	0.411045	1.16331	0.147321	0.268211	0.186238	0.297641	3.87658	NA	0.420116	0	0.497279	0.58291	0.803501	0.5029	0.271342	0.108047	0.472796	0.203737	0.2431	1.15499	2.77138	1.96669	4.10799	0.594168	0.210523	0.38521	1.52895	0.720393	heterodimeric geranylgeranyl pyrophosphate synthase small subunit, chloroplastic-like	AT4G38460.1
Ghir_D01G008110	3.32202	3.46918	1.2853	1.23257	115.488	1.47037	0.294543	4.99203	5.97484e-07	1.87956e-05	Up	48.7583	18.8293	10.371	80.6528	189.013	85.9798	53.6132	NA	159.246	580.961	120.847	37.07	83.9823	4.71994	67.1255	15.2108	43.6379	13.1985	23.6475	112.68	40.1477	94.6299	21.3561	80.3815	35.3805	70.9408	42.0472	55.4416	probable serine/threonine-protein kinase WNK11	AT5G55560.1
Ghir_D01G008140	71.9417	72.3456	38.2265	34.8816	2692.14	1.02054	0.073034	13.9735	2.26257e-44	1.02839e-41	Up	107.121	73.7765	21.9203	169.74	146.271	81.9056	64.7028	NA	120.518	161.983	812.414	568.444	834.728	271.112	870.667	579.728	796.51	509.037	675.865	665.268	508.785	719.795	572.311	852.147	780.722	787.044	555.836	825.317	scarecrow-like transcription factor PAT1	AT1G50600.1
Ghir_D01G008270	2.05246	1.9679	0.531847	0.915621	67.8948	1.49506	0.404203	3.69879	0.000216627	0.00375194	Up	0	0.426403	0.25805	0.568885	0	0.531212	0.66552	NA	0.765715	1.97521	2.43612	0	1.01893	0.305059	1.22753	0.683494	0.403375	0.488889	1.02504	1.91818	1.06137	2.14871	1.19178	2.34657	0.474906	0.482017	2.76596	1.06693	cytochrome P450 71D11-like	AT3G26300.1
Ghir_D01G009570	20.6092	19.2124	10.3045	9.10338	733.623	1.07763	0.124868	8.63008	6.13066e-18	6.93392e-16	Up	5.19858	7.38975	10.5485	6.69294	6.85872	6.84333	4.7224	NA	8.34875	25.2115	7.94008	3.15341	6.62962	22.3787	20.8149	6.76856	8.8975	6.91874	6.71685	7.95913	7.7556	7.61748	8.25968	12.2788	4.8515	6.49555	1.8556	7.57707	CTP synthase-like	AT3G12670.1
Ghir_D01G009990	0.507824	0.689779	0	0	14.9615	7.40295	1.63058	4.54006	5.6238e-06	0.000146968	Up	0	0	0.0228161	0.180443	0	0.393949	0	NA	0.0838412	0.29536	0.231609	0.948199	0.744643	0.204327	0.105755	0	0.645442	0.186727	0.352495	0.0764705	0.0783278	0.189117	0.280563	0	0.0548696	0.173896	0.405729	0.121908	transport and Golgi organization 2 homolog	AT4G38260.1
Ghir_D01G010350	0.719417	0.710066	1.75066	1.61994	58.8662	-1.19836	0.407613	-2.93994	0.00328273	0.0375564	Down	1586.28	711.888	246.069	2092.02	1852.26	2106.99	1150.19	NA	2668.37	2218.38	505.394	276.539	476.771	144.138	361.729	341.691	479.074	206.887	493.057	435.391	208.694	410.99	265.848	485.283	304.138	556.97	281.894	731.077	phosphoprotein ECPP44-like	AT1G20450.1
Ghir_D01G010400	0.465505	0.770929	0.0886411	0.176081	18.6774	2.23651	0.785434	2.84748	0.00440663	0.0473265	Up	0	0.475319	0.322006	0.560248	1.64881	0.460219	0.0421326	NA	0.337673	1.83346	1.11702	0.818156	2.4442	1.5927	1.55907	2.58728	1.56889	2.76692	4.27184	1.25178	1.73889	1.50305	1.8401	1.35462	0.381544	1.2409	0.329476	1.15693	prolyl endopeptidase-like	AT1G76140.1
Ghir_D01G011190	6.39012	7.38469	16.2213	13.6463	535.287	-1.07537	0.150543	-7.14323	9.11638e-13	6.55867e-11	Down	9.28566	42.2184	2.45456	7.36321	5.61698	0.917441	6.73078	NA	1.62698	1.11392	0.915981	1.30074	1.93506	22.5279	17.0976	6.82568	14.925	12.1783	8.23424	0.234734	0.583174	1.08563	1.21005	3.63382	2.90389	3.01701	3.3329	2.82043	bZIP transcription factor 44-like	AT1G75390.1
Ghir_D01G011250	7.91359	8.78453	20.742	19.228	694.888	-1.21975	0.127764	-9.54693	1.33602e-21	1.95712e-19	Down	4.31626	13.2053	0.676216	6.67048	11.4388	5.56181	4.52691	NA	5.49947	13.3546	6.64903	12.4752	5.82876	13.0164	4.39747	12.3978	12.4266	11.0267	20.7978	9.62311	11.3657	6.17155	8.56514	6.66731	6.20809	6.78875	7.86946	13.5583	Mycosubtilin synthase subunit A	AT1G19530.1
Ghir_D01G011780	2.47564	3.20544	1.26314	1.05649	99.1801	1.33563	0.32625	4.0939	4.24181e-05	0.000894995	Up	1.67168	0.583159	0.739884	4.01109	10.405	9.73495	2.52717	NA	8.90382	32.6481	6.05831	3.15688	3.41101	1.46165	3.66478	1.31395	8.84436	4.37921	5.79838	4.35543	3.11762	4.31449	2.17555	5.62834	3.56972	8.11516	6.27654	9.04696	alpha-amylase-like	AT4G25000.1
Ghir_D01G011810	23.1695	25.0349	12.2325	9.91336	871.514	1.16496	0.123693	9.41818	4.58959e-21	6.46986e-19	Up	50.4701	56.4408	24.6146	42.682	31.8517	68.2085	51.168	NA	94.7992	68.6133	50.5798	24.7648	31.9036	16.2358	57.9217	55.7859	47.9537	49.4784	78.2517	48.6873	35.8353	28.4525	26.5158	30.3671	31.9062	36.6521	46.6919	47.6657	zinc finger protein ZAT10-like	AT1G27730.1
Ghir_D01G012090	0.761736	0.527478	0.177282	0.0352162	18.68	2.69477	0.842252	3.19948	0.00137674	0.0183744	Up	8.91974	7.42391	3.86192	20.882	20.3872	22.6102	9.30705	NA	36.508	54.9221	4.44695	6.39947	5.79941	1.94276	7.69852	3.01796	3.86006	1.3863	3.14907	6.01261	2.93997	9.4943	5.00319	7.19433	2.43371	3.84134	9.42851	6.21027	PREDICTED: uncharacterized protein LOC105785218	AT1G10140.1
Ghir_D01G012650	0.719417	0.953517	0.265923	0.105649	25.403	2.24171	0.68162	3.2888	0.00100617	0.0140656	Up	0.247372	0.172585	0.0717314	0.410959	0.660414	1.03567	0.129839	NA	0.784718	0.658981	0.299504	0.219226	0.478954	0	0.0105755	0.012239	0.168538	0.128109	1.34396	0.503488	0.10074	0.0924048	0.0971463	0.166798	0.120881	0.309804	0.427976	0.314966	PREDICTED: uncharacterized protein LOC107921818	NA
Ghir_D01G014080	0.253912	0.608628	0.0443206	0.0704324	12.1728	2.92765	1.03529	2.82786	0.00468603	0.0496623	Up	0	0	0	0	0	0	0	NA	0.012107	0.26328	0.111439	0	0	0	0	0.0238768	0.0901703	0.0700415	0	0	0.0554571	0.308016	0.0107706	0	0.0771539	0	0.262129	0	UDP-glycosyltransferase 73C6-like	AT2G36780.1
Ghir_D01G014940	7.74432	8.07447	3.52348	3.13424	278.624	1.28966	0.192113	6.71302	1.90634e-11	1.1662e-09	Up	39.3118	16.5202	11.4618	74.6161	90.0452	38.4703	30.8449	NA	87.9951	99.4896	379.902	315.931	245.445	97.3324	206.697	142.537	230.925	107.547	110.2	304.493	182.356	231.745	222.598	212.729	243.65	191.496	167.552	212.115	glutamate decarboxylase-like	AT2G02010.1
Ghir_D01G015460	3.61825	3.20544	1.48474	1.46147	121.117	1.24942	0.287102	4.35181	1.35015e-05	0.000326299	Up	3.86181	1.38948	0.899811	4.06357	6.37638	6.61853	1.81598	NA	5.20241	6.15273	4.86941	3.60227	3.10967	3.31265	4.21244	4.19556	4.99143	4.59532	4.88904	3.52971	5.44745	5.2576	5.22024	3.61057	4.50669	4.28438	3.83296	5.43398	protein PLANT CADMIUM RESISTANCE 2-like	AT1G14870.1
Ghir_D01G015470	2.62376	3.104	1.26314	1.07409	99.9824	1.33598	0.319624	4.17987	2.91678e-05	0.000646852	Up	4.41473	3.56701	0.873938	5.07221	7.63253	2.63087	1.73286	NA	3.39049	4.79166	54.0791	52.2067	55.3894	20.8012	64.0338	36.5655	39.885	43.6629	57.8502	50.669	33.7582	50.893	53.1024	57.4161	36.481	33.0211	34.2531	45.1741	protein PLANT CADMIUM RESISTANCE 2-like	AT1G14870.1
Ghir_D01G019420	2.62376	3.02285	6.40432	5.96914	221.083	-1.09216	0.215244	-5.07406	3.89415e-07	1.27182e-05	Down	0.123253	2.84216	0.39355	0.362528	0	0.634828	0.586663	NA	0.263224	0	0.347758	0.127771	0.233683	0.909782	0	0.240271	0.571448	0.303013	0.137505	0.267507	0.470884	0.0616032	0.172751	0.405898	0.419532	0.214006	0.449921	0.617303	Copper-binding periplasmic protein	AT1G68330.1
Ghir_D01G019760	2.20057	2.41422	5.62871	5.12396	188.459	-1.18045	0.231889	-5.09061	3.56914e-07	1.17682e-05	Down	0	0.0744877	0	0.0128384	0	0	0.0835655	NA	0.0129358	0	0	0.381442	0	0.366382	0.00528776	0	0	0.313985	0	0.229412	0.640695	0.192193	0.108022	0.0520204	0.230957	0.105321	0.507051	0.099116	amino acid permease 3-like	AT1G77380.1
Ghir_D01G020340	0.550143	0.568053	1.97226	1.76081	59.3782	-1.6992	0.416551	-4.07922	4.51875e-05	0.00094808	Down	1.04769	4.6794	0.370298	0.367053	0.86836	0.703173	7.76429	NA	0.618844	0.204382	2.4767	2.51775	2.26405	12.0398	4.94436	1.28215	2.9996	1.81136	5.40005	1.41938	3.39234	1.99778	1.66289	1.47896	0.518634	0.706555	1.51662	4.06067	3,9-dihydroxypterocarpan 6A-monooxygenase	AT2G42250.1
Ghir_D01G021040	9.45822	12.2334	5.76167	4.5605	396.476	1.11495	0.183667	6.07052	1.27497e-09	6.18213e-08	Up	30.4091	25.819	9.81288	50.7483	25.6571	32.718	20.1931	NA	53.6043	24.532	432.136	237.143	264.195	75.9646	202.246	76.976	159.563	78.988	207.992	317.055	176.999	245.048	186.229	171.838	84.0848	187.567	208.808	233.816	NDR1/HIN1-Like protein 3-like	AT5G06320.1
Ghir_D01G021240	1.22724	0.912942	0.177282	0.140865	30.6117	2.79721	0.632328	4.42366	9.70417e-06	0.000242649	Up	0.455136	0.812961	0.231742	0.700219	0.17989	0.770421	0.192086	NA	0.357627	0	6.40839	13.8734	11.0736	1.21013	1.36424	0.350421	0.52736	0.372403	0.825031	4.56464	2.13172	6.44336	6.43	3.16066	0.254082	0.88705	2.83948	1.72033	NAC domain-containing protein 90-like	AT5G22380.1
Ghir_D01G023260	28.3112	28.0983	11.7449	11.639	989.387	1.30819	0.106005	12.3409	5.45361e-35	1.72228e-32	Up	405.258	223.001	116.825	557.526	495.895	300.652	219.193	NA	403.539	292.79	240.924	328.554	404.165	145.012	355.977	219.503	246.747	203.416	213.603	225.104	188.22	261.033	319.916	299.595	242.952	287.113	338.787	249.567	ATP-dependent RNA helicase dbp6	AT3G54040.1
Ghir_D01G023270	1.75622	2.59681	0.598327	0.809972	71.5442	1.65666	0.399283	4.14908	3.33819e-05	0.000729005	Up	0	0	0.0264905	0.124335	0	0	0.104027	NA	0.0268789	0	7.7558	10.5658	10.4101	5.36369	4.90954	1.46629	2.43797	1.00771	2.45531	8.90594	3.90124	8.02582	7.57031	5.29729	1.14362	2.84771	6.3652	2.39603	receptor-like protein 12	AT1G45616.1
Ghir_D01G023430	9.45822	9.85978	5.25199	4.29638	357.457	1.05972	0.174164	6.0846	1.1678e-09	5.70803e-08	Up	8.39682	8.51355	1.62527	11.4215	66.828	13.2259	9.06479	NA	28.2278	96.1274	25.2226	6.56602	29.0599	5.74096	49.9232	16.8833	28.8096	14.0598	12.8321	14.5555	8.70936	16.4146	7.91911	39.177	13.6287	18.9679	21.971	23.9319	probably inactive leucine-rich repeat receptor-like protein kinase At5g48380	AT5G48380.1
Ghir_D01G023440	4.46462	5.03133	2.21603	2.20101	172.395	1.14219	0.241242	4.73461	2.19477e-06	6.27884e-05	Up	0	0	0.264657	0.609602	4.1143	2.50679	0.164826	NA	2.80275	4.19858	16.6554	2.43812	18.0565	2.26751	24.7592	4.9124	10.2202	5.07469	9.40838	11.0814	4.50488	7.71421	2.9806	14.3241	4.12279	8.31362	9.67238	11.7509	probably inactive leucine-rich repeat receptor-like protein kinase At5g48380	AT5G48380.1
Ghir_D02G001220	1.62927	1.50128	0.731289	0.651499	55.9355	1.2197	0.417724	2.91988	0.00350172	0.0394726	Up	0.547292	0.600807	0.11215	0.939456	1.24963	0.0826163	0	NA	0.29734	1.67678	2.02819	2.44894	1.93416	1.78501	1.65173	1.28451	3.27937	3.20285	4.64422	1.81201	1.41517	1.75025	1.43156	1.22882	1.11087	0.957255	1.46797	1.59322	NAC domain-containing protein 86-like isoform X2	AT1G33060.2
Ghir_D02G001240	4.5281	3.38803	2.08307	1.54951	143.067	1.16885	0.283121	4.12846	3.65204e-05	0.000786596	Up	0.188907	0.0625022	0.0330522	0.0311422	0.144535	0.322971	0.124343	NA	0.190216	0	1.35748	0.948667	1.40321	0.874679	2.37143	0.891857	3.03972	2.39522	2.50617	2.14294	1.11785	2.4754	1.00399	1.05653	1.04038	2.24077	2.0075	4.71672	NAC domain-containing protein 86-like isoform X1	AT1G33060.2
Ghir_D02G002110	3.53361	3.67206	1.46258	1.33822	124.101	1.40368	0.283888	4.94447	7.63501e-07	2.36059e-05	Up	0	0	0.0128664	0.0244665	0.335347	0	0	NA	0.137983	1.69206	17.2655	5.95669	9.64795	1.49832	5.20921	2.31486	8.54349	4.55176	12.3392	12.0786	3.04331	10.4369	2.83614	6.77624	0.914178	5.55265	3.63991	8.18862	cannabidiolic acid synthase-like 2	AT1G30700.1
Ghir_D02G002220	52.1366	56.0546	6.84753	5.74024	1504.82	3.14823	0.106414	29.5846	2.35549e-192	5.72785e-188	Up	77.052	24.5119	8.22341	147.082	114.646	37.8731	31.6604	NA	88.6207	93.6223	106.904	27.0202	51.383	1.91677	23.6966	4.84251	13.6395	3.4373	8.20003	118.449	37.2486	67.3379	18.0386	49.5664	15.018	55.9876	54.5737	25.1456	crocetin glucosyltransferase, chloroplastic-like	AT1G05560.1
Ghir_D02G002230	44.5192	52.5855	6.2492	5.63459	1357.74	3.07202	0.116044	26.4728	1.99293e-154	3.23081e-150	Up	7.26048	4.15766	1.46838	15.3784	15.5845	5.07153	2.68464	NA	8.12962	5.22344	44.8217	6.40755	24.4113	1.35487	10.3944	1.85474	5.37133	1.7181	6.23091	8.01332	5.21652	4.1606	1.47322	2.51209	0.656649	2.31915	3.16915	2.21936	crocetin glucosyltransferase, chloroplastic-like	AT1G05530.1
Ghir_D02G003070	1.48115	1.01438	0.221603	0.140865	35.5875	2.84039	0.598409	4.74657	2.06899e-06	5.93298e-05	Up	0	0	0	0.10299	0	0	0	NA	0.00430655	0	0.113735	0	0	0	0	0	0	0.0233472	0	0.0436975	0	0	0.0108234	0.161263	0	0	0	0	wall-associated receptor kinase-like 1	AT1G69730.1
Ghir_D02G003220	4.44346	3.81407	0.77561	0.757148	121.833	2.46761	0.309299	7.97808	1.48632e-15	1.37426e-13	Up	4.12552	3.12571	1.09761	12.5025	8.10863	8.65933	5.03989	NA	17.4567	18.1578	56.8742	25.2559	57.5041	2.85284	44.8659	3.68269	20.3817	5.18954	13.5425	100.408	23.8514	111.523	24.7845	111.405	24.7724	73.8655	47.6345	47.2119	probable glutathione S-transferase	AT2G29420.1
Ghir_D02G003230	2.81419	3.12429	0.975052	0.792364	95.6833	1.79331	0.332216	5.39802	6.73813e-08	2.52662e-06	Up	4.29628	3.64207	1.42603	18.0772	7.3348	3.22298	3.39966	NA	6.20195	6.45162	7.61637	6.21657	10.0982	0.245611	5.67864	1.34687	2.79845	0.978379	3.74832	10.2469	6.87743	19.0242	11.8635	21.0983	5.165	14.7305	7.97684	6.88797	probable glutathione S-transferase	AT2G29420.1
Ghir_D02G003240	11.0452	10.6916	1.8393	1.65516	314.101	2.67879	0.197366	13.5727	5.81441e-42	2.43774e-39	Up	7.52536	6.39918	2.68169	18.8816	10.7972	25.7705	24.6762	NA	73.2769	28.4905	26.7031	16.1933	34.191	1.64709	15.058	2.08466	4.67765	1.52539	5.98845	41.5746	15.197	78.4733	28.1019	73.5787	7.42651	31.8747	38.4946	12.6426	probable glutathione S-transferase	AT3G09270.1
Ghir_D02G003420	0.402027	0.365177	1.46258	0.880405	38.0317	-1.56448	0.534238	-2.92843	0.00340679	0.0386034	Down	0	0	0.178146	0.163813	0	0	1.34096	NA	0.118508	0	1.0169	2.79353	1.04247	2.43268	1.1701	0.459971	0.786068	1.24717	1.01571	0.575146	1.72459	1.17804	1.77192	0.917304	0.630896	0.530977	0.65996	1.08766	DUF21 domain-containing protein At4g14240-like	AT4G14240.1
Ghir_D02G003830	1.77738	1.68387	0.398885	0.440202	53.4646	2.07786	0.446398	4.65471	3.24433e-06	8.94472e-05	Up	13.4426	3.05482	4.81509	7.8836	25.6559	13.604	8.3932	NA	11.7349	28.7697	6.14438	6.08785	5.3067	2.90758	8.21152	5.25265	6.24119	7.54816	4.7284	6.22313	5.91504	3.52059	5.68918	6.54721	4.24266	4.05181	20.8891	8.83339	uncharacterized N-acetyltransferase p20-like	AT2G32030.1
Ghir_D02G004000	110.515	113.083	43.966	46.4854	3894.84	1.34215	0.0661284	20.2962	1.39022e-91	3.75623e-88	Up	32.4394	20.4911	7.91789	54.2673	30.0869	24.429	16.8186	NA	29.2417	24.4413	67.3735	56.1532	90.1331	34.3223	71.9842	60.8673	63.4869	47.6646	75.1911	55.6466	40.3898	67.5294	59.8979	88.3164	74.8644	79.2044	60.0427	61.7723	ATP sulfurylase 1, chloroplastic-like	AT3G22890.1
Ghir_D02G004130	6.22084	5.7211	1.3961	1.33822	182.485	2.16562	0.246335	8.79136	1.47759e-18	1.73997e-16	Up	0.185915	0	0.171029	0.913045	2.27437	1.08183	0.514361	NA	1.62881	13.0722	9.89392	2.77049	5.76525	0.83903	2.35834	0.857845	1.3501	1.02472	1.08311	5.57867	3.21855	4.4854	3.14332	2.94779	2.11536	2.858	12.5375	4.2002	cellulose synthase-like protein G2	AT4G24010.1
Ghir_D02G004220	2.26405	2.10991	1.32962	0.845189	81.0626	1.05784	0.36193	2.92279	0.00346916	0.0391732	Up	621.671	295.904	171.927	586.999	200.991	284.419	182.212	NA	264.874	78.3692	59.8467	92.1462	83.8824	43.7688	69.9907	100.407	88.4128	80.2259	109.692	38.9556	44.0558	41.5295	72.2838	32.4676	57.4837	53.3641	82.5636	52.282	PREDICTED: uncharacterized protein At4g14450, chloroplastic-like	AT4G14450.1
Ghir_D02G004310	1.43883	1.50128	0.310244	0.598675	47.8306	1.71058	0.483648	3.53682	0.000404972	0.00648942	Up	4.88857	1.6919	1.55776	13.3832	5.11501	15.1715	9.25659	NA	27.6982	18.8992	4.16399	3.66115	4.93749	1.28672	2.40032	1.88223	0.662416	0.494576	0.162506	4.63412	2.89392	5.97663	4.51619	5.48562	1.74834	4.61724	3.76977	1.94394	ethylene-responsive transcription factor ERF096-like	AT5G43410.1
Ghir_D02G004320	3.21622	1.92732	0.952892	1.07409	88.9636	1.37683	0.365472	3.76726	0.00016505	0.00295438	Up	0	0.142292	0.185915	0.778949	1.27767	0.153702	0.364727	NA	0.727402	0.806908	0.330866	0.151002	0.467332	0.107628	0.317305	0.653991	0.417038	0.757982	2.76072	0.434148	0.0559157	0.051336	0.237692	0.792012	0.587168	0.608635	1.14174	1.00514	ethylene-responsive transcription factor 1B	AT3G23240.1
Ghir_D02G006550	2.75071	3.50976	1.19665	1.26778	108.214	1.38117	0.31121	4.43808	9.07643e-06	0.000227773	Up	0.85415	1.05711	0.00675951	0.125568	0	0.221277	0.52863	NA	0.0523405	0	0.242292	0.432309	0.392672	0.900217	0.768431	0.0244779	0.651609	0.255993	0.924689	0.779933	1.17315	0.42011	0.896227	0.0832327	0.177601	0.237088	0.670882	0.313056	aspartic proteinase oryzasin-1-like isoform X2	AT1G62290.1
Ghir_D02G007240	16.6736	19.0298	7.77826	7.04324	626.363	1.30888	0.137011	9.55309	1.25889e-21	1.86661e-19	Up	434.648	238.25	66.8921	553.234	600.051	649.777	309.23	NA	823.305	1005.63	569.507	421.65	468.623	204.522	473.762	426.756	354.621	238.89	248.858	542.332	348.995	458.734	500.45	538.876	499.408	502.048	537.817	506.011	U-box domain-containing protein 29-like	AT3G18710.1
Ghir_D02G007330	2.13709	2.51566	0.288084	0.193689	63.9819	3.32924	0.467309	7.12427	1.04633e-12	7.48339e-11	Up	1.51592	0.741912	0.248785	1.05211	1.1721	0.85762	0.647528	NA	1.24765	1.13517	57.4626	101.134	63.7425	16.7517	31.6981	31.0983	64.7899	35.4681	51.1857	63.0959	43.7053	46.4599	75.6639	35.2079	71.886	65.6267	82.3494	57.3271	alcohol dehydrogenase class-P-like	AT1G77120.1
Ghir_D02G007350	5.05708	4.88931	2.41547	2.09536	179.137	1.18245	0.236846	4.99248	5.96096e-07	1.87641e-05	Up	4.87622	11.569	3.80636	27.5999	17.1766	2.80955	9.38193	NA	6.35569	4.76713	98.5436	211.12	133.207	48.3684	77.6047	121.287	133.567	110.751	94.0661	39.3007	35.5305	39.457	77.6233	35.6783	82.4616	60.5639	45.3454	50.2117	alcohol dehydrogenase class-P-like	AT1G77120.1
Ghir_D02G007850	2.24289	2.63739	1.21882	1.02127	88.2112	1.16649	0.337375	3.45754	0.000545127	0.00836331	Up	7.76956	2.87853	1.90996	10.924	17.4059	16.3408	9.54641	NA	17.6176	28.3783	23.9729	25.2901	44.7778	7.06975	32.3601	5.71597	16.468	3.83338	8.65744	25.8579	10.0999	37.7551	21.8519	31.6982	6.57555	28.2152	35.2167	29.9271	probable calcium-binding protein CML44	AT1G21550.1
Ghir_D02G008290	798.532	800.082	376.68	383.751	29229.3	1.10959	0.0432649	25.6464	4.64249e-145	5.64457e-141	Up	85.9776	35.1185	10.6646	115.864	60.006	106.887	56.1343	NA	131.65	104.653	359.764	274.16	300.002	85.2442	182.279	103.674	132.596	107.858	156.451	340.815	179.416	330.196	287.946	240.51	197.555	271.539	319.334	285.068	nitrate reductase [NADH]-like	AT1G77760.1
Ghir_D02G008480	1.01565	0.852079	1.99442	2.48274	77.8839	-1.22843	0.364347	-3.37159	0.000747359	0.0109314	Down	4.5363	15.4293	7.21416	2.5547	2.37582	3.30141	11.4196	NA	0.931339	2.06801	1.50661	6.70928	5.50222	16.3945	1.85392	8.06727	4.20005	5.6847	2.85884	2.41747	2.53761	1.48971	3.83382	0.907343	1.79308	1.53972	3.98421	2.74981	BAG family molecular chaperone regulator 3	AT1G78170.1
Ghir_D02G008540	3.19506	2.57653	0.531847	0.528243	85.0212	2.482	0.371318	6.68428	2.32061e-11	1.40558e-09	Up	1.70173	0.603971	0.457081	1.35275	2.22323	0.75647	0.391183	NA	1.12026	2.76365	5.33368	4.25794	6.64328	1.80836	2.94345	0.581459	1.08356	0.698713	2.2973	4.38365	1.36286	4.71007	2.37681	4.02054	0.441312	2.21702	3.83236	1.9068	PREDICTED: uncharacterized protein LOC107908327	AT1G35210.1
Ghir_D02G009530	4.25303	5.57909	2.50411	1.76081	174.65	1.25231	0.263337	4.75556	1.97902e-06	5.70187e-05	Up	0.432127	1.83582	0.603413	0.679397	3.92326	0.750806	1.82624	NA	0.855454	1.37711	1.04855	0.63351	0.223373	0.222254	0	0.470707	0.383224	0.325859	0.725027	0.493073	1.20957	0.502863	0.550672	0.239931	0.222842	0.476635	0.681501	0.429112	probable calcium-binding protein CML41	AT3G50770.1
Ghir_D02G010060	1.71391	1.98819	0.753449	0.598675	62.6901	1.49832	0.403483	3.71346	0.000204445	0.0035689	Up	6.08344	3.84024	1.32402	14.9948	19.1461	20.7736	9.72001	NA	42.5922	51.006	54.5122	31.4804	69.211	10.5541	64.9416	14.1609	26.3697	7.23175	7.65018	51.1321	19.3207	66.3916	26.8007	71.7676	19.137	41.6638	20.5607	42.1933	Elongation factor G	AT1G30755.1
Ghir_D02G010110	0.973329	1.54186	2.70355	3.06381	101.652	-1.15999	0.332188	-3.49197	0.000479466	0.00748102	Down	7.99428	9.47264	2.12764	11.3984	90.5087	25.97	14.3195	NA	58.1444	243.15	6.34365	6.33938	11.9739	2.59801	11.2958	6.81689	2.79324	1.28703	0.403534	7.73168	5.01229	17.5318	7.33824	21.0553	2.40161	6.51382	2.98167	4.07219	splicing factor, proline- and glutamine-rich	NA
Ghir_D02G010280	1.01565	1.82588	0.487526	0.404986	46.3469	1.71504	0.498198	3.44248	0.00057641	0.00875489	Up	1.37065	0.796346	0.362781	4.23654	8.44743	1.5303	3.07992	NA	6.64097	20.9258	26.0063	19.4199	19.6824	2.60556	11.2999	1.07875	7.75113	3.25002	9.84244	29.1959	9.89108	18.4592	9.77004	10.8429	2.08851	11.3445	10.9097	16.8303	probable serine/threonine-protein kinase NAK	AT1G76360.1
Ghir_D02G013720	24.3967	26.6782	4.6315	4.61332	750.641	2.50349	0.131158	19.0876	3.20254e-81	5.99048e-78	Up	7.1701	2.56581	1.67333	15.925	2.54037	7.68758	8.38827	NA	20.8743	9.68494	41.3339	19.095	24.7204	1.51682	11.752	5.49062	19.7206	5.75446	8.31517	44.2354	14.7694	25.5362	7.35495	22.4703	20.4808	37.8136	21.9577	29.5429	protein DETOXIFICATION 40-like	AT3G21690.1
Ghir_D02G013900	0.528983	0.42604	0.0886411	0.0704324	13.8675	2.63295	0.912929	2.88407	0.00392571	0.0432791	Up	3.23846	4.56843	1.18252	9.22822	16.8306	5.19432	3.29653	NA	11.9129	19.0099	16.634	7.32905	16.551	5.88005	29.1901	15.0362	27.2296	15.2479	29.0424	16.9974	5.59602	17.9274	7.90539	26.9283	11.4972	18.8382	9.65335	21.1116	Electron transporter, putative	AT3G11920.1
Ghir_D02G013950	1.90434	2.35336	4.80878	5.0007	172.599	-1.16624	0.245605	-4.74841	2.0502e-06	5.88255e-05	Down	0	0.0648226	0.0249276	0.188118	0	0	0.472548	NA	0.0933815	0	1.70455	6.24453	1.87293	2.90587	0	0.552815	0.134458	0.453618	0.830341	0.828163	4.39346	2.1704	4.81492	0.364835	0.640188	0.0869478	0.526476	0.25435	gibberellin 2-beta-dioxygenase 8-like	AT4G21200.1
Ghir_D02G014190	0.825214	0.730354	2.10523	2.04254	69.9087	-1.3772	0.378056	-3.64284	0.000269647	0.00453929	Down	0	0.129008	0.0641669	0.145135	0.350342	0.245068	0.295724	NA	0.313559	0.145343	3.00526	0.218557	1.06252	0.508603	0.306363	0.262945	0	0.174954	0	0.676979	0.728509	0.82053	0.46493	0.218707	0.574008	0.446048	0.262633	0.581575	type IV inositol polyphosphate 5-phosphatase 9-like	AT2G01900.1
Ghir_D02G014670	26.8089	24.5886	11.0358	10.5649	905.04	1.28924	0.113357	11.3732	5.68693e-30	1.41111e-27	Up	31.3672	16.7534	7.90685	36.0058	28.7977	42.1111	36.1638	NA	41.1182	46.3041	105.87	88.8244	79.2496	28.1288	52.9784	34.4482	57.1024	34.5135	75.6652	95.5827	53.6695	60.2946	64.1848	49.105	47.1652	76.6629	83.0259	85.6954	protein PLANT CADMIUM RESISTANCE 2-like	AT1G14870.1
Ghir_D02G014750	0.804055	0.689779	2.79219	2.25384	80.0132	-1.71536	0.36525	-4.6964	2.64793e-06	7.4139e-05	Down	12.7251	5.8283	2.31769	21.1992	38.9349	20.2524	7.95473	NA	32.2642	64.1754	5.16102	2.46782	4.45687	1.01321	9.52903	3.14707	4.85558	1.57772	1.66627	2.00088	3.21453	2.7091	1.73287	4.32822	1.75316	2.54857	1.14093	2.48911	21 kDa protein-like	AT1G14890.1
Ghir_D02G015810	2.70839	2.35336	0.709129	0.598675	79.1514	1.99589	0.36873	5.41289	6.20141e-08	2.34525e-06	Up	117.678	45.852	22.3898	189.973	194.255	161.137	84.4237	NA	264.677	364.755	33.8789	20.5887	29.8206	6.2984	24.6494	18.3051	21.3358	18.5487	14.4986	40.5898	23.9729	36.3014	23.7436	32.191	27.3197	27.3269	18.0728	25.7459	PREDICTED: uncharacterized protein LOC107886512	AT3G48140.1
Ghir_D02G015820	7.95591	9.12942	4.47638	3.43358	309.602	1.15585	0.194198	5.9519	2.65042e-09	1.22413e-07	Up	0	0.0924973	0.0374416	0.440685	0	0	0.0906613	NA	0.0321276	0.169137	4.76531	9.9659	4.22588	5.78238	3.05819	3.29018	3.56111	4.13554	7.50686	5.61749	6.1859	5.70436	4.34062	4.35273	3.5249	4.00381	2.73303	3.09009	putative ABC transporter C family member 15	AT3G13080.1
Ghir_D02G016170	2.47564	2.27221	0.952892	1.23257	85.955	1.14921	0.343668	3.34395	0.000825934	0.0119018	Up	3.51252	3.51078	1.80783	5.42658	9.25039	4.81085	5.00239	NA	4.38579	6.23464	6.49839	9.31376	7.22674	3.34454	5.93737	4.34179	3.15336	2.50346	4.54327	5.37397	5.76576	5.11372	7.85327	8.19552	3.1286	3.94212	3.97283	5.99584	uncharacterized WD repeat-containing protein alr3466-like	AT1G24530.1
Ghir_D02G017450	5.90345	6.43117	13.5178	12.0968	465.674	-1.01415	0.152127	-6.66648	2.62015e-11	1.56546e-09	Down	9.08151	20.8092	5.20428	4.56032	1.42452	2.92373	13.4598	NA	2.14458	0.634186	19.1524	44.424	14.852	12.6128	1.7053	3.66272	2.70708	2.28805	3.95647	11.6967	23.2464	21.929	28.3227	1.46819	1.28569	1.68919	1.95735	1.76093	transcription factor BPE	AT1G59640.2
Ghir_D02G017530	28.015	28.7475	12.1882	12.7835	1013.19	1.22092	0.106172	11.4995	1.32634e-30	3.44948e-28	Up	211.125	150.867	53.1591	255.822	207.302	210.688	137.887	NA	255.134	287.687	358.258	358.89	375.445	162.849	309.215	292.123	265.738	263.787	278.64	343.278	260.595	317.79	363.637	311.011	366.861	331.189	406.994	303.416	Actin cross-linking protein, putative	AT1G27100.1
Ghir_D02G017580	27.7399	29.0316	14.2047	14.2273	1055.34	1.03525	0.103108	10.0405	1.01176e-23	1.7326e-21	Up	11.1771	7.54441	12.0495	19.2797	24.3334	6.17677	9.71802	NA	21.3075	30.7317	32.6198	18.018	22.1699	11.464	20.4621	18.7249	18.2161	23.6392	15.7321	36.0597	27.2442	32.9213	29.5055	56.2563	34.3424	20.9993	14.181	27.9509	homocysteine S-methyltransferase 1	AT3G25900.1
Ghir_D02G017740	2.96231	3.34745	1.68418	1.46147	117.09	1.0461	0.291342	3.59061	0.000329904	0.00541679	Up	6.13744	9.01481	3.48755	10.0607	7.21361	4.3915	4.42276	NA	3.04953	2.54983	48.0725	61.0046	54.7581	41.2565	30.6507	31.8035	27.3595	34.0698	67.7412	31.5885	20.1044	28.5845	42.6233	15.7029	11.9592	16.0244	29.7303	24.8177	Core-2/I-branching beta-1,6-N-acetylglucosaminyltransferase family protein isoform 1	AT1G68390.1
Ghir_D02G017810	1.48115	2.55624	0.620488	0.545851	64.6191	1.83385	0.429621	4.26854	1.96759e-05	0.000456328	Up	10.3513	4.28464	2.07931	14.3256	5.31785	8.2663	4.38471	NA	14.0241	7.40128	6.56371	5.65127	7.94654	2.06274	5.53538	4.20993	6.55055	2.07963	2.90734	6.12916	4.56573	7.81615	4.58303	8.61779	5.03621	9.18807	7.42463	7.40582	PREDICTED: uncharacterized protein LOC105794775	AT1G68430.1
Ghir_D02G018060	31.4639	29.9242	11.7006	11.0931	1044.37	1.46832	0.1056	13.9045	5.94515e-44	2.65263e-41	Up	64.1934	28.257	12.1257	84.3676	55.4829	88.0819	53.8837	NA	125.531	90.6669	106.516	100.966	122.99	32.6954	106.493	100.924	135.36	75.742	59.4984	131.336	62.2041	119.282	82.0277	176.011	161.601	189.218	138.222	127.268	NAC domain-containing protein 83-like	AT5G13180.1
Ghir_D02G019060	2.64492	2.6171	1.37394	1.0917	95.7206	1.13793	0.322742	3.52581	0.00042219	0.00672544	Up	0.722801	1.61799	0.483996	0.427792	0.315179	0.676242	0.557292	NA	0.295592	0	1.55865	4.2731	1.33535	1.65402	0.971215	6.55781	2.30199	6.50648	5.48279	1.86808	2.47574	1.40726	4.77326	0.541982	3.34415	2.40517	16.135	2.5934	hypothetical protein GOBAR_DD34624	AT4G10265.1
Ghir_D02G020210	8.04055	7.8513	4.45422	3.68009	297.468	1.00893	0.187951	5.36807	7.95836e-08	2.95682e-06	Up	61.0833	27.6478	10.4041	78.791	103.152	87.9034	45.1641	NA	117.404	179.575	67.4608	56.6815	60.0158	23.8816	44.0863	35.8772	26.8084	24.0864	15.7121	75.3102	39.202	55.29	43.7477	54.9947	48.6302	52.7338	55.1213	42.4596	probable serine/threonine-protein kinase Cx32, chloroplastic	AT2G17220.1
Ghir_D02G020410	9.66981	9.31201	1.92794	2.69404	293.514	2.0642	0.20784	9.93168	3.03109e-23	5.08324e-21	Up	8.83907	1.18984	1.97801	18.6867	6.75337	37.1122	17.2506	NA	62.3464	35.443	100.374	102.629	128.357	7.60198	53.1401	5.84836	17.0698	2.88273	4.3147	58.2982	24.3225	111.531	50.5345	110.642	25.336	73.4411	112.27	33.3414	bacterial-induced peroxidase	AT5G64120.1
Ghir_D02G020420	2.05246	2.2925	0.398885	0.510635	65.3678	2.28386	0.414083	5.51545	3.47889e-08	1.35788e-06	Up	0.90778	1.7449	0.663197	2.94274	1.12666	2.71897	1.89398	NA	5.56756	10.4827	6.39291	7.12851	8.39376	1.38389	4.90943	3.2216	4.64931	3.03339	0.725027	3.21012	1.5729	4.68229	2.70919	7.42719	4.64355	5.37507	11.9811	5.09468	bacterial-induced peroxidase	AT5G64120.1
Ghir_D02G020520	11.8915	11.6451	6.42648	5.58177	440.124	1.01225	0.155005	6.53039	6.55966e-11	3.75763e-09	Up	47.4668	27.2991	12.8896	57.5488	85.9937	37.5378	32.3988	NA	54.0688	118.103	61.8573	40.7199	85.0654	23.4943	95.9287	73.3361	96.0642	58.7442	77.0767	82.1036	58.1972	74.7174	55.2917	90.4922	52.7858	64.83	50.2975	66.7909	ubiquinol oxidase, mitochondrial-like	AT5G64210.1
Ghir_D02G020760	39.568	35.7873	19.9221	18.3829	1407.57	1.01556	0.0966349	10.5092	7.83214e-26	1.52975e-23	Up	164.304	108.215	36.9481	261.962	273.554	258.355	126.092	NA	303.541	424.881	470.504	341.03	410.324	140.274	294.531	191.793	262.016	132.867	187.049	453.368	238.79	404.985	326.308	349.312	233.703	386.029	297.368	308.534	bifunctional riboflavin biosynthesis protein RIBA 1, chloroplastic-like	AT5G64300.1
Ghir_D02G020840	4.88781	6.37031	2.77003	2.41231	203.676	1.16108	0.234811	4.94476	7.6237e-07	2.35859e-05	Up	56.8381	60.1696	25.4176	44.8766	140.887	52.9117	67.2168	NA	54.221	80.9635	126.742	91.6031	153.915	66.2917	303.284	107.887	110.397	107.482	125.845	124.977	88.9635	136.118	160.702	179.656	91.5979	61.621	87.7298	109.447	mitochondrial uncoupling protein 5-like	AT2G22500.1
Ghir_D02G023640	2.30637	2.9417	7.99986	6.00436	235.762	-1.3726	0.229122	-5.99069	2.08954e-09	9.84699e-08	Down	9.39547	54.8496	2.79595	5.24144	9.14141	6.31743	46.4595	NA	8.66585	27.0638	3.57256	2.06742	1.98583	3.26822	1.86129	1.63764	4.26903	1.08354	10.3914	4.66404	3.67838	3.07428	4.55788	0.302522	0.6314	1.51059	3.45224	4.06505	chaperone protein dnaJ 11, chloroplastic-like	AT2G17880.1
Ghir_D03G000080	10.5373	12.3349	2.39331	2.69404	347.707	2.2019	0.187927	11.7168	1.04576e-31	2.82553e-29	Up	6.40071	8.0807	2.28595	15.854	49.0791	7.05625	9.04081	NA	17.5737	71.7227	32.2269	5.82484	34.7792	2.93148	46.3957	10.7961	16.656	14.13	25.1953	26.4491	11.361	24.5417	10.0949	35.1035	9.29357	11.4863	11.7359	14.7384	protein PIN-LIKES 7-like	AT2G17500.1
Ghir_D03G000400	0.0846373	0.243451	0.731289	0.73954	21.9987	-2.12121	0.728009	-2.91372	0.00357153	0.0401149	Down	0	0	0	0.0639698	0	0	0.37411	NA	0.209164	0	0	0	0	0.262924	0	0.0608942	0.0560244	0.0582678	0.687525	0	0.122693	0	0.140017	0.166493	0.0666845	0.189578	0	0.416577	PREDICTED: uncharacterized protein LOC107937803	AT2G17680.1
Ghir_D03G000410	0.296231	0.324602	0.864251	1.0917	31.5879	-1.6217	0.570644	-2.84188	0.00448486	0.0480044	Down	0	0.335408	0	0	0	0	0.204223	NA	0.0345186	0	0	0	0.148781	0.155909	0.116331	0.0179076	0.146527	0.139683	0.212508	0.0624904	0.0905657	0.025668	0.0107706	0.145962	0.0991017	0	0.361335	0.0911694	PREDICTED: uncharacterized protein LOC107937817	AT4G35690.1
Ghir_D03G001640	1.26956	1.15639	4.18829	3.08142	118.655	-1.54067	0.305627	-5.04101	4.63073e-07	1.48654e-05	Down	3.99278	1.42187	0.421699	0.894479	0	1.11751	3.88106	NA	1.06098	0	0.186229	0	0.286848	0.0960176	0.549927	0.0489558	0.162703	0.0698913	1.51256	0.151413	0.0554571	0.141472	0	0	0.308784	1.12057	0	0.653401	homeobox-leucine zipper protein ATHB-40-like	AT4G36740.1
Ghir_D03G002300	10.8759	12.558	5.20766	4.89505	415.692	1.2534	0.162782	7.69988	1.36196e-14	1.16002e-12	Up	114.552	63.4145	20.0001	194.746	232.654	98.7212	54.9868	NA	173.746	213.648	540.404	270.255	368.59	58.894	242.527	94.2806	184.116	102.485	159.592	494.743	188.976	378.114	167.939	271.271	117.887	263.894	143.992	193.697	heat shock factor protein HSF24-like	AT4G36990.1
Ghir_D03G002390	1.45999	1.50128	0.376725	0.28173	45.0016	2.21794	0.493238	4.49668	6.90212e-06	0.000176859	Up	0	0.536557	0.0506537	0.0430473	1.32332	0	0.279854	NA	0.281298	0.869018	1.49443	1.02057	0.445938	0.269513	0.642218	0.120736	0.416706	0.221348	0.328185	0.82293	0.436922	1.33243	0.415089	0.750728	0	0.349241	1.03161	0.695537	glutamate receptor 3.6-like	AT1G42540.1
Ghir_D03G004140	8.97156	9.4946	18.1049	20.5486	701.43	-1.02996	0.130785	-7.8752	3.40202e-15	3.04703e-13	Down	0.550406	3.56611	0.750693	1.37128	0.114103	1.44793	7.96086	NA	1.08062	2.13564	1.09038	19.2112	8.72178	9.58437	0.767352	1.02363	1.83904	0.745357	2.60723	1.40266	14.3097	9.41413	14.4212	0.791071	0.870114	0.634901	0.252518	1.35762	cytosolic sulfotransferase 16-like	AT1G74100.1
Ghir_D03G004750	3.97795	4.40241	0.77561	0.721932	122.923	2.52489	0.3076	8.20837	2.24213e-16	2.25763e-14	Up	2.42408	1.15193	0.207826	1.31356	0.803214	1.85308	0.41808	NA	1.07575	2.8472	1.45967	4.01823	2.42348	1.24	1.43286	0.571324	1.15689	0.86788	3.9032	1.76337	1.14983	2.23723	3.12587	1.55794	0.30912	3.12862	2.0357	2.2165	probable WRKY transcription factor 51	AT5G64810.1
Ghir_D03G004870	0.528983	0.750641	0.132962	0.140865	19.3193	2.25996	0.754513	2.99526	0.00274212	0.0325031	Up	11.6832	4.10474	2.38836	9.54228	4.91103	13.3583	7.37841	NA	13.117	6.08766	13.4518	17.8711	16.8934	4.96319	12.4289	7.13262	8.25897	4.01677	9.06678	10.483	4.93732	8.17675	13.0083	7.91538	5.50277	10.2811	12.7757	9.28136	PREDICTED: uncharacterized protein LOC107950920	NA
Ghir_D03G005180	9.22547	10.1032	3.39052	3.55684	326.064	1.51232	0.180756	8.36665	5.92798e-17	6.26702e-15	Up	3.40989	4.2054	3.49106	3.65929	2.21056	4.53988	2.42329	NA	2.47515	1.4312	5.48739	9.31409	3.54927	1.4444	5.79524	3.98263	7.83771	2.8425	8.38939	4.62617	7.97056	4.47849	6.88366	3.35809	2.31754	1.24348	1.3704	1.80981	xyloglucan endotransglucosylase/hydrolase protein 22-like	AT5G57560.1
Ghir_D03G006470	0.296231	0.263739	0.886411	1.00366	30.0133	-1.72024	0.585281	-2.93916	0.003291	0.0376421	Down	0.493521	0.525622	0.238811	0.599187	0.71992	1.36102	0.63428	NA	1.28964	0.882708	0.956417	0.631639	1.20012	0.275761	0.348992	0.365365	0	0.0933386	0	0.863712	1.28812	0.983998	0.59386	0.35432	0.376813	0.254788	0.0440914	0.121138	bidirectional sugar transporter SWEET1-like isoform X2	AT1G21460.1
Ghir_D03G006560	36.7749	41.1433	12.8751	12.6602	1284.25	1.64761	0.101548	16.225	3.35924e-59	2.8662e-56	Up	314.588	172.32	58.9626	451.621	372.296	236.877	106.629	NA	246.127	263.625	219.749	225.247	238.825	90.1106	154.028	127.617	144.328	128.03	204.21	177.028	137.597	179.202	210.336	156.324	134.987	158.711	188.461	160.57	PREDICTED: uncharacterized protein LOC107949526	AT1G31130.1
Ghir_D03G007340	15.1501	13.7753	3.74509	3.99704	455.677	1.93654	0.159215	12.1631	4.88942e-34	1.45885e-31	Up	8.89316	13.7681	2.75002	23.8895	19.6271	30.0548	26.3714	NA	57.8292	129.283	133.366	40.8483	157.011	13.073	115.068	32.4382	115.34	16.9256	41.3178	113.875	49.9241	179.813	53.0104	236.371	110.437	275.83	132.051	186.125	pleiotropic drug resistance protein 1-like	AT1G15520.1
Ghir_D03G007820	24.9257	23.6553	8.59819	7.11367	798.052	1.67159	0.126104	13.2556	4.18855e-40	1.65615e-37	Up	37.5711	27.567	11.3349	81.252	83.6905	41.0136	33.3365	NA	89.2851	109.04	142.204	166.98	131.076	36.4827	80.2304	60.4141	84.9254	44.714	63.9626	145.294	74.4116	112.299	98.7803	105.885	71.4951	81.6391	88.8835	76.2309	EGF domain-specific O-linked N-acetylglucosamine transferase-like isoform X2	AT2G41640.1
Ghir_D03G008810	1.98898	1.88675	0.354564	0.140865	54.4307	3.04536	0.504682	6.03422	1.5973e-09	7.65353e-08	Up	0	0	0	0.0707314	0	0.0561337	0	NA	0.582849	0.629103	0.247462	0	0.223205	0	0	0	0	0	0	0	0.0113207	0	0	0.119965	0.0334263	0.179382	0.165343	0	disease resistance response protein 206-like	AT1G64160.1
Ghir_D03G009370	1.01565	1.39984	2.79219	2.78208	98.0148	-1.16735	0.325453	-3.58684	0.000334711	0.00548461	Down	0.874901	8.38088	0.424461	3.25042	0.781658	1.5181	7.9543	NA	2.02217	2.81452	1.32521	1.23685	3.59154	28.079	7.56869	6.27248	5.02955	6.55085	6.91509	3.51444	11.0922	4.0178	12.6064	5.20852	6.08037	5.7523	2.89441	2.80109	endoglucanase CX-like	AT4G02290.1
Ghir_D03G011950	1.3542	1.56215	0.664808	0.387378	49.2084	1.52531	0.467217	3.26467	0.00109592	0.0151504	Up	8.90145	8.57276	3.16531	45.4175	24.5236	27.6291	22.6691	NA	80.42	42.2293	8.0036	4.88665	9.87299	1.31127	19.8921	5.30392	27.9652	9.79095	15.6451	15.3187	4.39346	9.94059	4.60505	18.3948	6.91795	20.4446	15.245	28.5757	21 kDa protein-like	AT5G62360.1
Ghir_D03G012820	8.46373	9.45402	4.7423	4.24355	333.163	1.0365	0.177595	5.83632	5.33678e-09	2.35525e-07	Up	62.7184	28.0411	9.97072	71.7851	117.81	63.0041	28.292	NA	84.1811	143.981	51.697	27.023	64.6657	19.0119	76.5005	56.3027	70.9263	40.9747	44.1884	52.8068	33.1216	52.2567	27.7183	83.4633	75.2583	77.3775	33.1452	71.7795	AAA-ATPase At2g46620-like	AT2G46620.1
Ghir_D03G014240	4.16839	4.01695	1.75066	1.69038	144.145	1.28869	0.262224	4.91445	8.90303e-07	2.7318e-05	Up	1120.69	435.396	167.24	995.724	722.14	1024.34	359.024	NA	703.743	392.534	564.529	525.834	619.425	175.095	454.104	359.533	340.198	314.162	516.008	419.093	332.279	372.257	477.512	337.962	317.22	422.275	508.37	397.865	zinc finger protein ZAT12-like	AT5G59820.1
Ghir_D03G015780	66.1441	72.3253	32.0438	30.6557	2492.94	1.18179	0.0775173	15.2455	1.7645e-52	1.19187e-49	Up	844.907	430.407	127.046	971.563	1067.78	532.411	274.452	NA	564.717	723.183	1015.13	893.238	1047.52	418.898	801.331	1026.66	1001.87	587.498	934.949	962.403	449.684	822.357	649.349	802.944	692.664	986.462	705.467	881.654	probable WRKY transcription factor 25	AT2G38470.1
Ghir_D03G017450	0.825214	0.973805	2.19387	2.48274	79.4256	-1.3421	0.357932	-3.74959	0.000177123	0.00313586	Down	3.46379	2.69654	0.306746	1.28185	0.469824	1.09104	4.21538	NA	0.362634	0.117192	0.300886	0.969292	0.233986	3.05584	1.39568	3.18608	1.59428	2.72629	2.34603	0.48905	2.32822	0.614764	0.815448	0.458251	0.850879	1.18275	1.82526	0.743893	21 kDa protein-like	AT5G62360.1
Ghir_D03G018010	1.39652	2.00847	0.576167	0.669108	57.7032	1.48462	0.429379	3.45759	0.000545022	0.00836331	Up	2.68666	0.425781	0.57475	2.32785	0	6.76731	2.79015	NA	4.24061	0.982243	1.70937	1.92697	2.13064	0.731266	2.53934	2.77086	3.00975	1.29301	1.05051	1.09697	1.13908	1.34924	1.19838	3.38819	4.2969	2.76752	6.77795	4.64591	putative RING-H2 finger protein ATL21A	AT5G53110.1
Ghir_D03G018170	105.395	100.85	237.447	244.383	8441.75	-1.18671	0.0544583	-21.7912	2.81067e-105	1.05149e-101	Down	15.2508	255.308	8.48083	17.6189	7.85652	27.7648	99.5596	NA	18.0428	4.17669	0.993184	71.6311	38.2034	218.904	15.8494	25.8088	31.1238	12.9821	34.5656	8.34615	112.872	56.8878	144.067	26.8436	38.5563	36.7714	83.634	17.8014	protein SIEVE ELEMENT OCCLUSION B-like	AT3G01680.1
Ghir_D03G018950	15.7849	14.8911	6.20488	6.67347	540.079	1.28746	0.14211	9.05963	1.30888e-19	1.67959e-17	Up	5.43217	2.135	1.56628	7.41248	14.5958	7.31901	6.01686	NA	16.7595	41.3196	35.2626	36.8578	50.5922	22.3639	33.3938	11.1281	15.9296	9.5567	16.2185	38.5705	22.5541	66.1002	55.7738	49.2134	7.95742	17.1353	15.8503	28.137	4-coumarate--CoA ligase-like 6	AT4G19010.1
Ghir_D04G000340	0.677099	1.13611	1.99442	2.21862	73.95	-1.1785	0.385499	-3.05707	0.00223511	0.0274501	Down	1.55007	3.75332	0.159582	1.24979	0.0703098	2.56832	2.89188	NA	0.884541	0	0.599929	1.88972	0.871593	1.48538	1.64371	1.38464	1.07892	1.41566	1.51256	0.653425	1.12106	0.523397	0.420316	0.364669	1.19986	1.33989	0.23148	2.61022	tetraspanin-6	AT3G12090.1
Ghir_D04G001300	14.8539	14.2216	1.2853	1.0917	392.197	3.65841	0.1998	18.3103	6.84448e-75	1.00871e-71	Up	24.3852	19.5192	4.65601	20.7194	19.114	8.57659	11.6048	NA	10.9605	3.50254	1.19929	1.4219	1.25382	3.6121	1.80491	7.36185	8.11495	12.4721	27.8076	1.01173	3.58151	0.806149	3.62271	3.06246	7.43172	3.89045	5.64558	8.98185	probable WRKY transcription factor 70	AT3G56400.1
Ghir_D04G001310	1.18492	1.56215	0.487526	0.105649	41.4929	2.29282	0.595242	3.85191	0.000117199	0.00218721	Up	0.469055	0	0.116985	0.376337	0.687789	0	0.0717	NA	0.335961	0	9.05568	5.67804	5.93999	4.6497	2.79946	0.994469	4.0941	2.49262	3.60452	10.05	4.67029	5.22207	4.19912	2.96611	1.53208	1.00011	1.80251	1.16247	WRKY transcription factor 55-like	AT2G40740.1
Ghir_D04G001580	2.34869	2.75911	1.15233	1.21496	92.6328	1.14573	0.327531	3.49809	0.000468609	0.00734225	Up	85.4823	33.4882	28.7725	66.6975	43.2691	71.6637	42.1943	NA	70.618	48.1073	27.9781	31.2293	28.203	24.9638	28.8997	57.6745	16.1938	25.9292	16.7842	16.2791	15.825	16.239	27.6501	19.1071	27.299	22.3696	34.7113	22.7751	hypothetical protein B456_012G016800	NA
Ghir_D04G002160	3.78752	2.86055	0.997212	1.14453	109.158	1.66668	0.318424	5.23414	1.6575e-07	5.82029e-06	Up	41.57	20.9085	5.11625	57.2048	80.5807	17.6372	9.03313	NA	28.7789	53.7086	198.498	213.099	174.434	115.3	102.936	110.38	115.6	158.7	197.72	161.163	135.2	139.281	179.535	117.654	114.842	113.34	145.324	91.475	phospholipid-transporting ATPase 1	AT5G04930.1
Ghir_D04G002660	22.1538	24.7915	9.77268	10.7409	836.299	1.22968	0.121807	10.0953	5.79443e-24	1.01369e-21	Up	630.168	281.067	83.3741	749.545	895.843	457.985	184.534	NA	441.55	587.598	115.629	130.73	187.132	76.6779	185.059	212.533	212.361	201.975	218.436	131.102	92.2589	153.746	130.555	216.885	226.465	222.492	194.398	235.282	probable tyrosine-protein phosphatase At1g05000	AT3G02800.1
Ghir_D04G004210	2.53912	2.88084	1.24098	1.32061	98.9004	1.11718	0.315917	3.53631	0.000405761	0.00649566	Up	6.43594	6.36519	3.18383	11.2221	26.2162	3.33336	4.7652	NA	7.8398	22.9402	15.8781	5.751	11.7601	3.98543	6.43025	5.95153	9.44453	7.21071	16.0873	11.281	5.68262	10.0012	5.43101	10.7148	3.5833	4.57456	5.14502	10.4486	heat stress transcription factor A-4b-like	AT5G45710.1
Ghir_D04G004670	1.73507	1.03467	3.5678	3.68009	122.836	-1.35262	0.310435	-4.35716	1.31759e-05	0.000319599	Down	0.346387	5.85953	0.39013	0.451989	0.220672	0.602642	8.75342	NA	0.614025	0.645854	0.647035	2.93205	1.3927	3.21681	1.00797	0.789821	1.39995	1.32814	2.54932	1.26338	4.21815	0.832836	2.2142	0.572779	1.04275	1.14841	1.97504	2.13102	UDP-glycosyltransferase 83A1-like	AT3G02100.1
Ghir_D04G005120	1.71391	2.53595	0.576167	0.73954	69.1226	1.72158	0.40466	4.25439	2.09618e-05	0.000481104	Up	30.7747	17.9534	10.3767	25.9752	35.4178	15.6847	18.2289	NA	15.6399	21.0069	95.1166	114.191	131.251	63.0938	58.7137	43.8476	49.685	29.0441	60.7709	78.2896	54.5975	85.1739	108.576	52.9653	25.7611	60.7571	104.952	69.7929	probable calcium-binding protein CML45	AT5G39670.1
Ghir_D04G005190	0.444346	0.486902	1.5069	1.49669	48.188	-1.65112	0.459904	-3.59013	0.000330508	0.00542306	Down	9.73406	98.4552	4.23522	7.73389	47.4929	6.82222	71.7112	NA	2.04853	9.64641	0.0668636	2.10535	12.2434	108.861	27.1993	6.41312	9.40978	2.84222	5.69366	0.0575375	1.83408	10.5449	19.4191	9.16185	1.84888	1.42874	1.78795	0.854898	---NA---	NA
Ghir_D04G005510	3.0681	3.14458	1.70634	1.17974	112.685	1.15412	0.306582	3.76447	0.000166906	0.00298101	Up	10.6587	2.79274	1.3299	11.772	13.4904	4.01239	2.60708	NA	5.91451	10.6507	17.6102	16.6952	24.7517	12.4777	29.4174	22.0327	22.5345	25.1632	19.0395	13.6435	11.6086	13.0071	16.8475	23.8595	24.3767	16.0742	21.0733	16.0961	inactive LRR receptor-like serine/threonine-protein kinase BIR2 isoform X1	AT3G28450.1
Ghir_D04G005530	2.0313	1.66358	4.23261	4.38442	151.058	-1.18547	0.261052	-4.54113	5.59543e-06	0.000146418	Down	1.51471	4.81461	0.206943	1.85185	2.21148	0.437645	1.7635	NA	0.766852	0	5.10964	6.45093	5.83313	24.562	4.92196	4.76676	5.64436	6.66566	14.0021	4.18911	13.1159	7.77357	5.38201	4.11211	5.41029	4.23954	4.71531	9.9132	ABC transporter B family member 15-like	AT3G28345.1
Ghir_D04G007420	0.296231	0.547765	1.10801	1.37343	40.7736	-1.51914	0.518844	-2.92794	0.00341215	0.0386552	Down	3.26013	2.65291	0.548498	2.8936	1.65273	3.44776	1.7097	NA	5.20572	3.20336	2.55079	3.55821	4.08811	2.63394	7.14721	4.23269	2.5957	2.57456	1.86442	1.80695	1.28235	2.73942	3.32504	4.65517	4.65906	3.63081	3.84745	6.78873	taxadien-5-alpha-ol O-acetyltransferase-like	AT2G40230.1
Ghir_D04G007650	2.13709	2.27221	0.443206	0.563459	67.3563	2.15916	0.40348	5.35134	8.73053e-08	3.22645e-06	Up	0	0	0	0.506329	0	0.0469431	0	NA	0.38659	0.429017	0.538578	0.370094	0.509951	0.323088	1.12101	0.23997	0.921855	0.267591	1.03	0.774331	0.546532	0.501439	0.118793	0.291564	0.4641	0.727179	0.426968	0.474697	cytokinin dehydrogenase 6-like	AT3G63440.1
Ghir_D04G008130	2.34869	2.39394	0.664808	0.757148	76.5728	1.77066	0.367306	4.82068	1.43072e-06	4.22218e-05	Up	0.45934	0.0538432	0.15245	2.53215	0	11.9309	5.76013	NA	26.1942	6.38241	2.45932	0.564084	3.01032	0.180289	3.89919	0.915733	1.06705	0.296525	0	4.633	1.41625	6.15021	1.27898	4.59586	2.47489	3.74128	0.690004	3.84834	peroxidase 55-like	AT4G30170.1
Ghir_D04G011730	43.1439	38.2827	19.7448	20.3373	1505.32	1.05934	0.0958531	11.0517	2.1516e-28	4.82217e-26	Up	23.534	13.3001	5.42779	45.9078	122.535	35.9183	23.3874	NA	57.0988	201.823	50.9291	42.399	58.3059	11.5682	57.6971	21.0301	39.5423	35.0065	77.5036	56.5161	53.2916	53.432	49.1137	66.8195	29.6749	46.1573	101.862	51.6612	UDP-glycosyltransferase 73C6-like	AT2G36800.1
Ghir_D04G012300	1.39652	1.17668	5.00822	4.40202	146.606	-1.83159	0.272961	-6.71006	1.94546e-11	1.18566e-09	Down	13.4598	18.2514	2.18499	8.68812	37.7167	7.16541	9.69527	NA	5.44441	9.45233	6.22897	6.14139	12.9188	6.28907	20.1051	20.5544	20.8635	17.3268	22.7601	4.69239	6.19283	11.7817	8.1865	10.6227	8.34323	8.15569	10.7052	13.3046	aquaporin PIP2-2-like	AT2G37170.1
Ghir_D04G012420	0.761736	0.385464	0.110801	0.0704324	16.5388	2.71812	0.868408	3.13	0.00174805	0.0224847	Up	0.948568	0.13689	0.164668	1.67924	0.595228	2.10937	1.07632	NA	3.68439	0.159852	0.662829	1.33598	0.972902	0.598883	0.727188	0.493982	0.414846	0.582203	0.568771	0.926317	0.775626	0.992919	1.04152	0.865671	0.571043	0.594959	1.15873	0.798102	DNA-binding protein S1FA-like	NA
Ghir_D04G013340	5.28983	4.38212	1.32962	1.65516	157.221	1.7262	0.267672	6.44894	1.12634e-10	6.29636e-09	Up	96.9804	89.0253	21.4334	144.728	115.371	80.9065	59.3014	NA	108.437	88.3483	418.105	358.329	404.113	163.594	269.951	198.247	269.416	161.458	272.297	332.091	178.862	287.621	353.539	237.509	194.018	265.863	391.838	312.795	Avr9/Cf-9 rapidly elicited protein 137, putative	AT3G23160.1
Ghir_D04G014290	0.677099	0.568053	0.132962	0.140865	18.8923	2.21966	0.755325	2.93869	0.00329606	0.0376824	Up	0	0.470415	0	0.447537	0.416561	0.570697	0.245952	NA	0.820756	0.649517	0.666901	0.287048	1.14092	0.299322	1.4992	0.534306	1.48668	1.08209	2.51665	0.420168	0.0783278	1.10865	0.150946	2.81517	0.385433	1.4493	0.855145	0.773677	L-type lectin-domain containing receptor kinase IV.1-like	AT3G53810.1
Ghir_D04G014620	52.6867	53.9245	21.4068	20.6367	1843.63	1.38099	0.0822611	16.7879	2.99396e-63	2.97159e-60	Up	81.4552	52.0489	18.759	82.8947	119.1	64.4795	53.5082	NA	65.9351	92.9313	474.868	464.13	406.405	177.286	249.665	290.248	296.9	237.042	315.461	506.118	293.113	350.951	410.809	363.228	278.287	302.622	556.382	408.32	probable WRKY transcription factor 33	AT2G38470.1
Ghir_D04G015410	12.7379	13.329	5.40711	4.70136	448.625	1.40845	0.155739	9.04369	1.51468e-19	1.92337e-17	Up	7.95067	4.33056	2.42865	12.7646	8.57245	9.33251	6.46872	NA	15.4617	7.29185	31.7135	15.6725	14.7748	7.36808	7.42078	4.06656	5.02007	5.82585	6.41282	22.7721	14.8098	15.609	17.8592	10.015	3.60079	6.21322	7.44712	10.836	transcription factor bHLH162-like	AT4G20970.1
Ghir_D04G015810	1.10029	1.66358	0.487526	0.422594	45.5956	1.64543	0.485259	3.39082	0.000696841	0.0103041	Up	38.5489	24.8152	8.76932	77.8149	125.402	44.1714	32.5226	NA	83.7638	66.2346	149.816	119.376	155.998	23.968	69.2769	28.9571	38.2452	20.5178	21.1752	138.584	55.4682	128.055	89.323	99.7553	53.4738	95.0716	71.9103	72.4803	transcription factor MYB23-like	AT4G28110.1
Ghir_D04G016300	16.0811	16.6358	7.53449	9.01534	610.367	1.01639	0.140319	7.24343	4.37477e-13	3.27831e-11	Up	72.4409	48.8417	12.8696	108.351	81.8292	179.64	98.7915	NA	323.761	212.928	204.702	121.568	157.859	51.5187	155.293	64.4255	104.245	63.3672	63.9585	224.924	138.216	191.457	177.111	198.971	131.843	161.55	191.991	191.367	UDP-galactose transporter 2-like	AT1G21070.1
Ghir_D04G016640	0.423187	0.608628	2.17171	1.58473	58.5368	-1.81909	0.437557	-4.15737	3.21932e-05	0.000705898	Down	0	0	0	0	0	0	0	NA	0	0	0	0	0	0	0	0	0	0	0.175006	0	0	0	0	0	0	0	0	0	peroxidase N1-like	AT2G41480.1
Ghir_D04G016730	9.07735	9.57575	1.81714	2.21862	282.22	2.23841	0.204851	10.927	8.56171e-28	1.87563e-25	Up	6.80596	1.42317	1.51515	5.12244	7.34863	12.2538	5.44354	NA	15.0108	21.6281	50.5386	22.6693	34.8704	8.2587	25.2152	11.5416	18.5206	11.7174	29.5015	65.6722	25.4771	51.8912	21.7776	46.7798	16.6476	38.7437	50.5998	45.6959	ubiquinol oxidase, mitochondrial-like	AT5G64210.1
Ghir_D04G016990	9.05619	10.8133	3.78941	2.79969	328.314	1.63894	0.197279	8.30774	9.75429e-17	1.0072e-14	Up	0.356101	0.435849	0.26447	1.3951	0.817573	0.199625	0.466915	NA	0.643597	0.264302	7.05917	4.70113	6.84076	1.19865	8.88334	1.26781	7.55305	6.3663	9.54175	3.00916	2.55047	3.78275	2.42435	5.15857	3.11981	4.05843	2.8928	3.49521	L-type lectin-domain containing receptor kinase IX.1-like	AT5G10530.1
Ghir_D04G017410	5.2052	5.98484	2.39331	1.79603	190.72	1.46379	0.242171	6.04444	1.49931e-09	7.19109e-08	Up	2.49887	0.844236	0.554347	4.50138	1.46774	5.74517	2.08062	NA	5.2951	2.48922	8.43526	0.786116	6.69937	0	3.25237	0.797251	0.862775	0.675816	1.1682	7.22762	0.821869	6.26905	0.658483	5.35229	1.95035	3.70992	5.0619	4.19857	scopoletin glucosyltransferase-like	AT2G15490.1
Ghir_D04G017430	18.0701	18.8675	9.44028	8.73361	682.604	1.06298	0.125535	8.46766	2.5037e-17	2.71423e-15	Up	136.352	64.4735	21.9707	230.819	354.281	264.182	160.158	NA	462.841	402.272	522.045	124.388	443.281	26.7411	283.028	69.936	144.188	39.7312	42.0421	505.2	120.785	479.301	98.7207	468.066	176.083	302.72	95.3334	263.816	caffeoyl-CoA O-methyltransferase	AT4G34050.1
Ghir_D04G017510	1.12144	0.852079	2.72571	1.98971	81.9615	-1.21431	0.362737	-3.34763	0.000815045	0.011753	Down	1.45259	14.7947	2.45127	3.64776	2.58582	3.6805	12.049	NA	3.00964	2.34067	13.9416	20.0706	7.3917	36.3318	4.26372	8.9229	10.0346	8.0377	7.96515	11.496	25.6118	10.92	15.0332	3.13828	5.85886	3.08783	6.74901	5.76126	myb family transcription factor EFM-like	AT2G03500.1
Ghir_D04G018090	1.01565	0.770929	0	0.105649	23.6235	4.00757	0.874532	4.58252	4.59395e-06	0.000122022	Up	3.40183	2.3463	0.87551	15.7401	36.0119	4.64272	6.61774	NA	15.3935	45.2171	26.4797	3.27397	13.8771	0.641428	6.2389	1.52959	9.6574	2.25909	6.63354	20.2756	5.48428	14.2778	2.24004	12.4839	2.45894	10.5415	4.40199	11.3327	FAD-dependent urate hydroxylase-like	AT5G05320.1
Ghir_D04G018520	2.05246	1.86646	0.952892	0.950837	72.1356	1.07899	0.366533	2.94377	0.00324238	0.0371385	Up	0	3.52489	0.0669635	0.181512	0.414137	0.0760588	0.361838	NA	0.13179	0	1.60759	10.5888	3.96524	13.3233	0.0437661	1.71217	2.17879	1.46694	0.587522	1.95499	11.4829	5.46025	12.7969	0.447708	1.32848	1.35725	1.20302	0.734037	eugenol synthase 1-like	AT1G75280.1
Ghir_D04G018550	4.93012	3.77349	1.86146	1.7432	152.616	1.31072	0.266857	4.91168	9.03014e-07	2.76557e-05	Up	0.0946211	0.279065	0.549542	0.188862	0.731274	0	0.14521	NA	0.398796	0.664423	1.732	1.43178	1.25938	0.690289	1.17083	0.848011	1.09006	1.17658	3.39662	2.27285	0.715124	2.5891	0.60463	2.5852	0.348622	1.53378	4.42914	2.83044	receptor-like protein kinase HAIKU2	AT1G09970.2
Ghir_D04G018730	4.29534	4.44299	1.01937	0.651499	129.471	2.44181	0.307801	7.93308	2.13775e-15	1.9506e-13	Up	29.8088	18.9481	6.15549	79.2054	63.8192	54.339	26.8247	NA	103.241	185.145	44.3477	32.0442	31.2901	3.20711	20.3472	4.65032	16.8836	4.13311	8.09269	52.8991	17.4039	35.7454	11.7897	27.7507	10.5378	33.2761	42.2639	19.2051	non-symbiotic hemoglobin 1	AT2G16060.1
Ghir_D04G019460	3.76636	3.75321	1.63986	1.33822	130.162	1.3801	0.279862	4.93136	8.16579e-07	2.5167e-05	Up	147.857	62.9852	17.8218	169.119	264.042	139.633	53.837	NA	139.509	204.866	71.9817	52.1304	73.461	20.538	61.9127	36.9654	44.7437	35.9801	39.2946	62.6466	52.5452	52.0757	50.6553	57.0612	43.1146	48.7947	60.9495	43.3678	PREDICTED: uncharacterized protein LOC107898668	AT1G70420.1
Ghir_D04G019950	110.473	104.927	48.6418	51.1163	3905.76	1.14715	0.067071	17.1036	1.39586e-65	1.4143e-62	Up	3.99661	2.39686	1.80836	8.32644	13.006	8.62677	4.34148	NA	9.17307	16.0519	243.845	408.898	246.534	186.158	189.128	145.723	138.833	125.634	109.689	237.142	253.776	207.016	401.89	146.182	169.616	166.702	385.189	148.852	Putative pre-mRNA-splicing factor ATP-dependent RNA helicase DHX16	AT1G32490.1
Ghir_D04G019960	52.2636	54.8171	26.5702	25.3204	1969.26	1.08401	0.0806784	13.4362	3.71186e-41	1.50435e-38	Up	0.185915	2.03221	0.398696	0.261994	0.0974641	0.790194	0.781111	NA	0.206349	0	65.2115	137.691	90.7296	81.5277	49.6266	48.2885	50.9332	40.4676	57.2871	68.4541	63.1795	70.6645	124.319	47.8219	48.0428	64.6438	177.928	50.5102	squamosa promoter-binding-like protein 2	AT5G43270.2
Ghir_D04G020000	10.8547	10.3061	5.51791	5.24721	395.382	1.01387	0.160541	6.31538	2.69495e-10	1.43713e-08	Up	5.76033	5.23924	1.94362	5.78074	1.85677	3.85903	6.40799	NA	4.84359	1.30745	7.6603	8.93553	9.51552	7.89642	7.76589	5.83793	8.72165	7.9268	10.6421	9.64117	6.88611	7.94878	8.1464	9.02016	6.67023	8.83556	13.9423	11.5748	ankyrin repeat-containing protein At3g12360-like	AT4G03490.2
Ghir_D04G020050	1.86202	1.56215	0.132962	0.352162	48.7168	2.81793	0.526284	5.35439	8.58449e-08	3.17489e-06	Up	0	0	0.113852	0	0	0	0	NA	0	0	0.312717	0.0461949	0.15936	0	0	0.00596919	0.202153	0.0350207	0.325012	0.172753	0.0679243	0.286444	0.0107706	0	0.0768175	0.287394	0.786319	0.0526688	ankyrin repeat-containing protein At3g12360-like	AT4G03480.1
Ghir_D04G020570	4.35882	5.51823	2.21603	1.46147	168.063	1.47489	0.271017	5.44206	5.26693e-08	2.00903e-06	Up	11.5888	4.67552	0.9949	8.90993	34.1557	29.9025	9.64108	NA	26.0326	40.7257	3.07506	3.96836	3.41064	4.88413	6.84844	2.10654	2.58257	1.78265	0.18578	2.52043	1.53688	3.00562	3.16449	8.26829	5.83119	6.35459	7.63911	6.00554	UDP-glycosyltransferase 89A2-like	AT5G03490.1
Ghir_D04G020760	0.380868	0.527478	0	0.0352162	11.7805	4.60254	1.3381	3.43962	0.00058254	0.00883143	Up	0	0.604733	0	0.429848	0.268458	0.700286	0.529251	NA	0.666105	1.59294	0.144754	0.474634	0.265521	0.0478044	0.338417	0	0.089639	0.0290588	0.31603	0.452941	0.0335035	0.190347	0.129458	0.0208636	0	0.263302	0.339592	0.695167	probable calcium-binding protein CML45	AT5G39670.1
Ghir_D05G000780	5.90345	5.53852	2.61491	2.44753	204.557	1.21579	0.221415	5.49102	3.99625e-08	1.55111e-06	Up	10.7103	14.6563	25.6147	8.92115	4.06386	4.61812	16.7593	NA	3.50125	6.24348	4.30234	3.33418	4.24193	2.87138	8.9619	13.0951	11.167	15.8024	21.6708	3.98759	6.11205	4.17639	3.48684	11.1328	8.54471	4.7827	6.08448	6.97622	xyloglucan endotransglucosylase/hydrolase protein 22-like	AT4G25810.1
Ghir_D05G001180	1.96782	1.15639	0.576167	0.193689	48.3686	2.08974	0.541174	3.86149	0.000112698	0.00211294	Up	0	0	0	0.0142846	1.14886	0	0	NA	0	0	0	0	0	0	0	0	0	0.203912	2.54649	0	0.0620346	0	0	0	0.0768175	0.0737246	0.191136	0.410262	LRR receptor-like serine/threonine-protein kinase GSO1	AT1G74170.1
Ghir_D05G001650	11.7011	10.7321	5.54007	4.98309	408.307	1.13243	0.161317	7.01994	2.21969e-12	1.5226e-10	Up	0	0	0.0343217	0.0901435	0	0.596076	0.390509	NA	0.0688033	0	1.44359	1.30507	0.755895	0.923505	1.10432	0.824434	1.56286	1.75911	1.26026	1.5464	2.47203	0.70367	2.18664	0.905848	2.41613	0.961512	2.94293	1.81735	calmodulin-binding receptor-like cytoplasmic kinase 3	AT2G11520.1
Ghir_D05G002040	4.23187	5.19363	2.26035	2.48274	175.507	1.0261	0.244627	4.19456	2.73399e-05	0.000613023	Up	112.325	35.1534	28.3424	180.104	80.7813	106.675	64.3844	NA	115.007	69.654	41.1056	113.556	71.6251	20.5942	30.7495	53.6704	34.8995	30.8502	11.8256	26.134	31.6935	26.7621	64.0582	33.1915	103.92	58.2818	70.4877	43.7968	early nodulin-93-like	AT5G25940.1
Ghir_D05G002890	0.761736	0.770929	0.132962	0.264121	23.998	1.96212	0.673327	2.91407	0.00356754	0.0400941	Up	0	0	0.0115058	0.0409265	0	0	0	NA	0.0230336	0	0.572128	0.694394	1.22736	0.71986	0.391294	0.690707	0.768397	0.582603	1.32656	0.935229	0.449618	0.273311	0.372403	0.625381	0.508501	0.723026	1.27343	0.273508	glucan endo-1,3-beta-glucosidase 13-like	AT5G56590.1
Ghir_D05G003300	2.34869	1.90703	0.487526	0.774756	68.5744	1.77541	0.405426	4.37913	1.19152e-05	0.000292818	Up	40.5444	17.526	5.64754	39.6156	99.3817	16.5372	6.52749	NA	9.96959	20.6181	67.2006	40.7224	43.0376	17.0912	28.4783	25.6182	61.1912	71.6624	79.9799	26.7839	19.3425	18.1587	21.4909	16.2927	19.2254	19.0456	24.6302	25.3896	IQ domain-containing protein IQM1-like	AT5G57010.1
Ghir_D05G006040	6.41128	9.47431	3.76725	3.71531	289.507	1.12458	0.215549	5.21727	1.81582e-07	6.33505e-06	Up	7.23526	2.69599	4.44943	6.98085	5.34806	12.3669	3.92407	NA	12.2784	13.6531	13.4945	24.5355	20.9278	12.676	22.7896	23.271	14.0561	12.779	7.62901	23.4633	17.0682	32.81	39.6965	32.4803	31.939	36.3501	31.0684	43.5863	PREDICTED: uncharacterized protein LOC107906849	AT5G11000.1
Ghir_D05G006200	0.507824	0.588341	0.0443206	0.0704324	15.0948	3.26988	0.940577	3.47646	0.000508076	0.00786434	Up	0.523341	0.0565491	0.189531	1.48489	0.368841	0.360988	0.701991	NA	1.01437	0.751141	2.48501	2.08838	3.87847	1.40216	4.7329	2.64491	2.82006	3.76301	7.10043	3.61007	1.66867	5.86832	4.23803	8.46423	4.57646	4.26891	2.53652	6.48726	probable WRKY transcription factor 40	AT1G80840.1
Ghir_D05G006450	1.2484	0.953517	0.155122	0.211297	31.9813	2.61073	0.608569	4.28995	1.78714e-05	0.00041867	Up	0.184498	0.491666	0.0572729	0.603309	1.0063	0	0.281127	NA	0.0744318	0	0	0.00574096	0.170309	0.221572	0.396987	1.36456	1.68187	1.98554	5.24308	0	0.0110914	0.152355	0.0108234	0.0521589	0.0661799	1.04863	4.88346	1.71143	aspartyl protease family protein At5g10770-like	AT5G10770.1
Ghir_D05G008640	1.65043	1.29841	3.58996	3.02859	117.331	-1.12645	0.298239	-3.77701	0.000158722	0.00285583	Down	10.5124	5.19803	3.68933	9.68777	2.58531	14.3595	16.4494	NA	14.942	4.79259	15.7426	13.4243	13.5707	4.85745	14.9442	13.9039	7.15372	15.5849	14.7362	9.26131	5.54517	11.5459	23.274	14.307	14.9163	17.0287	24.4036	23.2024	ethylene-responsive transcription factor ERF024-like	AT4G25490.1
Ghir_D05G009400	2.4968	2.57653	0.620488	0.792364	80.603	1.87308	0.363413	5.15413	2.54813e-07	8.64197e-06	Up	0.291722	0	0.101781	0.375792	0.121775	1.65546	0.536249	NA	0.250517	0	0.796841	0.919762	0.573695	0.371779	1.60101	0.25281	1.02647	1.05989	3.38647	0.686287	0.752755	0.794458	0.480056	0.573097	0.802169	0.875016	1.16258	1.73056	scarecrow-like protein 33	AT2G29060.1
Ghir_D05G010010	8.48489	9.10913	3.21324	3.82096	305.502	1.35516	0.189433	7.15377	8.44244e-13	6.08281e-11	Up	16.6076	10.5792	2.78077	21.8722	19.4923	32.8717	13.7258	NA	57.8904	72.5344	197.81	138.327	124.427	48.0228	77.8449	40.9043	57.6251	48.2107	73.9255	179.34	105.402	139.729	122.426	107.322	46.6633	94.0648	66.0604	99.5272	Mitogen-activated protein kinase 3	AT3G45640.1
Ghir_D05G010270	1.77738	2.21135	5.93895	6.51499	201.467	-1.60544	0.234389	-6.84948	7.41179e-12	4.73673e-10	Down	0.84334	8.88149	0.37868	1.00381	0.848518	0.540973	5.69146	NA	0.787724	0.212454	0.196451	0.277437	0.914145	0.600281	0.56896	0.354629	1.26808	1.2115	8.0738	0.0764705	0.211883	0.180695	0.215939	1.15593	0.632745	0.809806	0.305817	4.01065	probable aquaporin PIP2-2	AT5G60660.1
Ghir_D05G010490	1.60811	1.86646	0.443206	0.422594	53.9448	2.04415	0.44464	4.59731	4.27986e-06	0.000114618	Up	326.026	151.255	57.3973	510.88	516.072	299.73	165.609	NA	473.48	455.432	177.407	156.197	212.353	84.2094	186.413	196.026	151.694	112.97	118.087	182.645	136.513	175.205	170.665	240.4	276.888	308.147	196.543	158.336	alpha carbonic anhydrase 7-like	AT1G08080.1
Ghir_D05G010710	2.07361	2.02876	4.69798	3.909	155.913	-1.0279	0.255339	-4.02562	5.68265e-05	0.00115588	Down	2.5927	13.1114	1.11813	7.07587	1.79781	1.43296	6.59552	NA	2.08151	0.659803	0.877723	2.15194	3.82707	8.24907	4.27908	3.10986	7.53317	4.45533	10.3176	1.29129	2.2826	3.67366	2.23447	4.12492	2.91654	2.53008	2.15621	4.26941	protein enabled homolog isoform X2	AT5G22930.1
Ghir_D05G011820	3.91448	4.7473	2.34899	1.69038	157.297	1.14736	0.266997	4.29728	1.72907e-05	0.000406435	Up	0.281849	1.85666	0.0436448	0.47432	0.776077	1.00941	2.0588	NA	1.50844	7.14955	0.251367	0.403203	0.445871	1.37164	1.06813	0.328348	0	0.110599	0.420179	0.369111	0.364828	1.16283	0.36715	0.834542	0.111421	0.775466	0.229363	0.064065	AP2-like ethylene-responsive transcription factor At1g16060	AT1G16060.1
Ghir_D05G011900	21.1593	21.6469	5.85031	5.40568	671.773	1.96734	0.130843	15.0359	4.2748e-51	2.59876e-48	Up	77.4265	44.9896	17.6031	193.857	128.412	84.2473	90.3606	NA	177.174	170.53	128.167	58.0178	225.358	21.1273	151.257	51.3301	91.0203	69.5262	155.038	123.96	62.513	184.683	66.8646	274.733	108.351	180.438	93.4125	172.113	12-oxophytodienoate reductase 2-like	AT1G76690.1
Ghir_D05G012500	139.546	136.921	47.8219	49.8837	4643.69	1.53728	0.0621703	24.7269	5.5e-135	4.45812e-131	Up	230.957	157.394	56.473	445.244	474.291	127.06	98.0183	NA	238.799	507.648	1852.56	1895.32	1284.75	500.828	735.222	489.542	1097.8	764.439	1442.2	1453.49	1079.01	1148.57	1050.83	615.944	586.133	984.381	996.615	879.417	pleiotropic drug resistance protein 1-like	AT1G15520.1
Ghir_D05G012960	1.18492	1.05496	0.221603	0.493027	36.717	1.66136	0.55419	2.99781	0.00271927	0.0322874	Up	0.84955	3.97471	0.137095	0.7542	0.361181	0.687122	0.672363	NA	1.06388	0.497875	1.02477	0.345259	0.754247	1.50829	0.29101	0.976628	0.876039	0.372754	0.27121	0.483167	1.18172	0.422994	0.528814	0.208636	0.524625	0.72454	0.526577	0.867711	Transmembrane protein	AT4G13270.1
Ghir_D05G013590	8.67533	9.59604	4.47638	4.82462	341.518	1.00981	0.175091	5.76736	8.05247e-09	3.45043e-07	Up	340.116	147.337	84.5408	573.654	178.987	130.277	101.842	NA	255.346	101.719	379.032	666.221	418.274	145.457	197.345	187.664	197.114	127.127	144.507	217.797	146.873	216.073	232.781	160.754	220.954	245.599	148.215	129.478	inorganic pyrophosphatase 2-like isoform X2	AT1G17710.1
Ghir_D05G014440	1.43883	1.42013	0.709129	0.422594	49.461	1.39013	0.460993	3.0155	0.00256552	0.0307622	Up	8.32911	6.76185	3.76152	13.0853	6.81983	3.18309	4.14222	NA	5.83247	5.43993	8.2682	6.05967	7.12215	2.7611	4.49037	4.04824	4.46368	5.9704	4.77094	5.83359	4.39493	4.9829	7.03875	5.03765	4.91651	3.43172	6.51457	4.72215	E3 ubiquitin-protein ligase RNF126-A-like	AT1G33480.1
Ghir_D05G015830	1.2484	1.60272	0.398885	0.28173	43.8888	2.11752	0.502726	4.21207	2.53043e-05	0.000570008	Up	0.723242	0.287104	0.321895	1.35794	5.92431	3.29297	2.26974	NA	2.78503	4.39557	1.98566	6.36202	4.95285	1.22901	3.7746	0.445928	2.11289	0.716374	1.03208	2.55238	1.32866	4.34128	4.38903	3.61851	0.286163	1.94318	2.99805	2.37804	heavy metal-associated isoprenylated plant protein 28-like	AT1G29100.1
Ghir_D05G016100	17.5622	18.1777	2.52627	2.55317	508.368	2.85157	0.159222	17.9095	9.94925e-72	1.20968e-68	Up	10.2669	4.8716	2.20811	16.0265	20.6605	7.48961	5.49792	NA	13.6453	19.4107	7.65422	1.08885	6.4396	0.37137	4.03064	1.06561	3.76725	4.28887	10.5362	11.6937	4.4153	6.52431	2.20776	14.352	4.51033	9.30402	8.3935	9.72827	pathogenesis-related genes transcriptional activator PTI5-like	AT3G23240.1
Ghir_D05G017530	202.05	194.294	89.4832	98.1475	7236.76	1.11522	0.0625265	17.836	3.71054e-71	4.40143e-68	Up	159.027	101.398	50.8277	261.641	146.227	76.3366	76.6481	NA	113.875	83.512	335.131	229.116	311.517	81.5935	253.212	137.794	197.491	187.589	313.848	313.725	234.134	305.378	233.325	335.101	193.471	229.213	249.309	184.134	5'-adenylylsulfate reductase 2, chloroplastic-like	AT4G21990.1
Ghir_D05G019760	0.804055	0.811504	3.457	2.78208	96.0362	-1.90767	0.337334	-5.65514	1.55719e-08	6.43435e-07	Down	2.90974	0.796917	0.559484	1.76441	0.375952	7.02417	6.52777	NA	1.85258	1.50094	1.15403	4.24272	0.892987	0.562519	0	1.03159	0.763326	0.52421	0.0562521	1.02304	2.31885	1.50613	2.47823	0.17734	1.4708	1.11138	1.47041	0.835063	protein RADIALIS-like 3	AT4G39250.1
Ghir_D05G020460	12.082	11.1988	5.82815	4.68375	418.688	1.19049	0.165481	7.19412	6.28671e-13	4.63254e-11	Up	116.538	80.2917	27.2237	166.397	161.729	101.114	62.0025	NA	115.117	205.455	88.9578	170.582	176.941	101.345	149.302	192.17	148.311	114.549	136.682	97.8383	64.8976	116.294	175.538	157.62	146.228	130.736	162.088	128.599	Heat stress transcription factor A-2c, putative	AT2G26530.1
Ghir_D05G020600	1.96782	1.74473	0.576167	0.686716	61.7717	1.58705	0.40682	3.90112	9.57482e-05	0.00182828	Up	5.38095	1.92139	0.183791	2.17243	1.06606	1.25816	1.45228	NA	3.44898	6.7099	1.09997	1.53965	1.1485	1.4935	0.516246	1.02017	0.471136	0.838896	1.9741	0.796689	1.87226	1.77757	1.13959	1.50592	1.0527	0.982692	1.00597	1.11507	probable carboxylesterase 2	AT1G47480.1
Ghir_D05G020610	1.07913	0.973805	0.265923	0.316946	32.7513	1.8473	0.561743	3.28851	0.00100719	0.0140717	Up	4.69166	2.49371	0.269079	5.64565	8.99807	2.46791	1.38759	NA	5.86026	28.3782	2.20078	0.840585	3.84404	1.12138	5.31014	3.49318	5.66067	3.32044	8.257	2.03747	0.671676	3.18997	1.36052	6.26941	2.9005	4.6587	3.38224	6.70702	probable carboxylesterase 2	AT1G47480.1
Ghir_D05G020940	2.36985	2.65768	7.00265	8.15255	247.391	-1.55627	0.212614	-7.31971	2.48515e-13	1.89737e-11	Down	31.6558	13.922	7.58128	45.8429	37.2437	33.6951	16.7019	NA	71.7784	42.8006	10.8034	10.1871	9.86245	7.54283	17.0268	21.5644	21.049	17.7909	17.8314	10.5338	6.22429	10.0389	12.0825	13.3716	14.0853	15.3755	6.60706	23.8952	ethylene-responsive transcription factor RAP2-1-like	AT1G46768.1
Ghir_D05G021370	35.992	42.8677	15.5787	17.3088	1385.69	1.29725	0.109162	11.8837	1.43834e-32	4.04348e-30	Up	39.7523	36.1499	9.42386	51.9749	37.3801	44.547	28.0512	NA	37.4412	37.0764	147.461	209.7	194.004	112.611	245.268	216.462	175.875	123.847	212.992	158.191	134.205	160.125	244.223	180.877	167.916	171.94	210.094	177.863	zinc finger protein ZAT10-like	AT1G27730.1
Ghir_D05G022630	1.01565	1.09553	15.5787	15.2134	401.078	-3.82755	0.204928	-18.6775	7.54568e-78	1.26544e-74	Down	7.46047	13.7618	2.84011	10.1885	2.04677	2.58888	10.9437	NA	3.36906	1.64044	7.85628	13.2923	10.109	3.33535	6.30471	9.05796	7.74514	11.6307	15.7959	4.69676	5.43574	10.7988	15.0906	13.7697	12.7411	6.52352	7.69722	15.9318	protein DMR6-LIKE OXYGENASE 2-like	AT2G36690.1
Ghir_D05G022870	9.33127	10.1235	4.18829	4.31398	346.559	1.23099	0.173071	7.11267	1.13821e-12	8.09295e-11	Up	348.065	177.481	66.8254	290.672	844.506	396.444	211.539	NA	267.801	711.604	36.6131	39.468	49.5718	31.8832	87.1306	72.0853	82.2403	55.279	66.9753	158.429	143.794	160.511	234.257	160.35	211.677	166.009	243.115	208.408	protein EXORDIUM-like 2	AT5G64260.1
Ghir_D05G022880	24.2063	23.9597	11.4569	10.9875	874.909	1.14035	0.111417	10.235	1.38249e-24	2.53722e-22	Up	318.637	192.422	123.446	304.39	285.602	348.97	182.387	NA	311.38	391.645	255.243	228.523	243.297	124.468	323.136	268.999	331.176	281.19	448.907	224.559	208.657	215.783	273.861	212.465	245.103	201.315	196.637	273.839	protein EXORDIUM-like	AT4G08950.1
Ghir_D05G023350	1.3542	0.710066	0.265923	0.28173	32.4661	1.94872	0.595887	3.27028	0.00107439	0.0148951	Up	4.75719	1.37066	0.509176	3.08768	5.73026	2.31069	2.77242	NA	2.75936	6.29878	38.0078	9.84186	22.265	2.73068	11.0346	2.8922	9.30459	4.03083	11.1717	32.4103	16.9581	18.2118	8.40392	12.7358	4.80137	9.8159	13.4223	10.7107	hypothetical protein B456_009G240700	NA
Ghir_D05G023360	6.9191	6.93836	1.90578	1.98971	220.561	1.86663	0.219451	8.50592	1.80162e-17	1.97788e-15	Up	268.957	120.474	52.0372	326.332	612.734	202.128	117.704	NA	219.926	413.55	58.6338	28.6258	62.8463	10.835	41.7507	19.6519	36.9383	37.8986	52.2684	67.2106	70.6678	51.6943	57.3317	42.6368	34.8584	39.989	92.6804	31.6947	hypothetical protein B456_009G240800	NA
Ghir_D05G023730	7.5962	8.0136	3.92237	3.82096	289.258	1.04981	0.185986	5.6446	1.65568e-08	6.81239e-07	Up	2.97274	6.04044	2.11518	3.05322	3.5899	1.77582	0.855263	NA	1.17195	0	7.93505	7.80628	3.38624	3.41007	3.15561	7.78339	6.28001	5.82911	11.374	3.33231	2.09496	2.13568	2.3474	1.00051	1.16076	2.24685	2.07163	2.5764	ethylene-responsive transcription factor ERF014-like	AT1G21910.1
Ghir_D05G024110	3.2797	3.18515	1.26314	1.14453	110.064	1.46559	0.301928	4.85409	1.20939e-06	3.61286e-05	Up	1.67411	0.321842	0.5661	0.957594	2.96026	0.636687	0.114504	NA	0.635299	2.68563	1.05958	0.41816	0.546658	0.442327	0.677643	0.131623	1.25886	1.14672	0.774402	0.955971	0.997683	0.424647	0.334521	1.12053	1.0072	0.554617	0.811961	1.35725	chloroplast processing peptidase-like	AT3G24590.1
Ghir_D05G024710	34.9552	34.5498	75.1233	76.4367	2713.1	-1.08723	0.0713619	-15.2355	2.05584e-52	1.36964e-49	Down	68.9097	199.353	15.6194	47.5991	17.2225	63.0412	230.603	NA	25.0659	16.124	30.2327	112.906	70.8544	338.33	59.2866	78.8604	78.7798	82.6411	81.5431	21.2389	107.116	81.9714	124.791	23.0506	67.7704	33.7869	85.114	58.2644	WAT1-related protein At1g43650	AT1G43650.1
Ghir_D05G024960	10.6008	11.1379	3.36836	4.52528	367.813	1.49088	0.184511	8.08019	6.46646e-16	6.25228e-14	Up	3.44106	6.9569	0.955012	4.09285	10.8763	4.84717	3.61183	NA	5.07526	11.3301	10.2965	10.8043	12.8064	3.75316	8.96424	6.87169	9.98321	8.81673	16.6842	10.1889	5.35026	10.2965	13.1027	12.1499	3.4024	10.7303	21.1815	15.996	protein NRT1/ PTR FAMILY 5.10-like	AT3G54450.1
Ghir_D05G026730	74.9887	78.9999	33.4842	31.2368	2711.37	1.28985	0.0734749	17.555	5.44702e-69	6.0207e-66	Up	251.704	161.98	54.4263	458.385	461.408	149.386	96.8628	NA	261.659	510.184	608.25	590.84	888.445	202.157	902.044	498.609	981.111	409.884	675.654	345.237	211.842	431.215	260.642	585.402	409.004	688.785	456.95	625.822	cytochrome P450 81E8-like	AT4G37370.1
Ghir_D05G026820	1.1426	0.568053	2.34899	2.72925	83.2284	-1.53726	0.386028	-3.98226	6.82627e-05	0.00136173	Down	0	2.14576	0.152693	0.0816991	0.0596999	0.0528667	0.367576	NA	0.371481	0	0.0780075	0.335782	0.217915	0.503445	0.0875323	0.289527	0.563099	0.139582	4.1564	0.302037	0.191076	0.409843	0.167577	0	0.077322	0.0652109	0.185675	0.579172	branched-chain-amino-acid aminotransferase 2, chloroplastic-like	AT1G10070.1
Ghir_D05G027240	1.62927	1.78531	0.265923	0.316946	49.7615	2.58023	0.482722	5.34517	9.03316e-08	3.31561e-06	Up	8.96247	5.69393	2.30706	26.8875	14.4872	15.2192	11.6364	NA	36.9583	50.5209	26.8362	12.7742	29.0499	4.75548	20.2934	5.04392	19.9666	8.52624	27.8853	27.6117	9.43883	31.1607	10.1252	31.172	7.56118	28.8849	15.4735	36.643	PREDICTED: uncharacterized protein LOC107959791	AT1G35830.1
Ghir_D05G027760	2.01014	2.04905	0.310244	0.316946	58.351	2.73047	0.450767	6.05739	1.38344e-09	6.67484e-08	Up	6.36641	5.73736	2.6557	24.8755	9.60699	11.5308	11.122	NA	37.5707	36.1541	20.0686	2.84646	11.9226	0.334835	6.93717	2.7183	11.8507	4.03075	8.69319	25.0535	3.17778	20.8765	1.37697	24.8678	4.27422	15.6588	10.017	17.3503	laccase-14-like	AT5G09360.1
Ghir_D05G028330	32.8181	31.8313	15.9776	14.4915	1178.41	1.12537	0.100218	11.2292	2.93114e-29	6.9879e-27	Up	9.82699	24.0383	2.60746	10.5503	12.8072	5.8595	21.4552	NA	5.08704	5.74419	15.4169	13.1944	13.7414	20.0313	16.4129	24.4566	38.0045	23.0075	71.3571	12.7177	10.1205	10.5044	10.4074	9.72155	14.5219	17.3378	32.7407	24.9834	probable WRKY transcription factor 70	AT3G56400.1
Ghir_D05G028670	1.33304	0.791217	2.65923	2.46513	88.8889	-1.23338	0.355642	-3.46803	0.000524293	0.00808705	Down	4.21855	6.35755	4.17103	3.25466	2.19658	2.01568	6.26311	NA	1.66596	7.17549	2.56808	5.18839	3.20724	4.14649	2.41463	3.57885	4.06564	4.67142	4.64638	2.64776	6.31069	4.60852	4.94498	1.35381	2.44233	1.53445	1.66519	2.44633	annexin D3-like	AT2G38760.1
Ghir_D05G028680	1.90434	1.94761	7.91122	8.0469	242.357	-2.01307	0.212986	-9.45161	3.33645e-21	4.78658e-19	Down	1.05377	2.20148	0.194722	1.73285	1.82135	0.496447	1.39286	NA	1.09363	1.66549	3.12451	3.11609	3.57104	5.58464	2.2621	0.921745	1.78257	0.955432	1.70814	2.53577	4.9169	4.33238	4.00454	2.67491	1.14928	1.13568	1.19373	0.903933	annexin D4-like	AT2G38750.1
Ghir_D05G028970	0.0846373	0.284026	1.59554	0.563459	30.7571	-2.49265	0.710902	-3.50631	0.000454359	0.00716049	Down	1.98203	1.99336	0.147677	1.31947	0.188163	0.453922	1.45957	NA	1.04195	1.13231	2.23613	0.288652	1.90873	0.155841	0.317305	0	0.900242	0.116486	1.15494	2.26339	0.35676	3.29724	0.723793	0.448151	0.149914	0.729974	0.198411	0.147473	protein LNK3-like isoform X2	AT3G12320.1
Ghir_D05G028990	1.10029	1.17668	2.57059	2.51796	90.371	-1.12174	0.32901	-3.40946	0.000650922	0.0097137	Down	1.07848	7.0861	0.673091	0.469833	0.56246	2.44658	6.67581	NA	0.566492	2.14736	1.47375	1.83858	0.287453	3.49001	0.539352	0.179977	0.687283	0.267641	1.38737	1.99308	4.0494	1.11947	1.36652	0.124849	0.587504	0.777588	0.568552	0.519912	cytosolic sulfotransferase 15-like	AT5G07010.1
Ghir_D05G029480	127.168	131.139	62.6249	63.3011	4760	1.07401	0.0596923	17.9924	2.2362e-72	2.86198e-69	Up	55.2375	24.05	9.7719	66.3936	50.6327	37.4285	27.3587	NA	59.4388	69.5565	319.708	208.128	240.472	43.7096	130.792	58.9259	93.3417	41.5176	67.7126	293.452	154.212	222.095	153.801	141.135	85.7358	177.813	136.631	134.021	protein ZINC INDUCED FACILITATOR-LIKE 1-like	AT5G13750.1
Ghir_D05G029580	11.68	11.1988	4.03317	5.07113	396.788	1.36047	0.172608	7.88182	3.22649e-15	2.89515e-13	Up	0.955236	0.942368	0.557848	2.05158	3.37801	5.2535	1.1395	NA	3.92719	7.41855	11.7034	11.2087	9.35638	3.22118	5.42844	4.06115	6.49097	5.83004	9.42259	10.1832	8.33122	7.09731	11.3636	9.30126	8.55897	9.95928	17.5856	10.7118	rust resistance kinase Lr10-like	AT1G66910.1
Ghir_D05G029950	2.66608	2.81998	0.864251	0.669108	87.1821	1.88574	0.349666	5.39297	6.9301e-08	2.5966e-06	Up	0	0	0.0372754	0.513643	0	0.577014	0	NA	1.43007	0.224152	1.36345	0.162618	0.91401	0	0.444172	0	0.157001	0.0700415	0.387514	1.56458	0.281642	1.31274	0.485784	1.41784	0.299155	0.149468	1.20626	0.235963	protein NUCLEAR FUSION DEFECTIVE 4-like	AT2G39210.1
Ghir_D05G031900	9.45822	9.21057	2.99164	2.27144	297.228	1.87326	0.198323	9.44554	3.53582e-21	5.05768e-19	Up	1.21745	51.9688	1.81813	3.13919	1.79074	3.03247	8.77904	NA	8.23924	6.03088	26.0591	10.358	12.8715	23.0504	6.26644	2.2227	3.41949	1.25799	6.55406	26.9928	10.1065	21.3159	12.144	14.7552	3.19148	8.97114	53.0287	9.74515	cytochrome P450 CYP82D47-like	AT4G31940.1
Ghir_D05G032240	18.4933	21.5657	9.30732	10.9522	747.241	1.01762	0.135067	7.53421	4.91293e-14	4.00227e-12	Up	10.92	13.4871	4.86205	25.6043	43.2739	15.8841	19.739	NA	34.624	61.6389	51.2211	69.7162	75.2262	21.5915	61.385	21.1393	34.0554	15.254	24.5212	60.3148	28.9722	69.6021	43.0379	63.9096	21.6642	44.3941	45.7956	39.0239	E3 ubiquitin-protein ligase RGLG2-like	AT5G14420.1
Ghir_D05G032440	5.33215	6.57318	3.19108	2.92294	223.115	1.00175	0.218764	4.57912	4.66934e-06	0.000123957	Up	165.398	95.3929	35.952	124.421	64.8011	129.869	76.3741	NA	83.3802	40.6151	61.8731	104.178	105.376	77.9526	112.812	144.311	121.913	159.851	183.596	56.0926	82.7062	70.0558	158.325	82.3403	112.791	82.5111	124.341	158.116	xyloglucan endotransglucosylase/hydrolase protein 22-like	AT5G57560.1
Ghir_D05G032550	0.528983	0.669491	1.32962	1.63755	51.1202	-1.27304	0.446473	-2.85132	0.00435387	0.0468776	Down	3.47506	4.42487	1.98785	1.94341	1.24609	4.97976	6.42027	NA	3.79863	6.26501	0.476198	1.21095	0.202013	0.634975	0.42306	0.498599	0.988752	0.268042	0.562521	2.1199	2.86963	2.37307	2.45041	1.42774	1.63692	1.36515	1.92922	1.214	L10-interacting MYB domain-containing protein-like	AT4G02210.1
Ghir_D05G033160	12.5263	11.1176	5.09686	4.19073	408.36	1.39105	0.168659	8.24768	1.61505e-16	1.64323e-14	Up	115.019	71.043	20.8988	120.099	194.969	75.9759	50.5148	NA	89.7244	135.921	328.27	275.026	344.809	126.879	262.24	147.198	184.519	123.1	193.423	258.589	195.007	247.295	258.605	224.733	153.377	222.594	282.974	216.901	metalloendoproteinase 2-MMP-like	AT1G70170.1
Ghir_D05G034240	24.0582	25.7247	8.84195	8.08212	827.874	1.59691	0.118829	13.4387	3.58748e-41	1.46616e-38	Up	23.8414	19.6902	6.47611	48.5128	39.6866	86.9518	53.2682	NA	146.3	144.15	55.612	18.0585	36.8459	4.35143	29.0588	7.56154	15.8165	10.7657	23.2174	80.9326	28.7974	67.3544	24.6438	67.7167	20.5514	48.3953	45.5055	52.3905	probable glutathione S-transferase	AT1G17180.1
Ghir_D05G036340	1.01565	0.547765	0	0.0704324	20.4049	4.3921	1.00371	4.37587	1.20952e-05	0.00029649	Up	0	0	0	0	0	0	0	NA	0	0	0	0	0	0	0	0	0	0	0	0	0.0110914	0	0	0	0	0	0.143297	0.227924	PREDICTED: uncharacterized protein LOC105766516 isoform X1	AT4G21700.1
Ghir_D05G036350	21.2017	20.8354	4.01101	3.78574	620.098	2.47033	0.14012	17.63	1.44842e-69	1.6382e-66	Up	0	0	0.023193	0.020935	0	0	0	NA	0.0230939	0	0.0516978	0.160747	0.0425857	0.191899	0	0	0.0448195	0.186627	0.0562521	0	0.278661	0	0.118846	0.0312953	0.0891368	0.246275	1.1658	0.932762	PREDICTED: uncharacterized protein LOC105784897	AT4G21700.1
Ghir_D05G038040	3.70288	4.01695	8.70899	7.87082	298.132	-1.06283	0.185996	-5.71425	1.10191e-08	4.65194e-07	Down	0	0.835395	0.0439002	0.1307	0.557466	0.110128	0.948693	NA	0.0980353	0.292798	0.122583	1.68197	0.786724	0.300413	0	0.0238768	0	0	0	0.229412	1.56862	0.649873	1.08482	0	0	0	0.174753	0	heterodimeric geranylgeranyl pyrophosphate synthase small subunit, chloroplastic-like	AT4G36810.1
Ghir_D05G039070	18.5144	21.6874	5.09686	4.84223	623.199	2.05544	0.143278	14.3458	1.13168e-46	5.73315e-44	Up	1.17793	2.73554	0.149501	1.84174	3.13694	3.2787	1.03815	NA	6.99172	20.5465	9.15665	9.61522	10.2484	3.68823	7.5119	1.48435	5.62219	1.31005	5.50694	9.56231	3.46091	9.03912	6.29458	13.3399	4.74441	10.2566	34.8411	7.10401	UDP-glucose iridoid glucosyltransferase-like isoform X1	AT3G11340.1
Ghir_D05G039090	1.07913	1.05496	0.310244	0.387378	35.164	1.64291	0.53658	3.06181	0.0022	0.0271079	Up	0	0.126476	0.0550496	0	0	0	0.0328056	NA	0.271528	0	0.238271	0.080908	0.297561	0.0837258	0	0	0	0	0.19448	0.320206	0.130074	0.187059	0.162034	0.219067	0.0663481	0.0743974	0.812768	0	UDP-glucose iridoid glucosyltransferase-like isoform X1	AT5G59590.1
Ghir_D06G000890	1.22724	1.76502	0.443206	0.633891	50.512	1.50121	0.463634	3.23791	0.00120408	0.0163986	Up	2.47034	3.64172	1.0176	6.8662	1.7726	7.95161	4.31569	NA	10.447	5.39626	19.7537	21.2505	19.2214	4.08616	12.6658	8.38627	5.19132	4.02501	3.95457	21.6442	7.06035	20.2823	14.7174	27.3097	10.5849	20.808	22.7231	15.0407	protein indeterminate-domain 2-like	AT3G50700.1
Ghir_D06G001150	1.56579	2.47509	5.62871	3.78574	164.836	-1.1749	0.289301	-4.06116	4.88296e-05	0.001014	Down	4.64635	15.2193	1.33944	3.73005	3.64532	2.82279	12.099	NA	2.37649	1.39701	10.5467	9.86409	9.33534	28.8888	3.65245	5.0142	7.69134	5.50857	11.3204	5.97667	17.0767	10.0798	4.78329	3.81866	3.80749	2.34666	4.8222	4.60141	protein JINGUBANG-like	AT2G26490.1
Ghir_D06G001930	13.3939	15.378	5.67303	6.32131	505.519	1.29708	0.152256	8.51906	1.60848e-17	1.76984e-15	Up	5.04867	2.27969	1.08997	8.77274	4.49108	22.18	14.6424	NA	48.0074	38.5713	24.365	16.112	31.2724	6.06111	42.2207	9.34392	30.8414	3.56516	4.69523	43.5228	21.9353	57.5929	23.7213	81.9117	39.8279	72.411	39.3245	44.9652	D-3-phosphoglycerate dehydrogenase 3, chloroplastic-like	AT3G19480.1
Ghir_D06G001980	0.507824	0.527478	0.0664808	0.0704324	14.6021	2.95313	0.916884	3.22083	0.00127818	0.0172771	Up	7.92714	2.74506	1.9712	17.8611	19.7687	1.25318	4.20988	NA	5.74223	13.1097	6.89297	1.36462	6.90316	0.600008	8.54304	7.78369	15.7906	13.2593	17.1767	3.10238	1.19259	2.35357	0.782608	5.41728	5.21802	5.52952	1.68532	6.74805	hypothetical protein B456_010G023700	AT2G23270.1
Ghir_D06G002120	11.024	11.3813	5.65087	3.46879	390.67	1.34569	0.19891	6.76532	1.33018e-11	8.24104e-10	Up	14.263	10.6925	5.45103	26.2742	20.3091	15.6357	9.17015	NA	21.3774	13.2021	70.689	62.7731	73.6936	21.6391	88.1428	41.7416	67.128	34.1712	86.2324	51.5133	32.4575	45.5313	45.724	51.7409	28.2167	57.5255	33.718	50.3514	zinc finger protein ZAT10-like	AT1G27730.1
Ghir_D06G003130	8.69649	9.27144	4.43206	3.909	325.944	1.14839	0.178543	6.43199	1.25943e-10	6.95245e-09	Up	26.7465	22.8805	11.8154	30.1414	70.2663	11.9177	16.9547	NA	16.9941	58.8938	64.3505	71.5884	56.4078	24.6107	27.979	34.3693	31.1427	27.0939	29.5645	64.5358	43.5501	40.0503	45.0221	30.7784	20.0109	30.5516	57.928	30.152	Ribosomal RNA small subunit methyltransferase A	AT4G38060.2
Ghir_D06G004080	29.348	28.3621	8.70899	8.34624	928.594	1.7974	0.111951	16.0553	5.24994e-58	4.25542e-55	Up	1.39157	0.901297	0.121859	0.944936	0.438048	0.720959	1.42716	NA	1.64949	2.009	1.81519	3.19105	1.11508	3.4448	1.55936	1.09605	1.47328	1.38555	3.28442	2.15449	3.56483	2.54217	1.24125	3.54946	2.91442	1.23859	1.70663	2.14328	sulfate transporter 1.3	AT1G22150.1
Ghir_D06G004590	28.417	27.9157	62.9352	63.1602	2238.48	-1.12482	0.0761004	-14.7808	1.94922e-49	1.06515e-46	Down	10.1287	36.0823	1.37346	1.87539	1.72707	2.84216	27.3171	NA	1.12512	2.58438	0.222879	0.127771	0.829714	39.3564	3.58379	9.47232	12.4749	18.796	21.9866	0.177056	0.409652	0.416418	1.66862	1.10966	7.45764	4.98433	13.7403	6.1369	WAT1-related protein At4g08300-like	AT4G08300.1
Ghir_D06G007390	9.43706	8.19619	2.08307	1.97211	269.672	2.15965	0.207169	10.4246	1.91503e-25	3.66676e-23	Up	29.8192	21.3991	10.7223	53.3011	25.9945	23.8015	23.1406	NA	37.4033	24.8016	310.174	456.059	266.711	131.879	196.29	212.552	249.025	171.627	193.645	250.607	194.037	211.568	338.449	193.897	328.98	270.24	290.931	215.743	ATP-dependent 6-phosphofructokinase 3-like	AT4G26270.1
Ghir_D06G008310	2.77187	2.65768	0.886411	1.10931	92.1557	1.47415	0.333963	4.41411	1.01427e-05	0.000252835	Up	52.9516	27.5955	13.8331	120.675	58.4078	59.3834	48.8848	NA	134.402	101.006	190.092	143.121	185.566	65.0734	196.911	72.8381	190.111	72.917	119.125	244.178	119.359	202.761	149.149	277.274	189.524	284.718	235.471	248.454	serine/threonine-protein kinase At5g01020-like	AT2G05940.1
Ghir_D06G008570	2.81419	2.63739	0.864251	0.686716	86.9714	1.859	0.348949	5.32743	9.96149e-08	3.63714e-06	Up	52.7615	63.7077	17.426	44.6033	23.5604	22.8159	46.5168	NA	22.1589	11.0891	33.8726	25.2732	36.4092	18.327	30.157	40.5359	36.6592	73.1838	120.449	30.1842	35.3613	23.3277	48.6647	27.2517	29.0683	25.5046	53.01	38.2417	ethylene-responsive transcription factor ERF017-like	AT1G19210.1
Ghir_D06G009260	2.81419	2.1302	1.24098	0.792364	86.4784	1.33174	0.361837	3.68049	0.000232783	0.00399336	Up	1.36351	0.410741	0.825103	0.682527	1.0693	0	0	NA	0.604967	0.319162	0.918394	0.197064	0.388426	0.563064	0.132194	0.384733	0.224097	0.663492	0	0.0937355	0.290899	0.272081	0.307991	0.0104041	0.164777	0.170532	0.600713	0.136754	probable WRKY transcription factor 50	AT5G26170.1
Ghir_D06G014040	0.126956	0.365177	1.08585	0.774756	28.7534	-1.87042	0.645873	-2.89596	0.00378002	0.0419529	Down	0	0.565804	0	0.095949	0	0.511347	0.455126	NA	0.0177049	0	0.0103396	0.867024	0.393345	0.251723	0	0.0238768	0	0	0	0	0.640007	0.332435	0.827196	0.150859	0	0	0.00551142	0.0737364	polyphenol oxidase, chloroplastic-like	NA
Ghir_D06G014590	12.8226	14.9925	4.72014	4.94787	465.201	1.56089	0.15837	9.85597	6.45919e-23	1.06487e-20	Up	13.8753	16.8202	5.65532	46.6889	40.5102	29.4475	25.2784	NA	63.9265	58.5057	32.2888	56.7174	55.8628	7.66838	42.9618	18.2013	38.905	11.617	26.7278	42.8041	23.0556	56.1578	35.2901	61.7724	30.8364	52.8579	33.4978	40.6606	pathogenesis-related genes transcriptional activator PTI5-like	AT5G47220.1
Ghir_D06G015410	4.18955	5.43708	9.63972	10.7057	368	-1.04278	0.181425	-5.74768	9.04754e-09	3.85642e-07	Down	0.209217	8.35119	1.41172	1.75759	0.386543	3.54476	19.5592	NA	1.35032	0.852575	5.13388	9.06869	3.50355	6.14969	1.62256	2.99709	4.66634	3.67496	6.41513	6.57741	10.8536	5.22536	10.0455	1.49036	2.99681	2.40274	4.9747	4.40524	probable purine permease 10	AT4G18210.1
Ghir_D06G016840	1.29072	1.21726	0.310244	0.176081	37.2396	2.42668	0.557881	4.34982	1.36249e-05	0.000329013	Up	0.378489	4.13785	0.192808	0.567926	3.03577	0.50454	1.6823	NA	1.86634	7.18088	0.0413582	0.359013	0.456685	0.549955	0.603537	0.0119384	0.169069	0.740246	0.447803	0.31398	0.446867	0.512515	0.701301	0.615419	0.132864	0.128067	1.55466	0.212215	hypothetical protein B456_011G013300	NA
Ghir_D06G018000	0.359709	0.324602	1.32962	1.9545	48.5928	-2.23211	0.491449	-4.54189	5.57525e-06	0.000146092	Down	0.503099	1.06396	0.342089	0.950974	0.051068	0.349817	1.66486	NA	0.438467	0.474942	3.66794	7.34514	5.39309	5.20617	0.42672	0.256718	1.08926	0.314436	0	1.477	6.84324	5.70888	4.6253	0.572862	0.766556	1.09008	0.373366	0.708165	protein IQ-DOMAIN 14 isoform X1	AT5G13460.1
Ghir_D06G019200	1.3542	1.82588	0.576167	0.616283	54.2455	1.45102	0.435923	3.32862	0.000872776	0.0124493	Up	0.22976	0.287299	0.0847404	0.0777673	0	0	0.145467	NA	0.0336624	0	1.53245	0.559212	2.32664	0.934639	0.539737	2.29257	0.754346	2.213	1.17451	1.05288	0.562252	0.781941	0.706977	1.77135	1.08942	0.802133	0.220457	1.36742	protein ENHANCED DISEASE RESISTANCE 2-like	AT2G28320.1
Ghir_D06G019770	1.52347	1.94761	0.686969	0.581067	58.7845	1.49611	0.418554	3.57448	0.000350928	0.00571186	Up	0.51802	0.844021	1.02198	0.633795	2.02788	1.39071	0.905603	NA	1.76158	4.32532	2.40201	1.47517	3.5797	0.419583	3.22448	0.766161	2.46651	1.96199	2.59366	2.41091	1.31375	3.91165	1.44204	4.2102	1.13553	3.51707	6.06207	4.45446	Serpin family	AT1G47710.1
Ghir_D06G020060	2.391	2.47509	7.17993	6.51499	227.389	-1.45312	0.213665	-6.80096	1.03922e-11	6.47966e-10	Down	5.15641	11.1663	1.80515	6.12847	1.33132	5.39094	6.02452	NA	6.81476	4.00631	18.6456	37.8338	23.8811	4.6864	2.03855	3.09685	1.6273	1.66557	1.91443	11.357	9.07449	13.199	21.4897	5.49151	5.10306	13.9914	49.2681	6.99233	Cadherin-related tumor suppressor	NA
Ghir_D06G020250	3.04694	3.50976	15.3792	15.9529	463.303	-2.21861	0.161739	-13.7172	8.00853e-43	3.54079e-40	Down	1.45521	24.3476	2.33794	5.17978	0.872949	3.68071	13.6569	NA	2.40527	0.576661	0.232414	64.1654	18.6319	31.1332	0.0528776	0.672048	0.685423	0.0349707	0.02431	4.45001	37.6161	20.3382	40.4893	0.375406	0.255091	0.377706	0.505438	0.0105338	ribonuclease 1-like	AT2G02990.1
Ghir_D06G020570	24.4179	24.9132	2.88084	2.55317	682.457	3.22542	0.145149	22.2215	2.12767e-109	8.62308e-106	Up	1.9771	8.42611	0.53696	1.74697	0.896621	1.71166	3.75569	NA	2.00972	1.42336	0.451153	0.427771	0.764624	0.821989	0.56347	0.863063	0.807813	2.45121	5.88091	0.709523	1.37731	1.08275	0.977191	1.89634	1.23808	1.50684	3.03224	3.2651	probable WRKY transcription factor 70	AT3G56400.1
Ghir_D06G020890	8.3791	9.27144	4.54286	4.19073	326.773	1.05507	0.177955	5.92885	3.05057e-09	1.397e-07	Up	0	1.15026	0.110959	1.43082	0.083086	4.68999	0.526253	NA	3.74554	0.139411	16.9788	5.79473	9.58281	0.827147	8.34424	1.47422	5.52312	1.235	1.75123	14.8172	3.72374	9.92731	3.34505	6.2065	1.74599	6.63266	2.75242	4.3113	ethylene-responsive transcription factor ERF003-like	AT5G25190.1
Ghir_D06G021330	1.1426	1.88675	0.576167	0.316946	48.6807	1.81911	0.498014	3.65273	0.000259466	0.00438612	Up	0	0	0	0.456149	0.0818285	0	0	NA	0.050445	0.142182	0.97434	0.374565	0.127454	0.096154	0	0	0.0563564	0.162729	0	5.51471	1.82475	4.27714	2.5011	0.432808	0.172114	1.02582	2.4459	1.14612	receptor-like protein 12	AT1G74190.1
Ghir_D06G021350	2.68724	2.51566	1.13017	1.28539	94.4259	1.1405	0.323323	3.52742	0.000419625	0.00669116	Up	0.249403	0	0.0555183	0.0981674	0.0633859	0	0.620331	NA	0.34214	2.04385	2.12043	1.02236	1.06821	0.336539	0.370509	0	0.247968	0.192239	1.16302	10.1024	3.16769	4.68538	2.27222	1.34444	0.425439	1.75226	3.08731	2.7912	receptor-like protein 12 isoform X1	AT1G58190.2
Ghir_D06G023050	1.16376	1.86646	3.43484	3.22228	118.846	-1.09489	0.30904	-3.54288	0.000395785	0.00635267	Down	1.26856	19.9051	3.65496	3.01845	1.06803	4.93812	17.7878	NA	3.49924	1.16075	1.38644	2.32884	1.36099	3.00872	0.623629	1.33287	0.897984	0.773991	2.81321	0.904124	3.96523	2.31299	2.3743	0.448483	1.33178	0.943527	1.73176	1.3295	MYB-like transcription factor ETC1	AT2G46410.1
Ghir_D06G023080	0.909851	1.15639	0.221603	0.334554	32.5959	1.91668	0.574827	3.33437	0.000854944	0.0122472	Up	206.13	107.126	40.3152	400.407	251.88	58.3	29.0475	NA	99.3637	47.5767	10.8196	6.97919	19.5993	6.14361	16.9736	10.4842	12.4613	9.95338	13.9074	11.6176	7.02164	10.6161	5.85166	13.6448	5.01119	9.31675	4.01854	3.97942	PREDICTED: uncharacterized protein LOC107960184	NA
Ghir_D06G023200	0.825214	1.54186	2.88084	2.72925	97.8252	-1.20403	0.349999	-3.4401	0.000581508	0.00881854	Down	0	3.27907	0.0877199	0.242579	0.443661	1.14924	0.23243	NA	0.286305	0.235488	0.760653	0.867559	0.382901	2.28132	1.51425	0.385335	0.965412	1.20013	1.45197	0.998369	2.1853	1.32974	0.663736	0.395466	1.3109	0.926383	0.241696	1.14763	wall-associated receptor kinase-like 20	AT1G11915.1
Ghir_D06G023410	0.528983	0.50719	1.77282	1.02127	46.8622	-1.38395	0.485043	-2.85324	0.00432759	0.046667	Down	7.46843	24.3013	1.50452	6.96885	6.43307	9.34326	45.3475	NA	5.67927	2.95843	6.1898	8.48364	4.35587	12.6073	3.89958	11.1313	10.0535	7.68434	16.2209	6.61676	6.62843	6.0332	5.48029	3.30279	5.77615	5.62561	6.25858	8.69984	heavy metal-associated isoprenylated plant protein 3-like	AT5G50740.3
Ghir_D07G000060	36.2248	37.8567	17.6174	15.6712	1330.49	1.19473	0.0971779	12.2943	9.72157e-35	3.05031e-32	Up	7.92474	4.30009	5.34365	6.3712	4.82336	4.02247	7.05159	NA	4.98284	1.4125	9.13633	8.31669	11.9344	6.87782	7.79187	14.7323	10.3128	15.7251	20.2583	4.75142	7.23618	11.4265	8.77202	14.6365	4.69106	7.30796	7.05419	6.06178	gamma-glutamylcyclotransferase 2-1	AT4G31290.1
Ghir_D07G000980	0.211593	0.182588	1.08585	0.616283	25.585	-2.06396	0.666753	-3.09554	0.00196454	0.0248036	Down	23.0979	24.5669	6.1105	33.3835	27.7512	20.4742	21.6488	NA	32.6809	20.7999	9.10512	8.84874	13.8754	5.02398	8.50068	5.0784	10.5961	2.70226	11.1862	12.3285	7.78311	12.678	5.93801	9.35276	5.85612	7.68927	4.54775	8.18877	programmed cell death protein 4-like	NA
Ghir_D07G001270	0.994489	1.17668	0.132962	0.316946	32.623	2.27741	0.603942	3.7709	0.000162658	0.00291586	Up	3.01792	0.367187	0.596269	4.52031	1.0816	0.787083	0.545895	NA	1.20041	0.569098	12.9619	9.91937	5.80566	0.93457	2.86714	0.724719	1.21298	1.31027	3.25956	5.83359	3.24054	3.92245	3.09944	1.78803	2.30944	3.01782	1.51299	1.82607	putative transcription factor bHLH041 isoform X2	AT5G56960.1
Ghir_D07G002520	0.909851	1.19697	0.265923	0.422594	34.7185	1.63648	0.553653	2.95579	0.00311871	0.0360225	Up	1.23017	1.59742	0.0788687	1.7038	1.01363	2.03792	1.04874	NA	1.04872	1.06031	7.78454	10.5571	5.55735	2.38501	2.61624	1.846	2.39198	1.53706	2.3	6.03628	5.18451	1.89107	2.47129	2.33526	2.07115	2.56144	2.99027	2.92059	ATP-dependent 6-phosphofructokinase 6-like isoform X1	AT4G26270.1
Ghir_D07G002910	20.8419	17.7922	2.70355	3.29271	555.796	2.71724	0.163013	16.6689	2.20634e-62	2.10399e-59	Up	112.19	61.4129	27.7528	302.492	127.474	193.938	153.964	NA	452.222	437.585	154.295	106.094	127.676	16.2824	89.3862	97.196	151.286	80.8036	100.454	212.579	94.1554	180.156	85.3487	180.474	160.016	275.321	208.154	162.761	putative methyltransferase DDB_G0268948 isoform X2	AT2G41380.1
Ghir_D07G002950	0.486665	0.365177	0	0	10.6447	6.91074	1.70044	4.06408	4.82213e-05	0.00100351	Up	0	0	0	0.132897	0	0	0	NA	0.0379222	0	0	0.0921226	0.180417	0	0	0.179076	0	0	0	0.109613	0.0113207	0.25668	0	0.125181	0.133369	0.0434739	0.198411	0.0797733	cysteine-rich receptor-like protein kinase 19	AT4G21390.1
Ghir_D07G003660	9.11967	8.72367	0.310244	0.45781	232.314	4.55059	0.300691	15.1338	9.69237e-52	6.1218e-49	Up	15.4856	8.94573	3.33579	18.2499	6.89821	22.5375	11.4385	NA	20.3344	9.76044	7.01684	6.7267	13.5531	9.00595	31.0535	21.0439	12.4218	10.1108	6.84528	10.873	10.2876	14.3163	25.3981	33.0575	33.0903	21.511	10.8893	19.3228	WRKY transcription factor 18-like isoform X1	AT4G31800.1
Ghir_D07G003690	3.15274	4.66615	0.132962	0.0528243	99.9282	5.49384	0.574627	9.56071	1.16957e-21	1.74481e-19	Up	0.242038	0.545139	0.0601189	0.498937	0.190211	0.519915	0.547943	NA	0.898509	0	0.0310187	0.12056	0.292036	0.00597554	0.642989	0.299855	0	0.302812	0.827513	0.206544	0.447325	0.620109	0.453578	1.06663	0.830949	0.518996	0.810147	1.02741	probable WRKY transcription factor 40	AT4G31800.1
Ghir_D07G003910	1.18492	0.770929	0.354564	0.28173	32.1772	1.66439	0.574426	2.89747	0.0037618	0.0418557	Up	0	0	0	0.0255006	0	0.0916068	0	NA	0.147248	0	0.132864	0	0.212928	0.0420674	0	0	0.106446	0.0232471	0	0	0.0335035	0.0205344	0.205222	0	0	0.147449	0.66006	0.307697	glutamate receptor 2.8-like	AT2G29120.1
Ghir_D07G004160	14.7269	15.1954	7.40153	7.20171	551.56	1.0733	0.137104	7.82837	4.94221e-15	4.37813e-13	Up	0	0	0	0.0492933	0	0	0.0643276	NA	0.15627	0	3.14405	2.09012	2.49804	3.41792	4.42257	2.23089	3.38103	2.77223	4.27915	2.57794	2.8416	4.0349	4.61038	5.69435	6.30324	4.29843	2.30331	4.64964	EIN3-binding F-box protein 1-like	AT2G25490.1
Ghir_D07G005350	5.92461	7.50641	0.930732	0.82758	189.184	2.97615	0.268973	11.0649	1.85727e-28	4.18179e-26	Up	9.99255	7.43034	3.17675	35.1606	37.0053	14.9122	7.8369	NA	32.3434	46.1125	33.2895	24.4821	28.8137	5.19853	21.6532	13.9754	21.8649	21.3132	21.2743	37.2636	20.1885	30.4244	20.7371	29.2162	19.1633	27.3248	19.0355	14.9159	mitochondrial phosphate carrier protein 3, mitochondrial-like	AT5G14040.1
Ghir_D07G007230	0.825214	1.03467	3.3462	1.49669	81.9555	-1.33039	0.414305	-3.21114	0.0013221	0.017772	Down	2.57182	36.9468	0.96179	1.89648	3.6764	0.883076	9.64972	NA	0.656046	1.35067	3.62256	0.66168	1.36742	1.1669	2.38601	2.13482	3.25828	1.9916	8.38711	1.6467	1.81052	1.4621	1.2251	2.05666	1.00594	1.95697	1.38172	2.02251	chlorophyll a-b binding protein 4, chloroplastic	AT3G47470.1
Ghir_D07G007600	14.5576	16.1895	8.26578	7.3954	574.649	1.01395	0.139443	7.27141	3.55755e-13	2.69499e-11	Up	137.375	80.4651	33.3783	162.819	198.617	89.8475	61.0625	NA	103.485	82.5673	529.977	456.735	443.95	147.924	314.004	218.659	229.544	167.869	134.28	355.791	220.098	300.968	306.137	259.415	264.939	238.317	240.209	243.509	UDP-glucose 6-dehydrogenase 1	AT5G15490.1
Ghir_D07G008260	1.48115	1.56215	0.753449	0.440202	52.5135	1.40404	0.450074	3.11958	0.00181108	0.0231651	Up	2.25911	0.813944	2.5523	3.05354	3.12823	24.6742	12.6441	NA	20.5078	8.38151	14.0873	11.3505	5.34232	3.98447	3.60275	3.30798	2.95804	4.85003	1.8196	15.0064	10.5746	12.3873	16.1731	6.23965	6.25905	3.67249	8.83495	11.949	PREDICTED: uncharacterized protein LOC107956603	AT3G03280.1
Ghir_D07G009780	4.73969	4.40241	2.41547	2.27144	171.254	1.00302	0.239751	4.18358	2.86958e-05	0.000638357	Up	0.262995	0	0.0173011	0.133619	0.239854	0	0.422326	NA	0.499219	0.499578	16.0271	15.5924	10.3657	4.24179	3.02317	1.30873	2.97069	1.68927	7.75165	12.7763	8.35666	13.8534	15.0982	6.29044	1.97541	5.21129	9.80981	11.9046	LRR receptor-like serine/threonine-protein kinase FLS2 isoform X2	AT2G34930.1
Ghir_D07G011560	1.29072	1.01438	0.554007	0.211297	38.0775	1.65569	0.560158	2.95576	0.00311903	0.0360225	Up	2.52609	2.63719	0.940976	6.39237	2.88345	2.79498	2.58755	NA	7.24697	12.1189	2.84627	1.07584	2.2886	0.443213	3.06351	1.97185	2.53666	3.17941	3.20016	2.86894	1.2026	2.64046	1.13292	6.3407	3.66046	1.98627	2.19731	3.05134	protein LURP-one-related 8-like	AT2G38640.1
Ghir_D07G014970	104.781	105.759	38.8026	35.7268	3537.26	1.53784	0.0670492	22.9361	2.03011e-116	1.09703e-112	Up	40.3905	36.8902	11.3681	46.4981	29.6214	41.2928	41.7171	NA	48.333	26.6089	118.928	106.602	89.6916	48.0968	107.088	49.594	93.068	59.2586	103.132	90.0344	66.667	97.0144	118.484	109.321	72.5095	70.4269	68.1336	105.897	probable WRKY transcription factor 46	AT2G46400.1
Ghir_D07G015080	8.67533	8.03389	4.29909	3.78574	307.114	1.08834	0.183799	5.92135	3.19314e-09	1.45544e-07	Up	18.2844	11.912	2.08989	15.1576	25.8035	8.00156	4.31572	NA	11.8617	19.2076	14.1219	13.328	11.9887	9.02466	10.134	9.42537	15.7429	15.7739	17.748	12.155	13.6465	9.52099	12.7189	8.59892	12.1923	7.04662	11.337	6.5374	ethylene-responsive transcription factor CRF5-like	AT2G46310.1
Ghir_D07G016110	4.02027	3.2663	1.15233	0.915621	116.19	1.86206	0.309325	6.01975	1.74689e-09	8.30481e-08	Up	31.755	14.8141	5.39467	54.233	88.3192	28.2713	22.7844	NA	49.665	93.3826	18.0134	8.69959	13.802	2.97123	5.55726	3.09084	7.00508	3.6354	13.1958	15.5615	11.3772	11.4897	7.0227	8.94379	6.15959	11.1177	10.8613	6.70477	ethylene-responsive transcription factor ERF098-like	AT3G23230.1
Ghir_D07G017530	9.60634	9.59604	3.85589	4.33159	339.624	1.26387	0.176086	7.17759	7.09533e-13	5.17353e-11	Up	19.7768	14.3435	5.51746	37.0727	20.9835	7.59153	8.32791	NA	17.2155	9.57986	73.2996	40.3307	54.1718	18.5139	42.619	32.9335	37.8446	41.5535	105.882	58.4016	34.1196	42.319	37.4859	40.7771	35.9968	47.0723	20.7138	49.2148	serine/threonine-protein kinase OXI1-like	AT4G13000.1
Ghir_D07G017600	3.04694	3.16487	6.27136	6.79672	236.715	-1.03665	0.206994	-5.00811	5.49673e-07	1.73702e-05	Down	2.17517	29.5225	1.93917	2.56806	1.23664	4.039	17.7115	NA	2.53573	0.959529	1.1083	2.75647	1.9763	5.3868	0.256375	1.95356	3.98345	3.76714	6.74935	1.19348	2.61002	1.92429	2.9694	0.813346	0.954689	1.50117	0.802954	1.94169	putative lipid-transfer protein DIR1	AT5G48485.1
Ghir_D07G018200	165.953	167.555	65.2842	67.9496	5788.8	1.36065	0.0581163	23.4125	3.18478e-121	1.93611e-117	Up	232.143	183.736	52.0709	381.023	274.991	324.395	226.452	NA	538.026	422.992	1465.99	1047.72	1483.62	411.239	1658.16	769.854	1043.35	816.277	785.66	1438.87	1126.52	1463.3	1580.46	1788.14	1485.33	1328.74	1363.6	1407.69	cytochrome b561 and DOMON domain-containing protein At5g35735-like	AT5G35735.1
Ghir_D07G018780	1.22724	1.42013	3.98885	4.04986	130.915	-1.56423	0.281421	-5.55832	2.72379e-08	1.08138e-06	Down	0	9.61249	0.50646	0.685147	0.678852	0.674072	6.78003	NA	0.950622	0.410763	1.04729	2.44926	0.95171	3.02423	0.97551	3.6549	2.41416	2.21931	4.56385	2.31869	2.52412	1.74289	2.8499	2.19659	2.43497	2.57535	3.96588	6.51643	protein PIN-LIKES 7-like	AT2G17500.1	PILS7
Ghir_D07G019570	2.75071	3.50976	1.32962	1.37343	111.115	1.24869	0.30553	4.08697	4.37051e-05	0.000920154	Up	0	0.189261	0.162809	0.517684	0.679473	0.0999732	0.408426	NA	0.637615	0.14768	0.450466	0.775837	0.419827	1.01215	0.73707	0.757529	2.42601	2.20095	2.02238	0.46822	1.08183	1.13447	2.02297	1.06199	1.05499	0.723246	0.470959	0.353651	receptor-like protein kinase FERONIA	AT3G51550.1
Ghir_D07G019640	2.81419	2.49538	1.01937	1.14453	92.694	1.3286	0.329405	4.03334	5.49899e-05	0.00112369	Up	0	0.299904	0.386851	0.146752	0	0.279888	0	NA	0.164746	0	0	0.0116156	0.0106464	0.167656	0.127638	0.0955071	0.856153	0.273704	1.05004	0.152941	0.267799	0.170428	0.0432407	0.239654	0.232134	0.225211	0.208124	0.314781	receptor-like protein kinase FERONIA	AT3G51550.1
Ghir_D07G019670	7.04606	8.66281	3.27972	3.38075	277.328	1.2749	0.200025	6.37368	1.8455e-10	1.00508e-08	Up	0.465602	0.651671	0.0876233	0.672881	0.885376	0.525213	3.21811	NA	2.32371	5.7093	1.20594	1.61041	1.53036	1.21702	1.40809	0.793945	0.921456	1.22292	0.837531	1.67438	1.52318	2.38674	3.08809	1.43779	0.773557	1.62274	1.2681	2.23889	receptor-like protein kinase FERONIA	AT3G51550.1
Ghir_D07G020010	8.12518	10.0424	4.43206	3.64488	325.178	1.2126	0.191379	6.3361	2.35648e-10	1.26776e-08	Up	9.92085	5.79687	0.929064	14.1243	13.9448	5.67882	5.32129	NA	13.6572	14.3763	41.8575	17.6975	27.4122	4.45138	21.7167	15.6452	24.8159	16.8615	40.6854	60.3203	22.2496	35.1143	16.5553	50.6635	40.3632	39.9072	13.3377	52.3194	anthocyanidin 3-O-glucosyltransferase 2-like	AT3G21780.1
Ghir_D07G020020	118.323	125.093	42.0602	46.5382	4120.09	1.49377	0.0715651	20.8729	9.43909e-97	2.86913e-93	Up	129.532	125.765	43.2263	283.048	205.506	90.953	86.4832	NA	111.595	93.4046	113.734	153.898	111.781	39.4719	123.855	155.1	225.476	268.462	410.85	133.477	107.251	104.533	123.296	231.568	239.893	218.623	206.75	223.925	anthocyanidin 3-O-glucosyltransferase 2-like	AT3G21790.1
Ghir_D07G020310	6.68635	6.99922	3.08028	3.18707	247.279	1.16332	0.201451	5.77471	7.70862e-09	3.30893e-07	Up	0.605864	1.05005	0.199609	0.688495	0.171448	1.74621	0.441241	NA	1.37587	0.455507	1.73338	4.65561	5.09324	1.33779	4.09553	1.39647	2.49791	0.803375	3.36266	1.80542	2.16575	3.31367	7.56696	5.50665	4.3767	7.19848	10.5199	6.82074	1-aminocyclopropane-1-carboxylate oxidase 3-like	AT1G05010.1
Ghir_D07G020780	1.75622	1.42013	2.99164	3.55684	119.454	-1.01016	0.295562	-3.41776	0.000631384	0.00945986	Down	0.553025	2.73316	0.616822	1.05657	0.287388	0.494825	3.14775	NA	0.454393	0.670717	0.518017	2.18979	2.44819	4.78981	0.797268	1.45987	2.44056	1.59488	3.20528	0.699388	1.54907	3.40779	2.60576	0.927847	0.985088	1.00482	0.835418	1.50925	SNF1-related protein kinase regulatory subunit beta-2-like	AT4G16360.3
Ghir_D07G020810	0.402027	0.365177	1.17449	1.303	39.753	-1.65592	0.507294	-3.26423	0.00109763	0.0151629	Down	0	0.172262	0.0125348	0.101978	0.595189	0.36037	0.304629	NA	0.0868479	0.80238	0.278598	0.0459276	0.180686	0.204259	0	0.291631	0.582653	0	0.387514	0.17479	0.0559157	0.119707	0.0432935	0.146045	0.0658436	0.126385	0	0.115871	nuclear transcription factor Y subunit B-3-like	AT4G14540.1
Ghir_D07G020830	1.2484	1.90703	0.354564	0.28173	47.1536	2.35711	0.501634	4.69885	2.61627e-06	7.33369e-05	Up	0	0.380835	0.206093	0.635483	1.17187	1.19014	0.581371	NA	1.0681	0.142182	2.23617	1.67437	3.10253	0.622138	0.655682	0.258629	0.565846	0.443246	3.436	1.97031	1.16715	1.86325	2.01341	1.79272	0.591898	1.04308	2.68256	1.77768	nudix hydrolase 10-like	AT5G47650.1
Ghir_D07G021500	12.082	11.6654	4.94174	4.82462	415.561	1.32003	0.157854	8.3623	6.15061e-17	6.46067e-15	Up	152.25	115.452	47.8092	260.652	197.172	96.5005	69.3336	NA	125.052	142.312	568.115	525.617	505.83	209.689	386.967	435.229	404.59	452.933	512.866	415.834	360.886	344.849	520.621	363.909	393.709	407.861	540.764	341.122	serine/threonine-protein kinase OXI1-like	AT4G13000.1
Ghir_D07G021640	7.57504	6.57318	3.457	3.71531	264.106	1.0154	0.199228	5.09667	3.45681e-07	1.14289e-05	Up	55.3465	33.2333	12.046	49.438	32.4919	43.3526	36.0257	NA	53.4006	37.7598	75.9993	75.4346	65.6991	48.1985	70.7503	77.837	57.1846	58.8662	61.7267	86.2472	58.0106	71.5021	84.8146	65.8685	70.3876	63.168	92.8237	74.1638	RPM1-interacting protein 4	AT3G25070.1
Ghir_D07G022550	0.550143	0.486902	0.0886411	0.0352162	14.4591	3.14627	0.954225	3.2972	0.000976541	0.0137111	Up	0	0	0	0.0759695	0	0.0764368	0	NA	0.0218146	0	0.724121	0.0229638	0.0955149	0.13153	0.172869	0	0	0.233221	1.24603	0.541583	0.0667778	0.482136	0.0646762	0.104041	0.176087	0.128067	0.461952	0.183725	protein ELC-like	AT2G38830.1
Ghir_D07G022780	21.9634	24.3654	5.62871	5.17678	710.281	2.14064	0.132525	16.1528	1.08566e-58	8.94915e-56	Up	465.105	239.404	65.5077	874.346	307.219	480.615	292.553	NA	853.137	440.609	718.284	365.116	709.813	109.606	561.658	206.105	426.819	170.138	333.891	731.05	312.038	661.505	318.029	747.884	423.144	773.412	381.877	536.489	cytochrome P450 94A1-like	AT5G63450.1
Ghir_D07G024830	0.740577	0.689779	0.177282	0.105649	21.307	2.39625	0.726967	3.29623	0.000979934	0.0137462	Up	0.329238	0.582428	0.0922441	0.492296	0	0	0.477903	NA	0.440366	0.161355	4.48691	1.44353	1.02504	0.360305	0.116331	0.447732	0.078899	0.081615	0.300011	2.41167	0.80814	1.39201	0.745492	0.813679	0.208505	0.0421283	0.142491	0.667385	probable WRKY transcription factor 75	AT5G13080.1
Ghir_D08G000900	11.024	9.9815	32.2654	30.6909	1028.47	-1.54542	0.108746	-14.2112	7.80412e-46	3.79546e-43	Down	0.611221	9.59108	0.882938	1.54783	3.80238	1.54266	4.45968	NA	1.44596	2.11282	0.674543	6.05675	6.08164	22.6855	6.77053	1.47894	1.4286	0.845158	0.426775	0.583804	6.05059	7.19936	8.3233	2.75175	1.2098	1.50886	4.15323	2.56402	cytochrome P450 94C1-like	AT2G27690.1
Ghir_D08G001050	6.96142	7.42526	19.7005	17.8546	636.582	-1.34453	0.132801	-10.1244	4.30509e-24	7.61358e-22	Down	4.80378	17.0452	4.61897	5.47936	3.23928	3.94593	15.161	NA	2.9699	1.4251	3.07152	11.3791	4.69333	8.03313	2.38843	3.51093	2.84318	3.44765	1.96257	2.64043	8.1161	4.84001	8.63623	1.96308	2.10897	1.32583	1.98506	1.39083	Late embryogenesis abundant (LEA) hydroxyproline-rich glycoprotein family	AT3G44380.1
Ghir_D08G001690	2.87767	2.86055	0.487526	0.845189	87.9584	2.12434	0.36841	5.76625	8.1054e-09	3.467e-07	Up	14.4908	10.2896	3.15734	38.1457	25.3902	3.46335	3.10303	NA	12.3667	31.6586	9.60467	5.59935	11.1161	0.994462	4.24473	6.79353	11.3765	7.52061	11.0167	14.1277	7.91796	10.317	2.61749	8.08424	7.15765	12.8819	3.71252	8.28727	transmembrane protein 45A	AT1G55230.1
Ghir_D08G002910	7.99823	7.44555	18.0828	17.1679	621.867	-1.15224	0.131845	-8.73935	2.34465e-18	2.70854e-16	Down	1.38508	4.86604	0.319998	0.798952	0.86357	1.45783	3.4615	NA	0.658678	0.469393	3.89122	11.0553	5.78652	12.1257	4.34315	3.97015	6.38754	4.54246	14.1418	3.53707	7.30662	4.56601	8.58182	4.48184	4.71004	4.79066	7.35833	7.72954	probable 1-deoxy-D-xylulose-5-phosphate synthase 2, chloroplastic	AT4G15560.1
Ghir_D08G002940	23.9735	21.9309	8.15498	6.56782	752.568	1.68422	0.13303	12.6604	9.79764e-37	3.37942e-34	Up	11.6001	18.9658	7.77444	20.7967	162.841	8.82832	10.7177	NA	11.4776	157.721	11.6507	8.57944	25.6035	19.808	128.345	23.5851	62.0141	25.7446	80.8699	7.44472	3.59129	17.5858	13.5047	59.42	8.47803	17.9628	12.6969	19.2307	xyloglucan endotransglucosylase/hydrolase protein 22-like	AT5G57560.1
Ghir_D08G003520	14.5153	14.3028	5.42927	5.35286	491.282	1.45622	0.146469	9.94221	2.72722e-23	4.6054e-21	Up	13.3878	5.7452	2.31215	19.7053	10.2006	17.8077	12.7839	NA	33.1702	24.8495	12.4898	19.4206	25.0365	9.35406	25.638	14.8139	16.68	8.80307	2.78689	20.9007	12.9293	29.1941	15.1807	35.0579	36.144	39.0136	26.6559	14.6353	probable receptor-like protein kinase At5g47070 isoform X1	AT5G47070.1
Ghir_D08G004260	13.0553	12.8015	30.4925	26.7291	1019.02	-1.10611	0.109602	-10.0921	5.99032e-24	1.04048e-21	Down	124.983	77.659	40.4401	137.301	29.2091	142.679	137.326	NA	158.873	48.1361	106.79	62.716	43.1968	14.4492	64.2784	87.0846	48.07	87.3919	45.3576	105.643	83.1722	57.4792	85.6049	88.6663	144.294	110.27	161.593	97.0326	allene oxide cyclase 4, chloroplastic-like	AT1G13280.1
Ghir_D08G004440	49.132	49.2583	21.6949	21.5347	1755.43	1.22426	0.0831263	14.7278	4.27673e-49	2.31105e-46	Up	9.21428	4.97364	2.77501	14.5229	20.9581	7.815	5.94869	NA	9.25736	6.87143	82.5075	71.1292	67.2029	40.2579	45.2682	18.3561	67.3365	39.1912	95.732	62.0208	46.4391	51.9712	87.0068	30.8456	25.1394	44.5486	52.2095	70.5196	butyrate--CoA ligase AAE11, peroxisomal-like	AT1G66120.1
Ghir_D08G007340	6.83446	6.22829	13.141	13.8752	492.099	-1.012	0.147993	-6.83819	8.02026e-12	5.10546e-10	Down	2.45095	14.8563	0.995415	3.07275	2.54001	2.77492	15.7298	NA	0.963612	1.09883	3.53048	2.55634	6.62267	135.69	52.6614	20.3664	47.2322	15.1112	21.6905	1.9356	8.90082	10.8645	11.6468	19.8521	9.85213	9.77847	13.2519	6.92207	protein FANTASTIC FOUR 2-like	AT1G03170.1
Ghir_D08G007460	2.77187	3.20544	0.886411	1.14453	99.4264	1.58683	0.32738	4.84707	1.25296e-06	3.72244e-05	Up	3.73293	6.13335	3.25439	12.2872	2.66488	11.5914	15.0282	NA	31.9908	45.1203	37.0633	30.6867	38.201	11.1002	23.5171	12.5166	19.8569	8.39207	27.5102	45.3888	16.9817	51.6726	42.293	44.0933	20.3183	28.9915	49.9698	39.9228	basic 7S globulin 2-like	AT1G03220.1
Ghir_D08G007480	2.83535	2.59681	0.598327	0.510635	81.3609	2.33593	0.371031	6.29578	3.05856e-10	1.61861e-08	Up	0.635651	0	0.0315754	0.968409	1.41439	0.528577	0.788343	NA	2.66967	4.9053	0.365563	0.656875	0.520968	0.262924	0.305631	0.0835687	0.235767	0.291189	0.595596	0.790411	0.239956	0.636144	0.475621	1.19929	0.386946	1.05551	1.50365	1.75529	uncharacterized isomerase BH0283-like	AT4G02860.1
Ghir_D08G007490	7.61736	8.25705	3.41268	4.43724	293.993	1.04691	0.19839	5.27704	1.31288e-07	4.69146e-06	Up	2.8841	1.15216	0.509464	2.45505	1.5282	3.1597	4.10134	NA	4.22413	3.86241	11.0106	20.7747	11.0829	6.8888	9.22848	7.91709	9.63302	8.79842	5.42634	11.9313	11.7098	12.2811	14.1737	13.8365	17.1766	16.9087	14.0899	12.5517	uncharacterized isomerase BH0283-like	AT4G02860.1
Ghir_D08G008270	76.4275	79.8114	29.7169	29.1062	2667.91	1.44747	0.0724819	19.97	1.00375e-88	2.44081e-85	Up	863.25	585.167	152.446	1401.2	1304.19	1125.52	680.031	NA	1439.81	1678.54	276.931	293.087	285.297	87.2159	266.111	227.333	230.565	183.476	220.673	368.926	253.824	292.807	318.764	316.693	293.956	346.24	274.856	301.138	protein SENESCENCE-ASSOCIATED GENE 21, mitochondrial-like	AT4G02380.1
Ghir_D08G009280	2.09477	1.88675	3.81157	4.7894	154.541	-1.07806	0.263524	-4.09092	4.2966e-05	0.000906162	Down	2.41592	8.05213	0.580284	0.442857	0.27315	0.201524	7.4986	NA	0.184965	0.200277	0.827751	0.28785	0.297528	3.61979	0.658245	0.663524	0.929615	0.920011	2.84622	1.01971	3.56781	0.151124	0.917716	0.176953	0.513903	0.147449	0.801442	0.806726	pathogenesis-related protein PR-1	AT4G25780.1
Ghir_D08G009900	3.04694	3.40832	1.08585	1.16213	108.019	1.55725	0.307693	5.06104	4.16969e-07	1.35283e-05	Up	0.410478	0.785667	0.395769	6.5541	8.50931	3.79491	3.70267	NA	8.18865	11.4745	5.95825	1.96702	3.73241	1.29389	2.00306	0.813849	2.1229	1.79365	1.04278	6.32939	2.35105	4.59634	2.17542	3.56868	2.0595	2.09916	2.55542	2.41738	protein SRG1-like	AT5G20400.1
Ghir_D08G010520	6.03041	6.73548	2.74787	3.22228	232.21	1.12971	0.213601	5.2889	1.23051e-07	4.43293e-06	Up	2.29836	2.11945	0.969207	0.875509	4.02722	1.26157	1.33498	NA	2.32304	5.33974	4.31354	4.26122	3.65789	6.37468	3.60181	3.46404	4.25634	3.52495	2.7869	4.09821	3.37566	3.32098	4.76122	2.20283	3.08731	2.17826	2.75252	2.61539	glutamate synthase 1 [NADH], chloroplastic-like isoform X1	AT5G53460.1
Ghir_D08G010530	14.6846	13.2478	7.06913	5.8811	506.484	1.15125	0.15169	7.58952	3.21087e-14	2.66026e-12	Up	0.252451	0	0.0751156	0.100241	0	0	0	NA	0.0276813	0	1.62269	2.25434	1.36606	4.13417	1.4076	1.86653	1.53408	1.6432	1.83258	1.55313	1.64729	0.934989	2.11077	0.916764	1.4042	0.619271	1.20838	1.60418	glutamate synthase 1 [NADH], chloroplastic-like isoform X1	AT5G53460.1
Ghir_D08G010890	0.0423187	0.0405752	0.265923	0.528243	10.732	-3.23355	1.13866	-2.83979	0.00451428	0.048223	Down	0	0	0.0197911	0.0350847	0	0	0	NA	0.0301204	0	0	0.0918553	0.0425857	0.167792	0	0.0856727	0	0.0700415	0	0.183677	0.0566036	0.159546	0.107706	0.0521589	0.0877914	0.0974799	0	0	transcription factor LAF1-like	AT5G52260.1
Ghir_D08G011580	5.96693	6.51232	2.94732	2.71165	224.759	1.18107	0.212275	5.56389	2.6383e-08	1.05346e-06	Up	41.4965	21.1741	2.73869	34.8901	18.6744	14.1684	9.36046	NA	14.6929	6.25115	1.43479	0.472897	1.40853	1.66669	1.67837	2.02879	1.67803	2.51649	6.00282	0.99786	1.28893	1.29382	0.550566	1.06274	1.39787	0.55776	0.339995	1.10635	ribonuclease Y-like	AT5G24660.1
Ghir_D08G012790	2.24289	2.63739	0.709129	0.73954	78.6066	1.78845	0.364809	4.90243	9.46573e-07	2.89532e-05	Up	0	0.351495	0.126577	1.8809	0.0686726	4.48066	2.03901	NA	9.77132	3.58172	21.2199	9.8233	5.97786	4.19685	7.82771	4.10132	6.61437	1.56634	0.526811	27.7503	26.3635	14.4785	6.4521	9.15636	12.3345	13.407	7.20215	7.64573	respiratory burst oxidase homolog protein A	AT1G64060.1
Ghir_D08G012940	0.719417	1.13611	3.70077	3.92661	116.032	-2.00014	0.31955	-6.25925	3.86841e-10	2.02767e-08	Down	0	0.875879	0.203804	0.241528	0.0847243	0.206188	4.15806	NA	0.563641	1.31625	0.276068	0	0.477743	4.47712	0.798693	0.134027	0.0563564	0.465792	1.71256	0.302037	0.201709	0.808417	0.6588	0.281547	0.636383	0.381173	0.636704	0.813995	probable polygalacturonase	AT4G23500.1
Ghir_D08G013710	32.6277	31.3241	13.0967	13.6463	1124.59	1.29417	0.102141	12.6704	8.6294e-37	3.0193e-34	Up	30.7683	16.4742	3.23838	55.2842	95.2185	20.9204	13.1304	NA	44.4151	145.507	241.623	44.6649	186.941	20.8125	170.563	66.6053	142.328	69.1791	84.6056	154.801	77.1176	115.991	36.1366	142.95	87.8819	98.856	39.9508	83.9609	ABC transporter B family member 11-like	AT3G62150.1	ABCB4
Ghir_D08G013910	0	0.0405752	0.576167	0.28173	10.9123	-4.33202	1.36605	-3.17121	0.00151808	0.0199218	Down	0	0	0	0.0302295	0	0.158785	0.412424	NA	0.0716445	0	0.0891514	0	0.201643	0.0836576	0	0	0.304325	0.0464941	0.546976	0.136414	0.0672364	0.106364	0.22634	0	0.0329218	0.0631925	0.109221	0.0210675	3-ketoacyl-CoA synthase 1-like	AT1G01120.1
Ghir_D08G015270	2.45448	3.18515	1.3961	1.44386	105.025	1.02685	0.312447	3.28647	0.00101452	0.0141578	Up	10.5479	7.6971	3.91202	33.8805	27.51	12.7729	8.41248	NA	33.2237	35.0752	5.36379	2.8187	4.72195	1.77981	5.06416	4.21034	6.88542	4.70118	7.08668	6.22963	2.64731	7.64979	3.36385	6.10647	2.85829	3.50711	0.538104	3.86161	auxin-responsive protein SAUR36-like	AT3G60690.1	SAUR36
Ghir_D08G015930	1.16376	0.50719	0.0443206	0.228905	24.2322	2.59937	0.77866	3.33827	0.000843028	0.0121122	Up	0	0	0	0	0	0	0	NA	0.00657389	0	0.0827164	0	0	0	0.116331	0	0	0.0583679	0.462517	0	0.191306	0.123206	0.118635	0.0521589	0	0	0.361436	0.222225	putative disease resistance protein At3g14460	AT3G14470.1
Ghir_D08G018310	1.22724	1.46071	0.443206	0.45781	44.5493	1.61354	0.476918	3.38326	0.000716314	0.010544	Up	5.73849	3.53332	1.29794	7.9411	3.0912	3.93452	1.39493	NA	3.13685	2.37756	3.27156	4.9663	6.09377	1.85862	4.61251	3.07495	3.66291	2.66148	5.28515	4.29778	4.09166	7.29858	5.39481	4.9654	2.61306	3.63838	2.67162	3.14029	ethylene-responsive transcription factor 5-like	AT5G47230.1
Ghir_D08G019440	41.5781	40.0883	13.1854	14.421	1356.52	1.59969	0.0980486	16.3152	7.69109e-60	6.67943e-57	Up	27.1869	20.072	9.77922	46.1018	53.7713	12.3383	9.61449	NA	24.293	33.4153	136.157	129.82	118.952	56.6899	78.5359	55.1366	57.1915	59.8232	93.6543	122.227	76.2408	106.12	123.525	77.4515	38.9293	78.8307	142.14	62.2307	phospholipase D gamma 1-like isoform X1	AT2G42010.1
Ghir_D08G019810	645.233	685.741	219.32	219.591	21971.1	1.63829	0.0475991	34.4184	1.33606e-259	6.49779e-255	Up	256.036	135.285	37.3859	354.435	246.649	395.566	243.559	NA	583.492	596.008	695.333	484.951	521.931	203.449	427.253	316.554	350.42	273.656	287.315	736.649	358.531	626.35	613.706	679.202	545.876	595.09	516.145	533.849	oxalate--CoA ligase-like	AT3G48990.1
Ghir_D08G020550	1.58695	1.29841	0.376725	0.598675	47.9515	1.58717	0.473182	3.35424	0.000795825	0.011526	Up	6.54204	1.11203	0.930244	7.49418	3.45715	8.03694	5.10633	NA	9.74484	1.80783	42.1668	47.616	34.4541	10.8098	16.1565	5.72679	8.72629	4.67771	5.15297	39.836	31.2412	32.9	37.3959	23.893	16.3447	28.3597	38.99	18.7029	pyruvate kinase isozyme A, chloroplastic-like	AT3G22960.1
Ghir_D08G021710	5.14172	4.80816	2.41547	2.44753	183.51	1.06982	0.23209	4.60951	4.03624e-06	0.000108934	Up	64.3151	31.8089	28.9986	42.3428	41.4871	108.704	63.7472	NA	57.1573	49.6425	7.70365	6.3793	6.205	3.88627	3.35479	7.40069	6.87853	5.45142	10.2895	6.50057	4.95759	6.2764	5.86676	4.45921	2.9465	6.49204	6.10199	11.2028	heavy metal-associated isoprenylated plant protein 3-like	AT5G60800.2
Ghir_D08G021750	0.0423187	0	0.310244	0.493027	10.3268	-4.23763	1.37011	-3.09291	0.00198206	0.0249536	Down	0.908516	1.94844	0.258079	0.555036	0	1.53702	5.14696	NA	0.585679	0.617621	1.69743	1.20174	0.271181	0.807857	0.0218831	0.331011	0.529286	0.595203	0.833731	1.80536	2.97378	0.542508	2.3762	0.333512	0.70889	0.266161	0.657238	0.719561	xyloglucan endotransglucosylase/hydrolase protein 31-like	AT2G36870.1
Ghir_D08G021870	0.677099	0.93323	1.77282	1.97211	65.7175	-1.18052	0.3946	-2.99169	0.00277435	0.0328052	Down	3.39436	16.4065	1.56593	3.02623	10.1638	0.441984	8.36088	NA	0.7999	5.32454	2.06127	3.82924	13.4787	112.619	23.981	11.8289	13.8241	3.16265	5.14589	1.67783	4.33679	21.7476	20.8551	11.1997	3.64444	2.43427	0.766459	1.34315	probable N-acetyltransferase HLS1	AT2G30090.1
Ghir_D08G022690	12.8649	14.9317	37.2071	36.4664	1243.81	-1.36762	0.103268	-13.2433	4.93074e-40	1.93388e-37	Down	0.673144	14.2731	1.59732	1.60605	1.4451	0.144264	9.74842	NA	0.735411	0.957268	7.53898	58.1089	49.072	127.717	3.35142	2.7953	1.85385	0.9026	0.952582	5.01319	55.0363	63.4993	44.7894	2.58492	0.469503	1.58756	1.76813	1.00564	probable linoleate 9S-lipoxygenase 5	AT1G55020.1
Ghir_D08G023680	4.73969	5.80225	1.19665	1.02127	158.677	2.29263	0.272888	8.40137	4.41306e-17	4.71702e-15	Up	0.121389	0.606618	0.151068	4.01875	1.10688	2.56721	3.08568	NA	10.1566	4.92063	31.2934	7.71182	13.6058	0.119852	4.85945	0.159106	2.788	0.466243	5.67389	26.2852	3.01619	16.938	2.32153	13.915	0.815939	4.61422	5.60647	11.4267	caffeic acid 3-O-methyltransferase-like	AT5G54160.1
Ghir_D09G001410	1.88318	2.06934	0.620488	0.352162	61.1883	2.08065	0.433181	4.8032	1.5615e-06	4.57207e-05	Up	3.82945	2.63532	2.38131	5.17667	1.11622	4.67455	6.68959	NA	5.35307	0.42965	10.4389	8.14147	10.342	3.59235	4.67267	1.593	2.18933	0.576491	1.70365	9.66981	5.26433	6.42886	8.8222	4.4893	1.50185	5.63942	12.8754	3.09514	probable calcium-binding protein CML45	AT5G39670.1
Ghir_D09G001510	0.507824	0.608628	0.132962	0.105649	16.8491	2.27315	0.803449	2.82924	0.00466588	0.0495066	Up	1.34765	1.53441	0.596297	4.77369	3.52054	7.71176	1.8229	NA	8.95437	11.6681	46.5536	34.3917	26.7247	5.02727	13.6344	2.11859	7.52923	2.69665	4.81084	47.0965	18.0216	28.7242	14.9689	19.796	4.77359	15.6422	9.42579	9.42224	beta-1,3-galactosyltransferase GALT1-like	AT1G26810.1
Ghir_D09G001520	3.38549	3.87493	10.6591	10.0718	342.939	-1.47428	0.177474	-8.30703	9.81307e-17	1.01112e-14	Down	0.208709	1.34583	0.661253	0.823795	0	0.921628	0.959917	NA	0.996891	0	4.56575	7.64914	8.6181	1.24762	4.28133	2.19481	0.7988	0.908988	1.04913	2.66449	3.08041	6.96063	7.84826	5.69303	2.38212	1.74532	7.11893	2.09794	vacuolar amino acid transporter 1-like	AT5G15240.1
Ghir_D09G001910	7.21533	7.42526	0.79777	0.809972	202.493	3.22325	0.25809	12.4888	8.59103e-36	2.84229e-33	Up	0	0.0822389	0.011853	0.0251932	0	0.0450978	0.125149	NA	0.0351997	0	0.580858	0	0.212592	0.0600962	0.391294	0	0.269581	0.232871	0.55002	0.180112	0.294954	0.164275	0.0756052	0	0	0.0852659	0.692222	0.299073	probable leucine-rich repeat receptor-like protein kinase At1g35710 isoform X1	AT4G08850.1
Ghir_D09G001940	5.03592	6.22829	1.17449	1.33822	171.327	2.19724	0.262627	8.3664	5.94048e-17	6.26702e-15	Up	0	0	0	0	0.254109	0	0	NA	0	0	0	0	0	0	0	0	0.224629	0.104862	0	0	0.0110914	0	0.086587	0	0	0	0.131065	0.0569809	probable LRR receptor-like serine/threonine-protein kinase At4g08850	AT4G08850.1
Ghir_D09G002360	6.09389	5.96456	1.06369	1.26778	179.065	2.40086	0.25465	9.42808	4.17652e-21	5.90468e-19	Up	0	0	0.035112	0.485696	0.718033	1.78697	0.516895	NA	0.758217	0.545464	1.9288	1.30668	1.51004	0.347536	1.9459	0.0417843	0.156868	0.104712	1.00887	1.11854	0.729655	2.08378	0.701671	1.44966	0.0334263	0.640671	2.56786	0.398866	AAA-ATPase ASD, mitochondrial-like	AT5G40010.1
Ghir_D09G002380	10.9182	10.8742	2.45979	2.44753	332.008	2.18833	0.183711	11.9118	1.02692e-32	2.90369e-30	Up	0.54498	0.483481	0.243642	1.32834	3.5913	0.445418	1.39212	NA	1.78329	2.19199	3.87667	0.810951	1.65768	0.534073	1.80337	1.07454	2.92635	2.3594	5.22855	0.769976	0.409079	0.647641	0.577783	0.625907	0.587504	0.442296	0.867479	2.05291	AAA-ATPase ASD, mitochondrial-like	AT5G40010.1
Ghir_D09G005110	10.22	10.1235	1.9501	1.69038	298.458	2.52561	0.199992	12.6286	1.46854e-36	4.99447e-34	Up	0.773788	28.3348	0.816075	1.51103	0.83731	1.25915	6.43027	NA	2.48557	2.84778	5.86907	16.5541	9.25703	21.2146	2.05165	2.91453	1.41268	1.43185	7.26758	5.5649	7.1767	6.01747	9.90087	2.8419	1.09094	3.22645	32.1706	3.15286	cytochrome P450 CYP736A12-like	AT3G26300.1
Ghir_D09G005160	1.39652	1.35927	0.132962	0.105649	37.3334	3.57935	0.624656	5.73011	1.00364e-08	4.25183e-07	Up	85.817	44.1845	26.2457	80.1965	52.5947	63.3965	52.2034	NA	54.827	78.5242	55.383	76.2314	48.7489	34.1926	35.5478	69.5576	44.8614	34.3466	39.377	50.3442	31.5299	39.6375	57.5103	25.7494	38.7542	34.8152	53.107	39.4065	LOB domain-containing protein 40-like	AT1G68510.1
Ghir_D09G006640	0.402027	0.284026	1.10801	1.17974	36.4241	-1.70281	0.535374	-3.1806	0.00146968	0.0193914	Down	0.748349	0.173173	0.0584769	0.712485	0.191475	0.264283	0.71327	NA	0.939114	0	0.690454	0.853404	0.669311	0.432148	0.423021	0.807987	0.369761	0.803175	0.654234	0.593658	0.626622	0.757504	0.388321	1.10527	0.502845	0.901399	0.153917	1.02753	tubby-like F-box protein 3	AT2G47900.3
Ghir_D09G007410	1.77738	1.54186	0.753449	0.721932	59.4269	1.20826	0.406122	2.97512	0.00292876	0.0342644	Up	0.342622	1.23399	0.20529	0.832457	0.398236	0.226805	0.977191	NA	0.782163	1.30944	5.35284	7.22244	3.55934	2.86428	0.253813	0.883525	0.472199	0.652069	1.8062	2.25088	2.29062	1.59924	4.87476	0.968826	2.82917	2.48712	9.57157	1.59186	Cysteine-rich receptor-like protein kinase 26	AT4G05200.1
Ghir_D09G007520	0.888692	1.17668	0.221603	0.404986	33.4501	1.73926	0.572556	3.03771	0.0023838	0.0289834	Up	0	0.144664	0	0.221833	0.851886	0.119183	0.13988	NA	0.332457	1.1498	0.412091	1.61669	1.77957	2.99001	1.68712	1.60423	1.03417	2.06746	0.947681	1.24884	1.25114	1.45052	1.28386	1.07403	1.40454	0.781793	4.88289	2.42049	cysteine-rich receptor-like protein kinase 26	AT4G38830.1
Ghir_D09G007530	1.43883	0.669491	0	0.0352162	26.7839	5.80242	1.19375	4.86068	1.16981e-06	3.50755e-05	Up	0	0	0.00926583	0.0503026	0.0931675	0	0	NA	0.0643203	0	0.882079	0.578239	1.28552	0.538958	0	0.340587	0	0.0232471	0	0.485204	0.0667778	0.319514	0.172804	0.333817	0.155653	0.0536696	0.329879	0.0219299	cysteine-rich receptor-like protein kinase 26	AT4G38830.1
Ghir_D09G008240	1.94666	1.56215	4.12181	4.41963	147.831	-1.24803	0.266006	-4.69173	2.709e-06	7.56747e-05	Down	2.05567	2.14451	1.89012	1.55288	0.276802	2.30328	5.61122	NA	1.32466	0	0.428983	13.9812	4.45587	0.694594	0.469349	0.43429	0.246773	0.0697412	0.64767	1.70752	4.87246	3.03311	5.6305	1.35469	0.238967	0.224874	0.671587	0.729355	protein TIFY 5A-like	AT1G30135.1
Ghir_D09G008590	0.0423187	0.162301	0.79777	0.845189	22.556	-2.95933	0.774645	-3.82025	0.000133319	0.00245786	Down	0.205853	1.02061	0.0815934	0.506242	3.21443	0.1799	0.811607	NA	1.09709	2.26396	0.336496	0.183711	0.893121	0.251995	0.258937	0.0358152	0.404172	0.145294	0.287511	0.590145	0.507598	0.4079	0.20538	0.0781553	0.00548696	0.308794	0.417155	0.659438	Oxidative stress 3, putative isoform 2	AT5G56550.1
Ghir_D09G010010	9.07735	7.689	22.2711	22.9786	760.282	-1.39574	0.127572	-10.9408	7.35219e-28	1.61795e-25	Down	35.4466	29.9788	16.8027	36.6795	10.4818	32.329	21.6826	NA	47.4686	18.8228	51.3487	62.2673	37.9535	22.5266	31.1318	43.1653	28.6413	45.2271	84.0352	51.0217	48.0466	37.2066	107.755	26.5166	37.2846	73.1268	107.059	59.0384	cytochrome P450 94C1-like	AT2G27690.1
Ghir_D09G011040	14.346	16.9401	5.89463	5.81067	533.323	1.45655	0.148938	9.77956	1.37803e-22	2.21185e-20	Up	19.3303	15.2925	3.80895	42.3145	31.5668	36.6446	18.9117	NA	63.3644	77.4744	96.2407	98.7855	92.6653	26.1159	63.5276	47.7482	63.667	50.0411	57.1561	108.435	59.2028	88.5825	63.171	101.814	79.1187	106.437	73.6589	99.9131	protein kinase 2A, chloroplastic-like isoform X2	AT1G14370.1
Ghir_D09G012520	1.73507	1.27812	3.63429	3.97943	130.354	-1.30253	0.287668	-4.5279	5.95731e-06	0.000154521	Down	0.499968	4.5963	0.126154	2.56934	0.642323	0.220324	3.20301	NA	1.21633	0.705241	1.22042	0.34159	2.16743	4.07734	1.50656	1.49869	3.00173	1.83952	2.38053	1.05899	2.15145	1.21891	1.56551	1.88	0.876022	2.31305	1.4241	2.20513	EGF domain-specific O-linked N-acetylglucosamine transferase-like isoform X2	AT2G41640.1
Ghir_D09G012800	6.79215	7.38469	3.08028	3.71531	259.905	1.09341	0.203495	5.37316	7.73702e-08	2.87678e-06	Up	253.937	125.216	327.58	501.331	332.979	502.064	311.596	NA	1064.35	742.605	68.7881	47.5742	64.4054	9.53968	46.2631	13.5232	15.3384	10.471	6.30474	73.8693	74.1171	61.2573	60.6839	46.7752	38.0178	35.4516	43.2604	28.8352	No apical meristem (NAM) protein	NA
Ghir_D09G013180	1.73507	2.10991	0.221603	0.387378	55.4681	2.67283	0.474252	5.63589	1.7416e-08	7.13574e-07	Up	0	0.797245	0.0509411	0.0411158	0.344524	0.252843	0	NA	0.207243	0	0.611073	0.749131	0.844926	0.658946	1.45913	0.325342	0.415643	0.628822	0.857005	0.447619	0.179526	0.633875	0.442544	1.97618	0.795168	1.17143	1.55738	0.543752	probable L-type lectin-domain containing receptor kinase S.5	AT5G06740.1
Ghir_D09G013870	5.41679	5.74139	2.43763	1.79603	190.861	1.44494	0.240351	6.01179	1.83483e-09	8.70588e-08	Up	136.974	103.863	52.6726	153.957	88.6671	96.729	85.6547	NA	116.862	64.8206	174.907	166.759	141.201	62.0814	99.4568	88.8817	92.2919	118.64	176.628	120.805	124.378	115.674	213.715	99.3811	116.644	104.192	187.977	133.864	protein YLS9-like	AT5G06320.1
Ghir_D09G014260	0.761736	0.852079	0.0443206	0.246513	23.7263	2.45761	0.744944	3.29905	0.000970129	0.0136362	Up	2.15402	3.33153	0.691564	4.78802	4.67534	2.70317	1.07157	NA	1.76249	1.98307	10.7451	7.36182	9.93092	5.72317	9.18817	4.93759	6.32159	2.80723	7.66578	8.25855	5.33429	7.3149	6.07383	6.71542	2.04584	2.97428	3.41925	4.72618	hypothetical protein B456_006G155000	AT2G36220.1
Ghir_D09G015300	0.592461	0.405752	2.41547	1.77842	63.439	-2.03006	0.427031	-4.7539	1.99525e-06	5.74524e-05	Down	0.803126	3.22744	0.852538	1.95784	5.74493	1.4991	3.39681	NA	1.20518	0.646869	6.20305	9.95982	10.6901	4.28788	10.2932	10.2824	18.1109	10.1921	25.0758	8.71908	5.31103	6.75353	7.36947	8.62743	4.72099	12.7367	9.28239	13.8702	PREDICTED: uncharacterized protein LOC107891132	AT5G03230.1
Ghir_D09G015600	1.10029	0.811504	2.41547	2.50035	83.7265	-1.32681	0.351833	-3.77113	0.000162511	0.00291471	Down	7.96394	12.9324	1.36541	8.75761	2.3719	0.236987	5.67489	NA	3.47336	1.80832	2.95726	31.9345	60.4978	28.5983	10.2071	6.15915	14.5143	6.47817	16.7192	0.88663	7.53055	30.484	22.6321	5.81766	3.52074	5.08604	2.22648	5.8796	protein NRT1/ PTR FAMILY 5.6	AT3G53960.1
Ghir_D09G016230	0.380868	0.730354	0.0886411	0.123257	16.4633	2.41574	0.84377	2.86303	0.00419617	0.0455833	Up	123.852	82.5042	25.0347	135.94	99.3549	81.6251	44.9312	NA	78.0621	67.9567	65.1386	50.3771	65.3995	33.6995	52.9768	67.9692	78.9226	88.8512	134.974	82.6017	61.7191	71.61	97.2384	73.9036	68.2301	62.033	61.3284	64.6125	zinc finger protein ZAT11-like	AT2G37430.1
Ghir_D09G016240	5.62838	6.57318	1.86146	2.44753	204.953	1.53122	0.237513	6.44688	1.1418e-10	6.37546e-09	Up	112.681	76.1978	32.4171	240.133	158.511	131.889	96.4663	NA	261.773	224.547	170.71	101.567	145.343	21.5101	179.665	80.5275	185.836	84.6004	112.236	217.462	103.598	163.425	109.313	197.274	145.136	186.361	101.926	154.076	zinc finger protein ZAT11-like	AT2G37430.1
Ghir_D09G016430	1.45999	1.94761	3.54564	3.76813	131.607	-1.06415	0.282429	-3.76785	0.000164658	0.00294844	Down	13.2793	15.7216	3.54548	18.468	46.5609	8.79009	9.00826	NA	11.2288	38.3239	3.04606	3.84052	8.40442	5.73119	8.74749	12.6487	10.9225	10.6921	18.2941	4.96676	4.21994	5.73243	6.22549	8.30093	6.33523	4.15736	3.84852	9.29177	PREDICTED: uncharacterized protein LOC107891005 isoform X1	AT5G02020.1
Ghir_D09G016460	20.9054	20.6122	4.78662	5.08874	638.968	2.10695	0.13542	15.5586	1.39063e-54	1.04049e-51	Up	14.4572	84.4669	3.38567	22.6684	21.7152	23.9801	30.814	NA	60.6349	48.2687	98.4886	22.1299	71.9484	24.3774	48.7422	5.81912	23.3484	9.57579	19.0731	85.7714	22.3805	86.0283	20.5171	91.0174	13.5023	49.9535	81.7223	39.0813	glutathione S-transferase U8-like	AT3G09270.1
Ghir_D09G016750	3.49129	3.24602	0.620488	0.633891	99.4499	2.46144	0.338573	7.27004	3.59384e-13	2.71824e-11	Up	0.376923	0.985104	0.168044	1.38831	2.64351	1.67531	1.66381	NA	4.95118	11.179	17.2925	12.0896	16.1011	2.77448	14.9211	1.23861	9.09099	2.01457	7.75913	11.1866	6.87078	11.9216	7.49774	12.2869	2.77167	8.36012	8.28474	15.2406	lactosylceramide 4-alpha-galactosyltransferase-like	AT5G01250.1
Ghir_D09G017090	1.56579	2.33307	0.952892	0.792364	69.927	1.20314	0.391752	3.07119	0.00213208	0.0264048	Up	1.41018	0.742288	0.292945	1.63497	1.04485	1.27944	2.25548	NA	4.28239	2.01299	1.36943	0.160747	0.849257	0.335721	0.722796	0.389242	0.426914	0.489364	0.356295	0.978048	0.754976	1.32526	0.766532	0.567507	1.01353	1.05805	1.09866	0.971447	abscisic acid receptor PYL4-like	AT2G38310.1
Ghir_D09G017910	0.507824	0.405752	1.70634	1.70799	52.9689	-1.86558	0.446841	-4.17504	2.97938e-05	0.000658933	Down	0.554605	0.15707	0.0469504	0.561269	0.0598762	0.926807	0.413339	NA	0.661624	0.929069	6.27226	11.0798	5.72205	6.7596	5.07586	5.80849	2.783	4.70439	3.36023	6.52394	7.57836	3.55445	7.74744	2.8537	7.99951	4.83177	6.03238	3.38879	hypothetical protein B456_006G193000	NA
Ghir_D09G018010	45.1329	42.8474	22.3154	22.2918	1642.17	1.01745	0.0865109	11.7609	6.20424e-32	1.69515e-29	Up	32.3625	17.2196	11.1723	36.9872	116.399	36.4002	14.8981	NA	35.9038	93.7406	66.4697	55.423	57.6868	33.8571	63.8142	41.609	54.3358	51.272	65.2933	50.9289	36.0642	44.7313	43.9295	54.6056	47.0501	54.2174	73.7434	46.4549	LEAF RUST 10 DISEASE-RESISTANCE LOCUS RECEPTOR-LIKE PROTEIN KINASE-like 1.2 isoform X1	AT1G18390.2
Ghir_D09G019060	1.65043	1.50128	5.09686	3.53923	144.299	-1.41069	0.283802	-4.97068	6.67187e-07	2.08133e-05	Down	0.123253	7.29218	0.400829	0.59077	0	2.27451	12.15	NA	0.837086	0	1.42274	1.43498	0.590876	2.8581	0.21151	0.805517	1.34671	0.774942	2.06084	2.65401	6.0009	1.4824	2.51374	0.0833573	0.607266	0.648849	1.14715	0.860412	hypothetical protein B456_006G204200	AT1G33055.1
Ghir_D09G019440	1.69275	1.29841	0.398885	0.73954	51.2727	1.41319	0.468859	3.01411	0.00257733	0.0308733	Up	0.805445	4.39013	0.162884	1.8079	1.48642	1.27626	0.658005	NA	0.616683	0	0.367515	0.459276	0.9037	2.17362	0.612321	1.40795	1.23685	1.66016	6.35403	0.671937	0.873614	0.520321	0.950661	1.14536	1.01286	0.698093	1.17612	1.61431	ethylene-responsive transcription factor CRF1-like	AT4G23750.1
Ghir_D09G020180	3.99911	4.05752	1.32962	1.58473	136.162	1.49886	0.275558	5.43935	5.34741e-08	2.03814e-06	Up	0	1.65751	0.0979511	0.299384	0.827181	0.892227	0.921455	NA	1.17522	2.99952	0.186112	0	0.254706	1.05551	1.54963	0.225218	0.354249	0.337633	1.59701	0.306251	0.665098	0.914358	0.616351	0.787433	0.298314	0.593161	0.934523	1.42612	AT-hook motif nuclear-localized protein 23-like	AT4G17800.1
Ghir_D09G020930	0.740577	0.547765	1.81714	1.56712	57.2568	-1.35423	0.423297	-3.19925	0.00137788	0.0183834	Down	2.08005	12.0444	0.415859	0.667573	0.259283	1.02589	11.4834	NA	0.940493	0.946694	0.706659	1.05334	0.0955149	1.50938	0	0.168941	0.448726	0.845784	0.770602	0.57922	1.99537	0.190962	0.463873	0.0834542	0.264552	0.211651	0.418868	0.697261	protein RALF-like 32	AT4G14010.1
Ghir_D09G021830	1.03681	1.17668	0.398885	0.316946	36.357	1.67421	0.529364	3.16269	0.00156321	0.0204204	Up	11.3484	7.93829	3.89231	16.7048	9.27231	28.6434	14.3634	NA	21.0502	10.9437	7.15573	3.19319	8.92781	4.27065	6.76755	5.68719	5.82845	5.84034	5.58812	6.85074	6.64263	6.14106	8.57968	5.08925	5.84177	4.84044	8.23554	7.91874	hypothetical protein B456_006G234400	NA
Ghir_D09G022110	3.00463	3.57062	1.41826	1.28539	115.036	1.32298	0.297795	4.44261	8.88755e-06	0.000223148	Up	39.3253	11.5338	3.151	111.703	42.643	69.9323	40.0719	NA	239.007	218.712	47.2063	8.99713	37.5722	0.671578	39.7218	6.56475	46.5266	8.21459	22.9495	59.4826	6.10398	40.0727	6.02893	64.948	16.6313	72.6376	58.7801	84.6345	sugar transport protein 13	AT5G26340.1
Ghir_D09G023210	2.68724	2.4548	1.24098	0.792364	88.9429	1.38916	0.349796	3.97134	7.14692e-05	0.00141697	Up	1.37251	0.299424	0.399549	1.92113	0.194998	0.781136	3.14995	NA	2.10535	0.825512	1.12575	0.896664	1.87539	0.986885	2.83522	1.22171	5.35175	1.86414	4.98994	1.4692	0.670716	1.24118	1.41353	3.01093	2.44653	3.92907	1.53929	4.69365	1-aminocyclopropane-1-carboxylate oxidase homolog 1-like	AT1G06620.1
Ghir_D09G024310	53.7235	53.4578	25.0633	28.2786	1988.75	1.04176	0.0872646	11.938	7.505e-33	2.15975e-30	Up	62.8303	55.1307	43.3852	55.604	94.2474	53.8902	60.7393	NA	37.3753	90.2091	47.2309	37.9763	64.0232	33.2533	85.213	44.8624	58.0697	57.7797	73.1674	39.6975	40.1552	41.5777	51.167	54.5966	43.7635	38.4601	57.8572	50.3782	RING-H2 finger protein ATL2-like	AT3G16720.1
Ghir_D09G024780	4.27419	4.9096	12.4984	13.84	435.441	-1.4834	0.163098	-9.09517	9.44378e-20	1.23134e-17	Down	2.36069	27.2722	1.57702	2.25458	0.571905	3.02914	15.5816	NA	1.54599	1.44631	7.64022	10.367	7.00029	26.109	4.69869	5.49242	6.89693	5.71148	10.5562	8.5876	13.4324	7.17721	11.8559	2.63018	4.50021	3.59087	4.79572	3.5756	polygalacturonase At1g48100-like	AT1G48100.1
Ghir_D09G025380	6.49592	5.84283	2.88084	1.83124	211.397	1.43851	0.244159	5.8917	3.82246e-09	1.7245e-07	Up	0.528767	0.337011	0.361894	2.78041	0.467893	1.26934	0.572037	NA	1.3385	1.94349	6.01869	6.25355	4.53885	4.60917	4.60772	4.05774	6.64902	3.78738	4.88534	4.43719	4.2858	4.77485	3.71978	5.05439	2.86394	4.11463	2.56786	3.66646	probable serine/threonine-protein kinase At1g54610	AT5G50860.1
Ghir_D10G001480	26.7031	26.4347	8.11066	9.17382	874.417	1.65405	0.118521	13.9557	2.90411e-44	1.30776e-41	Up	164.104	76.6945	28.6228	221.839	162.484	165.154	95.1241	NA	217.482	197.202	439.173	284.056	375.49	73.267	287.531	207.812	281.578	146.93	208.182	395.052	144.223	319.185	179.69	354.404	240.937	419.766	277.165	305.889	probable WRKY transcription factor 31	AT1G62300.1
Ghir_D10G001530	6.83446	8.27734	2.32683	2.30666	245.187	1.74354	0.214057	8.14524	3.78541e-16	3.71918e-14	Up	94.149	37.6376	27.886	100.36	116.471	130.598	66.0552	NA	111.08	142.402	22.6019	18.1895	30.5925	10.1655	24.1092	29.5065	23.6007	32.4833	28.12	26.6436	26.6219	25.9554	31.4958	28.7287	27.8193	22.5974	52.6414	27.2235	60S acidic ribosomal protein P2-like	NA
Ghir_D10G002150	0.338549	0.588341	1.75066	1.72559	53.8819	-1.86615	0.455493	-4.097	4.18541e-05	0.000885688	Down	0.204359	1.37905	0.406582	1.34772	0.360433	0.844414	1.24207	NA	2.92671	0.255082	68.2255	52.7604	55.77	9.43509	19.8176	7.39868	12.8092	5.54556	22.3224	50.5541	26.0716	51.8355	43.5178	29.1336	6.20882	19.9172	30.1972	22.8804	(3S,6E)-nerolidol synthase 1-like	AT1G61680.1
Ghir_D10G002820	0.211593	0.324602	1.32962	0.933229	34.1904	-2.031	0.573763	-3.53978	0.000400461	0.00642167	Down	0.639353	6.88724	0.88399	0.721399	0.0818285	1.49967	5.20305	NA	0.828166	0.422016	0.933903	0.554607	0.207134	1.04329	0.0423021	0.22627	0.270245	0.209974	0.988701	0.64828	1.8729	0.370427	0.577334	0.0416164	0.0776584	0.221174	0	0.645825	lactosylceramide 4-alpha-galactosyltransferase-like	AT1G61050.1
Ghir_D10G007340	2.68724	2.86055	1.17449	0.968445	95.3706	1.41605	0.325608	4.34895	1.36788e-05	0.000329865	Up	96.2632	23.5912	7.74528	66.5061	271.617	81.3747	37.9814	NA	114.838	378.43	9.5403	7.89921	14.0445	1.42644	14.7396	6.11788	12.1671	5.762	3.56924	16.1181	8.29868	14.6084	9.17811	20.378	9.77377	13.9077	7.67278	7.7105	Thioesterase superfamily	NA
Ghir_D10G007570	13.7747	12.3754	3.5678	4.73658	427.954	1.68415	0.175762	9.58198	9.52024e-22	1.4469e-19	Up	7.67006	4.93077	1.4886	10.0067	4.91764	19.6184	11.7534	NA	28.9471	21.9537	68.3058	16.2001	25.5279	4.54706	23.9347	11.9326	12.2321	8.44555	12.1585	72.3196	32.3733	37.9804	16.6358	28.7311	17.5703	26.368	34.709	27.2925	coatomer subunit beta'-2-like isoform X1	AT1G52360.2
Ghir_D10G007620	1.1426	1.33898	0.221603	0.563459	40.5989	1.67145	0.541319	3.08774	0.00201688	0.0253002	Up	2.32336	0.695701	0.412694	1.77206	0.246478	1.12451	1.05388	NA	1.40354	0.272059	3.17773	9.90968	3.02101	2.96682	1.31649	7.08622	3.41022	3.19732	3.5518	2.74084	2.2139	2.78168	2.86112	1.40643	3.10369	2.35871	4.80398	4.09517	F-box/kelch-repeat protein At1g80440-like	AT1G80440.1
Ghir_D10G008180	16.8217	18.6849	8.06634	7.92364	638.201	1.18914	0.131966	9.01092	2.04334e-19	2.55465e-17	Up	290.478	144.283	60.6808	398.59	303.916	173.991	88.2286	NA	167.331	144.97	41.798	65.5085	61.546	43.0021	48.419	81.1222	83.0797	80.9903	112.533	46.4493	35.2448	39.1634	54.2682	48.0589	73.4521	79.4167	106.079	74.0072	PREDICTED: uncharacterized protein LOC107914566	AT1G52565.1
Ghir_D10G009000	1.01565	1.72445	3.1246	3.31032	112.564	-1.19301	0.322251	-3.70213	0.000213801	0.00371341	Down	0	0	0.0668529	0.319692	0.114511	0.144031	0	NA	0.0793526	0	1.73276	4.82203	3.419	6.69947	3.45451	10.2164	6.49939	6.56971	16.0037	1.41134	3.23557	1.62339	2.55804	2.19915	2.80647	2.37792	1.84267	3.46333	PREDICTED: uncharacterized protein LOC107915317	AT3G27250.1
Ghir_D10G009240	6.07273	5.63995	2.21603	2.00732	197.724	1.51213	0.228544	6.61637	3.68118e-11	2.16482e-09	Up	23.0185	11.4048	6.43503	46.4559	40.1295	28.7315	20.03	NA	58.0401	62.2886	44.584	32.3371	41.8579	15.3847	32.4307	23.8962	29.5019	16.2238	21.1831	42.847	20.9702	45.0039	26.3919	52.0295	27.5106	40.4948	20.3869	27.8353	cysteine-rich receptor-like protein kinase 42	AT5G40380.1
Ghir_D10G009300	2.6026	2.25192	1.17449	1.26778	90.3929	1.02611	0.330049	3.10896	0.00187748	0.0238928	Up	137.938	93.1125	34.5273	276.007	216.797	50.3368	34.1705	NA	91.8727	78.9804	77.7816	49.0008	89.0853	23.7697	90.268	120.754	163.556	117.921	183.321	68.5379	38.7725	64.2002	45.8211	88.0076	85.9938	94.2316	40.4539	89.9568	PREDICTED: uncharacterized protein LOC107914275	AT3G27880.1
Ghir_D10G010360	5.92461	6.32973	1.08585	1.67277	186.75	2.1738	0.260366	8.349	6.88438e-17	7.21584e-15	Up	6.99907	3.63803	1.77142	9.34501	12.9824	13.7507	6.51578	NA	12.2802	15.196	276.054	152.98	165.342	41.2428	117.785	56.5526	90.8771	51.0705	77.1395	242.468	144.963	151.211	118.817	128.327	89.5225	149.021	177.057	100.146	41 kDa spicule matrix protein-like	NA
Ghir_D10G013090	2.13709	1.86646	0.77561	0.704324	68.0281	1.47608	0.384544	3.83851	0.000123781	0.00229584	Up	2.07291	1.24796	0.309373	0.923979	0.89934	2.22934	1.2525	NA	2.085	3.02444	1.00662	0.995062	2.18212	0.759746	1.61065	1.38876	0.843686	1.19915	0.475018	1.16552	1.49006	1.85033	1.404	2.95442	2.00114	1.46767	3.72003	1.83996	endochitinase EP3-like	AT3G54420.1
Ghir_D10G013490	0.126956	0.243451	1.19665	1.00366	31.3821	-2.52542	0.619766	-4.07479	4.60555e-05	0.000964211	Down	0.223398	2.09906	0.102879	0.33337	0	0.609657	2.855	NA	1.09985	0	0	0.451136	0.827796	1.33715	0	0.0119384	0.101442	0	0.562521	0.0624904	0.404794	1.47265	1.2685	0.208082	0	0.0315963	0.0771599	0	23 kDa jasmonate-induced protein-like	NA
Ghir_D10G017060	3.02578	3.22573	0.908571	1.05649	102.04	1.70201	0.319137	5.33314	9.65273e-08	3.53236e-06	Up	16.9115	6.59714	2.05685	33.7641	17.326	28.2746	14.7551	NA	43.246	29.0713	50.7578	50.0683	51.8372	14.8251	47.5227	41.9859	59.197	28.4801	26.4106	52.0769	27.5513	52.4378	38.1616	69.6608	62.4318	73.1373	57.454	69.2507	protein PROTON GRADIENT REGULATION 5, chloroplastic-like	AT2G05620.1
Ghir_D10G018340	1.1426	1.07524	2.26035	2.3947	84.3803	-1.03334	0.339962	-3.03958	0.00236906	0.0288291	Down	5.35625	25.0577	2.6204	2.81371	2.7416	3.25409	24.7095	NA	2.51696	0.879591	2.11515	4.25014	0.979369	7.24696	0.91356	2.44563	1.56133	2.13131	2.4566	3.36682	8.38003	2.02006	3.38447	0.718796	1.58737	0.910701	1.98435	1.29417	SET and MYND domain-containing	AT5G49120.1
Ghir_D10G018870	1.43883	1.62301	0.509686	0.669108	52.6193	1.40624	0.439112	3.20247	0.00136253	0.0182097	Up	9.06115	117.962	6.68749	40.7415	52.1802	8.96501	33.2463	NA	37.0786	83.7425	2.3	1.66929	2.60369	14.0608	3.69717	5.40078	13.4575	7.60653	34.0334	2.00144	4.31353	3.61779	4.45278	7.04198	3.94052	8.89953	6.64448	7.95463	major pollen allergen Bet v 1-E-like	NA
Ghir_D10G019470	3.42781	3.97637	1.17449	1.35582	123.322	1.58206	0.292075	5.41661	6.07392e-08	2.30062e-06	Up	14.3662	11.6372	5.41988	29.234	23.223	34.0058	25.8847	NA	64.4058	32.7341	34.7229	23.5025	32.1579	7.93445	33.7145	25.3306	28.2506	19.1834	22.7265	36.5407	15.621	43.6284	24.0514	36.8386	29.8093	44.8347	22.0152	41.7709	transcription factor MYB108-like	AT3G06490.1
Ghir_D10G020700	1.39652	1.90703	0.709129	0.528243	56.3082	1.46397	0.433672	3.37576	0.000736121	0.010793	Up	13.6708	5.71692	5.3544	13.4398	5.96957	13.8013	5.64649	NA	15.2077	7.32157	10.4318	5.1562	7.82821	1.77316	4.72017	4.13072	2.72316	4.88756	4.10255	8.67323	6.44211	5.49192	6.4993	4.65364	5.17685	5.50982	7.15412	7.21464	ARGOS-like protein	NA
Ghir_D10G020850	1.43883	1.56215	0.531847	0.299338	47.5826	1.90963	0.482604	3.95694	7.59172e-05	0.00149359	Up	0.22925	0.261278	0.0987435	0.272613	0	0.0958244	0.893374	NA	0.213835	0.159852	0.103396	0.220696	0.234221	0.228366	0	0.0856727	0.0112713	0.116586	0.625023	0.128037	0.210737	0.287481	0.280668	0.437609	0.12189	0.223865	0.0110228	0.227924	probable LRR receptor-like serine/threonine-protein kinase At4g08850	AT4G08850.1
Ghir_D10G021700	10.6855	9.85978	5.16334	5.30004	384.07	1.01011	0.163948	6.16114	7.22213e-10	3.67023e-08	Up	16.999	10.273	1.54077	19.7121	21.1991	18.4607	9.90308	NA	22.3335	25.7222	9.04215	1.85848	8.60839	3.14691	18.0465	9.63149	21.6279	11.085	13.8737	6.04757	2.89831	6.32616	2.00887	16.1938	8.66948	17.3714	7.30108	17.9635	MATH domain and coiled-coil domain-containing protein At3g58270-like	AT5G06600.1
Ghir_D10G023770	3.93564	3.44889	0.84209	0.792364	112.157	2.21519	0.314752	7.03788	1.95184e-12	1.35222e-10	Up	0	0	0.0378927	0.153071	0	0.099633	0.18359	NA	0.232737	0	6.51579	3.70922	4.39883	0.239363	1.36461	0.107445	0.112049	0.0464941	0.182325	6.09919	1.06932	3.36732	2.18611	0.511157	0.210018	1.07977	2.3887	2.01075	PREDICTED: uncharacterized protein LOC107936447	AT4G10720.1
Ghir_D10G023970	0.0846373	0	1.46258	1.58473	38.1591	-5.15861	0.866313	-5.95467	2.60591e-09	1.20586e-07	Down	0	0	0	0	0	0	0	NA	0.0522763	0	0	0	0.0745249	0.275148	0	0	0	0	0	0	0.106974	0.021765	0.107811	0	0.0111421	0	0.264548	0.125358	21 kDa seed protein-like	AT1G17860.1
Ghir_D10G024010	7.53272	7.62814	19.1686	18.33	645.692	-1.26789	0.128803	-9.84365	7.30128e-23	1.19963e-20	Down	4.15399	11.7201	1.07979	1.60445	0.574648	3.37371	14.7381	NA	1.14421	0	0.0310187	4.62029	3.90077	26.9798	0.545391	0.77127	0.989814	1.35732	4.62759	0.550891	12.4777	5.26143	8.54436	0.333651	0.969468	0.309804	2.37581	1.06705	21 kDa seed protein-like	AT1G17860.1
Ghir_D10G025140	0.613621	0.568053	1.68418	1.26778	50.6415	-1.27812	0.447428	-2.8566	0.0042821	0.0463099	Down	0.196954	0.314261	0.103054	0.498783	0	0.13526	0.229107	NA	0.0771986	0	0.301573	0.225702	0.361238	0.623161	0	0.265049	0.190483	0.547858	0.944163	0.169697	0.881496	0.224225	0.459254	0.156255	0.199885	0.531314	0	0	probable transcriptional regulator RABBIT EARS	AT5G06070.1
Ghir_D11G002740	0.423187	0.486902	0.0443206	0.0704324	12.7701	3.00286	0.988981	3.03631	0.00239492	0.0290968	Up	1.3541	0	0.0802302	0.353901	0.370615	0.527293	0.118974	NA	0.884654	0.736067	7.66436	5.22951	6.47874	3.45336	5.81202	3.74212	4.00022	3.83255	4.99878	4.09751	2.59346	5.13879	3.62393	4.4445	3.37667	3.55349	3.13711	5.15649	metalloendoproteinase 4-MMP-like	AT2G45040.1
Ghir_D11G003300	0.423187	0.324602	1.24098	1.25017	39.6631	-1.69995	0.510802	-3.32801	0.000874685	0.0124636	Down	0.601568	1.36625	0.275002	0.698543	0.0930206	0.991453	3.91512	NA	0.433072	0	1.01323	2.27277	0.998811	3.011	0.722141	0.379215	1.0896	0.693502	0.9713	0.664807	0.860688	1.0441	1.38354	0.0782383	0.751945	0.220113	0.209434	0.0948039	AAA-ATPase ASD, mitochondrial-like	AT5G40010.1
Ghir_D11G003710	1.01565	1.17668	0.221603	0.123257	31.5757	2.73158	0.621069	4.39818	1.09161e-05	0.000270351	Up	1.56916	1.72919	0.195928	2.6568	2.85412	4.38847	2.39162	NA	7.15741	14.96	6.0112	2.22937	3.92414	0.3125	2.86159	0.474314	3.83101	0.995238	2.07885	5.76593	1.74164	6.53436	1.45772	7.6975	1.42707	4.74187	5.6029	3.73055	probable LRR receptor-like serine/threonine-protein kinase At1g74360	AT1G74360.1
Ghir_D11G004090	0.423187	0.568053	1.77282	2.35948	62.7438	-2.02509	0.427126	-4.7412	2.12457e-06	6.08877e-05	Down	2.97261	1.88814	0.726255	3.43152	0.4257	1.68926	1.33057	NA	1.0134	0.201339	1.8153	3.38131	3.37091	1.59495	2.03863	1.53361	1.28207	1.88717	2.97147	0.805015	2.4998	3.62325	6.02859	2.3352	2.04212	2.44124	1.40336	1.92928	cytochrome P450 94B3-like	AT3G48520.1
Ghir_D11G004390	2.64492	2.9417	1.24098	0.686716	93.1936	1.59032	0.355832	4.46929	7.84813e-06	0.00019921	Up	0	0	0.0273575	0.25216	0	0	0.23145	NA	0.207596	0	2.56739	1.25808	0.88234	0.808402	2.4691	0.195523	1.68919	1.22886	2.14757	1.9236	1.24827	0.53922	1.06898	1.23463	0.176592	1.25691	1.84428	2.33646	probable LRR receptor-like serine/threonine-protein kinase At3g47570	AT3G47570.1
Ghir_D11G004970	1.60811	2.15049	0.509686	0.757148	62.4028	1.59456	0.420429	3.79271	0.000149014	0.00270719	Up	0.140777	0.183438	0.24294	0.510974	0.690433	1.16389	0.80935	NA	1.00829	0.889576	3.65701	8.18151	5.61945	3.05819	3.67545	4.96681	3.2613	2.76073	3.82559	3.04577	3.46317	5.48909	8.34133	5.63352	4.38961	4.02675	6.82029	4.57581	lysM domain receptor-like kinase 4	AT2G23770.1
Ghir_D11G005190	0.211593	0.486902	1.32962	1.0917	38.1639	-1.74847	0.550693	-3.17503	0.0014982	0.0197141	Down	0.112772	0.225233	0.0497284	0.738006	0	0.682653	0.316226	NA	0.419246	0	0.412895	2.83839	1.45856	0.262924	0	0.146567	0	0.0814648	0.759138	0.187471	0.894264	0.394749	1.32248	0.343556	0.266738	0.136917	1.1284	0.236825	PREDICTED: uncharacterized protein LOC105802220	AT5G42930.1
Ghir_D11G005790	1.77738	2.23164	0.509686	0.757148	65.5327	1.68707	0.409425	4.12058	3.77913e-05	0.000807886	Up	0.227399	0	0.0561346	0.514622	0	1.23488	0.47935	NA	1.25506	0.374726	2.13012	0.959013	1.28633	0	0.0105755	0.0299962	0.978676	0.337483	0.53752	2.62816	0.35974	1.68392	0.366938	1.38554	1.2142	1.20942	4.57556	2.00508	protein SENSITIVE TO PROTON RHIZOTOXICITY 1-like	AT1G34370.2
Ghir_D11G006520	6.242	7.12095	2.48195	2.62361	229.106	1.4241	0.214417	6.64171	3.10055e-11	1.83893e-09	Up	25.886	9.44229	7.17951	38.4354	25.7439	14.363	12.7127	NA	29.3678	24.1817	12.9727	26.7479	24.0956	8.30323	20.1282	12.1584	23.2461	9.21588	34.7132	14.8158	5.88568	21.8959	19.8916	30.5941	16.5299	43.026	49.036	31.0523	Chromatin assembly factor 1 subunit A, putative	AT1G28190.1
Ghir_D11G008540	7.23649	8.78453	3.63429	3.08142	281.824	1.29689	0.200509	6.46801	9.93011e-11	5.57026e-09	Up	25.932	10.7632	4.43821	30.7395	230.502	41.932	14.2004	NA	34.5323	247.413	9.95634	3.85634	11.49	2.43767	5.4871	4.89108	6.43471	4.32733	5.86218	9.10482	6.64355	4.18787	3.04086	5.66573	5.15009	3.44057	4.25356	3.79551	PREDICTED: uncharacterized protein LOC107911597	AT2G35736.1
Ghir_D11G009260	17.4353	19.0703	5.25199	4.15551	570.464	2.00145	0.150694	13.2816	2.96066e-40	1.18024e-37	Up	1.29655	1.5371	1.24009	0.992686	1.29118	2.68309	2.06021	NA	1.12898	1.82717	3.1081	3.14846	3.32253	2.57329	1.9585	1.75541	2.37187	2.96292	7.84303	4.03094	3.30384	1.80203	5.95641	2.02732	1.7129	2.48762	13.0904	2.95583	BON1-associated protein 2-like	AT2G45760.1
Ghir_D11G011260	14.5999	16.1692	8.59819	7.11367	575.469	1.01216	0.143884	7.03456	1.99893e-12	1.38091e-10	Up	148.885	56.8244	25.2059	173.066	635.285	296.17	158.754	NA	469.112	824.631	188.831	87.6861	227.554	70.5666	298.678	182.661	246.391	114.469	135.31	161.688	92.7853	164.665	145.817	283.124	234.324	225.156	167.449	334.146	chitinase 10-like	AT4G01700.1
Ghir_D11G013320	2.20057	1.9679	0.975052	1.05649	76.8195	1.07186	0.35657	3.00602	0.00264688	0.031613	Up	34.0711	15.61	9.57342	58.156	46.9492	90.2595	36.5851	NA	119.36	112.368	115.619	93.0425	116.68	24.0921	83.9194	31.9677	52.278	17.4297	15.1834	112.921	44.9358	99.0921	43.8901	88.6042	35.4708	80.6311	65.1274	51.414	calmodulin-like protein 11 isoform X1	AT3G22930.1
Ghir_D11G014150	13.6266	14.7491	6.86969	7.64191	531.229	1.00235	0.144399	6.94155	3.87814e-12	2.58015e-10	Up	11.385	7.40493	4.15197	9.01702	17.0144	15.104	6.01489	NA	11.5481	8.50089	44.0702	37.086	46.3091	34.1269	46.7026	29.8173	26.1439	24.7846	21.8312	31.3914	21.7993	30.8005	40.1842	30.9924	21.7047	26.5429	36.2074	32.2933	MDIS1-interacting receptor like kinase 2-like	AT4G08850.1
Ghir_D11G014400	2.05246	2.35336	0.398885	0.36977	64.3965	2.55975	0.42437	6.03188	1.6206e-09	7.75748e-08	Up	27.4254	10.4812	4.7993	45.0739	28.9174	15.8851	6.40275	NA	20.1075	29.53	10.9545	9.54914	15.191	5.07324	13.2792	11.9807	14.3582	7.26722	6.46778	14.4492	13.1243	14.6972	14.3528	18.3283	19.8937	22.7638	30.3225	15.5765	probable glutathione S-transferase	AT3G09270.1
Ghir_D11G015600	1.22724	1.25783	3.14676	3.02859	106.19	-1.27468	0.305489	-4.17259	3.01162e-05	0.000664551	Down	1.80098	36.549	1.59971	1.61547	0.503259	0.711468	9.76217	NA	0.782429	0	4.89172	0	1.42568	0.348013	0.697985	0.244779	3.05179	0.313985	7.01701	3.11903	1.14983	1.85702	0.58404	0.0938306	0.0438957	0.721564	0.436882	0.830381	photosystem I chlorophyll a/b-binding protein 3-1, chloroplastic	AT1G61520.1
Ghir_D11G016450	2.09477	1.98819	0.332404	0.545851	61.7297	2.23555	0.432207	5.1724	2.31106e-07	7.90408e-06	Up	0.173077	0	0	0.223515	0.894225	0.519204	0.331519	NA	0.915666	1.72526	1.12518	0.218156	1.21706	0.0901103	0.706403	0.268355	0.824488	0.104962	2.03086	1.09375	0.541946	1.50207	0.199942	2.62782	0.342378	1.11663	1.65684	0.651492	cellulose synthase-like protein B4	AT2G32540.1
Ghir_D11G016840	14.2191	16.0475	4.7423	6.37413	513.629	1.47521	0.165989	8.88736	6.25796e-19	7.51481e-17	Up	14.0871	14.9265	8.33501	25.7902	18.3003	14.6678	11.6047	NA	21.1512	8.48886	51.7436	57.2274	54.818	19.6435	38.679	24.7435	28.7286	17.2701	26.4363	53.0846	34.6124	50.199	57.3926	42.0813	21.526	31.4517	41.9238	31.7327	receptor-like protein kinase FERONIA	AT5G28680.1
Ghir_D11G017450	4.57042	6.00513	2.50411	1.9545	186.317	1.29091	0.250248	5.1585	2.48937e-07	8.44856e-06	Up	0	0.141837	0.0540591	0.327161	0.382868	0	0.322073	NA	0.270852	0.262894	3.88111	2.45621	3.08992	1.78514	2.62394	0.910708	1.51303	1.6315	0.900788	3.85151	1.26755	2.72627	3.10971	2.90529	0.887837	2.32526	2.56403	3.10974	LEAF RUST 10 DISEASE-RESISTANCE LOCUS RECEPTOR-LIKE PROTEIN KINASE-like 2.4 isoform X2	AT1G66920.2
Ghir_D11G017560	2.0313	1.52157	0.731289	0.757148	62.5147	1.29106	0.404323	3.19313	0.00140739	0.0187065	Up	0	0	0	0.00932725	0	0.193282	0	NA	0.0849677	0	7.03837	14.0334	8.5267	4.9077	3.63127	1.17215	1.55867	1.63155	0.926199	5.83045	5.1302	5.80016	10.4173	2.81589	1.51209	3.73276	5.79895	1.89783	LEAF RUST 10 DISEASE-RESISTANCE LOCUS RECEPTOR-LIKE PROTEIN KINASE-like 2.5 isoform X2	AT1G66880.1
Ghir_D11G018770	10.6855	8.96712	5.00822	5.03591	367.811	1.00546	0.172964	5.81314	6.13127e-09	2.67194e-07	Up	0	0.472172	0.383374	0.40624	0.333106	1.60316	0.612258	NA	0.25033	0.808197	1.89329	1.13498	1.89124	1.13234	1.61931	1.17876	1.29135	2.22545	7.66313	1.77117	2.09412	1.90207	1.22637	1.67725	1.4979	2.23205	2.3024	2.35149	AAA-ATPase At3g50940-like	AT3G50940.1
Ghir_D11G019640	2.05246	1.94761	0.975052	0.986053	73.8484	1.06542	0.361487	2.94731	0.00320553	0.0368297	Up	2.25654	1.63304	0.846166	5.16008	6.23253	6.46367	2.92118	NA	5.58674	7.73647	2.67601	3.29599	5.51444	2.98116	4.41234	3.50449	6.09448	4.48504	6.31573	4.19306	2.61789	5.25198	3.63874	8.03671	2.46815	6.86031	6.81126	6.75565	proline-rich receptor-like protein kinase PERK4	AT2G18470.1
Ghir_D11G019650	34.9129	38.8102	16.9748	18.8407	1357.19	1.07692	0.102105	10.5472	5.23542e-26	1.03504e-23	Up	33.4755	13.9138	5.85136	32.5419	25.3829	21.2021	13.6082	NA	20.0012	23.6571	27.0845	21.7591	34.085	16.0324	29.1775	17.3372	23.735	19.6064	27.5294	13.2892	10.9209	16.421	11.679	20.2515	13.1399	24.5305	21.7079	22.9072	F-box protein At5g49610-like	AT5G49610.1
Ghir_D11G019790	9.58518	8.74396	23.0467	16.4284	708.656	-1.06445	0.153431	-6.93768	3.98594e-12	2.64558e-10	Down	6.65501	20.6092	14.8992	7.8185	10.6973	2.46855	10.0293	NA	3.11298	4.41008	0.653235	0.659548	1.1264	1.59976	1.0977	5.73694	6.18662	7.60132	24.3647	0.634351	0.590597	1.07825	0.388849	0.312593	0.58227	0.907285	1.4655	2.67339	homeobox-leucine zipper protein ATHB-40-like	AT4G36740.1
Ghir_D11G019880	3.34317	3.99666	1.66202	1.5143	130.339	1.24904	0.280134	4.45871	8.24525e-06	0.000207987	Up	1.91374	0.634502	0.530741	4.77952	21.7219	6.00368	6.25972	NA	15.243	31.2819	12.2114	4.7273	20.3423	1.5466	11.4698	0.336379	2.34355	0.256418	0.887316	7.51794	4.17305	13.3383	3.7145	10.8317	1.81318	5.31604	1.82334	2.0847	probable calcium-binding protein CML41	AT3G50770.1
Ghir_D11G020810	30.2578	30.9183	15.2463	15.9353	1143.93	1.00875	0.100172	10.0702	7.48559e-24	1.28641e-21	Up	37.1069	22.5059	9.29787	57.8135	56.6034	48.5271	26.5822	NA	83.1174	75.6468	84.2704	57.1185	50.3414	24.5417	60.2003	60.2827	68.9664	44.6583	48.7203	94.2171	46.9712	66.7106	54.672	86.1404	69.9532	70.9252	45.1673	56.4853	probable WRKY transcription factor 15	AT2G23320.1
Ghir_D11G021050	2.85651	2.7794	1.35178	1.44386	104.453	1.04699	0.305072	3.43196	0.000599233	0.00903382	Up	3.14946	2.35549	0.195329	0.69343	2.37034	0.925265	0.342096	NA	0.933917	0	0.600272	0.537584	2.71909	1.72583	2.38477	1.54449	0.946788	0.675216	0.55002	0.660109	0.793452	1.15421	0.788337	2.65252	0.442321	0.909123	0.0881828	0.839868	cytochrome P450 81D11-like	AT4G37370.1
Ghir_D11G021080	32.3315	34.6309	17.418	15.4423	1236.32	1.06767	0.101092	10.5614	4.49703e-26	9.03754e-24	Up	1.49775	2.73295	1.25505	6.17318	1.89857	19.8896	19.0777	NA	47.431	12.9119	66.1585	37.8363	48.3036	8.41393	27.3017	10.951	7.26864	8.27544	12.4412	105.063	23.0487	119.648	38.8539	133.771	55.5996	63.4708	71.626	62.4426	probable indole-3-acetic acid-amido synthetase GH3.1	AT2G14960.1
Ghir_D11G021390	0.550143	0.608628	0.0886411	0.140865	17.277	2.35477	0.801786	2.93691	0.00331498	0.0378453	Up	0.188907	0.706346	0.15237	0.824463	0.297149	0.544965	1.02306	NA	0.663775	1.21186	0.171868	0.161148	0.717724	0.909373	0.891513	0.335778	0.303926	0.623511	2.61555	0.256582	0.346815	0.304517	0.497162	1.28134	0.860171	0.940512	0.528593	1.60606	zinc finger protein ZAT10-like	AT1G27730.1
Ghir_D11G022250	2.07361	2.33307	0.709129	0.563459	70.527	1.83771	0.386787	4.75122	2.02196e-06	5.81181e-05	Up	0.106529	1.70302	0.0540308	0.693638	0	0	0.55413	NA	0.184286	0	0.41726	0	0.0319392	0.203782	0.61338	0.0489558	0.315596	0.244394	0.287511	0.568525	0.111831	0.30144	0.324384	0	0.319758	0.450757	1.05265	0.721255	L-type lectin-domain containing receptor kinase IX.1-like	AT5G10530.1
Ghir_D11G023410	1.48115	1.58243	0.531847	0.669108	52.9091	1.3814	0.435103	3.17489	0.00149896	0.0197188	Up	0.385866	0.108704	0.118153	0.430699	0.397961	1.36836	0.129868	NA	0.739157	0.415562	1.37344	0.728439	1.5092	0.791225	1.66296	0.351624	1.43648	0.244394	0	1.60261	0.967849	1.21397	0.63747	1.79335	0.176928	0.985539	0.548824	1.21391	fasciclin-like arabinogalactan protein 21	NA
Ghir_D11G024330	0.423187	0.608628	1.59554	1.19735	46.8327	-1.39195	0.474034	-2.93639	0.00332055	0.0378934	Down	0.556059	12.9958	0.544957	0.709451	0.572133	0.910274	9.44977	NA	0.425128	0.50983	0.702755	0.793187	0.436301	0.886493	0	0.633721	0.392171	1.0137	4.28914	1.38109	1.7151	0.622377	1.06945	0.291868	0.132192	0.530305	0.612643	0.837465	photosystem I reaction center subunit N, chloroplastic-like	AT5G64040.2
Ghir_D11G024890	0.994489	0.872367	2.08307	2.1658	75.046	-1.1501	0.362354	-3.17397	0.00150367	0.0197593	Down	0	1.84876	0.16466	0.13482	0.39163	0	2.59747	NA	0.144793	0	0.144871	0.830173	0.297729	5.9348	0.426681	0.399076	0.415709	0.454419	1.47628	0.97731	2.87625	0.108825	0.86344	0	0.374627	0.485045	0.920577	0.0737364	protein DETOXIFICATION 20-like	AT5G17700.1
Ghir_D11G025250	2.15825	2.79969	0.975052	0.845189	84.0773	1.48809	0.353658	4.2077	2.5798e-05	0.000580593	Up	22.7288	12.6282	15.1713	19.7652	9.08217	8.80434	13.3748	NA	11.0763	8.00772	36.2973	60.3398	42.4516	14.666	17.0628	27.8084	25.8471	14.9167	17.648	40.2889	20.8187	32.7469	27.836	20.8235	17.6939	26.8079	30.6256	24.3956	plant cysteine oxidase 2-like	AT5G39890.1
Ghir_D11G025630	8.1675	8.29763	2.903	2.97577	277.277	1.5225	0.192908	7.89238	2.96489e-15	2.66533e-13	Up	3.08505	2.33156	6.14671	2.97764	21.8462	0.485308	1.31666	NA	0.882251	48.2965	2.60087	1.38759	8.3447	1.37771	5.78753	1.84149	7.24502	2.45253	2.29012	1.93476	1.46627	2.937	0.724426	3.21207	1.4995	5.50961	12.2707	3.50814	cellulose synthase-like protein E1	AT1G55850.1
Ghir_D11G025670	4.76085	4.01695	1.75066	1.83124	153.285	1.32893	0.25997	5.11184	3.19038e-07	1.0642e-05	Up	4.74299	2.91813	0.0825811	1.20213	1.84867	1.92976	3.51989	NA	2.96368	3.31426	1.69202	1.12297	0.966098	1.70155	0.984738	0.513543	2.18798	0.75648	1.78038	1.17978	1.1987	1.78563	0.57179	1.5006	0.740635	1.98117	3.65021	2.86586	Echinoderm microtubule-associated protein-like 6	AT3G03870.2
Ghir_D11G026070	2.62376	2.84026	1.44042	1.02127	98.1775	1.19796	0.325863	3.67627	0.000236668	0.00404716	Up	14.2977	8.79838	1.31556	32.3139	17.1541	25.5364	8.46035	NA	35.8506	36.6446	0.396238	0.0803734	0.615541	0.251654	0.683624	1.82318	3.40252	2.07958	4.5144	1.25903	0.617136	0.258526	0.107864	0.7033	1.38284	1.68696	0.427573	3.28432	Major envelope	NA
Ghir_D11G027490	1.22724	1.17668	0.177282	0.140865	33.9041	2.96577	0.60599	4.89409	9.87596e-07	2.99818e-05	Up	0.964772	0.697724	0.156752	2.61727	2.73879	1.11724	0.264791	NA	1.73766	2.38238	34.5198	6.48966	27.8891	1.0971	5.95731	5.29394	20.1554	6.63341	31.5374	26.8855	8.5835	15.2413	2.39645	8.77374	8.74159	24.4985	7.37786	11.3436	perakine reductase-like	AT1G60690.1
Ghir_D11G027560	2.62376	3.22573	1.06369	1.14453	99.9639	1.44097	0.321853	4.4771	7.56632e-06	0.000192458	Up	0	0.305041	0.112434	0.788805	1.88667	0.525201	0.549621	NA	2.39216	1.21848	3.2931	0.184913	2.88386	0.262924	1.63743	0.335177	3.07121	0.547257	2.1885	4.75735	0.709464	2.50374	0.323645	2.684	0.838223	4.0667	1.19484	2.80112	probable aldo-keto reductase 1	AT1G60690.1
Ghir_D11G028680	12.2724	13.6738	5.62871	6.88476	476.611	1.08472	0.159741	6.79049	1.11757e-11	6.95924e-10	Up	11.5762	12.9977	3.64266	17.577	13.1471	6.66369	8.59465	NA	6.55219	6.17631	6.61726	5.71409	4.32149	4.93782	7.35379	5.70721	8.71576	10.7813	19.2973	6.13382	4.65086	3.72423	5.61925	6.06685	6.65032	6.76474	11.3028	7.53257	E3 ubiquitin-protein ligase ATL6-like	AT3G05200.1
Ghir_D11G029290	0.126956	0.182588	0.886411	0.757148	23.854	-2.36566	0.6899	-3.42899	0.000605832	0.00912199	Down	0	0.554045	0.0391019	0	0	0	0	NA	0.054636	0	0.0780075	0.253805	0.138235	0.32302	0.274964	0.0955071	0	0.139883	0.02431	0.0416602	0.302449	0.021765	0.335102	0.104318	0	0	0.350211	0	bidirectional sugar transporter SWEET17-like	AT4G15920.1
Ghir_D11G030170	26.555	25.3798	9.77268	9.94857	888.946	1.43385	0.112845	12.7064	5.45191e-37	1.93539e-34	Up	6.9374	3.75202	1.13638	7.44562	29.6667	5.81564	1.61732	NA	4.33453	25.9222	51.5342	18.8728	31.6845	8.62283	23.2707	14.4573	26.5227	23.079	28.5694	19.9978	16.2218	14.3649	8.37657	9.41837	5.33778	8.73517	12.7567	10.92	ABC transporter C family member 3-like	AT3G13080.1
Ghir_D11G031890	2.09477	2.35336	0.84209	0.809972	75.6766	1.46788	0.363869	4.03409	5.48148e-05	0.00112105	Up	1.39011	6.22067	0.357045	3.59154	5.5205	2.00824	3.9797	NA	4.90914	16.3658	6.4725	1.83005	2.1685	3.28506	2.91534	4.65223	8.97923	7.24503	7.91714	7.89331	4.6872	4.92803	2.15393	7.29217	5.68536	8.76515	7.44176	21.5644	probable leucine-rich repeat receptor-like serine/threonine-protein kinase At3g14840	AT3G14840.2
Ghir_D11G032250	28.9671	26.2522	8.11066	8.64557	893.959	1.75587	0.118481	14.8198	1.09104e-49	6.09907e-47	Up	12.9921	8.00757	2.97541	27.0555	49.3137	17.8217	9.13459	NA	21.3431	68.6362	109.456	51.8443	95.9869	16.1416	50.8547	21.2986	52.9456	35.1186	44.1244	63.9803	35.9588	72.1545	39.3751	36.1761	24.888	67.0839	82.671	68.5692	LRR receptor-like serine/threonine-protein kinase FLS2 isoform X3	AT1G74190.1
Ghir_D11G032330	25.6874	27.5911	8.04418	7.27214	851.981	1.83931	0.119282	15.4198	1.20405e-53	8.61147e-51	Up	9.61993	5.39331	0.766323	13.7023	26.6076	7.71845	3.14991	NA	7.53712	44.7969	13.3833	6.72505	13.1406	0.941568	7.88547	5.66929	15.4032	14.2978	23.0581	8.57669	5.80742	8.65764	4.05586	9.90846	10.5571	18.7621	20.2213	23.8129	LRR receptor-like serine/threonine-protein kinase FLS2 isoform X3	AT1G74190.1
Ghir_D11G032490	0.592461	0.973805	0.199442	0.228905	24.7821	1.90379	0.661199	2.8793	0.00398563	0.0438367	Up	0.0762924	0.167906	0.0168502	0.221066	0.136997	0	0.083026	NA	0.0941426	0	0.867953	0.334713	0.728152	0.364849	0	0.0908905	0.369761	0.402213	1.22863	1.7851	0.721014	0.603073	1.10134	1.02168	0.297641	0.720891	0.218441	0.347429	LRR receptor-like serine/threonine-protein kinase GSO2	AT2G34930.1
Ghir_D11G033340	3.59709	3.67206	1.8393	1.5319	131.815	1.15149	0.275345	4.18197	2.88997e-05	0.000642078	Up	0.42714	0.212913	0.312925	0.554327	0.324042	1.00014	0.203469	NA	0.489635	1.19856	5.19574	5.23372	2.984	1.33616	1.1845	1.83263	3.15561	2.42876	2.3766	4.92221	2.54075	3.61965	3.52512	2.67886	0.829772	2.68296	3.12406	4.53996	TMV resistance protein N-like	AT5G17680.1
Ghir_D11G033470	0.931011	0.892655	0.177282	0.176081	27.0866	2.40509	0.639874	3.7587	0.0001708	0.00304164	Up	1.54626	0	0.153632	0.0601094	0	0	0.0488883	NA	0.25824	0	2.98248	0.943928	0.934815	0.119784	0.0264388	0.0856727	0.336478	0.140083	1.06958	1.25269	0.760522	1.4008	0.431192	0.291785	0.193389	0.726274	0.245897	1.66249	TMV resistance protein N-like	AT5G17680.1
Ghir_D11G036180	7.57504	8.41936	19.3681	17.027	642.49	-1.14581	0.134781	-8.50126	1.87547e-17	2.05431e-15	Down	175.528	122.472	19.5844	228.89	195.849	273.939	145.574	NA	276.863	280.19	257.901	126.492	193.16	87.5873	131.384	139.59	96.1782	87.6299	169.957	223.931	119.211	192.207	123.053	157.268	118.934	131.279	122.071	182.168	putative C24B11.05	AT5G02230.1
Ghir_D12G000640	5.79766	6.53261	2.26035	1.67277	201.85	1.69573	0.238	7.12492	1.04144e-12	7.47042e-11	Up	5.11517	4.67523	3.77888	7.27497	2.44219	7.47643	7.18889	NA	10.0454	5.9057	10.4247	12.3888	6.62282	4.22937	4.47844	5.10211	7.45684	5.76115	10.5094	14.1596	9.76488	9.8629	10.907	9.08541	6.17046	7.97055	10.8116	12.9198	probable LRR receptor-like serine/threonine-protein kinase RKF3	AT2G48010.1
Ghir_D12G001580	30.7234	33.0282	10.6148	9.98379	1047.13	1.66938	0.107508	15.528	2.24134e-54	1.65159e-51	Up	1.76218	0.719748	0.936699	6.3596	3.41719	2.79361	3.98451	NA	12.5485	10.7927	58.5667	27.2462	46.2949	6.16875	39.6591	17.5406	34.3282	18.1198	22.04	66.3229	21.0161	55.8712	18.3246	67.5409	31.9269	67.5195	46.444	52.2239	nitronate monooxygenase-like	AT5G64250.2
Ghir_D12G002530	13.8594	13.613	4.83094	4.93027	462.064	1.52963	0.151536	10.0941	5.86562e-24	1.02247e-21	Up	47.5126	26.2986	14.1059	54.8737	38.2368	43.8503	26.5012	NA	56.7416	73.1542	148.496	102.463	115.35	37.3852	92.0502	50.3232	58.2744	33.8238	68.7361	173.17	80.8867	129.451	91.9424	120.918	58.7221	90.5111	98.0803	77.9071	PREDICTED: uncharacterized protein LOC107953405	AT2G15760.1
Ghir_D12G003100	0.804055	0.730354	1.70634	1.91928	63.3222	-1.20555	0.395665	-3.04688	0.00231227	0.0282692	Down	0.539449	1.46986	0.590951	0.117211	0	0.159147	0.549624	NA	0.0254532	0	0.122583	0.65928	0.127757	1.37884	0	1.128	1.08005	0.407624	1.12759	0.163865	0.57694	0.17412	0.194187	0	0.188407	0	0.296407	0	endoglucanase 24-like	AT4G39010.1
Ghir_D12G004290	0.804055	0.689779	2.17171	1.83124	67.3422	-1.38185	0.38836	-3.55817	0.000373448	0.00602397	Down	0	0.832898	0.251226	0.308855	0.381722	0.655113	1.62918	NA	0.288353	0	3.18083	4.04712	2.82895	0.672396	1.52665	1.09962	2.24874	1.26932	4.4911	0.668372	2.40575	1.34308	1.31823	0.375489	0.133201	0.245602	1.13942	0.949887	allene oxide synthase-like	AT5G42650.1
Ghir_D12G004840	8.75996	9.75834	2.12739	1.65516	277.345	2.33864	0.21029	11.121	9.91633e-29	2.28564e-26	Up	6.88204	3.81456	1.32258	10.3247	33.9405	17.0299	11.2682	NA	32.1972	68.5596	58.3433	4.16503	36.4436	1.45683	26.8639	3.79724	11.0798	2.63884	6.46334	38.3255	7.92421	38.1611	5.87379	45.7999	8.11076	25.7518	22.5339	27.3469	calmodulin-binding protein 25-like	NA
Ghir_D12G004860	29.0941	30.7763	10.9029	10.5825	1009.48	1.51697	0.107159	14.1563	1.70722e-45	8.14009e-43	Up	52.3049	31.1937	13.2363	80.243	131.024	58.1261	46.3338	NA	94.2581	168.288	75.4856	31.7648	82.2907	17.7661	94.6527	82.5442	124.224	74.4093	86.5849	122.175	55.9763	83.6252	42.2551	121.763	106.395	111.163	86.2448	88.3496	VQ motif-containing protein 22-like	AT4G39720.1
Ghir_D12G005040	7.65968	7.28325	3.61212	3.64488	275.032	1.07917	0.190819	5.65547	1.55418e-08	6.42739e-07	Up	0	0	0.0744707	0.390556	0.933168	1.28823	0.640047	NA	0.566929	1.14098	6.05007	6.40508	3.77906	6.56322	6.18166	7.90724	4.46009	8.18773	5.90813	5.76181	9.79834	4.13344	7.33162	4.71321	5.11824	3.87562	6.75459	5.66689	vacuolar-sorting receptor 6-like	AT1G30900.1
Ghir_D12G005130	59.1827	59.2195	120.441	129.613	4523.67	-1.04167	0.0658556	-15.8175	2.35505e-56	1.81802e-53	Down	116.062	68.0053	24.408	110.418	27.6803	119.792	74.0597	NA	117.475	51.334	159.567	248.403	282.874	268.12	325.11	379.791	175.788	211.238	149.988	201.854	206.447	233.404	344.362	338.206	327.731	301.586	380.898	348.775	CTP synthase	AT1G30820.1
Ghir_D12G005560	2.11593	1.46071	0.886411	0.387378	60.1388	1.54893	0.460731	3.3619	0.000774093	0.0112525	Up	2795.45	1337.68	481.238	3709.26	4485.82	1334.85	687.867	NA	1440.25	2303.69	327.421	358.79	446.159	180.631	303.693	443.573	414.541	378.345	432.241	322.325	231.456	283.036	326.822	294.141	329.043	368.213	375.901	321.287	CDP-diacylglycerol--glycerol-3-phosphate 3-phosphatidyltransferase, putative	AT1G19020.1
Ghir_D12G006380	5.88229	6.04571	1.10801	1.67277	182.943	2.12397	0.26009	8.16632	3.17947e-16	3.1493e-14	Up	0	0.835207	0.0369378	0.777681	1.258	0.059408	0.690381	NA	0.191562	0.256874	0.093056	0.370495	0.627062	2.46099	5.47086	6.65229	2.27394	2.4578	2.313	0.17479	0.200104	0.299787	0.843352	4.68035	1.71315	1.30431	1.7526	0.560322	AAA-ATPase At1g43910-like	AT1G43910.1
Ghir_D12G006480	1.54463	0.973805	4.29909	4.47246	138.245	-1.76541	0.293694	-6.01105	1.84326e-09	8.73732e-08	Down	1.42568	6.81239	0.250977	1.16366	2.10897	0.0664706	1.11381	NA	0.210748	0	1.09503	3.30321	2.21277	0.587648	0	0.146868	0.719835	0.139532	0.250009	0.546218	0.156885	0.945353	0.518254	0.104041	0.0668526	0	0	0.227924	salicylate carboxymethyltransferase-like	AT3G11480.1
Ghir_D12G007980	6.79215	7.66871	3.43484	3.39836	263.829	1.11959	0.197282	5.67508	1.38625e-08	5.77215e-07	Up	0	0	0	0	0	0	0	NA	0	0	0	0	0	0	0	0	0	0	0	0	0	0	0	0	0	0	0	0	protein NETWORKED 2D-like	AT1G58210.1
Ghir_D12G007990	8.86576	9.14971	4.14397	3.94421	323.503	1.19439	0.176899	6.75178	1.46042e-11	9.0249e-10	Up	0	0	0	0	0	0	0	NA	0	0	0	0	0	0.0717065	0	0	0	0	0.0437516	0	0	0	0	0	0	0	0	0	protein NETWORKED 2D-like	AT1G58210.1
Ghir_D12G008060	1.18492	0.689779	0.132962	0.140865	26.7625	2.80918	0.687904	4.08368	4.4329e-05	0.000932078	Up	27.0686	15.4482	9.04092	55.9649	105.85	31.7614	38.5817	NA	86.733	159.658	175.12	27.4978	146.974	15.5365	109.665	61.3934	63.8455	60.3245	80.2536	175.597	79.7559	142.635	66.0033	206.679	100.329	111.87	64.1403	102.881	probable mannitol dehydrogenase	AT4G37990.1
Ghir_D12G008260	11.5953	11.3002	5.89463	5.26482	421.81	1.07747	0.15708	6.85936	6.9172e-12	4.43814e-10	Up	7.19899	2.88031	0.975055	4.70566	17.3172	7.74744	3.4478	NA	6.96365	17.8526	24.5181	16.2757	17.4796	4.2786	12.4795	5.84933	9.0872	7.15136	15.3468	14.1335	9.39148	12.7856	9.89944	8.80634	6.72483	6.90694	10.6908	7.64918	RING-H2 finger protein ATL54-like	AT1G72220.1
Ghir_D12G009410	11.6165	11.6045	4.76446	4.75419	405.978	1.32415	0.159298	8.31242	9.3766e-17	9.70259e-15	Up	11.6176	12.9022	4.45426	24.1983	20.2674	30.5914	17.4719	NA	41.5452	54.7415	57.211	36.9155	53.1859	18.9338	46.3647	24.6606	36.2306	31.4601	32.7448	60.7567	46.3983	60.5908	44.2246	58.642	52.0029	65.4152	48.1885	53.2257	nicotinate phosphoribosyltransferase 2-like isoform X1	AT2G23420.1
Ghir_D12G009540	2.09477	3.08372	0.975052	1.25017	91.8058	1.24985	0.350554	3.56536	0.000363356	0.00587873	Up	454.894	245.461	96.9756	641.724	393.064	458.302	297.945	NA	625.742	318.44	86.5836	117.669	156.506	53.6397	128.48	94.0257	109.232	71.0535	109.409	94.1265	80.4953	142.84	155.016	202.976	120.743	146.124	130.744	121.811	ethylene-responsive transcription factor ERF114-like	AT5G61890.1
Ghir_D12G010130	2.45448	3.04314	0.952892	0.73954	89.2556	1.74607	0.348475	5.0106	5.42599e-07	1.7169e-05	Up	0.713491	0.369911	0.246144	1.33455	1.38963	2.85487	1.4163	NA	1.47447	4.48844	0.779153	1.79573	2.15104	0.779683	1.86845	0.534607	0.942272	0.372554	0.401115	0.71869	0.682997	0.796516	1.68485	1.71994	0.188743	1.93915	3.40489	2.11507	L-ascorbate oxidase-like	AT4G39830.1
Ghir_D12G011300	3.51245	4.40241	9.79484	9.40272	332.474	-1.23893	0.183445	-6.75366	1.44162e-11	8.92008e-10	Down	1.79078	2.44836	0.375513	6.08672	0.539172	0.550127	3.10379	NA	3.36707	0.654782	23.3557	11.6908	12.7735	15.0288	11.6961	8.42035	18.2447	8.57932	10.1632	11.6806	9.10338	8.65482	5.6947	6.60657	6.5301	8.74977	6.08626	15.0631	subtilisin-like protease SBT1.1	AT1G01900.1
Ghir_D12G012250	13.5631	13.755	5.56223	7.16649	496.426	1.13308	0.159489	7.10445	1.20805e-12	8.55204e-11	Up	3.90988	2.42019	2.63334	8.02653	10.6644	7.79109	3.68401	NA	8.6195	11.7623	21.7496	14.8904	20.1048	13.6046	17.379	9.08514	16.5964	16.8346	32.2083	30.4536	21.1134	22.1245	23.3279	22.2842	9.68365	18.4857	22.8693	26.5425	cyclic nucleotide-gated ion channel 1-like	AT4G01010.1
Ghir_D12G013210	24.5237	26.2724	12.5427	12.0263	933.603	1.08668	0.109879	9.88979	4.61004e-23	7.62601e-21	Up	78.572	46.4122	20.8266	180.109	316.626	101.77	87.8531	NA	242.86	413.34	480.038	279.831	366.733	58.5969	222.71	92.2051	170.465	67.9864	76.6241	519.171	335.864	423.996	235.617	315.474	132.083	212.732	166.969	171.976	ABC transporter B family member 4-like	AT3G62150.1
Ghir_D12G014060	7.74432	8.80482	1.5069	1.81363	247.21	2.34763	0.221378	10.6046	2.83742e-26	5.77386e-24	Up	3.47087	4.57671	1.08536	11.3959	22.9356	27.4512	17.6963	NA	53.4376	48.3378	68.7658	39.7644	64.7843	10.79	46.3498	4.04344	18.7331	3.05921	4.87099	82.9972	34.9652	101.2	42.9079	95.5695	12.5608	41.779	43.6676	30.1539	probable pectinesterase/pectinesterase inhibitor 7	AT1G02810.1
Ghir_D12G014800	5.26867	5.84283	3.0138	2.64121	207.605	1.01592	0.221116	4.59449	4.33808e-06	0.000116106	Up	94.3838	42.2409	21.869	141.908	132.037	345.063	114.357	NA	298.76	260.486	139.455	166.651	193.865	62.9565	127.059	81.1411	92.8949	39.6957	62.2748	142.459	92.2085	142.983	158.168	147.086	94.3996	154.612	154.356	146.502	calcium-binding protein PBP1-like	AT5G54490.1
Ghir_D12G014830	1.52347	1.03467	3.65645	3.80335	122.772	-1.50875	0.301357	-5.00652	5.54243e-07	1.74919e-05	Down	0.293435	1.00511	0.0840969	1.08395	0.117946	0.713489	0.364405	NA	1.16935	0	0.549722	1.21148	0.785614	0.10756	0.350822	0.157904	0.257712	0.273754	1.33975	1.13376	0.646584	1.951	2.02516	1.15657	0.714041	0.852218	0.559847	0.428743	myb-related protein Myb4-like	AT1G79180.1
Ghir_D12G016280	3.82984	4.11838	1.77282	1.72559	141.877	1.22239	0.264153	4.62759	3.69946e-06	0.000100739	Up	86.2213	51.6597	12.7559	98.0854	106.916	68.7292	48.3684	NA	78.4539	80.4614	16.0634	5.64887	12.7858	3.53372	22.679	8.96176	18.1282	18.659	25.7833	14.4977	9.36029	11.1997	7.49745	16.6508	17.156	14.6387	5.66309	17.7921	fiber protein Fb25	AT5G43260.1
Ghir_D12G016750	27.2744	27.6317	11.2353	11.1107	957.962	1.33481	0.107621	12.403	2.51855e-35	8.11174e-33	Up	1.9953	2.14901	1.93128	7.68748	27.7233	6.45036	3.96505	NA	10.6809	19.0216	17.9312	8.84573	16.1275	6.13484	25.279	11.731	18.0676	18.1245	19.5703	19.693	10.9672	16.2371	10.9071	26.8508	17.8805	13.2094	20.5935	25.341	G-type lectin S-receptor-like serine/threonine-protein kinase At1g34300	AT1G34300.1
Ghir_D12G016980	6.70751	6.95865	2.17171	1.98971	221.373	1.75597	0.21804	8.05343	8.05058e-16	7.67709e-14	Up	10.6292	70.3081	2.67383	12.2782	9.67003	7.579	21.0381	NA	32.3164	58.6619	18.2704	7.76288	11.9506	23.7774	8.48146	3.36286	5.70293	2.17309	6.96742	13.2974	8.63674	17.2192	8.0926	17.2143	4.89921	11.3078	17.9791	10.688	transmembrane protein 97-like	AT1G05210.1
Ghir_D12G016990	4.18955	4.92989	0.620488	0.669108	129.635	2.85601	0.312021	9.15328	5.52327e-20	7.29943e-18	Up	6.6588	106.605	2.57399	3.2356	4.50418	0.383992	24.9066	NA	3.08897	10.5596	3.46923	4.03231	2.37092	14.1653	0.974085	1.20827	2.08862	2.51248	2.73979	2.04695	5.34128	3.51417	4.95729	0.802665	0.222001	1.57008	8.47621	1.16155	transmembrane protein 97-like	AT1G05210.1
Ghir_D12G017290	39.5256	36.5177	16.6424	17.8722	1370.35	1.17534	0.0977649	12.0221	2.7183e-33	7.91627e-31	Up	1.1781	0.313212	0.863885	2.44349	1.05172	2.55396	2.58819	NA	2.58032	0.730573	27.3673	16.5405	18.2736	5.66349	12.9652	2.78246	9.49082	5.14117	8.3524	18.3637	11.3871	12.3247	13.6002	9.28778	4.73563	17.0692	30.7098	20.0727	protein NRT1/ PTR FAMILY 5.5-like	AT2G37900.1
Ghir_D12G017650	17.4353	15.4592	7.46801	8.01168	599.478	1.12296	0.138481	8.10908	5.10033e-16	4.98091e-14	Up	17.6624	10.5743	7.55233	19.976	7.05091	6.31143	3.21569	NA	9.67318	12.2071	37.1487	47.5606	96.7544	30.4613	110.863	74.4698	60.5592	31.1965	16.6419	13.3954	7.74419	48.6383	14.6917	92.3305	20.7018	33.159	15.3472	31.6213	phosphate transporter PHO1 homolog 3-like	AT1G14040.1
Ghir_D12G017660	5.28983	4.78787	11.1909	10.019	383.911	-1.03418	0.16656	-6.20904	5.33092e-10	2.75519e-08	Down	5.02244	12.2641	2.58053	1.56015	0.654603	0.982308	0.364457	NA	0.0965371	0	0.267454	11.3013	9.25784	22.9964	3.2262	2.82188	2.91467	3.25648	3.3887	0.0729054	0.33664	0.540855	1.16077	0.224283	0.376309	0.121119	0.407241	0.208766	MYB25-like protein	AT5G15310.1
Ghir_D12G017670	1.56579	2.02876	4.01101	4.1379	144.096	-1.1426	0.269251	-4.24362	2.19938e-05	0.000502417	Down	1.79055	7.21398	1.12772	1.04039	0.862969	3.57491	22.6303	NA	1.52128	3.9163	1.31332	33.9142	10.8677	32.0294	2.24825	6.45336	3.35196	1.30494	2.14184	8.73743	29.6947	27.274	64.3636	1.78345	5.75286	3.26896	6.68325	3.56223	transcription repressor MYB6-like isoform X2	AT3G01140.1
Ghir_D12G018160	1.90434	1.72445	5.56223	4.43724	166.904	-1.42103	0.254821	-5.57659	2.45282e-08	9.85058e-07	Down	0.83777	0.897874	0.579757	0.457525	0.176713	0.114217	1.13765	NA	0.334968	0.472517	1.2696	1.11489	0.902994	1.70319	0.412484	0.532202	0.989283	1.37445	2.12794	1.32536	0.988197	1.17975	1.38719	0.323385	0.508837	0.386556	0.851801	0.804509	aluminum-activated malate transporter 9-like	AT1G68600.1
Ghir_D12G019070	72.3861	73.3397	35.6116	35.1634	2682.06	1.07989	0.0705507	15.3065	6.91754e-53	4.73842e-50	Up	88.0688	45.0867	17.5797	72.5817	91.6372	41.888	39.9221	NA	45.3009	31.9494	176.675	368.85	195.973	144.12	111.671	164.54	173.346	211.469	371.87	141.26	166.239	165.973	283.969	111.015	135.118	179.82	420.914	226.976	putative disease resistance protein RGA3	AT3G14470.1
Ghir_D12G019110	0.740577	1.01438	0.221603	0.176081	26.7588	2.1886	0.6409	3.41488	0.000638107	0.00954883	Up	0	0	0.0351543	0.28249	0	0.381964	0.0495964	NA	0.614135	0	0.658062	0.126301	0.159192	0.096154	0	0	0.0448195	0.209524	0	0.187471	0.0226414	0.0718704	0.0108234	0.187772	0.0334263	0.105994	0.132274	0.185111	probable calcium-binding protein CML30	AT3G29000.1
Ghir_D12G019300	38.9966	37.7552	17.839	18.2596	1398.37	1.12517	0.0921289	12.213	2.6481e-34	8.15113e-32	Up	35.9909	12.3541	5.32391	56.7896	114.145	49.1085	26.6685	NA	70.0793	201.775	119.164	127.534	156.055	42.399	144.812	61.4038	97.9696	48.5637	64.3188	108.149	58.4199	144.322	108.883	135.914	84.8224	105.558	96.5031	115.287	probable LRR receptor-like serine/threonine-protein kinase At1g74360	AT1G74360.1
Ghir_D12G019900	0.63478	0.446327	1.44042	1.40865	48.1798	-1.36148	0.460195	-2.95849	0.00309153	0.0357937	Down	6.55979	2.32913	0.326138	0.424561	0.185372	0.767406	2.24625	NA	0.115815	0	1.32003	1.4757	0.0849021	1.4137	0.53573	0.211176	0.788259	0.815399	2.25449	3.17518	5.7377	0.20246	2.03514	0.677761	0.0991017	0.405602	0.89964	0.631472	protein MIZU-KUSSEI 1-like	AT5G23100.1
Ghir_D12G020060	121.328	133.472	53.2955	55.624	4509.31	1.26307	0.0682213	18.5143	1.58321e-76	2.5666e-73	Up	17.5507	10.6286	4.56444	16.2322	24.4496	7.68713	6.54217	NA	7.56239	3.8021	20.9563	22.9842	21.4015	13.3279	14.5371	15.0177	24.3103	41.2091	57.4161	25.8645	19.7097	24.5141	38.6895	17.2349	10.9075	20.9196	25.1783	20.1638	leucine-rich repeat receptor-like serine/threonine/tyrosine-protein kinase SOBIR1	AT2G31880.1
Ghir_D12G020910	16.8428	20.3079	6.27136	6.23327	616.321	1.60888	0.143427	11.2174	3.34964e-29	7.94665e-27	Up	3.11395	3.22258	2.14963	7.31462	6.62264	4.13464	2.79189	NA	5.80935	5.35986	106.005	83.1953	85.3748	37.8918	38.9769	6.51234	21.4958	7.74346	23.6215	84.552	42.7903	65.0076	64.2908	28.6365	6.26325	33.623	54.1915	33.7537	F-box protein At5g07610-like	AT5G07610.1
Ghir_D12G021150	4.12607	4.99075	1.24098	1.90167	152.226	1.56208	0.283327	5.51334	3.52095e-08	1.3721e-06	Up	76.1553	37.4541	14.8321	84.9952	60.4035	47.4766	35.1671	NA	70.0929	54.1542	283.519	230.104	260.571	118.054	174.479	145.242	132.288	137.597	134.327	265.439	145.436	243.461	217.967	216.991	152.379	188.325	201.056	192.429	trehalose-phosphate phosphatase A	AT5G51460.3
Ghir_D12G021610	0.550143	0.405752	0.0886411	0.0704324	13.8789	2.6341	0.914822	2.87936	0.00398485	0.0438367	Up	6.95599	7.73897	2.73122	21.9713	3.44994	11.4297	8.53701	NA	21.2462	12.8187	6.4749	4.0876	7.45861	1.85808	6.41831	5.99899	6.083	4.86972	4.10101	3.93184	2.43669	6.3678	3.08772	8.37909	4.6003	6.91479	4.9723	7.19447	HSP20-like chaperone	AT5G53400.1
Ghir_D12G022110	21.0112	22.6207	9.90564	10.3888	792.186	1.14069	0.119423	9.55166	1.27633e-21	1.88671e-19	Up	161.329	88.9241	39.5429	208.6	374.183	120.814	67.723	NA	142.784	238.958	155.307	153.463	128.026	89.7964	149.618	184.004	178.325	155.099	163.931	118.732	114.443	107.249	136.572	105.7	134.913	111.312	109.538	112.81	PLATZ transcription factor family protein	AT4G17900.1
Ghir_D12G022420	13.817	13.6536	6.2492	6.65586	500.339	1.12567	0.144929	7.76703	8.03451e-15	7.0027e-13	Up	13.758	8.54075	11.1848	16.86	13.0498	15.8639	13.1463	NA	20.3406	15.1395	40.3721	26.7858	25.0947	15.7769	30.3795	25.5966	19.0911	22.2095	13.9	32.0121	23.0113	31.0367	25.295	32.9858	28.8779	32.1455	29.8036	25.2363	haloacid dehalogenase-like hydrolase domain-containing protein Sgpp isoform X1	AT2G38740.1
Ghir_D12G023930	2.45448	2.7794	7.84474	7.20171	248.433	-1.4836	0.206562	-7.18233	6.85334e-13	5.01211e-11	Down	0.958729	1.26869	0.310244	1.74101	0.992616	0.674237	2.54647	NA	1.33598	0.365821	2.73806	1.2275	3.25388	3.75081	1.54435	3.33712	3.50496	2.96495	5.03817	1.81348	3.74947	2.39543	2.98023	2.06347	1.96099	2.54879	2.79823	2.41778	bifunctional UDP-glucose 4-epimerase and UDP-xylose 4-epimerase 1 isoform X1	AT1G12780.1
Ghir_D12G025090	0.719417	0.791217	1.52906	2.30666	65.6474	-1.31346	0.40786	-3.22038	0.00128019	0.0172946	Down	2.3704	20.1033	0.667079	3.55141	4.93047	0.930714	6.72245	NA	1.01565	1.71755	8.82675	9.77538	9.90262	51.9829	20.168	9.46983	12.9403	6.83199	12.4278	7.30585	17.3754	13.6472	10.4554	9.18297	4.28578	2.49747	3.78726	4.3559	cellulose synthase-like protein G3	AT4G23990.1
Ghir_D12G025790	9.81793	9.47431	3.96669	4.38442	342.735	1.24248	0.174869	7.10522	1.20133e-12	8.52929e-11	Up	13.0207	5.7759	1.75161	15.2835	10.9743	49.7985	25.6912	NA	71.368	131.498	21.9977	24.1491	34.6841	7.20736	31.4683	17.0714	28.7069	16.5792	26.9208	38.2975	19.1542	53.1465	29.132	82.3021	42.4985	67.0784	47.2508	60.9849	TRP-like ion channel pkd2	AT5G24600.1
Ghir_D12G025800	7.51156	6.83692	2.74787	2.78208	246.59	1.41247	0.204894	6.89365	5.43788e-12	3.54801e-10	Up	0.684599	1.96921	0.629262	3.09585	0.528861	8.13309	3.96735	NA	12.1168	8.25794	3.5088	1.26462	2.45473	0.659423	1.34065	1.63186	1.00002	0.798714	0.109395	3.42552	2.22018	2.93081	2.52198	2.71779	4.24626	4.89386	4.03363	3.3393	TRP-like ion channel pkd2	AT5G24600.1
Ghir_D12G026680	15.7214	16.1895	4.36557	4.01465	500.654	1.96942	0.149907	13.1376	2.00469e-39	7.67686e-37	Up	18.7638	8.79939	7.76247	28.2057	24.7358	38.3067	21.7207	NA	48.5308	34.1701	140.159	46.8942	91.5852	13.1748	61.0446	20.1625	41.5344	22.1835	27.3088	126.592	62.4761	92.0831	50.3093	69.8205	35.1097	63.183	69.7459	67.2297	hevamine-A-like	AT5G24090.1
Ghir_D12G026860	20.4399	18.7255	8.59819	7.64191	686.904	1.31073	0.129789	10.0989	5.58799e-24	9.81106e-22	Up	291.436	171.279	66.0335	269.199	400.058	288.873	204.494	NA	187.519	221.738	32.1255	65.4105	56.0058	35.6257	57.4556	117.192	99.3998	101.056	139.565	69.0707	68.3912	64.6647	111.081	81.8548	127.977	105.618	118.465	126.936	heavy metal-associated isoprenylated plant protein 12-like	AT5G52740.1
Ghir_D12G026890	3.42781	3.44889	1.06369	0.845189	109.127	1.89466	0.312852	6.05607	1.39489e-09	6.7234e-08	Up	10.3105	7.60017	5.76718	12.5114	45.2753	23.3398	14.1406	NA	16.9823	32.5582	0.553744	1.79298	1.72742	0.551522	4.52594	4.37539	3.22782	7.17421	9.10776	3.04369	1.62775	2.38888	4.92328	4.70242	8.77008	7.61002	10.9409	8.21689	heavy metal-associated isoprenylated plant protein 3-like isoform X3	AT5G52740.1
Ghir_D12G028110	3.63941	2.92141	1.13017	1.10931	109.235	1.58837	0.311008	5.10717	3.27012e-07	1.08931e-05	Up	1.03211	0.724768	0.235204	0.998207	3.5244	0.853097	0.103824	NA	0.993548	0.204382	2.53861	0.99259	1.83289	0.617287	2.92039	0.785914	2.30059	1.2869	4.94366	1.51991	0.515708	1.19998	0.377762	1.03716	0.441648	0.979484	0.768777	1.22272	protein SAR DEFICIENT 1	AT1G73805.1
Ghir_D12G028400	6.64403	7.58756	2.48195	1.9545	231.737	1.72705	0.221367	7.80178	6.10408e-15	5.36828e-13	Up	1.55275	0.396375	0.155624	3.37652	8.71988	8.58267	3.67393	NA	20.6446	23.9774	6.77868	1.41135	8.77069	0.431739	8.7393	0.556981	5.92155	2.33071	5.0605	9.40286	2.07748	10.7032	1.22515	10.6528	0.64002	5.98292	4.78009	9.24714	probable LRR receptor-like serine/threonine-protein kinase At3g47570	AT5G20480.1
Ghir_D12G028530	19.0222	18.4414	8.35442	8.62797	674.809	1.17801	0.126183	9.33575	1.00275e-20	1.37373e-18	Up	6.57457	5.1301	1.05117	3.8573	13.3502	2.40446	1.59062	NA	2.12304	3.77354	1.6124	1.56463	1.93364	1.04254	1.97615	2.20918	3.97689	2.43976	4.48289	0.595467	0.745375	0.833066	0.712547	1.01534	1.25851	1.57878	1.46039	1.4572	mitogen-activated protein kinase kinase 9-like	AT1G73500.1
Ghir_D12G028550	2.11593	2.06934	0.886411	0.721932	71.8478	1.42375	0.373623	3.81067	0.00013859	0.00254155	Up	5.12541	3.56694	3.2289	13.3487	5.93882	12.3025	13.61	NA	28.868	8.54686	165.027	106.72	119.265	32.9026	106.716	33.6926	83.0234	29.3412	63.7981	167.416	92.4952	140.248	96.0749	122.802	93.6737	138.453	119.732	170.796	U-box domain-containing protein 21-like	AT5G37490.1
Ghir_D12G028790	0.169275	0.121726	0.686969	0.933229	23.3837	-2.44683	0.706537	-3.46313	0.000533934	0.00821491	Down	2.42407	13.1873	2.35667	7.07438	8.82345	3.90231	6.51854	NA	7.31447	9.32416	16.9932	23.0833	81.5987	25.0137	65.3358	28.3885	47.136	37.9054	61.1279	14.9967	7.77311	57.4548	47.4271	86.5653	17.1893	46.4069	44.044	73.2277	U-box domain-containing protein 19-like	AT1G60190.1
Ghir_D12G028870	1.48115	2.27221	0.84209	0.845189	67.4226	1.19169	0.39845	2.9908	0.00278245	0.0328552	Up	39.3973	14.2231	5.68903	46.7653	38.361	39.8037	18.3036	NA	52.5659	46.9876	22.6707	25.3309	26.29	7.74204	17.2128	23.6195	22.6657	18.7612	14.1564	19.4101	13.1161	23.0027	18.7913	23.4778	27.664	32.2057	22.5995	34.1742	probable inactive poly [ADP-ribose] polymerase SRO5	AT5G62520.1
Ghir_D13G000440	3.34317	2.71854	1.32962	1.19735	106.483	1.3026	0.310776	4.19143	2.77198e-05	0.000620398	Up	2.49446	4.04799	0.858374	6.39747	10.0207	2.64719	4.31064	NA	7.33979	10.3751	23.1778	6.22216	11.5942	3.24818	6.29823	3.12446	10.0239	2.64385	12.012	20.8144	9.05592	11.8578	5.37977	7.72949	3.08622	10.3151	3.85704	12.0068	two-component response regulator ARR8-like	AT2G41310.1
Ghir_D13G000830	2.17941	2.79969	0.753449	0.598675	78.6419	1.92664	0.374558	5.14378	2.6927e-07	9.0816e-06	Up	606.208	286.346	124.728	743.676	937.643	504.565	287.159	NA	573.676	752.662	413.151	330.253	519.21	146.39	380.288	309.848	370.244	187.589	306.812	354.964	193.051	332.359	262.108	335.511	244.767	329.638	395.15	337.179	PREDICTED: uncharacterized protein LOC107940466	NA
Ghir_D13G000870	5.03592	4.68644	0.709129	0.598675	137.383	2.9392	0.303698	9.67804	3.73808e-22	5.86444e-20	Up	2.3542	3.9444	0.902908	3.52479	5.25234	3.97042	3.24187	NA	4.14043	9.03773	24.1977	8.41636	15.1657	2.00149	7.5322	1.96644	4.46764	2.52165	7.1988	23.0545	7.00455	17.4939	6.50484	10.5664	3.02575	8.77307	7.01992	9.10481	probable WRKY transcription factor 70	AT3G56400.1
Ghir_D13G002020	0.423187	0.608628	0.0443206	0.0352162	13.8569	3.74796	1.05289	3.55968	0.000371309	0.00599146	Up	0.22925	0.348931	0.0141135	0.201049	0	0	0.123705	NA	0.264288	0.395104	1.27269	0.230574	0.738092	0.323702	0.273538	0	0	0	0	0.749261	0.272657	0.772501	0.108234	0.490294	0.0109739	0.150813	0.131065	0.726953	UDP-glycosyltransferase 91C1-like	AT5G49690.1
Ghir_D13G004220	151.564	137.469	50.6362	49.2322	4826.74	1.57135	0.0663453	23.6844	5.22642e-124	3.63117e-120	Up	100.956	34.8507	5.03533	104.471	175.514	92.4935	27.6821	NA	91.1699	220.777	60.2852	38.8776	66.718	21.0709	71.4211	37.5306	90.2426	53.3722	111.269	64.8285	36.0387	72.6564	47.1986	109.943	63.6277	78.9828	97.2911	89.8129	scopoletin glucosyltransferase-like	AT4G34131.1
Ghir_D13G004600	26.9358	29.1533	13.3183	14.2626	1036.56	1.06004	0.107956	9.81913	9.31459e-23	1.51002e-20	Up	767.967	594.263	208.539	879.129	881.571	461.853	316.325	NA	482.581	486.67	501.577	526.255	674.862	246.131	677.802	639.461	748.244	627.623	947.672	477.195	353.23	460.433	564.998	572.892	545.918	607.071	659.214	570.038	zinc finger protein ZAT10-like	AT1G27730.1
Ghir_D13G004660	1.94666	2.25192	0.398885	0.616283	64.8365	2.07011	0.417609	4.95706	7.15662e-07	2.21974e-05	Up	0.312743	0	0.0283902	0.507644	2.99218	0.124934	0.062078	NA	0.208617	6.21714	0.093056	0.23044	0.127521	1.74297	1.77247	0.305373	0.68622	0.879854	1.27505	0.00546218	0.185989	0.922569	0.880283	1.00431	0.178105	0.345437	1.28924	0.260048	mitochondrial outer membrane protein porin 2-like isoform X1	AT5G67500.2
Ghir_D13G005660	4.4223	3.89522	1.35178	0.669108	128.443	2.10074	0.326455	6.435	1.2347e-10	6.85487e-09	Up	0.396276	0.057091	0.149398	0.863618	0.627091	1.25073	0.453295	NA	1.10299	0.426545	5.32319	4.13671	3.21556	1.75632	1.51234	0.264598	0.925597	0.973318	0.952032	4.12655	3.02403	3.00123	2.53805	1.51108	0.735652	1.48621	1.86162	1.82086	BRASSINOSTEROID INSENSITIVE 1-associated receptor kinase 1-like	AT4G33430.2
Ghir_D13G006260	3.42781	2.69825	1.2853	0.704324	100.696	1.67732	0.351787	4.768	1.86064e-06	5.39276e-05	Up	0.369104	0.312521	0.281485	1.1342	2.47351	1.36188	0.618562	NA	0.914845	0.142182	2.48489	1.69219	3.38414	1.22337	3.3515	1.41062	2.55088	3.9662	4.84221	1.85551	1.45411	2.32174	1.31712	2.5324	1.05043	3.06138	1.85006	4.18372	LRR receptor-like serine/threonine-protein kinase GSO1	AT1G74170.1
Ghir_D13G006600	1.84086	2.08962	0.930732	0.968445	72.2246	1.08594	0.36737	2.95598	0.00311681	0.036014	Up	24.1297	18.767	10.0972	62.9489	62.4845	41.6213	34.4815	NA	64.2056	56.4714	13.8762	5.25822	10.8688	1.95382	12.6242	3.87441	9.26104	4.66947	5.42531	11.1458	6.93032	9.83497	5.34619	8.40481	4.63085	7.21505	2.06196	7.51467	calcium-binding protein PBP1-like	AT5G54490.1
Ghir_D13G006800	0.846373	0.527478	1.48474	2.21862	62.3266	-1.40157	0.431824	-3.24571	0.00117159	0.0160414	Down	0	3.57738	0.135912	0.272682	0	0.097576	1.00935	NA	0.0812192	0	1.35656	4.22831	0.882374	2.00278	0.204229	0.764742	0.758587	0.430721	3.4436	1.12918	3.34273	1.60355	1.19767	0.218707	0.254587	0.622971	0.504632	1.11424	indole-3-acetic acid-amido synthetase GH3.10-like	AT4G03400.1
Ghir_D13G007520	3.1739	2.4548	6.53728	5.24721	213.602	-1.0253	0.231759	-4.42398	9.6901e-06	0.000242475	Down	0	0	0	0.254835	0	0.380328	0.0801782	NA	0.133331	0	2.3583	5.64833	3.7858	9.93213	2.78752	6.07508	5.94169	6.07473	5.98724	3.64661	5.85706	4.66958	3.7882	3.33363	3.92164	4.95489	4.18365	6.81836	myb-like protein Q isoform X1	AT2G02820.2
Ghir_D13G008850	3.57593	3.24602	0.952892	1.03888	109.491	1.8103	0.309667	5.84595	5.03678e-09	2.23299e-07	Up	0.923386	0	0	0.0925647	0	0	0	NA	0.0367335	0	0.211735	0.162217	0	0	0	0	0	0.0233472	0	0	0.0672364	0.0718704	0.0538528	0.166825	0.0658436	0.0947888	0	0.126405	receptor-like protein kinase FERONIA	AT3G51550.1
Ghir_D13G009420	2.09477	2.86055	1.15233	0.986053	87.9108	1.25512	0.346887	3.61824	0.000296613	0.00493686	Up	13.7193	9.54302	3.61064	22.7151	30.5233	28.0004	19.0911	NA	50.9414	46.5089	31.0469	13.6806	24.0509	11.7754	21.6359	19.8344	25.4036	18.4842	22.6427	22.726	17.3264	19.0936	23.612	28.611	32.7645	27.2473	24.7034	38.5141	PREDICTED: uncharacterized protein LOC105783827	AT1G13520.1
Ghir_D13G011060	9.64866	9.61632	4.36557	4.3492	346.766	1.18206	0.170761	6.92226	4.44491e-12	2.93316e-10	Up	7.08724	2.4789	1.83015	4.73162	9.10848	7.22515	6.14835	NA	12.6948	22.3408	41.0778	28.4329	43.183	7.56821	27.8205	8.01921	12.0394	5.79023	8.21763	44.5273	19.0362	40.0351	18.1451	37.8475	12.4294	25.9249	24.2783	12.7767	protein BONZAI 3-like	AT1G08860.1
Ghir_D13G011270	2.41216	2.23164	1.19665	1.14453	86.5105	1.02671	0.334429	3.07005	0.00214021	0.026492	Up	46.2613	19.2619	5.15949	57.7575	37.3296	39.9065	16.3827	NA	40.2855	44.3678	100.45	31.1077	75.1171	8.24607	52.5416	31.0709	50.7984	23.4513	44.0506	61.4952	27.6267	45.5154	19.4055	42.9902	25.8107	51.4109	20.2218	60.3821	NAC domain-containing protein 92-like	AT5G18270.1
Ghir_D13G014200	13.5631	12.4972	4.94174	6.21566	461.562	1.25528	0.163519	7.67667	1.63274e-14	1.3762e-12	Up	1.05106	0.565328	0.151907	1.21437	0.529829	0.777422	1.26052	NA	1.44207	0.201093	17.054	12.5791	12.1795	8.73978	7.88103	9.4976	7.17098	9.43651	16.0172	19.9907	16.5862	15.3987	17.4461	10.4586	11.4477	14.7938	17.0285	13.9271	probable galactinol--sucrose galactosyltransferase 1	AT1G55740.1
Ghir_D13G014630	11.8069	12.7812	3.85589	3.6977	399.116	1.7417	0.165343	10.5339	6.0312e-26	1.18275e-23	Up	8.02333	2.65492	0.784566	7.79979	3.50822	4.92067	5.20273	NA	6.00019	3.42739	28.5578	11.3533	27.4639	5.96325	28.6959	15.3934	24.1589	16.2831	24.3616	29.7023	13.6789	29.3452	14.4759	47.7915	29.1954	33.8223	27.0752	57.2769	serine acetyltransferase 1, chloroplastic-like	AT3G13110.1
Ghir_D13G016050	3.47013	4.0981	13.3183	15.3543	443.746	-1.88534	0.168941	-11.1597	6.41767e-29	1.49338e-26	Down	5.2086	24.182	3.49963	5.66909	2.24758	5.44551	19.4325	NA	2.97303	1.9167	6.38056	20.4804	14.6145	19.9651	2.53609	5.19981	3.44484	4.72243	4.65443	3.6751	14.6299	12.7274	17.9944	3.28075	3.68682	1.9726	4.09642	3.87507	protein DETOXIFICATION 19-like isoform X1	AT3G23560.1
Ghir_D13G016120	3.30086	3.69234	2.21603	1.28539	129.875	1.04928	0.304874	3.44168	0.000578109	0.00877794	Up	3.12565	2.4536	1.16313	3.11651	0.51294	0.0469431	0	NA	0	0	0.141654	0.0460613	0	0.0119511	0	0.167137	0.202219	0.0232471	0	0.0546218	0.0339621	0.051336	0.0646762	0	0	0.00526604	0	0.0683771	germinal center kinase 1-like isoform X5	AT3G15220.1
Ghir_D13G016130	1.60811	1.481	0.576167	0.45781	51.168	1.62405	0.446226	3.63951	0.000273157	0.0045952	Up	1.09864	0	0.197797	0.7593	0.794572	1.71837	1.64292	NA	3.94123	0.395579	2.14455	0.931906	0.833859	0.611618	0.670689	0.485458	0.776988	0.88529	2.38772	1.70976	1.37892	1.08646	0.987355	1.39694	1.45804	0.603589	0.503422	0.773154	ethylene-responsive transcription factor 4-like	AT3G15210.1
Ghir_D13G016480	1.37536	1.68387	3.5678	3.16946	120.167	-1.09818	0.291022	-3.77354	0.000160945	0.00289153	Down	1.39881	6.2076	0.902443	4.22208	0	1.56387	3.3945	NA	2.11376	0	0.749509	0.88011	1.22781	2.40144	1.2462	2.04354	1.96126	2.53903	3.99563	0.448637	1.07065	0.987863	0.442438	0.78158	0.841923	1.04795	0.758359	2.32667	T25B24.5 protein, putative	AT1G61600.1
Ghir_D13G016730	0.95217	0.689779	0.288084	0.158473	25.9376	1.93633	0.650758	2.9755	0.00292507	0.034246	Up	4.99616	5.37031	0.985816	17.8899	11.0939	0	0.0393079	NA	0.212715	0	1.08003	0.363017	1.3855	0.180084	1.51831	1.88673	3.38151	3.76825	19.2344	0.766551	0.541258	0.922376	0.281144	1.30679	2.04556	2.70231	0.345103	2.59784	probable glutathione S-transferase	AT1G78380.1
Ghir_D13G016740	3.91448	3.81407	0.997212	0.968445	120.485	2.01359	0.297132	6.77675	1.22911e-11	7.63429e-10	Up	294.759	188.466	68.164	744.086	406.286	172.298	173.514	NA	405.026	410.975	236.849	49.0049	208.079	13.5098	121.91	104.659	245.175	133.745	289.363	211.525	68.4389	128.063	37.9718	166.314	139.585	244.317	84.0622	228.414	probable glutathione S-transferase	AT1G78380.1
Ghir_D13G016910	4.25303	4.92989	0.576167	0.387378	126.433	3.30964	0.336408	9.83817	7.7104e-23	1.26259e-20	Up	6.66011	0.633416	0.700131	7.90936	12.1525	5.05831	4.64291	NA	11.654	23.1096	20.5244	4.97723	13.6138	0.449529	8.67404	0.727232	6.70281	0.908487	5.14399	16.7825	7.00528	13.3516	2.24458	7.42915	1.37151	5.63494	5.56028	5.53996	probable glutathione S-transferase parA	AT1G17180.1
Ghir_D13G017120	1.33304	1.25783	0.243763	0.352162	39.6379	2.14347	0.525173	4.08145	4.47561e-05	0.000940245	Up	0	0	0	0	0	0.048788	0	NA	0.241807	0.600654	9.7543	0.515823	1.79686	0.203169	0.551045	0	0	0	0	3.25087	0.864285	1.21016	0.204799	2.11719	0.0661799	0.872946	1.97665	1.20165	feruloyl CoA ortho-hydroxylase 1-like	AT3G13610.1
Ghir_D13G017130	1.03681	1.09553	0.199442	0.246513	32.0749	2.28629	0.584608	3.91082	9.19851e-05	0.00176474	Up	0	0	0	0.0708531	0.328016	0.048788	0	NA	0.188155	0.575457	19.5845	0.230173	2.54359	0.0956087	0	0	0.314268	0	0	6.21023	0.971216	2.19653	0.573058	1.53741	0.116992	1.06387	1.88514	1.52161	feruloyl CoA ortho-hydroxylase 1-like	AT3G13610.1
Ghir_D13G017150	17.0544	19.7804	7.68962	7.87082	649.599	1.28033	0.135215	9.46888	2.82859e-21	4.06999e-19	Up	0	0	0.0929227	0.323674	0.537409	1.33179	0.839051	NA	1.22494	0.853206	1.98865	0.693325	0.892684	0.599667	0.509821	0.307435	0.960839	0.285602	0.0182325	2.63981	1.22009	1.3614	1.1289	2.05343	0.691168	1.62022	2.17557	1.84156	UDP-glycosyltransferase 73C3-like	AT2G36780.1
Ghir_D13G017160	20.8208	24.9538	11.1688	10.1247	830.907	1.14437	0.126705	9.03179	1.68884e-19	2.13894e-17	Up	1.13271	1.347	0.277146	3.22131	1.10972	3.78617	4.1039	NA	6.61566	1.54168	16.9821	4.76381	6.22015	1.8393	5.03406	3.30903	6.65473	3.34366	3.53395	18.755	5.05959	9.93069	4.4049	11.1622	9.06379	14.5423	17.1294	7.61949	UDP-glycosyltransferase 73C3-like	AT2G36780.1
Ghir_D13G018390	1.79854	2.02876	0.79777	0.809972	67.3858	1.28854	0.382402	3.3696	0.000752786	0.0110009	Up	0.734889	0	0.0251648	0.424566	0	0.351977	0.661815	NA	1.22608	0.905626	0.657366	0.487854	0.849492	0.119511	0.0951797	0.277889	0.134458	0.0232471	0	1.07835	0.242134	1.538	0.118846	1.03762	0.706704	0.478317	0.109221	1.07007	germin-like protein subfamily 1 member 11	AT3G05950.1
Ghir_D13G018640	3.51245	4.40241	0.77561	0.950837	119.915	2.22676	0.312761	7.11968	1.08176e-12	7.71886e-11	Up	7.81389	0.554746	0.660704	14.7799	6.19878	12.0557	3.35683	NA	11.9015	5.46432	0.904602	0.139387	0.690839	0.240385	0.213707	0.708357	0.473394	0.378616	0.300011	1.19769	0.435775	0.747237	0.215939	0.853827	1.73096	1.8716	1.90203	0.987987	---NA---	NA
Ghir_D13G019300	9.6275	9.63661	4.98606	4.26116	353.15	1.10079	0.172309	6.38847	1.67559e-10	9.15624e-09	Up	565.741	244.603	150.013	668.509	596.121	563.145	348.877	NA	678.664	765.838	91.0614	90.0505	107.222	31.2333	106.752	99.681	84.1023	98.4239	86.5273	108.355	102.087	92.2962	122.852	127.096	166.107	137.786	167.698	107.585	HIG_1_N domain-containing protein	AT3G05550.1
Ghir_D13G022250	1.1426	1.70416	0.398885	0.633891	48.1597	1.48715	0.480889	3.09251	0.00198472	0.0249742	Up	0	0	0	0.0315468	0	0	0.162135	NA	0.160519	3.71041	1.46707	0.371698	1.43946	0.168133	0.153345	0.425658	0.494808	0.477165	0.644216	1.97574	0.538579	0.927509	0.967107	0.761243	0.352679	0.964487	2.17103	0.649582	receptor-like protein kinase FERONIA	AT3G51550.1
Ghir_D13G022370	5.5649	5.47765	0.997212	1.02127	162.541	2.48795	0.266087	9.35016	8.75158e-21	1.20233e-18	Up	0.829221	0	0.0887253	0.0931949	0	0	0	NA	0.0182548	0	1.10978	0.508144	1.85949	0.786034	0.706403	0.506221	0.489072	1.00203	0	0.929882	0.48381	0.577213	0.404688	1.12647	0.581849	0.671595	3.7675	0.184341	LRR receptor-like serine/threonine-protein kinase GSO1 isoform X8	AT1G74170.1
Ghir_D13G023280	1.29072	1.481	3.41268	3.71531	121.414	-1.32597	0.289978	-4.57266	4.81567e-06	0.000127632	Down	0.33347	8.61116	0.144113	2.48469	0.496275	0.550529	2.65167	NA	1.87877	0.432873	0.265787	0.241922	0.287453	0.514851	0.131298	0.511331	0.157466	0.221247	0.836764	0.229412	1.26457	0.0870599	0.215781	0.197955	0.253409	0.329859	0.253525	1.38245	Pentatricopeptide repeat-containing protein	AT5G19875.1
Ghir_D13G024100	27.0839	28.8693	13.0746	12.9067	1015.27	1.14476	0.105835	10.8164	2.87772e-27	6.22022e-25	Up	885.75	465.647	241.571	1129.04	1343.62	593.58	415.987	NA	740.111	809.251	987.912	789.667	1048.62	322.486	920.577	773.505	866.063	586.373	670.076	1046.28	660.73	852.114	778.387	899.188	867.779	972.87	768.778	736.465	apoptosis-inducing factor homolog A-like	AT3G44190.1
Ghir_D13G024910	4.23187	3.83436	2.08307	1.5143	144.501	1.21141	0.272607	4.44379	8.83866e-06	0.00022215	Up	875.795	490.251	180.742	981.206	726.741	399.801	281.274	NA	413.187	277.418	167.584	189.995	274.402	74.9031	240.965	199.406	211.367	204.429	288.778	166.059	139.466	177.572	199.569	216.079	198.796	216.149	246.489	201.398	zinc finger protein ZAT12-like	AT5G59820.1
Ghir_A03G023760	1.12144	1.03467	0.487526	0.211297	35.4126	1.68859	0.564383	2.99191	0.00277234	0.0327894	Up	0	0	0	0.0748467	0	0	0	NA	0	0	0.12017	0.174233	0	0.431807	0.30669	0.0241773	0.0112713	0.128259	0.890361	0	0.0113207	0	0	0.0416164	0	0	0	0	probable calcium-binding protein CML41	AT3G50770.1
Ghir_D04G020970	46.3601	44.6124	15.8446	13.7695	1496.84	1.66057	0.0956456	17.3617	1.6086e-67	1.70071e-64	Up	58.9257	22.3719	9.94334	56.8229	36.8756	34.6945	27.1735	NA	40.7319	30.3987	320.801	225.533	293.849	113.141	322.1	400.886	378.187	411.065	446.113	328.157	243.897	285.804	362.208	379.301	472.889	372.862	436.632	394.969	NAC domain-containing protein 2	NA
Ghir_A06G022780	7.51156	7.30354	3.63429	3.29271	269.372	1.13711	0.193547	5.87514	4.22483e-09	1.89374e-07	Up	6.38772	8.38766	1.74766	14.6478	2.46278	7.65451	6.65867	NA	13.1287	2.73404	148.415	139.853	106.469	26.1203	38.24	9.28133	21.9208	8.80446	13.4048	128.369	67.1572	112.861	110.981	45.5068	28.9969	69.4255	60.8847	48.4048	cytokinin dehydrogenase 5-like	AT1G75450.1
Ghir_D13G025740	0.275071	0.466615	0	0.0352162	9.69766	4.31591	1.40156	3.07936	0.00207448	0.025856	Up	0	0	0	0.0799851	0	0	0	NA	0.00408129	0	0.00516978	0	0	0	0	0.0238768	0.246507	0.0116736	0	0.0436975	0	0.123206	0	0.0521589	0	0	0.0109221	0	suppressor of disruption of TFIIS-like	AT5G02230.1
Ghir_A01G022810	1.22724	1.29841	4.45422	2.42992	115.097	-1.39932	0.339261	-4.1246	3.71375e-05	0.000796009	Down	834.749	483.402	141.685	1007.27	819.478	1716	1004.93	NA	2144.05	1602.58	160.303	100.326	157.705	91.3455	139.629	234.425	308.077	158.769	383.588	198.974	127.911	194.964	189.936	287.71	262.183	375.523	184.278	572.799	phosphoprotein ECPP44-like	AT1G20450.1
Ghir_A04G016360	11.8281	10.935	4.65366	5.30004	405.639	1.22711	0.164669	7.45198	9.19497e-14	7.2832e-12	Up	0.896541	1.0043	0.77419	2.51091	0.92174	1.32153	3.13956	NA	4.79146	0.484141	16.0892	18.6119	30.5179	8.70847	27.4799	11.5898	17.6148	9.7648	11.0459	18.1973	16.1912	35.0817	17.1186	42.1346	26.9197	45.0621	27.3881	29.1323	delta-1-pyrroline-5-carboxylate synthase-like	AT3G55610.1
Ghir_Scaffold3219G000060	0.719417	1.29841	0.132962	0.28173	30.2698	2.29433	0.641818	3.57473	0.000350587	0.00570821	Up	2.18115	0.469235	0.240162	3.13696	6.80188	4.33106	3.43165	NA	9.76302	20.9971	3.75637	0.625904	1.77314	0.179812	2.33975	0.328047	3.6162	1.18805	1.88016	7.25976	1.41464	6.03406	1.03661	7.3452	1.44482	4.83304	3.88525	5.41392	probable LRR receptor-like serine/threonine-protein kinase At1g74360	AT1G74360.1
Ghir_D13G025840	0.31739	0.730354	0.0664808	0.105649	15.186	2.62504	0.906349	2.89628	0.00377621	0.0419433	Up	0	0	0.013283	0.057509	0.492358	0	0	NA	0.209869	0	0	0.0578773	0.159259	0.078091	0.153182	0.205808	0.00560244	0.0464941	0.0750028	0.130188	0.0679243	0.0954812	0.150973	0	0.0557105	0.301626	0	0.0737364	cytochrome P450 CYP749A22-like	AT2G26710.1
Ghir_A03G023830	2.77187	3.46918	1.41826	1.56712	114.322	1.099	0.299977	3.66361	0.000248688	0.00422436	Up	8.59946	3.06552	3.47126	10.1478	7.89702	8.30365	7.60422	NA	10.631	2.24924	3.32648	3.45728	4.60936	0.934298	2.50822	5.92059	4.14274	2.63894	1.32021	3.6309	1.59681	4.09596	1.45698	4.88801	5.21291	4.87952	1.075	7.6087	LOB domain-containing protein 12-like	AT2G30130.1
Ghir_D09G025700	3.25854	3.9358	1.92794	1.76081	134.755	1.0042	0.274108	3.66353	0.000248768	0.00422436	Up	0	0	0.0127164	0.0213903	0	0	0	NA	0	0	0	0	0.0958177	0.132212	0	0	0	0.233221	0.0125005	0	0.0332742	0.021765	0.0215411	0.0730224	0.0888005	0.282244	0.449518	0.179752	probable LRR receptor-like serine/threonine-protein kinase At4g08850	AT4G08850.1
