# Supplementary material for: Cell-specific clock-controlled gene expression program regulates rhythmic fiber cell growth in cotton
Source: Genome Biol. 2023 Mar 14;24:49. doi: 10.1186/s13059-023-02886-0 (PMC10012527; doi:10.1186/s13059-023-02886-0)
Supplement: Supplementary file 6 — Additional file 6: Table S5. Statistics for the fiber length dynamics. [file 13059_2023_2886_MOESM6_ESM.xlsx]

## Sheet: Description
Supplementary Table 5: Statistics for the fiber length dynamics.
Sheet	Column	Description
Chalaza	Rep1~Rep2	Repeat number
Chalaza	Time point	Time point of ovule cellected
Chalaza	Fiber length	Fiber length
mid-region	Rep1~Rep2	Repeat number
mid-region	Time point	Time point of ovule cellected
mid-region	Fiber length	Fiber length

## Sheet: Chalaza
Statistics for the fiber length dynamics
Rep1
Time point	Fiber length
0h	7.7	6.8	5.8	7	5.4	8.2	5.9	8	7	7.2	9	9.7	6.3	7	5.8	9.2	8.7	7.7	8.7	6.7	5.3	7	7.4	5.5	6.5	6.8	6.9	7.1	8.1	5.7	6.4	5.9	7.2	7.1	6.9	7.1
4h	9.8	8.9	8.9	7.7	8.3	8.4	10.2	8.2	7.9	5.6	7.3	8.4	9.1	8.2	6.2	7.3	9.1	7.9	6.1	7.3	8	7.5	6.7	6.9	9.9	8.9	7.4	7.1	8.6	7.5	8.1	7.5	6.9	6.4	6.6	5.9
8h	7.6	8.2	9.1	9	9	9.9	11	8.8	10.8	8.9	8.5	8.9	9.4	8.9	10	9.3	8.8	8.5	9.2	8.8	9.6	5.8	8.9	8	8.4	8	9.8	10.1	10.2	8.2	9.3	6.8	8.9	8.6	9.4	8
12h	9.9	9.2	8.7	8.6	9.2	8.5	10.2	11.6	8.7	9.5	9.4	8.1	10.2	9.3	10.8	9.1	10.4	8.1	10.8	9.6	9.1	9.6	9.8	9	10	11.2	12.1	9.4	8.9	9.2	10.1	9.1	8.9	9.1	8.4	9.9
16h	17.2	15.2	14.8	15.5	15.5	15.5	14.4	13.7	16.8	14.4	12.5	13.8	12.4	11.7	15.7	14.9	14.6	13.1	8.8	12.1	10.1	7.8	10.4	14.1	15.5	13.4	14	16.1	16	18.3	17.8	15.2	15.1	15.9	17.8	16.1
20h	14.1	12.1	14.5	16.2	15.9	17.8	15.4	17.1	17.2	16.5	16.7	14.8	20.2	18.7	17.4	16.9	15.8	14.8	16.4	15.3	16	16.2	13.8	15.5	15.1	12	14.5	15.6	16.9	16.3	14.7	15.9	18.2	19	17.8	13.5
24h	15	16.8	18.7	20.7	18.3	12.5	16.8	17.7	17.4	16.2	21	25.8	17.6	20.2	18.3	17.4	22.4	20.6	26.6	23.3	18.6	15.9	17.6	19.1	20.1	20.4	21.6	20.5	19.7	17.9	16.3	21.1	30.2	20.4	18.3	15.7
28h	19.1	14.4	20.6	13.7	16.9	21.4	17.3	17.9	20	21	17	23.4	20.6	19.3	19.9	25.4	23.1	22.1	18.2	19.3	17.3	28.3	24.4	24.1	28.3	22.9	25.3	22.4	19.8	20.1	20.2	19.9	22.3	20.8	27.8	17.1
32h	40.1	50.2	42.9	45.1	35	30.6	44.6	34.7	39.6	53.8	27.2	40.7	40.6	72.3	61.4	59.1	58.6	50.1	59.1	36.2	76.8	44.7	73.5	50.5	70.2	70.1	38.9	58.8	43.2	40.4	40.9	62.5	50.9	67.1	33.6	38.3
36h	52.2	55.1	36.9	37.2	50.1	53.1	47.2	43.1	54.5	50.1	49.8	47.5	38.8	50.5	53.5	39.2	56.4	57.8	42.5	50.8	44.1	41.3	43.4	49.3	47.8	94.5	92.3	50.5	92.3	99.1	75.4	54.9	50.3	54.6	62.8	71.7
40h	68.8	74.7	53.3	60.9	69.6	88.9	74.4	149.1	107.8	82.4	130.1	118.6	143.9	131.1	138.4	91	150	146.4	133.5	79.4	123.9	92.3	95.5	120.7	78.2	108.4	78.5	89.3	81.7	131.9	68.8	79.4	82.2	97.9	98.4	81.3
44h	108.9	95.7	99.9	108.8	123.4	87.3	110.6	127.8	86.4	73.3	93.7	127.3	79.6	114.7	125.3	75.7	139.4	122.5	100.1	112	82.7	104.4	93.9	89.6	93.3	117.1	111.2	152.6	95.4	98.8	79.7	87.1	93.8	104.9	104.8	108.9
48h	86.6	61.6	53.3	44.1	97.3	61.8	87.5	38.6	61.5	122.9	161.2	142.8	149.7	219.2	224.5	170.4	119.8	103.1	107.1	108.2	109.2	107.1	110.9	102	102.8	81.4	104.8	96.9	100.7	116.8	85.2	121.2	92.3	121.2	121.6	124.5
52h	132.1	83.3	126.4	115.8	109.9	78.7	108.5	98.3	119.7	125.8	125.8	105.8	95.1	128.7	105.9	123.4	106.6	125.4	86.6	100.9	100.2	117.8	122.2	126.4	129.4	152.8	122.8	108.1	150.2	111.2	107.2	110.5	112.1	120.9	127.8	143.4
56h	169.8	195.3	137.2	211.9	190.3	204.7	222.9	165.5	156.1	137.5	159	95.3	109.6	142.8	136.2	124.2	112.4	141.9	121.5	98.8	152.8	170	117.6	136.5	129.3	109.9	139.7	195.9	206.6	153.1	283	240	301.6	107.8	161.7	267.2
60h	199.6	190.1	210.3	216.5	165	196.5	156.8	104.8	263.1	210	171.1	135.2	124.2	117.8	113	93.1	73.6	82.7	177.6	239.2	242.3	218.9	168.8	224.3	197.5	207.7	213.2	148.1	101.9	118.7	188	192.7	143.7	244.3	141.8	146.2
64h	432.4	444.7	444.6	474.5	347.4	261.1	247.8	225.7	186.8	246.9	306.8	316.8	295.9	316.9	294.1	283.6	226.2	316.5	304.8	370	334.8	322.6	289.9	275.5	328.6	259.4	257.9	331	321.6	357.7	331	278.3	268.3	298.9	278.3	309.5
68h	385.3	301.4	264.3	315.3	323.4	314.3	315.3	323.4	304.3	345.3	240.4	264.3	379.3	320.4	269.1	387.3	365.4	264.3	371.5	295.2	293.1	322.8	366.4	361.2	295.8	319.6	371.5	275.2	293.4	326.8	366.4	361.2	315.8	319.6	295.8	319.6
72h	322.7	339	287.9	250.5	291	326	304.8	474.7	408.9	373.2	406.9	473.9	318.3	359.7	458.5	310.3	284.8	293.7	265.9	264.7	272.3	266.1	340.6	307.9	348.9	307.3	353.2	342.9	299.8	354.6	362.4	349.9	366.3	357.5	345.5	365.4
Rep2
Time point	Fiber length
0h	6.8	7.1	5.7	5.7	5.6	7.4	8.8	8.6	9	3	5.8	6.1	6.3	6.4	6.8	7	7.1	7.4	7.6	7.8	6.1	5.6	5.3	5.5	6.1	4.6	7.3	4.6	5	3	6.3	6.2	6.45	6.85	6.2	6.7
4h	7.9	10.2	8.3	10.8	10.6	12	9.5	10	11.4	8.4	5.3	5.4	5.6	5.6	6.5	7	7.4	7.6	7.8	8.2	5.5	5.8	7.2	5.8	6.1	5	4.7	3.5	3.9	5.1	6.4	7.3	6.7	6.95	6.6	5.1
8h	12.1	12.9	13.1	13.9	13.8	13.5	11.7	14	19.3	15.9	12.6	17.6	20.1	11	10.5	12.9	12	12.6	11	12.1	11.1	11.3	11	11	10.3	11.3	10.4	10.3	10.4	10.3	12.1	11.5	11.8	10.65	11.7	10.75
12h	12.6	11.9	14.4	14.8	17.6	12.6	16.6	17.3	13.1	16.6	10.5	11.7	12	12.9	13	13.2	14.3	14.5	15	15.9	12.8	11.4	11.9	11.3	13.1	15.5	12.5	10.4	12.5	13.9	13.1	12.9	14.05	15.7	12.65	10.9
16h	19.5	21	19.1	19.4	22.8	20.7	20.9	21.7	20.1	23.1	23.2	19.1	19	20.7	17.4	19.1	18.4	19.4	16.3	19.3	9.5	12.1	13.4	11.9	15.3	13.7	14.2	14.3	13.8	16.6	15.8	16.5	11.85	13.2	13.6	14.25
20h	19.7	18	19	14.8	20.4	20.2	19.1	22.2	21.4	22.1	20.2	17.2	17.2	17.6	20	27.4	18.9	19.3	22.3	23.5	17.3	18	18.9	13.6	17.1	11.6	14	22.1	19.4	17.5	16.45	19.7	17.55	15.65	20.05	19.15
24h	19.95	20.65	22.2	22.45	18.85	23.95	32	22.05	23.3	21.95	21.5	20.1	25.9	27.7	18.9	30.6	38.6	20.4	23.5	19.3	18.4	21.2	18.5	17.2	18.8	17.3	25.4	23.7	23.1	24.6	18.8	21.15	18.3	21.9	22.45	20.8
28h	21.7	21	30.7	18	26.6	24.2	39.1	26.2	26.7	23.3	46.1	25.3	15.6	34	23.5	32.8	26.3	31.5	33.9	20	24	18.3	29.4	17.2	25.7	18.7	13.9	14.4	14.2	12.7	22.85	21.35	16.1	21.9	15.7	19.2
32h	53.7	46.2	55	48.9	46.8	54.3	45.4	56.6	45.8	50	39.3	44.7	41.7	50	46	49.4	38.5	60	60.8	55.8	44.9	45.3	50.8	38	39	43.5	58.8	52.8	55.9	59.8	45.45	47.35	44.65	49	49.9	49.65
36h	58.7	62.55	72.45	55.45	46.8	42.25	50.9	49.1	51.85	57.35	49.5	55.9	75.3	55.3	47.3	42.1	60.1	55	56.4	63.2	67.9	69.2	69.6	55.6	46.3	42.4	41.7	43.2	47.3	51.5	59.4	57.1	55.8	55.65	49.4	46.8
40h	140.4	106	156	113.7	75.5	90	80	174.9	95.3	87.4	83.9	82.1	76.4	66.9	82.3	153	102.5	109.1	114.7	137	117.6	105.8	136.2	130.3	103.4	98.4	108.5	107.8	112.5	133.1	123.95	104.6	117.3	119.4	105.6	105.45
44h	94	89.1	77.3	82	144.1	117.7	139.3	98.9	116.5	171.6	88.1	150.1	135.9	92.6	128.3	114.8	94.9	74	101	103.9	116.5	125.5	131.3	137.9	129.4	125.9	125.2	112.2	115.3	109.1	120.15	113.1	105.95	115.2	114.9	120.85
48h	141.5	113	147.2	157	179.8	172.3	199.2	198.9	110.2	-41	145.14	142.62	203.34	82.34	50.95	113.92	35.83	48.74	120.83	121.73	100.5	109.3	95.7	211.7	205.3	198.7	94.7	88.1	90.1	105.5	166.715	152.9	154	95.2	149.9	147.7
52h	268.4	173.4	143.1	203.9	243.1	166.8	201.3	145.4	187.1	158.7	63.9	62.2	58.7	106.4	123.2	118.3	106.4	115.5	115.4	97.5	112.5	123.9	119.1	144.8	159.1	177.1	141.2	143.8	136.5	122.5	121.1	112.75	130.15	137.25	137.3	126.85
56h	351.4	320.8	326.8	321.9	285.1	276	330.3	305.9	327.3	349.5	109.37	90.48	147.08	70.63	101.7	156.67	26.86	155.89	103.46	107.1	117.6	144.3	134.2	131.5	136.2	149.8	177.8	178.8	177.3	194	121.65	133.7	161.05	156.5	154.4	165.1
60h	225	225.4	258.1	233.4	214.5	266.5	283	268.7	300.5	182.1	103.18	107.8	114.5	127.35	133.78	140.48	140.98	151.76	156	170.38	178.26	239.8	221.4	237.7	262.1	285.1	172.9	197.3	209.2	185.8	220.18	262.45	197.15	217.5	235.65	235.45
64h	299.5	338.1	438.1	437	395.9	355.9	399.7	304	302	305	141.1	229	190.4	191.8	215.5	294.1	251.8	266.8	227.3	202	409.7	392.1	415.3	389.3	369.7	351.5	212.9	266.5	233.5	284.1	321.95	341.05	308.3	285.85	380.6	302.5
68h	451.2	443.3	420.3	437.6	444.9	407.9	364.5	383.8	463.2	443.6	238.91	219.2	222.41	223.42	192.23	101.04	210.13	177.32	246.07	219.82	349.6	344	398.7	420.8	400.4	403.9	400	366	337	363.9	375	373.95	399.35	393.4	368.7	383.9
72h	274.1	348.6	315.9	356.9	318.3	364.2	353.9	310.8	365.6	383.4	370.9	387.3	378.5	366.5	386.4	327.7	344	292.9	255.5	296	331	311.8	481.7	415.9	380.2	413.9	467.9	312.3	353.7	452.5	304.3	278.8	287.7	259.9	272.7	280.3

## Sheet: mid-region
Statistics for the fiber length dynamics
Rep1
Time point	Fiber length
0h	8.8	9.6	10	10	9.1	8.2	10.5	8.2	9.8	8.4	9.8	10.2	9.3	7.9	9.7	9.1	8.9	9.8	6.5	5.2	10	8	6.5	7.4	7.5	6.4	8.5	7.9	5.8	7.2	5.4	8.6	6.9	8.8	7.9	6.3
4h	9.2	9.6	9.7	9.8	8.9	10.2	8.3	10.2	10.1	8.8	9.9	9.4	9.9	9.4	8.7	10.1	8.8	9.2	8.1	10.8	7.1	9.2	8.8	6.2	6.9	4.3	9	7.6	10.4	9.2	7.7	9.9	8.8	9.2	8.9	4.3
8h	10.5	11.5	8.5	10.6	8.4	9.8	10.3	9.5	11.5	10.5	9.6	9.6	9.8	9.1	10.4	8.9	10.9	9.6	13.2	12.4	11.8	10.5	9.6	11.4	10.9	10.4	10.2	9.7	10.8	10.5	12.2	12.5	13.1	11.5	10.6	11.7
12h	10.5	11.8	10	10.3	11.2	11.4	10.9	10.8	9.9	9.6	9.9	10.3	11.3	10.9	11.4	11.3	11.5	10.8	10.5	9.9	10.3	10.3	13.2	12.5	13	9.5	9.7	8.9	8.3	7.9	12.3	12.9	13.9	14	13.2	14.6
16h	13.1	13.4	13.4	14.5	17	20.9	19	15	14	17.3	13.9	13.5	13.1	17.4	15.4	14.9	14.5	13.9	19.6	18.4	16.5	18	10.2	17.2	16.6	13.3	17.8	19.6	15.2	17.7	18.9	9.8	14	18.9	15.9	18
20h	14.8	18.5	21.2	16.3	15.9	17.5	18.9	19.2	20.5	20.4	17.8	14.7	15.7	18.5	16.7	18.7	16.9	16.7	17.9	16.5	17.6	14.6	19.6	22.4	18.7	18.3	13.4	13.9	18	19.1	22	11.1	18.5	19	14.1	19
24h	29.7	30.6	29.1	24.2	35.1	26.8	25.6	50.4	33.5	27.4	29.9	23.7	27	26.9	29.6	26.8	34.3	29.6	28.1	22.5	31.6	20	32.7	23.9	34.3	31.1	40.2	31.4	30.1	29.5	30.1	34.1	32.4	33.5	23.5	20.3
28h	41.7	42.4	34.3	31.4	41	41.3	26.1	36.2	37.3	28.7	23.1	23.6	31.9	39.3	23.3	36.54	37.2	35.3	34.1	29.1	25.9	29.7	27.9	28.9	34.1	33.2	35.1	21.9	33.1	19.8	30.1	33.2	29.2	32.6	32.9	36.1
32h	47.9	38.5	57.4	35.7	40.9	38	38.4	31.3	34.3	48.7	45.5	30.8	45	49.7	55.7	41.1	57.4	57.3	31.6	36.2	76.8	69.5	73.5	50.5	50.9	38.3	38.9	58.8	67.1	40.4	54.3	74.3	43.5	53.2	43.9	47.1
36h	59.3	61.5	49.1	66.4	56.1	64	49.8	65.3	57.5	58.4	50.2	52.6	74.3	58.3	56.1	63.2	47.5	50.4	55.5	62.2	54.4	50.5	64	52.5	54.2	50.1	42.4	59.2	70.6	70.2	69.6	48.1	64.8	60.3	56.2	51.2
40h	61.1	74.4	74.4	138.5	103.9	121.4	155.3	131.4	88.6	109.8	79.4	84.2	90.9	80	75.9	74.9	99.7	80.8	121.9	101.7	107.9	143	84.1	93.3	81.3	125.8	92.5	83.1	72.2	94.7	125.5	107.9	91.9	118.2	106.7	79.2
44h	89.5	94.8	130.5	83.5	85.3	95.3	118.1	121.8	91.7	83.5	100.8	120.5	93.5	80.3	95.3	120.1	139.5	106.7	106.8	116.4	91.4	87.8	128.2	103	106.5	102.3	95.8	94	103.1	108.9	121.6	96.9	105.2	81.5	110.5	84.3
48h	118.5	98.7	133.1	117.5	103.4	92	96.6	119.3	92.4	104.4	118.7	70.4	73.5	63	60.8	116.9	98.8	169	114.9	120	111.6	116.3	105	144.1	113.7	114	105.9	114.2	104.5	97.6	103.1	94.1	104	72	96.1	166.3
52h	99.3	99.5	106.1	103.5	82.2	96.6	101.3	90.4	90.3	124.9	130	121.6	126.3	115	154.1	123.7	124	115.9	82.5	172	120.6	176.6	95.1	90.5	140.7	110	151	142	95.7	161.4	135.8	133.8	129.9	88.7	92.3	89.5
56h	150.3	157.8	157	127.7	159	187.3	169	205.5	103.4	191.8	144.3	210.1	129.9	175.3	160.7	158.9	170.6	150.5	284	221.2	235.2	152.1	105	152	103.7	77.7	142.9	201.4	174.1	152.2	182.8	222.4	119	123.6	150.4	154.2
60h	190.4	178.6	161.8	140.4	160.2	178.1	162.1	189.4	160	175.6	221.1	174.8	159.8	116.9	148.2	178.3	154.3	169.9	219.7	203.6	178.2	177.3	171.3	196.1	218.4	203.3	214.2	224.2	203	237.2	247	180.1	210.1	107.3	146.8	107.3
64h	325.9	272	187.4	219.5	222.5	301.5	293.3	232.6	340.2	321.2	304.9	369.9	365.1	357.3	282	210.7	202.9	281.1	233.9	432.2	303.7	252.2	284.7	295.9	203.8	243.8	245	237.4	323.5	280.7	263.8	253.4	316.1	268.1	318.6	238.5
68h	271.3	399.8	359.5	232.2	346.5	354.1	398.4	299.1	304.5	355.4	366.5	401.1	371.8	278.4	359.9	332.4	286.8	299.7	275	307.7	223.8	260.3	364.1	349.1	310.9	261.3	271.3	303.8	361.4	259.3	247.4	253.2	248.6	244.6	239.4	237.3
72h	240.3	247.8	247	217.7	303.4	292	296.6	319.3	390.2	371.2	354.9	419.9	415.1	308.4	389.9	362.4	316.8	329.7	305	337.7	323.7	272.2	304.7	315.9	223.8	263.8	282.3	314.8	372.4	270.3	258.4	323.4	386.1	338.1	388.6	308.5
Rep2
Time point	Fiber length
0h	11.5	9.4	9.9	10.3	8.9	6.7	9.1	13.6	10.5	13	5.6	6	6.5	6.7	6.8	6.9	7.2	7.6	8.6	9.1	7.5	7.6	8	9.5	7.4	7.8	7	6.4	5.1	4.9	8.55	8	8.45	7.25	7	6.55
4h	11.3	13.7	9.5	10	8.4	9.1	9.6	12.9	8.4	8.3	6.2	7.1	7.1	7.8	8	8.1	8.3	9.1	9.3	9.6	7.4	6	4.6	6.9	8.7	6.4	9.7	8	7.6	6.1	8	9	8	8.55	7	6.1
8h	18.8	16	13.7	17.7	12.4	11.3	12.5	12.3	14.1	12.6	9.3	11.1	16.7	13.7	10.8	12.2	11.9	9.5	13.1	13.2	12.7	11.7	12.6	9.8	8.2	14.5	14.1	11.4	12.1	12	9.65	10.65	13.85	13.4	11.55	12.35
12h	16	15.1	12.3	11.7	10.9	10.6	13.9	12.5	11	11.5	11.4	11.6	15.5	15.5	16.1	16.8	17.6	18.2	18.4	19.3	9.7	11	9.5	16.6	16.7	12	10.1	10.5	12.4	10.8	17.4	17.55	15.65	9.9	10.75	10.95
16h	14.6	10.2	11.2	12.2	11.9	12.9	8.8	14.1	10.9	13.1	30	18.8	26	26.3	23.6	26.6	20.1	16.6	17	17.6	16.8	16.1	17.7	13.4	10.9	11.5	17.6	19.3	14.3	14.8	15	13.95	14.55	17.2	17.7	16
20h	22.7	21.5	25.7	24.1	23.6	21	22.8	23.1	23.7	23.2	19.2	17.2	22.9	20.5	18.5	19.1	20.4	12.8	17.1	23.2	19.3	23.8	21.8	15.4	18.9	14	19	22.2	19.1	17.3	14.1	18	18.6	19.15	23	20.45
24h	28.15	28.35	27.65	25	29.6	33.05	32.85	33.65	32.2	32.3	26.1	27.9	26.5	23.5	31.7	34.7	35.6	35.2	32	33.5	30.2	28.8	28.8	26.5	27.5	31.4	30.1	32.1	32.4	31.1	30.85	29.75	32.45	30.15	30.45	30.6
28h	31.5	40.3	35.7	29.1	29.8	34.7	26.3	30	28.7	30.8	32.9	53.1	41.6	33.2	28.6	25.7	29.4	31.4	26.1	29.6	29.8	31.3	36	34.5	37.5	37.6	28.9	29.2	35.8	30.9	32.95	31.8	33.6	29.35	30.25	35.9
32h	63.1	71.2	38.3	36.4	40.1	64.2	39.7	70.4	56.6	54	82	48.5	54.8	95.1	27.9	42	36.6	48.2	70.2	56.1	47	47.4	55.3	41.3	42.6	42.3	56.9	60.5	58.6	56.4	44.75	56.4	49.2	51.95	53.95	56.95
36h	58.75	55.65	53.2	58.95	70.05	70.1	58.45	53.4	65.05	63.25	48.6	38	55.9	45.4	58	70.5	54.2	33.1	60.1	54.7	68.9	73.3	50.5	72.5	82.1	69.7	62.7	73.7	70	71.8	52.8	71.1	62.2	65.8	73.5	60.25
40h	124.8	123.2	79.8	89.4	77.3	72.5	87.5	83.2	84	87.1	71	121.9	116	117.2	66	71	83.8	118.7	91.6	108.1	123.8	121.2	128.3	99.8	84.6	88.7	120.1	123.2	147.5	116.6	109.25	88.1	98.4	121.95	122.2	137.9
44h	83.4	92	77.6	101.3	110.5	103.6	129.1	135.2	116.1	102.2	66.4	82.4	111.6	91.6	74.2	72.7	90	87	83	88	124.9	120	109.3	152.3	155.3	147.5	106.3	102.8	113.4	117.7	119.65	119.15	117.75	115.6	111.4	111.35
48h	136.7	85.4	100.8	100.3	89.4	124.1	95.1	124.9	101.4	-45	22.62	150.92	107.04	139.85	85.36	171.39	121.91	108.3	170.88	68.71	143	132.5	125.8	155.5	140.5	172.2	112	98	86.9	74	131.9	155.69	120.455	127.5	115.25	106.35
52h	68.6	80.8	41.4	122.1	71.9	62.7	54.5	61	45	74.4	63.8	79.8	57.9	23.5	160	227.9	216.9	180.1	118.3	50.2	212	118	207.3	134	155.9	170.5	185.7	176.3	193.4	184.6	157.05	137.1	110.35	198.85	147.15	200.35
56h	111.4	122.2	205.1	197.8	179.9	219.2	206.1	217.6	184.7	218.9	201.24	204.27	237.82	137.06	225.06	46.57	167.66	205.25	261.96	87.68	176	119.1	119.4	194.6	178.6	163.6	143.5	148.1	165.7	193.2	199.925	220.28	125.64	159.75	133.6	142.55
60h	208.3	159.9	208.3	159.4	165.8	173.6	216.6	222.4	175.4	188	215.54	98.62	168.38	192.9	171.39	147.68	148.17	121.13	188.22	165.81	203.01	223.5	259.3	214.2	163.5	162.1	235.9	252.7	210.1	218.7	167.665	175.86	163.955	219.455	238.1	234.7
64h	262.7	260.5	204.6	370.4	265.6	280.2	304	225.6	231.9	240.8	256.5	213.4	203.3	164.3	131.3	128.9	189.9	315.5	115.1	322.8	394.3	405.8	486.7	455	491.9	332.3	360.2	370	332.3	362.1	385.25	303.5	327.55	377.25	387.9	409.5
68h	347.8	275	275.4	395.5	311.6	378.8	347.6	369.2	373.6	392	244.18	238.9	239.96	275.39	346.59	351.05	261.02	296.32	252.15	179.12	353.7	300.2	293.3	377.5	347.3	303.7	375.2	347.1	387.7	403.1	336.91	299.725	241.41	364.45	323.65	340.5
72h	354.8	282	282.4	402.5	318.6	385.8	354.6	325	246.6	252.9	261.8	277.5	234.4	237.06	245.06	246.57	267.66	215.25	165.1	372.8	399.3	405.8	486.7	505	496.9	335.3	363.2	373	335.3	365.1	388.25	306.5	330.55	380.25	390.9	412.5
