# Supplementary material for: Cell-specific clock-controlled gene expression program regulates rhythmic fiber cell growth in cotton
Source: Genome Biol. 2023 Mar 14;24:49. doi: 10.1186/s13059-023-02886-0 (PMC10012527; doi:10.1186/s13059-023-02886-0)
Supplement: Supplementary file 7 — Additional file 7: Table S6. Gene list and expression levels of circadianly expressed genes. [file 13059_2023_2886_MOESM7_ESM.xlsx]

## Sheet: Description
Supplementary Table 6: Gene list and expression level of circadian genes.
Sheet	Column	Description
Circadian gene	Gene symbol	Gene ID
Circadian gene	Significant	Is significant circadian genes
Circadian gene	Expr. Time	Expression time (day/night)
Circadian gene	WT -48h ~ FL 48h	Gene expression level (TPM) for time course RNA-seq data
Circadian gene	Gene symbol	Gene symbol

## Sheet: Circadian gene
List of circadian genes
Gid	Significant	Expr. Time	WT -48h	WT -36h	WT -24h	WT -12h	WT 0h	WT 12h	WT 24h	WT 36h	WT 48h	FL -48h	FL -36h	FL -24h	FL -12h	FL 0h	FL 12h	FL 24h	FL 36h	FL 48h	Gene symbol
Ghir_A01G000010	WeakCircadian	Night	5.9985	7.49487	4.71565	11.812	2.82864	4.3653	4.68144	5.15991	5.91491	5.22363	9.39125	5.3766	6.33726	2.62208	5.5177	4.54493	5.25983	2.79764
Ghir_A01G000040	WeakCircadian	Light	5.79267	5.70012	6.53631	8.6847	5.45596	4.04017	6.50771	4.81732	7.77103	5.6592	11.4938	9.55458	7.12697	8.34237	5.67024	7.08126	4.67275	7.14186
Ghir_A01G000050	WeakCircadian	Night	1.05361	2.20013	2.16958	6.90902	1.82936	4.09009	2.74415	4.06707	3.46461	1.552	4.38093	1.97409	4.04192	2.94381	2.75378	3.43245	2.2947	2.4004
Ghir_A01G000120	SignificantCircadian	Light	30.1604	27.0131	86.667	62.2131	204.428	32.893	36.1244	18.9069	12.6411	30.9864	24.9485	91.6109	57.1647	175.799	65.7593	45.3205	25.8824	50.2283
Ghir_A01G000130	WeakCircadian	Night	3.5133	6.07423	4.54619	11.3077	9.00212	12.4004	9.97462	20.1488	11.8521	3.85853	6.64577	4.20515	4.95668	4.20184	7.88199	6.31949	5.12177	7.7134
Ghir_A01G000200	WeakCircadian	Night	6.02681	10.835	8.79875	18.6221	8.94501	10.5594	13.761	14.5496	11.0914	8.01674	13.3054	8.5534	10.5905	6.27962	7.96673	6.23086	11.7319	8.64588
Ghir_A01G000210	WeakCircadian	Night	19.3488	17.2412	18.2021	28.4733	18.9258	17.7748	18.9406	18.2212	14.4744	20.4221	25.2752	18.7763	23.1258	17.6336	19.6631	19.1111	16.1157	17.0108
Ghir_A01G000230	WeakCircadian	Night	13.7163	7.56114	4.66105	16.2721	7.73251	10.4272	8.54929	15.4624	22.4308	10.155	25.2089	6.541	7.54589	3.66187	13.0117	8.1088	14.739	14.1455
Ghir_A01G000280	WeakCircadian	Light	33.2078	35.558	37.294	29.5136	33.3902	29.6872	43.7276	34.0501	45.1698	30.5318	29.7231	38.3024	22.5406	30.3068	24.4372	28.7649	19.151	31.4869
Ghir_A01G000300	WeakCircadian	Night	3.68546	5.63345	2.45072	7.27237	3.01568	4.81737	4.42499	8.35224	8.07391	3.36953	8.02216	3.14056	4.40817	1.11939	3.59598	1.94229	5.61175	4.34376
Ghir_A01G000370	WeakCircadian	Night	4.89831	5.87103	4.76903	15.8236	6.07661	17.0378	16.664	30.1145	22.1392	5.58781	10.1209	5.46166	7.67878	4.74857	10.2357	6.47419	14.0127	10.8314
Ghir_A01G000380	WeakCircadian	Night	3.24073	2.10554	1.53039	2.48857	1.22066	2.25423	3.02871	3.07492	5.5558	2.38682	3.44038	2.25863	2.8599	2.03689	2.72153	2.09462	1.09614	3.73881
Ghir_A01G000390	SignificantCircadian	Light	1.50177	1.48691	1.08435	0.44403	1.38584	1.09399	1.55112	1.03645	1.04178	2.48146	0.878128	2.36138	0.421187	2.03101	0.982902	1.22712	0.374777	1.47507
Ghir_A01G000400	WeakCircadian	Night	4.00984	1.16382	3.33951	4.05235	2.50359	6.04797	5.58802	11.1937	5.34917	2.81539	2.21145	3.20604	1.69409	3.64982	4.27769	3.64572	2.89066	3.98019
Ghir_A01G000420	WeakCircadian	Night	11.6605	17.3245	8.40675	33.1332	7.85837	14.4032	15.5743	15.4998	19.43	10.7417	22.7665	8.62536	14.4504	5.4672	10.9861	9.65859	14.8289	12.2716
Ghir_A01G000430	WeakCircadian	Light	1.30497	0.900401	0.642829	0	0.0765908	0.171345	0.470605	0.0874017	0.562585	2.47199	0.478608	1.33533	0.0862701	0.968826	0.175919	0.38829	0.0655323	0.70761
Ghir_A01G000450	WeakCircadian	Night	7.14797	9.01016	6.37215	11.6212	4.24696	5.75601	6.98375	7.0108	6.57604	6.94565	11.4392	6.29635	8.34315	5.69947	6.87109	6.58952	8.01769	7.12249
Ghir_A01G000490	WeakCircadian	Night	8.25391	8.89272	9.61264	23.2159	13.7605	25.695	21.1993	41.106	28.6073	11.1937	13.3774	11.2128	9.97941	11.8893	11.8326	12.1625	12.5735	13.0214
Ghir_A01G000500	WeakCircadian	Night	3.48216	4.26449	3.29005	4.88493	2.47619	3.77607	1.40903	4.68508	3.13995	4.23242	6.46147	3.58308	4.64394	2.82219	4.06525	3.60891	4.93031	2.63178
Ghir_A01G000510	WeakCircadian	Night	1.79932	1.42657	2.50207	4.37329	3.85835	10.5312	8.29532	17.6089	7.6804	3.7299	2.50278	6.95453	3.80106	4.59967	0.341705	1.07945	2.91447	0.144701
Ghir_A01G000530	WeakCircadian	Light	3.12772	0.811352	1.21577	0.604143	1.21805	1.35071	3.03359	3.8105	2.28758	4.65527	1.40317	2.46699	0.712758	2.79508	0.221497	1.53389	2.57848	3.63667
Ghir_A01G000690	WeakCircadian	Night	4.49211	7.89706	6.9957	24.5885	7.32239	8.89039	7.59028	16.0226	15.393	8.99182	11.5248	8.19725	11.3917	8.71511	5.46918	6.99119	9.74271	7.63458
Ghir_A01G000740	WeakCircadian	Night	3.888	6.0434	3.05054	8.07264	1.96246	4.11837	4.02151	4.53672	4.91762	4.65587	7.03133	2.43742	2.88332	1.98547	4.10322	2.43282	7.4842	4.92256
Ghir_A01G000750	SignificantCircadian	Light	31.4384	20.5382	30.6215	10.5508	31.621	14.4995	26.4307	20.4433	22.3538	17.2172	10.0587	21.6282	11.244	20.2972	13.7317	18.8965	12.0452	15.5067
Ghir_A01G000780	WeakCircadian	Night	3.65174	4.01623	3.80078	8.08309	4.88884	9.23085	7.64502	11.4652	7.42152	4.73716	9.03924	4.73357	6.80708	5.47207	9.302	6.33228	6.3346	8.26682
Ghir_A01G000790	SignificantCircadian	Light	548.882	468.798	677.113	240.263	605.778	495.824	517.217	371.491	585.643	511.423	371.786	502.241	488.995	606.32	480.347	533.94	582.864	601.838
Ghir_A01G000810	WeakCircadian	Night	0.382681	1.06342	0.435561	1.88164	0.486474	1.6126	0.572179	2.66842	1.1269	0.820575	1.45331	0.581309	1.21916	0.921952	0.883969	0.44465	1.33899	0.664613
Ghir_A01G000860	WeakCircadian	Night	6.29319	8.94094	6.983	9.35442	7.79841	5.20856	7.04555	3.57518	7.11114	5.86042	8.35016	6.52031	7.26124	4.27483	4.93328	4.53036	5.87905	3.75932
Ghir_A01G000880	SignificantCircadian	Light	61.8553	69.4707	82.5827	25.9487	62.7228	54.3356	55.5258	29.551	32.2553	66.9963	38.1756	67.5209	48.6412	56.8929	54.7937	86.7357	60.9746	66.7574
Ghir_A01G000890	WeakCircadian	Night	3.26859	3.02878	2.72704	5.95571	3.43089	8.62513	6.44513	13.1575	8.66921	4.07356	5.92544	2.26527	4.02772	3.64969	5.75151	4.17591	4.66383	6.49416
Ghir_A01G000910	WeakCircadian	Night	7.83706	9.93631	6.7747	20.5184	9.18309	25.8399	13.935	21.1834	19.5884	5.15752	12.3596	6.54833	9.50466	6.62389	10.8095	7.1544	12.1376	15.148
Ghir_A01G000930	WeakCircadian	Light	11.6922	8.33519	13.0238	10.7961	12.4135	11.3236	10.3543	8.9971	7.79974	10.6948	9.94727	12.0041	10.9552	11.8991	11.2118	12.3041	8.88417	11.5986
Ghir_A01G000940	WeakCircadian	Light	9.00142	2.12157	5.16458	1.50443	4.49374	1.07042	2.44572	0.908738	0.300011	8.3617	2.79716	4.2138	1.68984	3.596	1.79375	4.44916	2.46805	5.43783
Ghir_A01G000950	WeakCircadian	Night	6.32712	4.14927	5.85295	5.26753	3.46	6.56318	4.36376	4.51724	5.41086	5.49173	7.7689	4.66473	4.83123	4.64225	5.18444	4.97669	3.7823	5.16521
Ghir_A01G000990	WeakCircadian	Night	6.04783	8.28185	6.51897	10.1105	7.68893	14.9823	11.8334	24.6609	16.582	8.04222	12.3124	7.14267	11.2141	11.9263	14.1537	11.1449	12.8287	14.0021
Ghir_A01G001000	WeakCircadian	Light	26.5296	16.2322	23.9055	18.1483	25.9553	19.6811	23.9912	27.1042	19.0545	27.2084	23.4756	24.3835	22.8215	29.542	26.9676	26.003	27.7484	23.005
Ghir_A01G001020	WeakCircadian	Night	4.42089	4.60941	3.92022	11.0265	5.4884	6.55053	6.16686	10.0881	7.73462	5.39822	9.22252	5.49759	5.81083	5.09364	6.61877	5.06627	7.12562	5.10167
Ghir_A01G001070	WeakCircadian	Night	58.046	55.0462	44.4681	100.135	46.6837	49.9175	56.0297	56.0524	53.5515	58.2359	93.4408	53.507	68.4562	40.8716	53.9041	45.1292	61.1509	50.8657
Ghir_A01G001100	WeakCircadian	Night	0.264237	0.299733	0.1914	0.767051	0.274964	0.0973105	0.37089	0.116486	1.08899	0.240336	1.16983	0.333261	0.37792	0.197678	0.344396	0.136917	0.0109221	0.364678
Ghir_A01G001130	WeakCircadian	Light	5.82726	6.78566	5.78949	10.2584	5.8077	7.77531	8.22945	8.42283	10.7876	6.47686	8.00768	6.18957	5.23138	6.73642	6.29395	6.48975	5.48054	5.80167
Ghir_A01G001140	WeakCircadian	Night	8.15379	10.7337	7.87966	13.2353	8.51272	10.7941	11.8728	7.33969	11.7071	9.5377	15.3155	9.7629	10.1481	7.15111	11.3135	7.9805	11.0413	8.01758
Ghir_A01G001150	WeakCircadian	Light	7.09001	4.19265	7.31198	7.44265	4.24159	6.49477	7.50855	5.43917	9.61872	7.11922	7.29721	7.60998	6.2073	8.67168	6.86409	7.91782	6.32811	6.46071
Ghir_A01G001280	WeakCircadian	Night	18.087	12.7077	10.9646	5.26872	14.2911	15.7897	9.23597	24.9121	33.082	18.0232	11.685	12.0559	22.7505	17.9893	28.1745	23.5349	53.5478	37.5065
Ghir_A01G001300	WeakCircadian	Night	0.315935	0.551265	0.446577	6.15392	1.29904	1.29153	2.21752	0.791751	2.21146	0.284033	1.75626	0.645566	1.53327	1.29105	1.88882	0.718769	1.43462	1.98506
Ghir_A01G001370	WeakCircadian	Night	10.9788	10.3907	7.74685	15.2206	16.9944	16.6409	16.8187	18.8217	16.1665	7.61919	12.2758	11.6592	15.762	12.3113	15.5261	11.8109	11.0632	11.7593
Ghir_A01G001410	WeakCircadian	Night	36.7588	37.2392	30.3846	45.0783	30.5295	35.0297	32.6888	33.6866	34.3774	41.6047	43.2109	41.3262	35.9333	35.7172	37.0224	34.2717	30.54	37.7172
Ghir_A01G001420	WeakCircadian	Night	16.2333	15.8284	11.7843	28.177	8.89009	13.9364	12.6419	15.6064	16.8594	20.4654	29.8861	17.8358	18.6921	13.2429	15.3489	12.5604	19.1883	13.8284
Ghir_A01G001440	WeakCircadian	Night	6.47154	6.77938	4.782	17.5644	6.63238	17.1847	13.1126	17.7049	11.7462	6.01876	11.0239	5.70612	6.91489	4.48901	10.2219	7.37042	7.7727	9.30507
Ghir_A01G001470	WeakCircadian	Night	7.46495	9.74727	5.53802	13.5523	8.5052	13.5926	9.46957	11.8306	9.56099	8.6642	11.6973	8.51732	9.11121	6.99197	11.2904	8.74062	8.29467	9.68651
Ghir_A01G001490	WeakCircadian	Night	10.9446	11.2306	11.5163	18.8036	10.1612	12.6609	11.5534	13.7962	11.2862	12.3016	15.5022	13.5655	12.0886	12.9442	15.8033	16.7296	11.6287	14.4774
Ghir_A01G001500	WeakCircadian	Light	0.392216	0.0580778	0.281238	0	0.159731	0.0979117	0.268917	0.139582	1.57525	0.135396	0.427665	0.18481	0.054064	0.00521589	0.161056	0.0947888	0.165343	0.173284
Ghir_A01G001530	WeakCircadian	Night	36.4289	47.6674	35.5974	134.492	57.2381	89.0894	71.7408	83.4831	70.8745	45.3119	77.2413	47.4159	53.638	42.2749	59.0582	52.8478	56.4188	47.2675
Ghir_A01G001550	WeakCircadian	Night	40.883	43.1804	34.3121	62.8298	41.9525	41.7578	44.2439	38.0935	38.1975	42.9433	62.3821	49.6495	50.6413	40.5037	46.48	41.4625	50.6459	42.2526
Ghir_A01G001580	WeakCircadian	Night	8.45166	10.8109	6.93456	15.5469	8.1342	11.6484	9.44927	13.8383	9.36682	9.43784	14.4164	6.64681	11.2126	5.08189	7.89477	5.51744	8.50692	6.7377
Ghir_A01G001590	WeakCircadian	Light	8.60442	10.5897	10.8776	12.2745	9.53955	8.02437	7.29484	5.61997	6.59048	7.94762	9.20909	9.00417	8.10374	9.2273	5.50969	8.34594	5.12719	7.48316
Ghir_A01G001610	WeakCircadian	Night	1.36553	1.63218	1.57294	1.52792	0.554685	1.9209	1.49224	2.12595	2.48213	1.618	2.86493	0.821049	1.8146	1.42214	2.17347	1.75787	2.6962	1.45015
Ghir_A01G001650	SignificantCircadian	Night	1.38713	13.4075	5.39279	17.4536	0.410818	0.599216	1.15583	1.38092	0.818186	1.20242	16.4253	5.38796	19.9807	0.192946	1.02898	0.587118	5.85324	0.19392
Ghir_A01G001670	WeakCircadian	Night	6.1726	6.48204	5.82303	13.4451	6.88446	7.80379	11.0287	7.44353	19.198	7.35324	13.1955	6.19151	9.49278	5.37152	5.50571	5.36626	7.47432	6.87177
Ghir_A01G001680	WeakCircadian	Night	13.1942	13.3045	11.4078	27.3001	13.6217	17.1727	15.6971	22.1802	15.8094	13.1908	22.2287	14.0679	16.088	11.7346	12.6128	10.4291	17.4266	16.0811
Ghir_A01G001770	WeakCircadian	Light	204.674	245.913	309.705	125.168	322.627	298.33	236.693	166.258	121.89	136.696	88.175	192.447	144.257	272.459	214.629	223.803	208.912	238.935
Ghir_A01G001790	WeakCircadian	Night	8.65923	8.38331	7.51864	9.94619	6.59408	7.9598	6.629	5.61044	5.12429	1.63934	3.74175	3.06732	4.19413	1.96942	3.41827	3.09193	2.69042	3.62968
Ghir_A01G001800	WeakCircadian	Light	1.10778	2.4785	1.9985	1.33104	2.19108	1.8859	1.98831	0.576641	0.935936	2.11899	1.16681	1.60893	2.251	1.46952	1.76861	2.08504	3.10171	0.990667
Ghir_A01G001830	WeakCircadian	Light	1.7123	0.513217	1.14198	0.0901103	0.171404	0.0716303	0.235302	0.268042	1.27505	0.573873	0.600843	0.708092	0.679522	0.864868	0.41066	0.0789907	0.402132	0.401823
Ghir_A01G001860	WeakCircadian	Light	2.57211	2.57537	1.89737	2.42036	2.0299	1.96103	2.49857	2.08429	2.82024	2.11209	2.56569	2.70018	1.9877	3.1261	2.23652	3.36707	1.01047	1.84212
Ghir_A01G001930	WeakCircadian	Night	3.49872	6.39079	4.42238	12.0865	3.32815	6.76399	6.57522	5.06519	9.87501	5.03832	7.35546	4.54866	6.45139	3.65066	3.60256	3.68583	4.61822	3.59562
Ghir_A01G001950	WeakCircadian	Night	9.62499	10.8571	5.97069	24.29	8.08395	18.7332	12.3714	12.5344	14.1037	11.4779	20.0895	5.45866	7.39059	5.44657	18.3788	12.4331	28.5925	17.2823
Ghir_A01G001970	WeakCircadian	Light	2.3657	1.71001	3.35213	0.99979	1.78742	1.03973	2.75477	0.838546	11.4114	1.87295	1.22547	1.81016	0.723238	1.02054	0.142829	0.730414	0.152909	1.61176
Ghir_A01G002000	WeakCircadian	Night	66.7355	60.3483	75.005	130.501	90.2663	103.055	103.451	131.402	113.184	76.625	106.565	83.0878	87.3085	81.6371	97.0601	86.2877	105.785	84.9735
Ghir_A01G002010	WeakCircadian	Night	1.33301	1.56996	0.978326	4.75268	0.509821	0.677867	0.247238	0.279665	0.439999	1.87736	3.4821	1.66711	1.62002	0.0834542	0.265224	0.516745	0.404116	0.0105338
Ghir_A01G002080	WeakCircadian	Night	13.7112	16.3248	11.6409	28.4141	11.428	19.8287	13.4379	18.2258	8.99152	15.3189	25.5865	16.9705	19.2594	12.0052	18.713	15.1214	18.2187	11.7959
Ghir_A01G002100	WeakCircadian	Night	13.4075	24.6188	17.1976	33.0888	14.8081	28.4802	16.8364	23.305	9.86954	20.565	27.8597	21.7453	23.5444	12.5761	13.8263	16.7934	22.8261	15.9854
Ghir_A01G002110	WeakCircadian	Light	15.8982	16.4025	19.8611	22.369	23.504	23.8163	20.3375	28.3022	22.1056	15.7804	17.2433	19.376	14.6593	24.8289	22.4865	25.9657	15.2242	19.9493
Ghir_A01G002140	WeakCircadian	Light	10.1911	10.0909	10.0956	4.63416	12.933	5.68191	8.05578	3.63951	4.10195	12.8271	6.72463	12.1231	9.33909	12.6104	6.54481	10.3609	7.37829	10.2082
Ghir_A01G002150	WeakCircadian	Night	10.1889	14.4198	12.2212	27.3894	11.2325	16.8062	16.1782	20.2671	15.7786	11.6519	19.2203	16.9927	16.5914	12.7	13.8537	12.9152	15.5917	12.9371
Ghir_A01G002160	SignificantCircadian	Light	31.8847	13.7652	29.4451	4.01704	26.8475	4.17295	9.91334	4.4269	8.26777	33.2167	9.07995	31.6198	13.7556	28.4857	8.17078	22.8917	15.961	12.2177
Ghir_A01G002210	WeakCircadian	Night	6.97658	9.50897	4.09308	15.6086	5.65101	9.94232	5.63897	6.91969	3.35233	8.11798	13.4213	6.52943	11.4727	6.29096	9.92022	13.9282	7.77718	7.53475
Ghir_A01G002230	WeakCircadian	Light	0.159115	0.220295	0.382127	1.40237	0.343907	0.339986	0.214154	0.55883	0.700781	0.299656	1.1652	0.543316	0.275045	0.780584	0.508164	0.680445	0.229867	0.674284
Ghir_A01G002260	WeakCircadian	Light	13.0947	12.8758	11.2606	10.3243	14.9737	9.7176	12.9414	10.3813	8.11507	14.7786	12.4102	14.3092	11.5178	16.5067	12.6353	14.3434	9.60649	12.7514
Ghir_A01G002270	WeakCircadian	Night	2.92704	4.35661	2.42393	7.46461	2.94204	7.5977	5.48373	11.0022	6.31373	4.91641	6.95253	5.9948	4.99543	3.3213	3.93033	4.10297	3.35392	3.18092
Ghir_A01G002290	WeakCircadian	Night	5.90755	3.01616	2.76366	7.45023	2.62325	5.80271	5.10106	5.87067	2.98297	5.18328	6.28286	4.41327	5.17777	2.30254	3.14386	3.3168	4.57697	3.16672
Ghir_A01G002330	WeakCircadian	Night	8.17169	10.6951	4.46798	18.6129	3.82235	4.90762	9.47695	8.56437	9.55693	8.145	20.4281	6.57352	9.17095	3.15088	4.70302	3.67485	7.92181	5.39169
Ghir_A01G002340	WeakCircadian	Night	24.5035	31.2692	24.4644	16.2518	20.3251	30.4366	16.681	25.2667	16.801	30.1863	27.4608	27.7053	35.0138	20.8846	26.6869	23.5258	27.166	19.1002
Ghir_A01G002390	WeakCircadian	Night	3.71027	5.4968	4.6138	9.3202	3.23067	5.02586	4.85465	4.7981	6.42296	6.76959	8.46321	8.43847	7.50421	5.57496	5.52901	7.43877	10.4883	7.03292
Ghir_A01G002400	WeakCircadian	Light	10.3634	10.0979	12.748	6.01232	13.0287	10.6353	10.7238	7.17554	7.9308	17.5822	9.8229	15.4758	10.0145	16.5544	11.9934	15.2314	11.7127	11.6383
Ghir_A01G002420	WeakCircadian	Night	2.90194	4.19787	2.88673	13.7777	6.68117	9.72288	6.91037	12.811	8.49163	5.6747	9.36612	5.67913	5.61461	3.16745	5.67739	4.21904	6.60622	5.98506
Ghir_A01G002430	WeakCircadian	Night	0.372459	0.156008	0.0851713	1.61752	0	0.85312	0.360681	0.361456	0.164611	0	0.701124	0.291674	0.679813	0.0312123	0.631905	0.0105321	0.727778	0.105338
Ghir_A01G002450	WeakCircadian	Night	2.2529	2.11295	2.15306	6.18533	3.6795	6.09275	4.81925	12.9524	8.34845	3.23091	4.32217	1.81293	3.19131	3.09682	4.17486	3.11382	2.81967	4.21856
Ghir_A01G002500	WeakCircadian	Night	1.93765	4.1191	2.23218	7.38235	3.36248	4.98687	5.06592	8.32757	2.47522	3.25975	6.04948	3.22317	3.97991	2.4794	4.05594	3.26879	4.0508	2.50824
Ghir_A01G002520	SignificantCircadian	Light	38.532	27.9727	41.6926	16.8464	33.987	30.3137	35.6388	37.4072	37.2258	38.018	34.2873	35.0289	33.0759	39.029	45.193	42.9293	32.9816	37.7209
Ghir_A01G002530	WeakCircadian	Night	4.47111	3.43979	1.96686	6.86326	0.63091	1.86868	1.83957	2.24286	2.94094	2.48267	5.27595	4.53884	2.62876	0.166465	1.01734	0.462635	0.836224	0.350017
Ghir_A01G002540	WeakCircadian	Night	1.78089	0.841187	0.647884	3.74715	0.994099	0.998292	1.00543	1.432	1.7906	2.34252	3.24135	0.802246	1.4025	1.11387	1.37271	0.935906	1.48153	1.44479
Ghir_A01G002560	WeakCircadian	Night	25.004	24.9577	24.8554	24.8578	23.4691	30.5795	27.0229	42.1748	37.1903	24.9631	37.2738	25.676	28.0149	21.5144	28.4966	24.9798	22.5194	25.4231
Ghir_A01G002570	WeakCircadian	Night	0.993519	0.0114819	0.0742894	0.221674	0.00528776	0.107445	0.293053	0.128109	0	0.135396	0.334118	0.215611	0.248304	0.0521589	0.408978	0.15899	1.40488	0.10965
Ghir_A01G002640	WeakCircadian	Night	4.2963	7.93819	3.48288	11.8266	3.82237	5.86004	5.89715	6.58915	3.43135	5.57914	10.369	4.37374	8.07175	3.66675	5.06657	4.88175	6.93745	4.34521
Ghir_A01G002660	WeakCircadian	Night	52.1517	90.4261	57.7016	85.6492	51.5793	60.7052	42.8429	45.3772	40.7843	48.104	68.813	52.8508	77.0631	35.1774	53.9885	42.1461	62.6242	41.2542
Ghir_A01G002670	WeakCircadian	Light	29.1211	31.2951	27.6745	21.9082	27.5637	19.2753	25.3739	16.9016	20.499	28.7782	25.2303	33.452	26.2802	29.1822	25.5645	31.5741	20.8715	24.5589
Ghir_A01G002680	WeakCircadian	Night	30.7727	39.3239	34.4491	51.1074	32.5116	40.8371	34.7022	35.5243	30.9887	33.9007	41.0758	34.7201	41.696	28.2307	29.2803	28.3093	35.1948	30.9617
Ghir_A01G002690	WeakCircadian	Night	1.22525	1.18358	0.760176	2.77831	0.505102	1.23154	0.996313	2.54111	3.05638	1.31809	1.92006	1.68825	1.04142	0.614561	0.514828	0.503418	3.44585	1.32113
Ghir_A01G002700	WeakCircadian	Night	0.741013	1.88979	0.573594	3.13821	1.34683	1.7826	1.31515	1.95681	1.84377	0.860427	3.0238	1.21413	1.49605	0.807411	1.17545	0.51188	1.33672	1.51748
Ghir_A01G002710	WeakCircadian	Night	0.0827164	0.109078	0.0958177	1.13876	0	0.349219	0.33701	0.262255	0.896233	0.119149	0.397987	0.404305	0.307912	0.213851	0.110076	0.152715	0.438596	0.477962
Ghir_A01G002740	WeakCircadian	Night	1.73891	1.47797	1.14276	2.92459	1.35557	1.89507	1.83573	2.41626	4.04529	0.841863	2.63886	1.25162	1.06383	0.46943	1.23328	0.933784	0.677099	0.702621
Ghir_A01G002820	WeakCircadian	Night	1.59237	1.75527	1.46265	5.18532	1.97827	2.24237	1.87079	2.60359	2.94239	1.22478	3.69445	2.3857	2.54827	0.781331	1.1254	1.53233	2.97746	1.73228
Ghir_A01G002830	WeakCircadian	Night	2.88458	3.38946	3.45653	5.93707	2.76337	5.71801	4.71798	10.2318	9.33062	2.10265	6.4353	3.52398	4.0585	3.70768	3.82778	3.08969	4.78822	4.30227
Ghir_A01G002840	WeakCircadian	Light	12.4255	3.38091	7.77719	1.88717	3.43279	2.69247	2.9469	3.36027	5.31091	10.5825	4.01257	7.38385	1.60788	5.83874	3.1348	7.02298	9.70852	9.96648
Ghir_A01G002860	WeakCircadian	Night	6.12711	5.84113	4.30576	9.92126	4.4715	5.5501	6.81466	5.46452	5.91604	3.08255	8.95151	5.3615	5.67445	3.21983	4.37321	3.94219	4.44885	4.79268
Ghir_A01G002890	WeakCircadian	Night	22.8387	39.1337	25.9759	76.9918	22.3085	41.6721	37.381	38.4721	41.0122	26.507	53.0114	29.7373	42.4143	21.8818	32.1657	24.4235	31.2419	33.6522
Ghir_A01G002960	WeakCircadian	Night	1.00002	1.97143	1.09453	1.7569	1.84754	2.25242	1.93607	2.89398	2.13604	0.869823	2.53051	1.76786	1.81421	1.05732	1.41103	1.26543	1.34005	1.00964
Ghir_A01G002980	SignificantCircadian	Night	8.6153	13.6638	6.00685	30.3929	5.38087	9.78201	11.6129	27.5184	29.3072	8.82118	34.8284	8.91271	15.2097	5.85509	11.8203	6.39641	24.2907	16.8761
Ghir_A01G003020	WeakCircadian	Night	4.23484	4.39641	3.27573	9.71495	4.04057	5.73965	7.87674	11.3695	10.9998	4.56086	11.1649	4.40275	5.37047	3.44043	6.69079	5.28904	8.06818	6.04382
Ghir_A01G003030	WeakCircadian	Night	2.68084	3.19853	3.43321	5.56655	2.59807	5.06943	5.03831	5.61495	4.1001	3.95911	5.99704	3.73338	3.08931	4.08289	3.80186	4.1917	6.68459	5.26778
Ghir_A01G003050	SignificantCircadian	Light	57.491	13.5637	52.8611	4.83053	40.0212	6.96703	19.1143	6.23729	10.1579	78.1638	21.7772	62.003	16.595	67.3883	24.0683	49.8417	14.28	65.9582
Ghir_A01G003070	WeakCircadian	Light	11.4604	14.2632	11.0729	12.3178	11.1019	11.6632	8.77028	5.45879	6.78356	15.1909	12.1985	13.6513	7.35329	10.2417	9.43873	10.4199	5.81236	10.0402
Ghir_A01G003100	WeakCircadian	Night	1.04569	1.88771	1.23307	4.60859	1.17175	2.4228	2.18722	2.48675	0.769156	1.642	3.48046	1.61845	1.45709	1.5474	0.768911	0.670249	1.55019	0.836788
Ghir_A01G003140	WeakCircadian	Night	7.69644	7.97917	8.68797	19.8431	9.45534	12.5448	11.1256	16.4404	12.6734	8.63698	10.6604	8.92974	8.42681	11.2976	12.2326	10.3848	13.3798	11.8522
Ghir_A01G003150	WeakCircadian	Light	6.20171	6.8074	6.61877	7.96047	5.95317	5.44718	5.71802	6.1797	4.80458	7.16304	13.071	8.4204	7.54367	8.03152	6.86589	8.06979	6.0596	10.288
Ghir_A01G003170	WeakCircadian	Night	0.682075	1.25714	0.840697	2.53891	0.419034	0.650985	0.315131	0.548008	0.212508	0.485485	1.6419	0.459737	1.08931	0.54176	0.652843	0.129749	0.768374	0.900175
Ghir_A01G003190	WeakCircadian	Night	9.03583	7.88304	8.92362	14.2272	6.9247	11.7638	9.31639	12.1793	10.3401	9.7282	14.1323	7.57651	5.41865	8.72977	12.0645	9.00924	14.056	10.5491
Ghir_A01G003200	WeakCircadian	Light	0.13051	0	0.169838	0.096154	0.1302	0.0244779	0.495073	0.733934	1.04973	0.273109	0.100511	0.123206	0.258863	0.0104318	0.16545	0.242911	0.0657339	0.170943
Ghir_A01G003210	WeakCircadian	Night	4.88659	7.70875	4.0604	16.3405	3.97744	4.86096	4.41113	5.441	8.83331	6.17745	9.77437	4.40821	6.43452	1.50038	3.29926	2.85714	5.19953	3.5269
Ghir_A01G003220	SignificantCircadian	Light	99.7711	85.8654	97.2723	34.0961	81.6472	51.1702	62.4028	41.3847	50.2912	87.5981	47.0959	89.669	73.7903	89.3912	64.7699	80.3833	79.2803	79.0271
Ghir_A01G003260	WeakCircadian	Light	11.5878	4.34086	7.11216	7.3452	9.50282	5.79363	6.3231	4.76509	6.15661	10.3269	9.50943	12.8468	6.83445	10.0156	8.57898	9.82739	9.40398	10.9379
Ghir_A01G003360	WeakCircadian	Light	2.42114	2.39887	3.15124	2.89833	4.52583	4.21268	3.21575	2.35436	2.42065	2.65543	2.38494	3.69669	3.51952	5.60977	2.91618	3.30538	2.17851	3.34767
Ghir_A01G003370	WeakCircadian	Night	2.94427	5.05355	2.64709	5.458	3.90326	5.90153	3.33575	4.22081	0.993538	4.49724	2.87632	5.48432	4.3668	6.35421	5.40571	5.6833	4.96385	5.13161
Ghir_A01G003380	WeakCircadian	Night	10.5919	10.3785	8.87028	22.8033	14.4163	20.4914	19.3562	25.5306	25.5412	11.6908	14.9885	11.1359	13.1974	14.0994	16.4871	15.5313	14.7293	18.9531
Ghir_A01G003390	WeakCircadian	Night	31.9089	29.0074	27.8508	54.673	37.1619	52.759	47.0233	50.093	45.1313	39.1939	45.5076	33.9073	34.786	36.1665	41.826	37.6973	39.912	38.5266
Ghir_A01G003400	WeakCircadian	Night	5.66494	8.88278	5.67174	13.4046	4.92252	6.99659	7.33399	8.95213	10.2202	5.00609	10.9881	5.05354	8.55571	2.77081	5.32956	3.24627	7.19904	7.37222
Ghir_A01G003410	WeakCircadian	Night	19.1756	14.717	14.4694	19.1086	13.2294	13.2809	15.6849	12.1985	8.40445	17.5033	20.0428	16.575	16.8425	15.8934	17.3496	16.8491	15.4576	12.0747
Ghir_A01G003480	WeakCircadian	Night	1.22238	1.5426	0.658463	4.9313	0.862512	2.20555	0.792168	2.93506	1.46406	1.74174	5.62411	1.57492	2.94266	1.21471	4.14373	1.44683	5.76926	2.50429
Ghir_A01G003520	SignificantCircadian	Night	41.0127	50.3164	28.6347	63.5277	20.1531	78.5539	60.043	319.571	173.124	47.8588	128.495	38.8947	87.0326	17.2279	35.0143	17.2044	59.1401	36.342
Ghir_A01G003530	WeakCircadian	Night	1.28993	1.58945	1.46611	2.81648	0.87382	1.63414	2.36424	2.32881	1.68973	1.35712	2.33874	0.864868	1.42108	0.875189	1.06672	0.772995	1.50519	1.59984
Ghir_A01G003550	WeakCircadian	Light	44.0591	40.6162	42.0371	65.779	55.9338	53.4874	61.0635	47.4175	54.8254	51.6979	50.3724	53.0244	44.4335	65.9805	45.4441	58.8273	41.9611	60.1706
Ghir_A01G003570	WeakCircadian	Night	1.18102	1.78966	0.659472	3.93045	0.514213	3.01512	1.27219	4.42046	1.66677	1.50293	2.51146	0.919184	1.85692	0.0677096	0.738953	0.597197	1.32883	1.01444
Ghir_A01G003640	WeakCircadian	Night	5.66233	7.79373	5.74965	11.0102	5.28641	6.51489	5.32785	7.27466	6.86493	5.34508	7.82164	6.10207	5.95842	5.93897	6.99748	6.3358	5.99949	6.65826
Ghir_A01G003650	SignificantCircadian	Night	11.3267	13.1244	4.07943	23.1643	7.93555	16.5137	14.0665	13.6915	15.4721	16.1972	29.7203	6.55444	11.9508	8.63483	15.3857	12.5956	20.4137	15.8603
Ghir_A01G003660	SignificantCircadian	Light	17.0041	22.4389	20.1616	5.6627	19.4995	6.86368	7.06785	8.5037	11.474	16.8443	11.2313	30.2105	28.6433	40.6925	24.7816	40.0232	42.8599	28.6019
Ghir_A01G003690	WeakCircadian	Night	0.144754	0.857012	0.41521	0.586694	0	0.788018	0.123984	0.267892	1.38567	0.132989	0.173751	0.779884	0.259391	0.0521589	0.0109739	0.206501	0	0.0368682
Ghir_A01G003830	SignificantCircadian	Light	59.1279	38.9959	81.2311	21.8608	102.799	71.49	79.4326	39.3137	31.5966	57.2801	31.1553	76.1018	33.7838	118.427	99.0663	113.016	52.0803	92.1954
Ghir_A01G003840	WeakCircadian	Night	4.44864	6.71388	4.13075	13.1299	6.48917	5.34616	8.54301	8.08432	6.77438	6.42014	9.57548	5.89115	6.88981	4.35647	4.50562	2.893	7.50425	5.21006
Ghir_A01G003850	WeakCircadian	Night	3.60992	6.82049	4.77381	10.6087	6.42308	7.87578	6.35442	8.40718	8.38239	3.42398	6.83295	4.50677	6.31905	3.6389	6.14203	4.40863	8.0484	7.33708
Ghir_A01G003940	WeakCircadian	Light	0.953082	0.127771	0.201945	0.191286	1.06013	0.215192	0.405766	0.174353	0.362513	2.79819	0.495818	1.68359	0.129669	1.11451	0.587	0.825876	0.165343	1.07611
Ghir_A01G003990	WeakCircadian	Light	41.8475	35.2493	31.0772	25.7937	24.4161	25.3624	26.9985	22.079	17.0442	42.5909	21.7008	35.4413	29.3205	38.9331	28.2131	30.1177	33.9933	27.1133
Ghir_A01G004010	WeakCircadian	Light	65.2109	68.5504	66.7233	50.3024	66.5788	73.5077	65.5686	50.4568	51.7501	91.5054	52.5445	86.8346	84.5805	110.047	88.0711	113.244	97.5396	99.3562
Ghir_A01G004030	WeakCircadian	Night	0.289968	0.293858	0.489365	1.04193	0	0.469397	0.392503	0.45988	0.330258	0.442806	1.82452	0.577502	0.809825	0.760509	0.881614	0.453449	1.86814	0.306157
Ghir_A01G004080	SignificantCircadian	Light	122.039	114.294	116.577	49.3514	117.164	86.8965	98.2598	82.441	80.7114	129.802	90.477	132.001	107.067	144.636	121.518	118.746	107.774	120.69
Ghir_A01G004100	WeakCircadian	Light	48.1466	44.4603	55.2705	109.549	80.35	49.0054	81.8915	61.9206	98.8779	44.662	56.3535	52.5891	37.9714	47.5193	44.6966	67.7705	48.9801	62.6117
Ghir_A01G004170	WeakCircadian	Night	10.4528	14.0723	9.15351	14.8545	4.45729	10.3102	7.95596	8.02728	13.9499	11.2081	8.55825	13.0952	10.9945	6.75642	6.57042	5.95799	9.91903	9.73434
Ghir_A01G004180	WeakCircadian	Night	0.912763	1.60901	0.606442	2.99605	2.01333	3.10705	1.65309	2.49327	3.35007	1.11627	2.53468	1.08582	1.91624	1.17183	2.94829	1.69569	1.91967	2.68226
Ghir_A01G004300	WeakCircadian	Light	83.2364	78.9276	81.6852	55.8282	85.5045	78.4553	84.1277	88.539	73.5739	82.3534	70.5558	77.7912	82.1188	102.448	110.866	102.52	110.902	94.3501
Ghir_A01G004310	WeakCircadian	Night	4.20773	4.21969	2.76487	6.35217	2.68756	3.62033	3.3403	3.46551	2.49262	3.93118	9.60758	3.89237	5.53494	3.14064	4.45655	2.75966	3.35865	4.69424
Ghir_A01G004330	WeakCircadian	Light	2.75924	3.23645	4.23477	3.65886	1.54882	2.44541	3.29444	2.96337	2.94682	2.60607	3.24444	2.9768	2.50833	4.22116	2.20475	4.29714	2.39111	4.34296
Ghir_A01G004350	WeakCircadian	Light	11.8505	11.2053	12.8771	9.95694	12.8162	9.28631	11.946	11.0807	7.75432	10.4395	8.21847	12.2456	8.25891	11.7343	7.99089	12.3866	12.3536	10.1933
Ghir_A01G004470	WeakCircadian	Light	55.2502	54.9859	58.7473	47.9054	50.1862	67.7915	47.393	38.2263	41.5893	54.757	38.0028	48.876	43.8741	51.1695	49.8559	55.8472	46.5346	54.7996
Ghir_A01G004520	WeakCircadian	Night	4.25265	5.37162	3.16859	8.0891	5.53745	7.02886	6.35804	8.15015	5.23236	3.29148	4.70739	3.85909	5.2752	4.15096	3.97269	4.10228	4.79168	4.5755
Ghir_A01G004530	WeakCircadian	Night	9.44367	6.70013	6.62761	13.5547	6.14245	9.10571	10.2363	13.3535	9.6759	4.29381	7.51445	4.87344	5.52696	4.05248	6.30671	5.7098	5.12442	4.84473
Ghir_A01G004540	WeakCircadian	Light	22.8323	16.3873	24.3231	19.5102	24.7135	18.4973	21.2701	20.6957	14.2322	21.8748	17.847	24.7817	17.8687	22.5146	21.3784	23.6479	22.0173	22.8836
Ghir_A01G004550	WeakCircadian	Light	45.7571	38.7994	45.8755	23.4918	36.4939	28.3877	35.1029	23.2568	26.5742	37.9002	33.9295	39.8529	34.0316	42.6913	39.1356	47.3381	36.7513	36.8623
Ghir_A01G004560	WeakCircadian	Night	3.02595	3.71596	3.76198	6.77029	2.50674	3.36346	3.07737	3.29015	2.79943	3.24141	5.50822	3.91986	3.63298	2.31794	3.95471	3.71876	4.91525	3.69612
Ghir_A01G004610	WeakCircadian	Light	3.64925	4.88185	4.9993	4.12959	5.33318	4.5955	5.72916	4.68796	2.39793	3.31302	4.11748	5.11428	4.21602	7.75693	7.31719	6.16757	4.79403	6.73437
Ghir_A01G004620	WeakCircadian	Night	5.93063	7.08585	6.77147	11.4715	4.76247	6.80079	6.65552	6.58875	5.70463	8.40937	8.02274	8.84327	7.31525	6.87174	7.61721	8.36467	5.93707	7.47254
Ghir_A01G004630	SignificantCircadian	Light	5.48997	0.88932	10.3036	1.76691	7.70416	4.93991	1.86831	0.856357	1.51017	12.4518	3.14726	25.027	2.67773	20.2059	1.33691	4.02419	0.881342	2.16552
Ghir_A01G004650	WeakCircadian	Light	13.1663	15.8754	13.538	13.6549	15.6443	10.3054	11.1354	8.76046	7.97289	14.3082	13.5908	14.1458	13.0356	16.0106	13.2118	15.9468	13.4487	14.4213
Ghir_A01G004680	WeakCircadian	Light	24.8836	22.3078	28.0027	17.5813	30.8738	25.3788	24.0585	27.9233	31.2136	40.7943	33.0202	39.1102	37.4807	55.882	50.9189	58.2889	46.356	47.9957
Ghir_A01G004690	WeakCircadian	Light	20.5288	23.1035	28.791	22.7653	33.7481	38.4302	36.2633	26.1097	29.4699	30.3595	23.4377	30.4814	20.5043	32.9595	27.5362	35.955	23.9036	28.4018
Ghir_A01G004700	WeakCircadian	Night	20.8069	29.2544	21.2757	44.1545	17.7661	30.5762	26.7482	24.2646	23.396	22.1208	31.4174	23.7032	25.9808	19.5475	19.0315	16.3278	23.0784	25.9292
Ghir_A01G004710	WeakCircadian	Night	7.63316	8.75961	5.10422	20.4794	3.97368	8.84215	10.5879	9.8768	10.0022	7.44855	15.6601	7.29287	11.2026	9.44421	11.0058	9.72403	12.0859	9.8751
Ghir_A01G004770	WeakCircadian	Night	1.97005	1.3992	0.851545	4.50004	0.678375	2.80137	3.10403	5.05084	7.41687	1.63809	4.19815	1.34143	2.58129	1.08305	2.10542	1.67865	2.76486	5.00474
Ghir_A01G004780	WeakCircadian	Night	3.01412	6.5269	2.71632	10.4937	2.26912	3.25058	3.1515	3.34857	3.87248	2.79159	7.57014	3.51067	6.18545	2.39567	3.59596	3.17551	5.19244	5.40641
Ghir_A01G004810	SignificantCircadian	Light	27.7837	2.70875	4.31912	0.574538	3.65314	1.96408	7.74774	1.0363	20.4205	12.7234	3.03294	5.44785	1.30683	3.3121	2.06951	2.58381	1.16288	7.3651
Ghir_A01G004820	WeakCircadian	Light	2.92794	1.0737	2.37877	0.197909	2.58721	1.18604	4.21505	0.710937	6.30934	2.37027	0.822786	1.54458	0.733613	4.49128	1.14581	1.33743	1.23732	5.8102
Ghir_A01G004860	WeakCircadian	Night	12.4528	17.0006	8.77014	41.232	13.6286	22.7418	17.9474	22.008	21.5002	15.2451	33.0616	12.0118	18.8673	11.4937	19.0928	12.5826	22.7187	16.0102
Ghir_A01G004880	SignificantCircadian	Light	58.1368	26.5071	64.5481	15.6139	70.7215	29.0579	30.521	31.8891	40.5104	51.146	32.1711	54.6084	32.7564	63.9566	19.7896	34.4602	38.2933	72.5761
Ghir_A01G004930	WeakCircadian	Night	5.76356	7.85653	5.58704	13.3813	8.7561	13.3048	10.6194	10.6391	6.07528	6.89601	8.80116	7.72638	8.10683	9.21791	9.29447	10.2381	7.32857	8.73496
Ghir_A01G004950	WeakCircadian	Night	0.607973	0.255542	0.796698	1.11397	0.513481	0.986354	0.706903	1.4959	1.3977	0.849897	0.673052	0.587576	0.431826	0.604988	0.619922	0.287394	0.396419	0.643915
Ghir_A01G004970	WeakCircadian	Night	8.16022	7.50221	6.10819	18.8489	7.87736	9.29849	7.11015	9.03427	7.91187	10.2975	14.6416	11.6262	11.5896	10.2565	7.88794	7.62149	10.665	8.51027
Ghir_A01G004980	WeakCircadian	Light	0.167159	0.79693	0.382968	0.682098	0.254545	1.81961	1.50544	1.85217	1.89819	0.599032	0.486833	0.820916	0.399409	0.635674	0.210355	0.729521	0.208325	0.637693
Ghir_A01G004990	WeakCircadian	Light	9.21609	5.41368	7.83969	11.1677	8.65006	12.9615	11.5544	8.39833	9.77281	8.55227	8.42928	11.5696	6.87806	15.3477	10.849	11.7251	8.87199	18.6146
Ghir_A01G005000	WeakCircadian	Night	5.70624	6.39779	4.6764	14.6641	9.37914	22.3568	15.683	61.6907	40.2476	8.62328	15.4374	6.25256	9.94419	7.24717	11.3308	9.1925	12.4741	10.1581
Ghir_A01G005020	WeakCircadian	Light	31.6827	33.1305	37.1355	31.3589	51.4076	39.8693	40.1945	24.9979	27.6938	35.5541	23.6157	33.4226	33.0778	47.3142	34.9002	41.0145	27.183	38.834
Ghir_A01G005080	WeakCircadian	Light	2.52527	0.946996	1.84276	0.15625	1.59129	1.02318	1.21424	0.408125	0.012155	2.91377	0.91702	2.18257	0.707294	2.52893	0.817957	1.49708	1.32711	1.12859
Ghir_A01G005100	WeakCircadian	Night	1.66722	2.09319	0.648052	4.11832	0.619275	2.1593	1.22412	1.25839	0.996928	1.27606	2.73091	1.13466	1.34896	1.13551	1.11137	1.12504	1.1201	1.22358
Ghir_A01G005120	WeakCircadian	Night	0.557766	1.23605	0.372355	2.81931	0.719907	1.69568	1.06318	1.14765	0.296557	0.737203	1.74386	0.872867	1.27425	0.978815	0.838223	0.491877	1.22992	1.74472
Ghir_A01G005160	WeakCircadian	Night	16.1931	16.7915	14.0431	28.2604	14.5333	15.8784	17.2547	19.0733	15.9215	14.4531	28.2986	17.2856	17.8858	14.0698	17.7534	16.5084	15.93	13.4792
Ghir_A01G005170	WeakCircadian	Night	0.505323	0.750467	0.521069	1.59178	0.406628	0.76966	0.664475	1.01924	0.162506	0.384619	1.51167	0.27608	0.674322	0.55233	0.487562	0.560335	0.578869	1.25681
Ghir_A01G005180	WeakCircadian	Night	1.94731	2.74367	2.07786	5.4065	2.00617	3.94473	2.63302	3.44777	2.27631	2.83712	3.50601	2.54433	3.09337	3.25531	2.33476	2.34935	2.52185	2.74057
Ghir_A01G005220	SignificantCircadian	Light	44.8707	48.6297	47.095	33.4581	33.4705	31.4901	33.749	22.3708	25.246	50.4508	36.2583	53.1205	36.6905	44.8785	30.6742	49.361	33.353	41.7923
Ghir_A01G005280	WeakCircadian	Light	0.704305	0.530306	0.79801	0.551181	1.01244	0.778184	1.68857	1.88133	4.53331	0.411395	1.07253	0.640028	0.393759	0.520647	0.188911	0.228238	0.526577	0.0478331
Ghir_A01G005300	WeakCircadian	Night	0.931833	1.51536	0.669277	2.62933	0.744025	1.1723	0.915356	1.08349	1.75965	1.01008	2.81563	1.46444	1.7872	0.619888	0.750936	0.954175	0.779497	0.901284
Ghir_A01G005360	WeakCircadian	Night	5.7006	6.2008	7.67593	13.9504	6.56014	9.77379	9.14317	11.7054	10.8147	7.55071	13.0957	11.7629	8.46918	8.18584	9.62344	10.1813	10.634	10.5684
Ghir_A01G005370	WeakCircadian	Night	2.65557	5.46061	2.40845	10.7263	1.8078	5.87973	5.22587	5.61646	6.87706	2.98395	6.00331	2.40876	3.06718	1.21381	1.89302	2.57042	3.00867	1.65663
Ghir_A01G005400	WeakCircadian	Light	2.40063	1.71255	3.54909	2.61399	3.19462	2.36045	1.20045	0.751595	0.680303	3.4343	2.82477	7.2358	1.96977	3.50979	1.91388	3.189	2.29897	1.68066
Ghir_A01G005410	WeakCircadian	Light	0.502851	0	0.026616	0.444099	0.629812	0.545643	0.173676	1.52599	1.21109	0.11165	0.407588	0.167967	0.102664	0.312372	0.100111	0.398485	0	0.377121
Ghir_A01G005440	WeakCircadian	Night	23.3786	30.6595	27.0259	41.8397	29.6077	42.2544	37.227	40.6883	31.2012	25.8085	36.2542	27.8637	37.0867	29.7879	43.9466	36.4129	46.2214	45.503
Ghir_A01G005540	WeakCircadian	Night	2.54913	4.3498	1.87114	9.4707	2.23983	2.22195	2.08988	1.41594	4.74853	2.14382	6.60715	1.44689	2.23484	0.442409	0.895615	0.860616	1.45609	0.932454
Ghir_A01G005550	WeakCircadian	Night	34.26	34.4644	22.6292	33.905	13.5923	17.7062	18.4807	23.1559	25.2921	28.3266	39.4659	20.9246	26.6427	10.8898	17.7116	13.3981	15.4308	14.6429
Ghir_A01G005570	SignificantCircadian	Light	90.9591	58.7894	66.5697	11.7103	40.8087	9.37209	21.0115	5.87122	7.74918	74.9224	45.1643	61.407	49.9236	39.09	24.6589	62.3852	42.5548	31.1163
Ghir_A01G005590	WeakCircadian	Night	1.90778	3.19145	2.45636	4.29604	2.02306	3.22005	2.30974	3.07542	3.93461	2.43779	3.55118	2.0857	2.08426	2.07318	3.53426	2.85042	2.67398	2.85052
Ghir_A01G005630	SignificantCircadian	Night	4.02519	3.58125	1.03183	5.3488	0.0656492	3.0323	2.99145	2.58658	2.68061	3.98351	8.54572	2.03937	4.71226	0.96902	1.7323	0.606048	2.34252	2.22383
Ghir_A01G005640	WeakCircadian	Night	0.0557196	0.493127	0.276268	0.514715	0.0109415	0.58747	0	0.337733	1.29559	0	0.301073	0.13059	0.545445	0.0676266	0.255259	0.255798	0.524964	0.465519
Ghir_A01G005650	WeakCircadian	Night	0.749743	0.438451	0.415008	1.61701	0.163391	1.75384	1.38391	2.74317	2.6344	0.879271	1.43346	0.416207	0.669359	0.406507	0.856029	0.806053	0.722267	0.993254
Ghir_A01G005670	WeakCircadian	Light	40.0849	45.0059	53.1922	23.3881	28.8699	17.3382	28.8165	16.04	31.98	34.5361	20.9842	37.3141	33.2093	33.3683	28.4092	52.6196	54.2046	37.1126
Ghir_A01G005700	SignificantCircadian	Light	0.0258489	0.0232311	1.04559	0	1.82957	0.0367169	0.214154	0.104812	0.425425	0.0208301	0.0221828	2.69493	0.0430822	4.25042	0.0987654	0.202128	0.396822	0.0569809
Ghir_A01G005710	WeakCircadian	Light	9.80432	11.9537	13.3292	9.04727	11.2738	9.50809	10.4887	5.49361	9.29411	10.3223	12.2507	15.213	10.3965	12.9227	9.32252	12.0193	5.57123	11.683
Ghir_A01G005720	WeakCircadian	Light	32.3959	23.6441	26.3511	29.9493	27.0559	20.6706	23.7137	18.4486	19.8439	28.8841	29.5657	28.8977	23.4586	24.8752	24.2859	29.628	22.3197	29.519
Ghir_A01G005730	WeakCircadian	Light	1.95539	1.34566	1.37679	1.80249	1.38507	2.29234	1.87056	0.891077	0.350013	2.33472	1.4784	1.83902	0.782767	1.95348	1.20043	2.65053	0.83846	2.26661
Ghir_A01G005740	WeakCircadian	Night	3.11948	4.27692	2.14708	6.6936	1.99092	7.55531	4.83669	10.5181	7.16155	4.50194	3.97437	2.90868	2.33621	2.34914	2.3151	2.12712	3.63711	4.19127
Ghir_A01G005750	SignificantCircadian	Night	6.41434	6.83538	7.38371	29.5536	5.85171	16.2749	14.2282	32.532	30.3673	4.71824	10.7507	9.94036	7.58103	4.14487	7.21067	6.21865	13.844	12.2567
Ghir_A01G005760	WeakCircadian	Light	1.68351	0.715754	1.39202	0.0120192	0.846042	0	0.314135	0.0232971	0.300011	0.94143	0.263285	1.35423	0.205274	0.521589	0.0548696	0.798937	0.454676	0.717959
Ghir_A01G005770	SignificantCircadian	Light	13.0368	5.76295	10.2375	1.81027	7.19885	2.24429	3.71685	1.51386	5.14819	12.9477	4.66482	11.7909	7.01766	8.12311	3.62865	7.62822	5.72153	5.94191
Ghir_A01G005780	SignificantCircadian	Light	44.5336	18.818	35.5147	9.07356	31.9876	18.2218	36.2432	12.5226	54.0994	36.5938	12.1777	32.981	13.32	38.2492	13.7818	39.7213	16.0351	39.111
Ghir_A01G005810	WeakCircadian	Night	24.7505	24.7489	17.8078	54.2344	24.3315	29.68	29.1084	42.4046	42.3868	23.3173	39.4635	23.3283	28.6993	18.4284	27.5414	22.0935	32.7964	25.8777
Ghir_A01G005840	SignificantCircadian	Light	19.0356	12.4606	11.379	8.79878	12.3131	5.14325	10.9173	6.96128	9.74491	27.268	13.0577	18.6166	8.44779	17.5081	7.67721	14.1051	10.0422	10.9758
Ghir_A01G005880	WeakCircadian	Night	0.754913	1.50401	0.542698	3.40307	1.60981	1.80989	0.655485	1.88155	1.35757	0.693786	1.54032	1.62151	1.35445	0.442631	0.90785	0.892717	2.27417	1.46293
Ghir_A01G005970	WeakCircadian	Light	24.8961	17.5969	21.4874	3.12219	11.1205	2.90609	3.08983	2.62684	0.468799	20.3772	12.9889	19.6474	15.2103	20.2973	12.3322	21.7258	16.4808	21.3604
Ghir_A01G005980	WeakCircadian	Night	0.62256	2.41482	1.3132	3.14772	0.612321	1.02157	1.06553	1.38593	1.81	0.901858	2.36001	0.981095	1.38151	0.614672	0.855188	0.714396	1.03773	1.3182
Ghir_A01G005990	WeakCircadian	Night	1.66204	2.33225	2.44432	4.30814	2.8627	4.41902	3.31868	3.90174	1.8089	1.94008	3.03045	2.86388	2.45088	1.97394	2.60446	2.42671	2.32686	2.86124
Ghir_A01G006030	WeakCircadian	Night	5.92648	6.07197	3.87126	8.93882	3.36232	6.50051	6.41853	4.63076	15.4605	10.5936	14.996	8.22717	6.80755	7.30275	5.08465	5.72846	6.69904	8.43419
Ghir_A01G006070	WeakCircadian	Night	33.9639	66.2035	35.7979	14.9152	27.0066	50.3796	23.2533	23.6406	26.3209	50.4299	27.0044	38.1492	45.4417	26.2009	47.7807	42.975	46.5101	39.3901
Ghir_A01G006090	WeakCircadian	Light	1.32955	0.322295	2.14455	0.15625	0.528776	0.242976	0	0.0932886	0	1.70479	0.101657	1.39305	0.291122	2.08613	0.11058	0.635962	0.131065	0.706563
Ghir_A01G006110	WeakCircadian	Night	1.66802	2.38545	1.72881	3.28581	0.752365	1.92897	1.80531	1.96808	3.20534	0.710032	2.87893	1.36887	1.87363	0.655762	0.974871	0.979833	1.30977	1.23898
Ghir_A01G006130	SignificantCircadian	Light	34.7728	28.7854	40.5007	15.2406	40.9683	29.0524	37.0648	21.3716	30.4743	34.2671	20.233	33.4176	27.7508	37.8748	29.2382	42.6241	41.5516	42.1859
Ghir_A01G006150	WeakCircadian	Light	0.509973	0.312818	0.313867	0.0720473	0.522227	0.515755	0.190881	0.932135	3.48165	0.166641	0.239383	0.129975	0.118793	0.281658	0.0994381	0.716751	0.198008	0.799427
Ghir_A01G006180	WeakCircadian	Light	0.671501	0.103337	0.914212	0.47367	1.36908	0.0795532	0.504419	0.0930883	0.575021	18.3139	22.5796	16.8841	23.828	9.96147	12.782	11.2976	21.8648	10.3301
Ghir_A01G006200	SignificantCircadian	Light	66.4605	83.3384	82.7209	37.6922	96.7509	62.4426	67.7013	59.2255	84.1086	98.9992	92.0528	100.378	119.545	115.967	95.8444	111.56	114.063	139.677
Ghir_A01G006260	WeakCircadian	Light	103.83	66.1369	195.934	30.8473	236.898	103.426	113.096	150.276	83.3538	151.285	53.5447	232.729	84.3506	331.238	132.754	185.73	75.5647	112.782
Ghir_A01G006290	WeakCircadian	Night	2.53344	4.09253	4.00754	5.59906	5.13318	4.36375	3.11464	4.01104	5.28821	2.32079	4.40949	2.87195	3.85951	2.84955	4.38177	3.3521	3.56586	2.7154
Ghir_A01G006300	WeakCircadian	Night	0.637156	4.95074	1.29627	5.95939	0.82676	1.73957	0.931665	0.745608	3.04569	1.78702	6.28447	4.33021	3.84707	1.74161	2.70202	1.68638	3.84785	2.87624
Ghir_A01G006320	WeakCircadian	Light	13.3367	18.2098	10.4974	5.6176	6.57582	2.18039	6.9512	3.46558	4.18901	8.82561	5.78263	6.99575	7.77384	5.25014	2.94345	8.24184	9.26102	9.14799
Ghir_A01G006350	WeakCircadian	Light	0.0334318	0.772228	0.541823	0.312228	0.661905	0.653991	1.05618	0.5073	0.75251	0.423338	0.625247	0.954831	0.442121	1.06368	0.696739	0.981294	0.175862	0.166631
Ghir_A01G006390	WeakCircadian	Light	559.883	601.509	608.767	349.931	726.614	560.934	569.914	464.129	503.548	533.897	421.871	484.033	724.035	602.837	617.657	501.217	665.633	596.048
Ghir_A01G006410	WeakCircadian	Night	3.27699	4.28352	3.19422	6.38741	2.44436	5.50801	3.85463	6.48231	7.96025	2.57006	4.51493	3.28118	3.73667	3.72475	4.31153	4.91002	6.24853	5.39637
Ghir_A01G006420	WeakCircadian	Night	2.43494	2.36208	2.59221	8.40926	3.78954	8.30223	8.13141	11.6917	8.45278	2.12556	5.75127	2.99082	3.11415	3.48781	3.64229	3.46795	3.9599	3.74226
Ghir_A01G006430	WeakCircadian	Night	7.34283	10.206	5.83469	18.296	8.30619	14.3644	14.3052	23.1438	14.5733	8.89364	13.675	7.89914	10.1004	9.68529	12.7667	8.95099	12.3994	10.3787
Ghir_A01G006440	WeakCircadian	Night	4.6093	5.64586	6.05477	10.7119	5.90836	11.2571	10.2459	12.2498	9.78863	2.57873	5.80669	7.72992	5.93849	10.2437	12.9853	10.525	10.8484	11.2682
Ghir_A01G006450	WeakCircadian	Night	4.79429	7.00975	3.56344	13.5289	4.9332	7.65483	8.96423	8.23388	7.86199	7.93718	15.4152	6.53148	10.0737	4.11082	9.08258	5.74553	9.63391	8.36988
Ghir_A01G006470	WeakCircadian	Night	2.5099	1.00955	1.82765	5.04114	1.57107	2.06783	1.75493	1.66572	1.1557	2.30822	4.47431	1.22034	1.57556	1.30278	2.55501	2.26789	2.70944	2.48027
Ghir_A01G006500	WeakCircadian	Night	0.718951	0.532846	0.67032	1.64173	0.327495	0.757012	0.303129	0.728373	0.429571	0.658976	1.29646	0.910667	0.755814	0.125015	0.555592	0.221174	1.08693	0.796562
Ghir_A01G006520	WeakCircadian	Night	32.3415	43.7211	32.116	38.5301	25.5616	29.018	27.7245	19.9754	20.3669	32.1055	39.7181	34.538	39.7773	30.3066	39.325	36.5006	31.0606	31.8343
Ghir_A01G006530	WeakCircadian	Night	52.4508	73.2378	48.9368	60.4776	44.7301	44.9581	39.4574	33.2186	23.2985	60.0865	59.1655	59.6497	71.3968	45.9226	63.4428	67.2037	48.6837	50.0443
Ghir_A01G006550	WeakCircadian	Night	0.100295	0.232311	0.00532321	0.168201	0.264388	0.543948	0.202219	0.320423	1.42069	0.0520753	0.22458	0.123206	0.366938	0.0834542	0.13236	0.0631925	0.374777	0.158006
Ghir_A01G006630	WeakCircadian	Night	0.230001	0.355939	0.467534	0.977183	0.40919	0.433389	0.258044	1.05964	1.25818	0.249961	0.797694	0.226686	0.594124	0.239516	0.410408	0.139608	0.537499	0.200142
Ghir_A01G006640	WeakCircadian	Night	4.35506	4.63485	3.8546	6.78873	3.98356	6.83659	5.09198	4.72946	3.94239	5.06251	4.08467	4.43065	4.54468	5.57972	4.62782	5.72627	4.812	4.42514
Ghir_A01G006650	WeakCircadian	Night	1.99015	1.61669	1.01033	3.02709	1.0135	3.06159	3.799	4.64795	2.83359	2.36307	3.98186	1.95429	2.87168	1.76001	2.14534	1.24555	1.68646	2.01534
Ghir_A01G006660	SignificantCircadian	Night	3.39044	8.66535	2.11554	21.3382	2.35561	4.00127	3.76407	4.96832	5.61591	4.21082	15.7991	3.28976	8.52575	1.63997	3.32026	1.73277	5.86547	2.20562
Ghir_A01G006710	WeakCircadian	Night	6.42839	7.49081	5.9347	8.98744	6.68757	8.22113	6.76728	11.1807	10.2428	4.92725	7.36908	6.28188	7.36269	5.24106	5.51524	4.3265	8.2571	5.60846
Ghir_A01G006790	WeakCircadian	Night	14.2904	14.0746	9.00023	16.7357	9.27401	11.1557	9.25865	13.6655	7.38343	16.7463	24.3266	10.2993	17.6261	9.95195	10.6746	9.5553	12.0359	12.9887
Ghir_A01G006810	WeakCircadian	Light	5.29653	5.82517	5.39442	13.0588	7.33571	5.16641	6.90257	7.05391	4.74767	4.35662	6.51203	6.39059	4.30163	6.16451	6.01682	6.30998	4.61602	6.51692
Ghir_A01G006820	SignificantCircadian	Light	12.4775	5.60394	19.4342	24.0746	28.3231	12.5603	14.232	7.08287	9.45288	11.8228	5.55526	13.9084	5.31662	14.5596	5.27415	7.88436	3.98678	8.46333
Ghir_A01G006830	WeakCircadian	Night	1.89755	3.53123	2.16365	7.99738	1.98754	4.04389	3.03694	4.18193	6.36454	3.17125	4.94788	2.03327	2.53156	2.24529	2.93046	2.66471	3.82204	4.37077
Ghir_A01G006840	WeakCircadian	Night	1.33043	2.08826	1.71189	4.36786	2.81076	3.04094	2.91942	3.76779	4.20698	1.49631	2.66257	1.60532	2.16467	1.83297	1.91836	1.36112	1.54545	2.12412
Ghir_A01G006860	WeakCircadian	Night	1.38805	1.50107	0.839889	3.69061	1.24986	1.22351	1.88505	1.45569	2.06015	1.01823	3.06549	1.1322	1.85708	0.573	0.883296	0.444366	1.14083	1.12905
Ghir_A01G006900	WeakCircadian	Night	0.746643	1.90547	0.361036	1.76206	0.676872	0.337281	0.57364	0.909088	0.979655	0.57288	2.19635	0.692787	0.788997	0.146045	0.343555	0.126385	0.110228	0.351742
Ghir_A01G006910	WeakCircadian	Night	4.57445	4.55347	3.0182	10.9066	1.20056	4.81095	4.58851	7.34017	10.3699	6.09812	14.3874	3.87424	7.50542	2.31778	4.4937	3.26246	8.86947	6.56808
Ghir_A01G006920	WeakCircadian	Night	16.0678	20.8526	10.9862	45.7669	16.0455	19.641	20.7384	20.4347	20.2447	15.6588	37.0334	17.359	26.077	11.396	19.541	14.2463	23.8658	17.8529
Ghir_A01G006930	SignificantCircadian	Light	9.93486	1.98291	8.29637	0.540048	4.92099	2.14869	6.88208	6.09307	12.6721	4.58124	5.66965	2.9822	2.42385	3.07076	2.51067	3.0917	3.41633	4.76502
Ghir_A01G007000	WeakCircadian	Night	5.84765	8.75594	5.19403	18.1173	6.58913	12.0511	12.9742	13.087	14.1557	5.04479	11.256	5.84187	9.79364	7.9922	10.1904	5.83927	9.96505	10.7269
Ghir_A01G007010	WeakCircadian	Night	1.67342	2.96536	0.840024	3.25338	1.22428	1.17196	0.54596	0.989902	1.10611	0.524968	1.4644	0.956235	1.80811	0.489601	0.890717	0.348904	1.24464	1.07229
Ghir_A01G007020	WeakCircadian	Light	11.2322	8.82509	10.1766	3.70444	9.9887	5.74637	6.25971	6.30761	2.82216	14.5994	10.9702	12.0405	7.70785	13.054	10.631	10.0671	8.87012	10.8888
Ghir_A01G007070	WeakCircadian	Night	15.8126	26.1045	12.4526	38.0953	10.4752	19.7606	13.2589	11.8948	8.91537	15.7677	27.9146	20.0778	21.0228	8.29402	17.1364	14.0001	14.3439	12.6314
Ghir_A01G007080	WeakCircadian	Light	28.3157	30.6628	36.6508	26.187	31.7895	24.3993	25.6845	27.1271	20.3304	35.2864	28.7076	39.3322	33.6686	36.658	30.9411	37.7923	25.7639	27.5873
Ghir_A01G007100	SignificantCircadian	Light	167.257	143.881	221.65	62.2533	186.044	160.945	196.457	105.081	154.404	200.949	108.638	221.965	142.975	238.847	199.132	275.51	185.359	233.795
Ghir_A01G007120	WeakCircadian	Light	79.7068	98.9207	103.646	121.774	150.806	157.962	201.221	150.663	166.091	96.7195	100.466	137.565	90.8326	160.263	158.706	209.851	123.21	153.799
Ghir_A01G007140	WeakCircadian	Night	0.144871	0.276501	0.350726	3.48656	0.152083	1.38945	1.21385	1.70039	0.823713	0.166641	1.00449	0.0761774	0.528286	0.354154	0.654525	0.263302	0.601822	0.192195
Ghir_A01G007150	WeakCircadian	Night	0.53387	0.520896	0.361642	2.12083	0.0317266	0.121788	0.70863	0.564917	1.97602	0.240336	1.04067	0.118073	0.46419	0.239626	0.435825	0.254116	0.81055	0.476237
Ghir_A01G007160	SignificantCircadian	Light	2.20446	3.41095	6.23965	5.92481	13.3879	5.47696	14.5269	5.95675	6.03312	2.66284	2.79972	10.6739	7.99628	22.317	11.7561	20.9357	14.911	16.5947
Ghir_A01G007220	WeakCircadian	Light	10.3096	10.0369	12.9872	3.61736	6.03638	2.30045	1.57021	1.20018	3.30148	9.11012	4.56749	13.3357	6.19139	8.5381	4.16652	4.77468	4.69832	3.56226
Ghir_A01G007230	WeakCircadian	Night	2.48308	5.45048	2.17477	9.12781	1.25529	2.8601	2.98886	2.63721	2.37198	1.99387	7.31416	1.95777	3.69834	1.90602	3.66146	2.23697	3.2593	2.92515
Ghir_A01G007240	WeakCircadian	Light	6.68435	1.93144	4.71438	1.6332	1.8052	1.72477	2.77212	1.43307	0.662525	2.76003	2.96191	2.42706	1.03173	1.43659	2.7229	4.60852	0.85696	4.10681
Ghir_A01G007250	SignificantCircadian	Light	33.0676	48.9867	49.9261	32.7598	47.4842	30.0351	36.2014	20.5044	24.5447	32.8762	28.3217	44.3181	43.8355	44.8132	31.8509	41.985	34.3947	36.2549
Ghir_A01G007260	WeakCircadian	Night	0.659327	1.19186	0.563654	2.04861	0.926129	0.462934	0.156868	0.413511	0.480955	0.699898	0.746063	0.439414	0.744779	0.505734	0.641701	0.325602	1.29616	0.181661
Ghir_A01G007280	WeakCircadian	Night	3.97129	7.22063	3.30283	15.0066	4.06901	5.21352	4.55116	4.88039	7.02631	4.3289	12.7546	4.7417	8.50624	3.97413	6.41743	3.46565	6.52407	5.2245
Ghir_A01G007330	SignificantCircadian	Light	10.6278	1.03231	4.25459	0.867272	4.88349	1.50591	4.66399	1.26381	2.81817	10.7889	2.1877	8.36717	1.84578	9.0356	0.937745	4.34271	0.743708	4.72954
Ghir_A01G007340	WeakCircadian	Night	13.1768	19.2749	13.9526	26.5895	14.8865	13.6117	13.5257	15.4688	16.1179	14.2455	22.223	16.8195	18.1462	13.2905	15.6453	15.4185	14.2708	13.4589
Ghir_A01G007390	WeakCircadian	Night	53.2287	88.0724	103.335	216.389	88.2506	109.825	88.7896	124.403	131.194	50.2442	122.207	116.483	147.287	119.244	143.252	57.829	95.0538	95.2354
Ghir_A01G007440	WeakCircadian	Night	32.1068	28.1715	27.6168	31.1265	30.0179	29.5924	27.0354	29.6019	39.4313	30.3739	34.2424	23.1816	34.1463	24.7875	33.0237	20.781	29.8005	29.4325
Ghir_A01G007460	WeakCircadian	Light	66.9281	57.6917	64.2077	38.6934	52.076	49.1112	38.3943	36.0811	28.4603	64.5467	45.7738	59.9066	51.5001	52.7388	51.064	58.7563	47.7932	48.8246
Ghir_A01G007490	WeakCircadian	Night	5.00807	6.20662	4.7806	13.6973	8.12392	9.15774	8.69315	10.7243	10.6785	5.84004	11.6103	6.5596	11.5589	7.77849	7.92177	5.65344	9.50355	7.59346
Ghir_A01G007510	WeakCircadian	Night	0.670873	1.19613	0.260417	0.810038	0.296115	0.724118	0.342712	0.628547	0.150006	0.193583	1.11896	0.46785	0.550513	0.291619	0.572158	0.748683	1.01686	0.524163
Ghir_A01G007520	SignificantCircadian	Night	23.3863	35.5999	15.1226	56.4757	18.7503	36.9396	36.7441	44.9312	47.8366	25.2786	59.2405	25.0151	36.981	14.6257	25.3755	16.8476	36.6149	31.0518
Ghir_A01G007550	WeakCircadian	Light	10.9808	5.58491	9.53126	4.83573	8.79405	4.89677	5.59852	4.13611	4.81527	8.08459	7.96224	9.0063	5.9618	13.1549	13.1714	10.8771	5.41196	7.47984
Ghir_A01G007560	WeakCircadian	Night	4.40597	7.11635	4.23165	14.8151	4.54185	8.94089	6.28832	8.2493	7.00049	5.54157	12.2448	6.34092	8.14651	3.29272	8.01097	5.05541	8.27104	5.31712
Ghir_A01G007570	WeakCircadian	Light	12.6266	12.8893	11.7481	12.522	13.6498	11.522	14.1106	13.6117	8.6712	12.9083	12.4456	15.4196	11.1627	13.5662	11.7623	14.6475	11.2977	11.4867
Ghir_A01G007580	WeakCircadian	Light	0.645191	0.265554	0.674365	0.239226	0.901318	0.384433	1.0103	0.366692	0.871642	0.591392	0.112519	0.339837	0.23748	1.74526	0.427373	0.54684	0.527182	0.718144
Ghir_A01G007600	SignificantCircadian	Light	72.7235	63.4247	92.4123	39.5243	84.0871	40.2331	52.5113	24.8788	24.9265	74.9995	48.7813	108.883	50.8394	95.9722	65.889	97.1229	50.5064	72.0628
Ghir_A01G007610	WeakCircadian	Night	0.434613	0.542857	0	1.48316	0.190359	0.60875	0.599461	0.1977	0.200007	0.540107	1.41254	0.281521	0.389008	0	0.0332581	0.239106	0.459633	0.105338
Ghir_A01G007630	WeakCircadian	Night	48.1256	58.0764	44.1723	88.8912	47.8393	62.5126	58.9086	82.5125	76.677	53.6184	98.7729	56.0823	74.9384	56.7064	85.5036	65.8923	90.4523	73.0544
Ghir_A01G007640	SignificantCircadian	Light	115.208	29.1333	185.821	11.5124	194.897	29.1477	78.5523	27.0878	26.0702	138.262	40.4725	196.15	41.8563	302.541	59.343	117.323	15.0387	125.973
Ghir_A01G007650	SignificantCircadian	Light	57.7841	45.1437	64.8871	14.5619	63.9018	24.3013	36.0391	14.7386	12.733	56.8343	35.2916	64.3045	45.5118	76.1674	45.9359	64.1564	35.2539	55.3853
Ghir_A01G007660	WeakCircadian	Night	12.9113	13.6252	14.1652	29.6005	17.1268	21.3544	21.4476	29.1094	22.7427	14.4254	19.9879	14.615	15.9969	15.434	18.9901	16.6192	14.6261	17.8084
Ghir_A01G007680	WeakCircadian	Night	1.21848	1.61549	1.13769	2.57654	0.745469	0.69934	1.51704	1.06588	2.15034	1.28138	3.37919	0.262217	1.01935	0.687334	0.999195	0.564256	1.39345	2.01703
Ghir_A01G007710	WeakCircadian	Night	6.46286	5.2311	5.71166	8.11072	7.63909	7.74261	6.36556	10.4291	7.00216	4.70684	9.25472	6.19797	5.56646	6.30852	7.90251	6.3349	4.66695	6.90091
Ghir_A01G007720	WeakCircadian	Night	8.52127	5.16609	6.0686	13.1631	4.4919	6.78696	5.85295	6.22088	6.47989	8.89038	16.018	5.29932	5.30289	4.94953	8.55317	5.59956	8.75659	7.27212
Ghir_A01G007760	SignificantCircadian	Light	145.038	51.6033	126.569	11.8	109.656	21.0885	58.0787	15.3053	32.8595	123.95	53.105	106.626	36.1686	107.186	42.0481	80.6148	44.3532	72.6967
Ghir_A01G007780	SignificantCircadian	Light	321.643	254.384	405.216	98.816	489.641	307.005	544.211	240.195	357.297	317.282	211.406	379.12	213.83	588.524	438.659	506.405	267.179	452.457
Ghir_A01G007810	SignificantCircadian	Night	4.50396	9.0406	4.83447	28.0621	4.3983	13.6929	9.61323	13.699	13.4829	4.52468	12.1571	6.35427	7.57828	2.14593	5.1503	5.15362	8.37568	5.49684
Ghir_A01G007840	WeakCircadian	Night	1.72753	5.83398	2.70652	8.28882	2.31753	2.64693	2.88742	2.48009	2.10234	3.23383	5.47506	2.65138	4.1175	1.65191	2.17042	1.79131	3.36079	1.95229
Ghir_A01G007850	WeakCircadian	Night	1.26362	6.84113	7.26609	11.6592	5.24755	10.1571	5.99735	8.0611	5.25223	3.59965	6.44278	8.35203	15.2579	6.37027	9.29609	6.28563	15.5221	7.70305
Ghir_A01G007900	WeakCircadian	Night	7.47913	8.48678	6.20697	10.4295	7.03035	8.91367	5.68727	7.01188	3.80896	8.19007	12.7128	6.37503	8.32758	5.87188	9.60834	7.96882	10.9472	5.85462
Ghir_A01G007910	WeakCircadian	Light	3.94869	0.737649	1.66708	1.59232	0.987184	0.310999	0.661087	0.127859	0.26741	2.749	1.45078	1.85692	1.11132	2.5956	0.309793	1.03608	2.17813	0.634921
Ghir_A01G007950	WeakCircadian	Light	128.822	113.31	109.71	32.3211	88.0201	69.0243	111.351	56.6776	70.2402	142.268	83.3126	118.219	80.3367	115.346	88.6365	131.509	97.5931	122.053
Ghir_A01G007990	WeakCircadian	Night	9.20758	9.30841	8.13345	8.98605	8.55193	8.61942	11.04	7.31394	6.26344	9.87563	10.8571	8.40509	10.3067	8.81771	10.4669	9.6227	8.83043	8.0964
Ghir_A01G008000	WeakCircadian	Night	32.44	23.6644	22.593	14.0281	14.91	12.2619	16.752	14.0192	8.6978	24.045	31.1606	20.7866	28.01	16.6264	19.0286	13.4067	24.9234	17.1808
Ghir_A01G008030	WeakCircadian	Night	2.9552	3.97511	3.18604	4.89124	2.14995	3.44396	3.12008	4.78157	5.31509	3.26142	7.68284	3.9957	4.38932	2.11386	1.91026	1.60348	1.81768	4.69359
Ghir_A01G008040	WeakCircadian	Night	1.94696	3.73678	1.68576	9.14823	1.08427	3.24949	4.47249	2.7307	5.20058	2.74106	5.71949	3.31737	3.9028	0.625048	2.06558	1.48504	5.51953	3.16604
Ghir_A01G008060	WeakCircadian	Night	0.631986	0.565153	0.180989	0.648017	0.116331	0.151334	0.0225426	0.408025	0.867842	0.65634	1.00289	0.504727	0.809693	0.333817	0.353857	0.495577	2.03644	1.06865
Ghir_A01G008090	SignificantCircadian	Night	13.5457	15.5526	6.24861	41.4885	7.25387	33.5369	26.6586	75.0611	50.8751	16.2031	39.4632	10.9079	19.4778	4.9737	13.0022	8.07153	26.62	16.2352
Ghir_A01G008130	WeakCircadian	Night	15.1241	13.8985	6.48683	43.5496	13.7014	22.0679	14.7171	20.0583	17.7197	18.2959	26.9546	9.94785	12.3052	10.6748	26.7341	22.8088	31.3573	20.916
Ghir_A01G008140	WeakCircadian	Night	0.161587	0.413349	0	0.436862	0	1.05397	0.169069	0.815224	0.225008	0.0833205	0.700895	0.0525666	0.167208	0	0.154644	0.128403	0.578869	0.250901
Ghir_A01G008150	WeakCircadian	Night	13.9826	14.4734	11.0155	19.7393	13.2231	13.4546	12.5285	11.3983	4.39122	12.0333	18.4225	16.0862	15.5097	14.4962	16.2711	17.3029	11.5039	13.6652
Ghir_A01G008160	WeakCircadian	Night	3.63486	4.42697	3.55608	6.50269	4.53864	3.92618	4.42519	3.31891	3.49673	3.86216	6.35786	3.9524	5.42214	2.683	3.88508	3.55518	4.50267	5.21708
Ghir_A01G008170	WeakCircadian	Night	132.58	163.689	129.286	265.695	140.098	152.457	179.812	176.037	151.55	153.633	248.937	181.947	196.02	131.445	172.904	144.863	173.383	142.626
Ghir_A01G008190	WeakCircadian	Night	7.47895	6.64794	6.94423	7.13722	9.48054	10.0695	8.15237	13.1092	6.73444	7.3421	10.4447	7.65191	8.06422	7.45347	12.607	8.39772	10.6834	8.34887
Ghir_A01G008220	WeakCircadian	Night	28.1452	29.754	25.698	68.983	29.7095	34.1106	25.7062	28.8554	35.7179	25.3949	34.2385	31.1546	34.4913	26.5651	24.6751	26.1675	29.4181	28.7194
Ghir_A01G008230	WeakCircadian	Night	4.05929	5.37824	2.86977	14.8652	5.62514	5.97367	7.32444	5.34806	6.86176	5.57012	12.9223	3.90938	9.15583	3.05219	4.75436	4.60683	8.63403	5.00588
Ghir_A01G008240	WeakCircadian	Night	4.17562	6.20594	5.11834	16.8404	4.81501	10.6105	9.2151	8.52056	6.73055	3.65756	9.53602	4.66351	6.56384	3.86927	6.72842	4.84464	6.88909	5.79178
Ghir_A01G008260	WeakCircadian	Night	8.46863	8.31823	6.0965	26.1936	14.1517	16.2367	12.9259	16.1746	14.8009	9.54464	12.3588	8.8153	10.7356	8.25021	11.7191	8.95651	8.73629	11.6708
Ghir_A01G008270	WeakCircadian	Night	10.6225	14.9973	8.5735	38.5844	12.6741	20.4133	14.7707	17.3678	10.2764	10.9984	19.6686	11.6028	16.0017	8.98305	13.3924	10.1921	15.7233	13.8132
Ghir_A01G008280	WeakCircadian	Night	2.28719	4.1452	1.20627	7.7808	2.91823	2.94715	3.75686	3.3375	3.47127	2.91478	6.13675	1.52985	3.85504	1.56219	2.57915	1.51764	3.75686	1.91653
Ghir_A01G008320	WeakCircadian	Night	4.54463	8.66977	6.9582	11.9631	6.49339	7.35446	6.25314	7.30262	9.91075	3.6963	9.71068	5.1406	6.82418	6.24985	4.71191	4.09971	5.5732	6.7454
Ghir_A01G008350	SignificantCircadian	Light	49.0116	45.3839	86.189	69.3535	66.9265	39.8442	68.6335	54.4302	158.128	54.8146	39.8352	101.408	49.9369	90.5284	46.91	59.0765	35.2801	52.6881
Ghir_A01G008360	WeakCircadian	Light	0.941545	1.13986	1.74408	1.24035	1.92523	1.86372	2.1237	1.33991	1.22621	0.719429	1.05222	0.648661	0.659381	2.05745	0.790018	0.89916	1.07631	1.48498
Ghir_A01G008370	WeakCircadian	Light	1.7192	0.4767	0.658833	2.0804	2.33645	2.28055	1.06599	0.983865	0.0375014	1.71176	0.78014	0.933355	0.744832	2.5987	1.19023	1.34403	0.499322	1.4252
Ghir_A01G008400	WeakCircadian	Night	0.588902	1.28665	0.58525	3.69061	0.182712	1.2505	0.516686	1.26887	0.437516	1.05554	1.38611	0.560448	1.18804	0.354044	1.05987	0.531987	1.55612	0.605815
Ghir_A01G008410	WeakCircadian	Night	2.56183	3.74579	2.3126	19.7772	4.24768	5.46885	7.26777	8.36577	7.18193	1.88296	7.84211	1.83856	3.85874	2.23399	3.78638	2.99859	4.22039	2.83432
Ghir_A01G008460	WeakCircadian	Night	1.16482	0.934178	0.786522	3.56496	0.512749	2.19443	1.67858	3.92384	3.26495	2.03873	5.11303	1.05687	2.8778	1.00054	2.16891	1.14308	5.31349	2.37142
Ghir_A01G008630	WeakCircadian	Night	0.334946	1.75768	0.297292	2.24027	1.10945	1.26796	0.489504	1.29377	3.96556	0.58686	2.8478	0.55193	0.788416	0.156061	1.08789	0.768738	2.03705	0.642868
Ghir_A01G008670	WeakCircadian	Night	7.92944	14.6222	6.71608	17.6243	9.73248	9.0305	9.65275	7.5411	6.83202	8.63827	16.1277	6.58797	10.8879	5.45896	8.05869	7.65658	10.6408	6.73234
Ghir_A01G008690	WeakCircadian	Night	0.518017	2.31949	1.5842	5.20815	0.746548	2.08823	2.11588	3.03441	2.65491	1.85834	2.85904	0.951736	2.48716	1.36498	2.12118	1.06107	1.54757	0.391628
Ghir_A01G008760	WeakCircadian	Light	41.922	47.1165	39.6523	73.4882	49.1924	46.1801	43.8367	32.4862	32.4632	47.5912	48.9549	48.366	42.8125	46.9905	37.9011	41.5299	37.3533	44.8103
Ghir_A01G008820	WeakCircadian	Night	3.65715	4.54666	4.3756	13.7415	4.88876	10.5192	8.12225	13.0667	11.36	3.77218	10.1888	4.4194	6.924	2.61519	4.54588	2.9945	8.97071	5.56916
Ghir_A01G008840	SignificantCircadian	Light	0.986397	1.30294	3.83938	0.048077	3.23216	0.0728326	0.874246	0.0700415	0	2.09415	1.16704	3.56966	0.604736	4.89459	0.618744	1.60952	0.0661371	2.10903
Ghir_A01G008870	SignificantCircadian	Light	5.95096	1.88865	1.95468	0.515601	1.87378	0.216694	1.37973	0.209724	0.863006	5.07839	1.71671	4.19906	1.41488	2.14728	1.33777	1.26156	1.09007	1.86676
Ghir_A01G008890	WeakCircadian	Night	0.3311	0	0	0.742637	0	0.462676	0.450851	0.500513	0.424325	0.229412	1.00992	0.325051	0.334785	0.208331	0.476083	0.204819	0.493206	0.300644
Ghir_A01G008930	WeakCircadian	Night	7.19702	5.97604	9.11913	24.3973	10.7124	20.8417	20.0802	38.0282	24.9026	8.50839	12.4111	8.58406	10.131	12.4534	13.4292	13.8289	12.6053	13.1489
Ghir_A01G008950	WeakCircadian	Night	8.63855	10.2856	6.43547	17.6892	8.08778	15.6175	11.3104	24.561	17.1809	8.12055	16.8248	10.5142	10.8943	8.01078	12.3748	10.4356	13.1775	12.5587
Ghir_A01G009000	WeakCircadian	Night	0.545072	0.334178	0.653493	1.85862	0.936502	1.30618	1.83284	0.803775	1.07234	0.51645	1.14141	0.601113	0.765898	0.443157	0.884137	0.607393	0.664766	0.850771
Ghir_A01G009010	WeakCircadian	Night	1.84494	4.45768	1.94498	4.79461	4.5726	2.33724	1.9126	4.15868	1.46959	3.34851	3.92109	2.41693	3.44394	3.0424	3.67317	3.41793	5.02871	2.49992
Ghir_A01G009030	WeakCircadian	Night	8.43027	11.865	7.9596	25.459	13.2722	13.7506	13.4953	13.1985	6.69289	9.0348	16.2356	8.99638	13.9937	11.076	10.856	11.21	12.7467	10.0502
Ghir_A01G009040	WeakCircadian	Night	1.15	2.6948	0.978158	6.6827	1.81292	2.35493	2.34799	2.26102	2.18595	1.85885	3.48282	1.32553	2.08978	0.870597	1.9685	1.81962	2.28449	1.8152
Ghir_A01G009050	WeakCircadian	Light	2.45641	1.90354	2.22167	7.46109	3.71698	2.61697	3.96189	2.66236	2.42811	2.77181	4.02275	2.61379	1.91096	2.41215	2.14078	3.16449	2.34826	2.78717
Ghir_A01G009080	WeakCircadian	Light	98.2602	103.952	106.405	90.2849	78.4094	59.2737	64.1326	57.4714	47.9859	111.092	85.7301	116.007	98.5149	108.133	83.0673	97.9695	105.838	77.8358
Ghir_A01G009100	WeakCircadian	Light	11.9069	14.7622	15.9276	9.63171	18.7141	16.2332	14.8443	9.09031	10.9652	14.9573	12.4858	14.9753	12.6293	19.4926	18.021	18.2051	18.6272	14.4108
Ghir_A01G009130	WeakCircadian	Night	12.3033	14.9808	12.8915	24.1876	12.8891	16.5795	15.64	21.323	17.0323	15.7226	20.0154	15.9551	17.4124	16.3755	17.2504	18.2095	14.6012	14.9279
Ghir_A01G009160	SignificantCircadian	Light	8.4242	7.89013	5.30616	3.43783	8.89519	6.39798	13.3103	7.67843	10.5761	4.50011	3.42339	6.63539	1.83485	6.30112	4.82981	7.52304	5.50449	5.14815
Ghir_A01G009180	WeakCircadian	Light	11.8025	11.4246	17.5336	52.3473	35.9305	16.32	19.9838	14.5604	18.8145	12.2602	13.0881	17.7536	17.2757	22.0052	12.0596	15.0461	9.64836	16.732
Ghir_A01G009190	WeakCircadian	Night	92.4561	110.25	83.6378	196.048	90.4395	110.706	93.0706	84.1679	89.5773	101.979	125.855	110.669	103.627	84.5301	78.0528	89.2839	82.6649	84.5718
Ghir_A01G009220	WeakCircadian	Night	8.36191	8.95823	6.69398	10.584	7.07743	9.25943	7.48439	9.95208	10.6841	8.374	11.8138	7.87083	9.177	7.79845	9.40644	9.0173	9.83395	7.10512
Ghir_A01G009230	WeakCircadian	Night	9.89065	13.8259	9.46318	35.2104	11.534	25.7466	17.878	24.6836	17.204	9.95851	23.2362	11.3384	15.9681	8.19674	16.8712	10.6786	20.3756	14.8869
Ghir_A01G009280	WeakCircadian	Light	625.271	616.238	636.077	333.975	459.158	359.538	369.281	293.182	251.827	519.938	445.064	534.134	628.306	406.098	412.244	379.355	459.925	349.328
Ghir_A01G009300	SignificantCircadian	Night	10.5555	9.12717	4.90733	30.5064	11.5916	23.7287	15.6301	17.6602	16.2945	11.918	24.1808	8.10256	8.90005	5.85006	23.2447	10.5463	26.2985	14.5826
Ghir_A01G009310	WeakCircadian	Night	27.8487	35.0549	29.1579	58.1234	37.3096	41.2857	40.2913	39.5345	36.8001	27.5211	41.4732	31.6369	31.9361	29.6428	34.5769	32.1828	39.4894	36.5542
Ghir_A01G009320	WeakCircadian	Night	7.16902	10.2088	6.58536	20.5217	6.02251	10.4512	7.43208	10.3171	11.6512	11.3155	20.8006	7.51512	13.7511	4.73263	10.539	5.57351	12.3369	7.59731
Ghir_A01G009330	WeakCircadian	Night	10.2192	12.416	8.53372	28.7966	13.4784	17.0346	18.0865	22.1471	18.9557	11.4053	27.2123	11.7165	17.6262	10.1322	16.9999	10.3039	19.9881	15.0673
Ghir_A01G009340	WeakCircadian	Night	2.69692	2.25261	2.67827	9.19805	4.14193	4.49681	5.2743	6.68234	5.18359	3.28935	6.23107	3.44163	4.78282	2.38489	4.0051	2.46078	3.10152	3.05861
Ghir_A01G009370	SignificantCircadian	Night	11.5957	20.269	8.85642	44.2421	7.84211	31.7957	24.2294	64.9424	42.8357	17.1284	51.4181	16.3575	38.2455	5.07991	18.9497	8.07165	36.2494	21.3193
Ghir_A01G009380	WeakCircadian	Night	1.68674	1.0279	0.818226	2.53297	0.541953	1.07875	0.450254	1.18287	1.87686	1.40111	1.61207	0.920089	1.39173	0.728646	0.650657	0.82039	1.04223	0.625435
Ghir_A01G009390	WeakCircadian	Night	0.939877	1.87063	0.564058	3.82904	1.15574	4.76777	3.95846	19.5167	10.2016	1.0685	3.20665	0.79444	1.41448	0.822892	1.55199	0.738099	2.45853	0.99581
Ghir_A01G009400	WeakCircadian	Night	1.41194	1.48357	1.12711	3.33874	0.525887	1.49648	1.1142	1.47335	0.340999	2.05146	3.47564	0.632222	1.8088	0.994989	0.858552	0.516305	0.766761	1.94832
Ghir_A01G009420	WeakCircadian	Night	4.15632	4.56535	5.06746	14.9232	8.12197	13.6548	9.82971	20.7833	16.6416	3.88068	8.78888	4.76241	6.17748	6.24647	8.21123	7.40734	7.08145	10.5897
Ghir_A01G009470	WeakCircadian	Night	6.31753	7.15634	8.45143	16.0253	10.8267	11.0049	10.8482	13.9024	12.4185	6.80022	11.4919	6.51293	9.01695	7.41005	6.95947	6.69933	9.60447	10.7903
Ghir_A01G009490	WeakCircadian	Night	1.22548	3.38191	1.66396	6.2162	2.28044	3.8255	2.36126	4.07151	4.66742	2.16195	3.30258	1.35283	3.08835	1.28225	2.51067	1.30034	2.7495	2.69458
Ghir_A01G009500	WeakCircadian	Night	44.6517	53.1818	42.879	67.904	40.3914	45.8627	43.3867	39.28	31.3778	40.4112	47.9432	47.8007	40.0731	33.1845	37.655	39.1601	37.0076	36.6079
Ghir_A01G009510	WeakCircadian	Night	8.24731	11.2462	5.85165	17.9089	4.46426	8.7161	5.7664	7.09776	6.09306	6.81386	16.2406	6.15006	9.9821	3.7514	7.24029	4.91266	8.03479	6.5244
Ghir_A01G009540	WeakCircadian	Night	134.822	179.847	107.968	379.831	145.683	193.995	170.513	180.297	219.563	178.118	337.702	156.538	204.571	118.522	171.115	117.297	187.925	172.808
Ghir_A01G009560	WeakCircadian	Night	6.05455	5.73205	6.78717	8.39153	5.8041	20.1235	12.2157	29.3726	10.6922	4.38981	6.8376	5.94604	6.60114	7.47047	22.6333	14.1832	12.0651	13.5651
Ghir_A01G009600	WeakCircadian	Night	14.0347	20.0664	15.7436	37.5412	23.4976	35.484	26.6898	35.4552	35.2929	16.218	27.0205	15.3969	22.4985	17.1515	23.4426	15.3317	20.9312	22.9647
Ghir_A01G009620	WeakCircadian	Night	3.67029	4.23003	3.05337	8.48952	5.36807	5.23373	6.01954	7.15597	10.9253	3.34749	6.36807	3.98316	5.22995	3.26896	4.62189	4.00091	4.90048	6.0304
Ghir_A01G009650	WeakCircadian	Night	32.0938	30.5704	30.1027	36.2091	29.1247	36.3077	27.6574	37.5326	28.2522	38.9309	43.7529	40.0978	46.8262	36.3012	35.2915	35.9165	30.8036	34.7337
Ghir_A01G009680	WeakCircadian	Night	4.17125	8.79688	4.5124	12.2148	5.20014	11.5208	10.823	14.3058	17.8305	5.9701	8.53317	3.6602	5.98141	4.2409	3.42328	4.07018	6.54667	6.63439
Ghir_A01G009700	WeakCircadian	Light	7.15423	6.36448	7.81735	8.60227	8.25194	9.73202	10.2614	9.23222	6.71766	8.85678	8.58664	8.78932	7.15871	9.36772	8.77849	8.9019	6.45464	9.68182
Ghir_A01G009720	WeakCircadian	Night	0.419791	0.827366	0.754213	2.18191	0.31218	0.852519	0.43885	0.955532	0.712526	0.463127	1.97085	1.0088	0.777302	0.437055	0.387115	0.474617	0.614054	0.812548
Ghir_A01G009730	SignificantCircadian	Light	49.0998	47.3984	54.2121	23.2419	49.5202	26.4199	53.8551	42.2512	50.4611	43.6014	32.3881	54.8715	24.7847	49.9512	46.0468	68.7341	48.1694	63.1272
Ghir_A01G009740	WeakCircadian	Night	2.39765	5.1769	3.21121	3.44073	1.59775	1.71734	1.54846	1.38017	0.34034	2.82342	7.11103	3.12635	5.47301	1.94894	4.37212	4.61863	2.47426	2.76869
Ghir_A01G009750	WeakCircadian	Night	169.375	177.597	172.293	284.316	279.177	302.271	291.222	547.61	372.819	182.197	242.989	184.338	201.421	227.355	261.12	242.917	256.979	230.836
Ghir_A01G009760	WeakCircadian	Night	31.5865	35.8646	30.0492	46.5599	30.6198	37.4399	31.8863	38.1737	38.916	38.7972	40.0253	37.0399	34.5577	37.7282	42.6905	35.5125	25.4251	36.2358
Ghir_A01G009770	WeakCircadian	Night	3.74463	3.7255	3.74284	9.52552	2.55469	6.18283	6.79191	5.98846	3.88665	3.09914	5.52669	4.99027	5.45168	3.26148	4.11714	3.83478	4.01612	4.02987
Ghir_A01G009870	WeakCircadian	Night	3.61124	2.84192	3.08711	6.5285	4.15471	4.33176	3.49634	6.38687	4.02613	3.58273	4.88408	2.76325	4.01581	5.49714	3.47415	3.72639	4.35033	5.81236
Ghir_A01G009900	WeakCircadian	Night	4.51896	8.92844	4.69962	8.58411	4.39826	9.75783	6.89604	7.70045	6.83261	5.95734	6.43966	4.12634	6.84406	5.92227	8.63389	7.53581	9.98424	8.74678
Ghir_A01G009920	WeakCircadian	Night	7.20406	7.28345	7.20204	19.5918	7.44031	10.7334	14.6839	13.2204	10.5959	6.41834	14.9167	7.89578	9.64248	5.7629	7.23203	4.84147	9.36664	7.98983
Ghir_A01G009930	WeakCircadian	Night	0.852452	1.18131	0.70199	1.24728	0.561274	0.978431	0.662615	1.73719	3.15486	0.953653	1.87964	1.01949	1.90143	0.641042	0.928369	0.463308	1.19232	0.70607
Ghir_A01G009970	WeakCircadian	Light	1.22995	0.764616	0.658967	0.382776	0.395321	0.387138	0.370691	0.209224	1.14493	0.553068	0.38284	0.477406	0.399514	1.31778	1.27226	1.32106	0	2.57064
Ghir_A01G010000	WeakCircadian	Night	20.2207	19.6941	16.9161	42.8254	17.695	34.1862	26.8175	31.549	30.6345	17.874	28.5735	21.3189	22.3473	26.5279	33.4116	25.0043	30.0645	31.5338
Ghir_A01G010030	WeakCircadian	Night	24.2909	31.3681	28.9642	38.6649	27.8564	32.0921	28.3038	27.7294	34.263	21.1082	25.3119	22.2956	28.1732	23.9269	19.199	19.5114	25.0736	27.5133
Ghir_A01G010040	SignificantCircadian	Night	21.1788	27.027	16.6518	48.9931	12.5098	29.8198	24.3616	31.7741	33.3217	22.0612	42.5724	19.1464	27.8022	12.7059	20.3091	14.064	29.4817	24.3463
Ghir_A01G010050	WeakCircadian	Night	11.0747	17.4985	10.4011	36.2309	10.7761	14.2639	18.4086	15.3091	19.3036	16.7499	32.9351	14.5307	18.7445	8.05893	12.5294	9.15518	16.6268	16.5389
Ghir_A01G010080	WeakCircadian	Light	3.29421	3.55447	3.76783	4.4323	2.57546	3.05742	3.56857	2.78994	3.07337	3.53635	4.71289	4.44278	3.13566	3.28219	3.16015	3.80828	2.3396	4.11414
Ghir_A01G010090	WeakCircadian	Night	64.4449	73.0852	54.4859	49.298	51.9638	54.5733	44.0742	41.0166	29.623	59.1001	59.7166	62.1731	85.6999	53.4889	67.0919	55.5618	70.9738	48.0958
Ghir_A01G010110	WeakCircadian	Light	0.0413582	0.0114819	0.0424511	0.335789	0.46646	0.377604	1.29314	0.274104	0.146206	0.0109244	0	0.174542	0.0324701	0.260573	0.0722555	0.373669	0.855045	0.156959
Ghir_A01G010140	WeakCircadian	Night	179.76	214.058	161.152	108.293	120.868	131.775	111.97	107.83	94.8495	128.525	118.49	120.4	154.949	104.841	132.303	122.348	147.694	108.759
Ghir_A01G010180	SignificantCircadian	Light	965.355	460.853	798.279	159.523	754.193	573.672	686.428	684.966	554.533	936.215	723.313	699.179	531.039	925.479	947.082	890.005	557.142	683.936
Ghir_A01G010200	WeakCircadian	Night	6.51197	7.2422	4.96912	7.72459	4.49063	7.24017	7.23805	8.06666	5.11156	8.21242	9.63009	6.38034	6.66909	5.75037	9.38638	7.4111	6.98883	8.14488
Ghir_A01G010220	WeakCircadian	Light	0.77886	1.92951	2.89704	1.83404	1.85531	1.12489	1.0107	0.279265	0.543425	1.58953	0.60421	2.03398	0.901639	1.089	0.408894	0.873891	1.12608	0.793944
Ghir_A01G010230	WeakCircadian	Night	3.18898	3.08038	2.34434	7.88307	5.29578	8.41554	6.3586	8.60495	4.9702	3.21167	6.52491	3.34749	4.57842	3.41495	5.8798	5.61238	7.47071	5.88874
Ghir_A01G010240	WeakCircadian	Night	11.6094	13.0959	10.3884	35.2709	16.8158	26.2606	22.5607	40.7748	41.0139	14.2916	22.1904	11.3068	16.6398	10.7749	13.9016	11.235	15.059	18.3515
Ghir_A01G010250	WeakCircadian	Light	37.6598	13.4783	17.4214	17.094	17.3401	9.82704	23.3191	14.5673	21.1709	29.4838	18.2704	18.9901	7.81349	15.2739	12.5667	21.9485	12.294	20.2204
Ghir_A01G010270	WeakCircadian	Night	1.14851	0.913085	0.903936	2.91571	1.2316	0.385184	0.358954	1.24021	2.84326	0.754519	2.12892	1.02626	1.19807	0.364586	0.718014	0.642353	0.79993	1.64234
Ghir_A01G010310	WeakCircadian	Night	6.0964	9.9165	7.44401	19.779	4.69511	8.45406	9.44634	13.0739	16.88	8.22416	18.5888	7.65084	11.5474	3.60427	7.34271	4.07832	10.3769	8.39131
Ghir_A01G010320	WeakCircadian	Night	2.38582	2.30701	1.88204	4.92013	3.04119	5.36361	4.6057	10.7043	7.12458	1.49489	3.65414	1.87675	3.09366	1.74349	2.47792	2.36868	3.57984	2.895
Ghir_A01G010330	WeakCircadian	Night	0.226783	0.812421	0.393547	1.34036	0.381817	0.611863	0.957262	1.38019	0.100004	0.281996	0.741434	0.424417	0.740081	0.338479	0.990491	0.40392	0.756444	0.718329
Ghir_A01G010360	WeakCircadian	Night	39.4859	53.6894	38.9787	65.6421	37.5229	48.1247	40.3382	65.9515	58.5614	35.3273	47.3998	40.8401	44.2681	39.8979	43.4567	40.015	48.6362	43.2549
Ghir_A01G010370	WeakCircadian	Night	101.248	99.6726	78.0686	132.233	86.428	82.9964	86.2533	66.8742	62.8412	92.3596	107.788	100.446	101.8	90.3154	96.4126	94.5916	95.7592	89.7998
Ghir_A01G010390	WeakCircadian	Night	0	0	0	1.04213	0.0793164	0.00611948	0.225426	0.180265	0	0	0.0443657	0.0308016	0.108022	0.0728286	0.0877914	0	0	0
Ghir_A01G010420	WeakCircadian	Night	1.013	1.33078	1.32929	4.66817	0.705527	2.03566	1.77422	2.12054	1.84951	0.569174	2.40016	1.38723	1.63074	1.32288	1.14886	1.84324	2.40762	1.25574
Ghir_A01G010450	WeakCircadian	Light	19.1565	15.4158	20.82	24.632	20.2892	18.6777	20.5215	16.4929	10.8977	26.1969	29.953	27.7748	20.5667	21.3478	18.6879	21.9915	17.5234	22.7094
Ghir_A01G010510	WeakCircadian	Light	3.78098	4.55474	4.91603	4.08943	4.91553	3.18754	4.64931	2.59658	4.29357	4.25607	3.15548	4.91828	3.25559	5.48418	4.11398	4.12694	2.91531	4.20584
Ghir_A01G010520	WeakCircadian	Night	2.88051	6.26262	3.92786	4.48904	3.31326	4.26986	1.33458	2.16082	1.07959	3.19781	2.58826	2.68932	7.07555	3.25673	3.87428	3.13413	5.79759	2.28327
Ghir_A01G010530	WeakCircadian	Night	4.65292	9.31871	6.29305	13.8826	6.3729	6.34404	9.31432	9.88842	11.7144	4.73291	11.213	7.80604	10.0749	4.22143	7.14915	3.01052	7.53443	7.48332
Ghir_A01G010620	WeakCircadian	Night	69.8686	99.0814	79.5265	63.4177	62.8153	59.5683	51.5966	50.7771	42.8409	66.7972	63.9018	68.4515	96.2079	63.7445	71.1671	66.4188	93.0208	59.1151
Ghir_A01G010630	WeakCircadian	Night	0.683567	1.71816	1.21189	5.11968	1.03209	2.33206	1.12281	5.42725	4.86756	0.767481	2.12292	1.89974	1.2529	0.889979	0.624231	0.376024	2.16132	0.798472
Ghir_A01G010670	WeakCircadian	Night	2.21637	4.07403	1.55714	5.81643	1.65076	4.07433	3.41684	3.9083	3.44307	3.42602	5.92143	3.02748	3.15242	2.45878	4.55395	3.29424	3.74035	4.56586
Ghir_A01G010700	WeakCircadian	Night	4.51951	5.26796	5.5689	8.68337	3.60413	8.34737	5.50345	7.1717	4.59842	4.57955	6.26584	5.35168	5.64615	5.47945	7.06683	7.40611	6.68046	6.48233
Ghir_A01G010720	WeakCircadian	Night	0.919885	0.659147	0.627903	2.09764	0.0528776	1.11688	0.517881	0.506675	1.04147	0.803793	1.99812	0.742085	0.841741	0.421947	0.724594	0.494904	2.19673	1.00591
Ghir_A01G010730	WeakCircadian	Night	1.18102	0.73658	0.180619	1.4389	0.364856	0.478479	0.543636	0.745658	1.19603	0.524229	1.44868	0.499594	1.30699	0.250224	1.28576	0.432268	0.667354	0.955246
Ghir_A01G010740	WeakCircadian	Light	1.48006	1.35894	0.925632	1.41548	1.12017	1.35273	2.60806	1.53836	3.13386	1.02211	0.845083	0.948659	0.798447	1.40621	1.1394	1.19389	1.19766	1.97437
Ghir_A01G010770	WeakCircadian	Night	0.235573	0.348467	0.0212928	0.756326	0.339188	0.465597	0.174705	3.61526	1.19216	0	0.0889606	0.18131	0.129616	0.573139	0.0329218	0.0869478	0.649945	0.262112
Ghir_A01G010800	WeakCircadian	Night	8.0454	8.13891	6.64813	12.1755	6.36814	8.30284	8.05074	8.04437	6.60333	7.84765	10.4696	5.72214	6.02927	5.61185	8.02762	6.074	10.052	6.78331
Ghir_A01G010810	WeakCircadian	Night	0.907476	2.45514	1.25935	3.3917	1.43943	2.01393	2.85464	3.5121	3.31102	2.19182	3.70848	1.47217	2.13315	1.63112	2.44086	1.41782	4.19769	2.4897
Ghir_A01G010830	WeakCircadian	Night	25.4091	21.7064	19.3027	27.466	23.6221	16.1088	26.2654	19.5061	21.1444	22.1694	24.8735	21.3034	24.4866	24.3414	26.0127	22.2285	19.7348	25.3644
Ghir_A01G010860	WeakCircadian	Night	7.13045	10.0136	6.93538	16.0369	11.6891	14.4782	10.4174	15.3414	18.8841	10.9024	12.6012	9.75494	8.93939	7.14866	12.6763	10.1129	10.4795	12.531
Ghir_A01G010880	WeakCircadian	Night	0.414621	0.402402	0.265521	1.59406	0.408092	0.731247	0.652207	2.19978	1.67626	0.35932	1.08596	0.509016	0.361738	0.1145	0.528767	0.633167	1.75418	1.19648
Ghir_A01G010890	WeakCircadian	Night	12.1499	9.82697	6.88912	12.5461	6.59589	7.35176	7.7913	9.79037	9.63261	10.5802	18.6952	11.0192	11.0758	7.14871	8.61735	6.60975	9.60212	8.19989
Ghir_A01G010900	WeakCircadian	Light	31.1737	17.2035	30.9252	27.3265	33.0012	28.5315	31.6589	39.7428	47.1992	33.0457	33.5588	32.1097	24.686	42.0005	24.822	32.19	30.3893	34.4822
Ghir_A01G010910	WeakCircadian	Night	1.72845	0.299599	0.499709	4.54863	2.06893	1.0921	1.1138	1.56624	3.25873	0.532467	4.16077	0.43203	0.939521	0.354099	1.67712	1.48078	0.987319	3.3012
Ghir_A01G010940	WeakCircadian	Night	6.9615	4.94099	2.39322	7.98379	0.861048	3.30482	3.79061	4.78873	7.1831	6.98987	16.6085	3.34961	6.99068	0.911894	2.84986	2.06957	4.64424	3.38054
Ghir_A01G010950	SignificantCircadian	Night	5.23952	18.1579	10.216	39.2252	4.25491	16.8121	16.1731	14.4668	10.4089	7.54023	15.7368	9.95487	17.0955	4.61015	10.6113	7.71789	18.821	8.77281
Ghir_A01G010980	WeakCircadian	Night	0.482859	0.681309	0.244767	0.251382	0	0.943818	0.773136	1.19289	0.287511	0.395543	0.592202	0.265294	0.20538	0.854104	0.476083	1.2019	0.429387	1.81701
Ghir_A01G011020	WeakCircadian	Light	0.930107	0.653874	1.9989	1.19729	4.40177	1.74047	4.91899	2.72571	4.90147	1.94478	1.46772	4.63432	2.07743	8.24089	4.32209	6.53517	3.09494	4.57341
Ghir_A01G011030	WeakCircadian	Light	22.515	20.3371	15.6446	23.3907	18.0496	17.9281	18.8178	15.8029	14.2621	24.4066	23.2588	24.0967	16.6049	24.5866	24.0029	26.4915	19.1202	21.6571
Ghir_A01G011040	WeakCircadian	Night	0	0	0.330005	25.9936	15.3583	120.954	48.7711	140.24	42.4187	0	0	0.0616032	0	0	0.144006	0.108685	0	0
Ghir_A01G011050	WeakCircadian	Night	5.09159	11.8386	5.52487	25.1726	5.03977	6.05458	5.80011	6.5394	10.0966	7.5304	17.0662	8.15503	10.9633	2.74526	5.50605	5.82824	11.4374	6.25906
Ghir_A01G011090	WeakCircadian	Light	1.09531	2.19993	2.11598	1.14908	2.10025	1.14306	1.69002	1.49061	2.38436	1.55009	0.97252	2.66098	1.43061	1.78167	1.50692	2.01883	6.24213	2.01044
Ghir_A01G011150	WeakCircadian	Night	4.88544	8.92283	3.73316	15.6791	5.84178	9.91984	9.44619	13.3337	9.45589	6.29495	11.4056	6.30595	7.38481	3.9685	6.4789	5.27266	9.45376	8.99574
Ghir_A01G011160	WeakCircadian	Night	7.79178	9.61449	6.66506	17.3564	7.17863	12.9346	10.0956	18.4456	10.8148	6.70866	12.7504	5.73749	8.05005	7.45204	6.32342	4.2893	7.43408	5.84636
Ghir_A01G011170	WeakCircadian	Night	4.214	8.52797	2.45168	4.12843	2.20389	6.53222	5.35068	6.83893	2.12189	5.60408	4.92054	3.35169	8.09918	2.93632	10.5604	6.35942	10.4099	5.77731
Ghir_A01G011250	SignificantCircadian	Night	0.538754	0.229638	0.117111	2.1352	0	0.520264	1.32437	0.593751	1.87975	0.623656	2.16969	0.411073	0.636942	0.333097	0.899147	0.454846	0.647123	1.8375
Ghir_A01G011270	SignificantCircadian	Night	14.0707	16.201	8.88686	30.6548	4.60606	13.1329	12.0605	14.3926	9.64479	15.0102	27.6217	14.0165	17.107	7.47478	10.1232	10.3571	13.8696	8.47435
Ghir_A01G011290	WeakCircadian	Night	1.66164	3.76796	1.63696	6.48525	2.74141	1.98258	2.64344	3.11623	5.77083	1.89264	3.82463	2.25886	3.22766	1.09426	1.80262	1.19132	2.17214	1.80325
Ghir_A01G011300	WeakCircadian	Night	37.9767	47.9158	24.04	65.8682	31.4729	39.512	37.5087	32.2307	29.0248	39.6734	49.5514	34.0115	45.3755	31.486	34.966	37.73	44.2714	34.0665
Ghir_A01G011310	SignificantCircadian	Light	48.3615	34.4055	44.5534	27.609	48.7526	29.1683	32.5154	26.1615	31.191	50.7212	36.4576	40.0142	32.7743	47.4897	42.4706	50.6011	44.6685	42.8386
Ghir_A01G011320	WeakCircadian	Light	1.42721	0.521364	2.34717	1.94241	3.65193	2.35454	3.91126	0.914049	2.42874	0.90718	0.71822	1.19711	0.755735	2.07592	0.742317	1.05882	0.66937	0.726953
Ghir_A01G011340	WeakCircadian	Night	2.55803	2.29899	2.42331	9.89571	2.53348	4.30995	4.35242	3.6583	2.70658	2.05738	4.09519	2.96296	3.36813	1.98381	3.55183	2.35775	3.43453	2.3648
Ghir_A01G011380	WeakCircadian	Light	1.56922	1.59279	1.73684	0.466979	1.97034	0.831263	1.79076	1.08935	1.15052	1.50605	1.57275	1.74889	1.26369	2.23959	1.69202	2.35726	2.2983	0.914928
Ghir_A01G011420	WeakCircadian	Night	5.66185	12.0068	5.30034	15.203	5.27977	7.08727	8.07073	7.94587	9.03672	6.17331	13.8686	6.13437	11.5912	3.48864	5.64951	4.47272	5.48261	6.83946
Ghir_A01G011460	WeakCircadian	Night	2.05289	2.44006	0.983885	3.15241	1.89835	1.08051	1.36899	1.65362	2.79995	1.92955	2.43726	1.31086	2.62398	1.26122	1.80145	1.2024	2.84202	2.33006
Ghir_A01G011480	WeakCircadian	Light	10.4242	10.7048	12.499	4.26849	10.9853	8.10106	10.1263	5.28236	5.59528	12.4389	7.70212	10.9451	9.463	11.1149	7.1977	9.85365	10.0957	9.36464
Ghir_A01G011530	WeakCircadian	Night	8.4149	12.6009	7.115	31.269	6.55733	16.1269	14.9331	28.289	19.2292	6.46431	19.5751	9.10467	13.3726	5.23473	9.96201	6.13081	11.1071	10.1264
Ghir_A01G011560	WeakCircadian	Night	16.4846	17.1788	14.9073	23.4027	12.5949	14.2313	14.2222	10.8902	12.7189	13.7254	16.2567	15.1987	15.1472	11.3154	12.0322	13.4938	14.0127	16.4765
Ghir_A01G011570	WeakCircadian	Night	9.63464	11.4766	7.04153	36.7376	12.4778	24.4163	21.2529	32.4441	24.4243	10.5157	24.4421	11.0106	15.7433	7.21763	16.5625	9.97121	18.1614	16.9271
Ghir_A01G011580	WeakCircadian	Light	0.443914	0	0.265555	0.801882	0	0.662923	0.426848	0.279916	0	0.177056	0.403189	0.642104	0.0972519	0.697988	0.521156	0.875405	0.594427	1.24015
Ghir_A01G011640	WeakCircadian	Night	9.94056	9.64012	4.50376	27.2827	7.27228	13.2232	12.5421	11.9526	11.7688	8.17594	16.8648	5.87156	10.8621	6.54007	13.199	11.5641	20.7244	14.0189
Ghir_A01G011650	WeakCircadian	Night	12.2114	13.7112	9.17913	23.6416	7.66227	17.4819	16.1021	20.9655	16.9163	13.7497	22.0778	11.2846	14.3782	11.6714	15.3442	14.7337	20.6121	16.0285
Ghir_A01G011760	WeakCircadian	Light	84.4273	63.9738	71.0368	74.4607	56.5129	38.5296	68.3189	57.181	91.0458	73.0816	93.6669	79.9154	62.2576	65.5198	49.8993	51.6564	42.1864	55.7
Ghir_A01G011770	WeakCircadian	Light	137.847	113.233	137.614	93.155	140.886	102.505	134.794	145.088	155.662	137.846	165.931	141.87	127.415	146.445	142.344	128.304	104.985	127.098
Ghir_A01G011830	WeakCircadian	Night	19.5144	24.3553	21.5557	44.8013	21.1109	29.5888	24.3872	27.3596	26.3468	22.9642	29.2447	22.8903	27.2903	19.6098	21.7952	24.091	29.9499	23.2549
Ghir_A01G011900	WeakCircadian	Night	13.1383	13.6855	10.7274	36.276	11.9434	27.5014	19.3887	19.5594	21.2846	18.145	24.6292	12.7573	19.7384	16.099	17.9123	12.0912	17.6407	24.7366
Ghir_A01G011910	WeakCircadian	Night	1.76872	6.71042	3.23993	8.61488	1.27459	2.97141	2.79082	1.98539	2.4326	3.64395	5.04724	2.6018	4.3837	0.547156	1.88306	1.64522	1.62989	1.79133
Ghir_A01G011920	WeakCircadian	Night	0.128097	0.848999	0.308746	1.32974	0	0.524923	0.388029	0.186227	0	0.158403	0.698831	0.288386	0.679998	0.0729117	0.216346	0.300953	0.654549	0.0683771
Ghir_A01G011960	WeakCircadian	Night	17.6341	27.2985	17.5488	41.7795	29.2139	44.0435	34.5851	46.6258	52.188	26.0633	31.1194	22.437	23.8361	23.6538	25.5071	27.1755	18.8137	37.6891
Ghir_A01G011970	WeakCircadian	Light	51.6528	46.1312	45.4841	37.629	45.3134	34.3495	44.7462	28.452	34.0651	55.5672	40.9897	48.53	37.9555	55.4068	40.9829	48.8276	47.5478	48.9564
Ghir_A01G012010	WeakCircadian	Night	20.9263	29.0361	16.6933	56.9644	14.5268	29.7981	28.9302	26.9903	23.8036	19.5749	32.7631	25.7867	33.7064	15.2489	21.3484	19.8838	30.5763	26.4952
Ghir_A01G012130	WeakCircadian	Light	27.4725	23.0546	21.9208	19.9189	22.7639	16.5506	22.8985	15.9726	11.9383	28.0785	23.7493	28.0584	21.1274	25.6364	22.8393	24.6636	16.0769	17.1819
Ghir_A01G012140	WeakCircadian	Light	12.156	11.5512	8.89346	15.8727	7.63766	10.4984	10.8879	12.1264	9.52722	14.7945	14.9123	11.7721	10.8014	10.8906	10.3732	10.6612	7.60211	8.81806
Ghir_A01G012170	WeakCircadian	Night	0.329492	0.242189	0.287453	1.28299	0.0536096	3.09944	2.04858	6.13283	2.24092	0	0.157573	0.391577	0.0378026	0.197927	0.255596	0.502292	0.110228	0.179074
Ghir_A01G012190	WeakCircadian	Night	0.56271	1.65875	0.892717	4.31459	0.475899	2.92808	1.58792	5.72628	2.15794	1.63277	2.50947	0.637759	1.93733	0.916529	1.76827	0.727179	4.28722	2.26039
Ghir_A01G012200	WeakCircadian	Night	7.16999	10.4527	7.6564	22.9976	6.33364	8.5533	8.60091	8.57321	13.5248	8.45534	15.0329	9.75112	11.2795	6.74042	7.77648	6.76951	7.71698	8.65025
Ghir_A01G012210	WeakCircadian	Night	1.05235	1.59219	1.13092	1.22812	0.867395	1.35614	0.792135	0.396126	0.225008	0.990501	0.932281	0.885729	1.26884	1.89611	0.911319	1.45182	1.06888	1.68189
Ghir_A01G012220	WeakCircadian	Light	1.13122	1.52677	1.22213	1.58829	1.41024	1.67098	2.43193	0.727897	0.468767	1.05679	0.982307	2.59247	0.868562	2.15711	1.22355	1.35529	0.75851	1.72538
Ghir_A01G012230	WeakCircadian	Night	0.818609	0.906743	0.329299	1.78371	1.1849	1.7004	1.21458	3.49923	0.894506	0.299885	1.30522	0.592191	0.680103	0.583681	1.28004	0.798316	0.605753	1.24071
Ghir_A01G012240	WeakCircadian	Night	16.0023	17.7789	15.9929	49.5384	26.5282	39.2505	36.2112	59.381	51.8099	14.679	25.0168	15.3841	18.0703	17.9879	21.4608	16.97	16.6406	24.8835
Ghir_A01G012250	WeakCircadian	Light	15.3894	19.5678	20.6762	18.4991	19.9272	17.299	18.9447	13.7043	15.5106	12.0893	13.1767	13.2049	11.9957	13.1925	13.6218	20.2518	17.1559	16.69
Ghir_A01G012290	WeakCircadian	Night	21.7724	23.0847	17.3257	27.2067	22.3624	20.0891	20.9006	22.1322	21.4133	19.6648	25.1922	21.0769	24.0534	21.1967	24.4597	19.5407	18.2362	20.6569
Ghir_A01G012310	WeakCircadian	Night	5.38921	9.92324	5.24168	16.8009	2.83334	5.57792	5.1902	4.13526	5.14747	7.00199	12.4217	7.32704	9.68279	3.03194	3.846	4.11328	7.2183	6.18655
Ghir_A01G012360	SignificantCircadian	Light	45.3564	49.457	52.2398	16.8159	62.3001	36.4423	38.7916	28.8445	15.6553	47.9106	45.6269	60.5715	66.2429	70.8335	82.98	71.288	61.5861	59.5676
Ghir_A01G012370	WeakCircadian	Night	111.84	112.747	122.66	37.2877	102.298	134.277	88.0398	113.599	59.5989	122.59	142.482	108.18	153.714	110.154	174.63	123.817	193.336	123.827
Ghir_A01G012380	SignificantCircadian	Night	76.6891	49.4954	69.5185	19.964	59.5821	46.3942	39.9166	38.2427	24.8345	62.3499	80.7562	57.026	70.4643	53.2901	76.6572	60.4429	71.1169	53.077
Ghir_A01G012390	WeakCircadian	Night	8.81754	10.4407	7.63354	19.0215	7.15438	13.2162	10.2382	11.3342	8.79064	7.97091	11.2079	11.1741	10.6103	9.49028	8.13824	6.97832	6.41284	7.26839
Ghir_A01G012400	SignificantCircadian	Light	36.092	18.5142	25.4551	4.38049	10.3411	3.86146	14.0711	6.03445	23.8222	29.087	12.9352	22.3831	14.8239	13.4844	6.13827	13.9194	10.2632	12.3683
Ghir_A01G012410	WeakCircadian	Light	9.25817	7.65407	8.02405	7.91058	9.14693	5.85294	10.6799	11.7998	11.3667	11.5865	12.0742	11.5182	9.07977	10.0402	10.0353	8.65278	7.088	6.28866
Ghir_A01G012430	WeakCircadian	Light	0.226783	0.642987	0.893861	0.984624	0.539391	1.01435	0.785138	3.04616	2.77702	1.5528	0.879733	2.79258	1.12679	2.44387	0.299491	0.911142	0.570265	0.80916
Ghir_A01G012470	WeakCircadian	Light	0.355223	0.386114	0.914582	1.55998	0.955535	0.500853	0.824787	0.558655	0.609132	0.0694804	0.155853	0.266947	0.178322	0.391095	0.0661799	0.119553	0	0.111375
Ghir_A01G012480	WeakCircadian	Night	2.74019	3.31776	2.56264	10.8661	1.94499	4.39197	3.37554	3.59302	4.48329	4.8385	8.02489	7.0789	5.80098	5.78165	3.98164	3.53069	4.99596	5.20704
Ghir_A01G012500	WeakCircadian	Light	20.8695	21.7311	15.5555	15.673	13.611	11.4034	14.658	8.71337	9.26383	37.9272	31.1479	39.0311	28.1231	33.6853	22.7665	29.2975	24.0244	29.533
Ghir_A01G012510	WeakCircadian	Night	15.0155	20.9381	16.8559	60.8041	42.3206	71.4772	63.1593	88.8467	77.7552	17.2898	34.1699	19.8969	26.0998	24.8227	35.933	31.3269	33.4834	39.5615
Ghir_A01G012520	WeakCircadian	Night	10.5435	10.3396	7.81159	22.9716	18.5589	27.5198	26.0438	71.0999	55.0693	7.48672	13.9309	8.32476	12.9014	11.6974	16.7919	14.6648	15.2523	17.3024
Ghir_A01G012530	WeakCircadian	Light	13.4605	10.5651	12.3716	7.53569	11.3763	11.5001	10.0229	6.48792	9.75292	17.7105	13.396	16.8418	12.2777	17.6032	11.3695	15.248	8.70562	13.072
Ghir_A01G012580	WeakCircadian	Night	0.659436	0.737114	0.165019	1.74413	0.158633	0.480541	0.190948	0.355193	0.562521	0.607015	0.838506	0.62257	0.301945	0.270756	0.750432	0.161009	0.418263	0.364339
Ghir_A01G012650	WeakCircadian	Night	0.156015	0.844194	0.234221	0.875974	0.21151	0.327747	0.257712	0.256118	1.97768	0.0833205	1.0811	0.289116	0.45342	0.301719	0.606761	0.0475626	0.59352	0.186836
Ghir_A01G012660	WeakCircadian	Night	19.6775	32.1578	14.6549	24.2615	13.2304	15.6392	14.521	10.0247	8.35061	16.3023	19.4716	15.0053	17.3184	13.1589	15.8496	14.2761	13.8885	13.8781
Ghir_A01G012680	WeakCircadian	Light	4.52553	1.12991	1.33323	2.22002	1.94746	0.477728	1.65045	0.752295	2.70678	3.89963	2.26894	2.71712	1.2043	2.57373	0.855861	1.81131	0.832697	1.47904
Ghir_A01G012710	WeakCircadian	Light	0.124075	0.0114819	0.286545	0	0.105755	0	0.314865	0.104862	0.675025	0.601807	0.21303	0.581924	0.107917	0.229471	0.0444002	0.369192	2.05217	0.25435
Ghir_A01G012720	WeakCircadian	Light	1.52372	1.57076	0.861047	0.701047	1.80491	0.489065	1.56166	1.01871	1.28629	1.80335	1.92545	1.64022	1.70122	1.85898	2.0747	1.72034	2.32938	3.3867
Ghir_A01G012730	WeakCircadian	Night	4.42952	6.73839	3.12762	26.396	3.30667	8.78449	7.82153	8.32827	10.0087	8.92986	18.3644	7.86274	13.4894	3.90094	8.43674	4.81855	14.467	7.35445
Ghir_A01G012740	WeakCircadian	Night	13.0578	11.9059	10.8296	19.7131	6.26928	13.5438	9.85401	11.4499	14.0392	12.781	15.4536	16.6512	14.4077	10.5123	10.2259	11.2353	17.6441	8.70098
Ghir_A01G012750	WeakCircadian	Night	13.204	15.2146	9.06709	36.4133	16.9625	32.1832	29.4101	48.3342	36.6235	16.5544	23.3712	16.7328	17.0558	16.7348	19.4407	17.3803	17.3507	18.1562
Ghir_A01G012820	WeakCircadian	Night	1.38	1.83899	0.72261	2.00729	0.979922	1.37916	1.75437	1.29798	1.60336	1.62791	2.12823	1.58663	2.30535	1.85356	2.15497	1.25737	1.97114	1.60732
Ghir_A01G012860	WeakCircadian	Light	5.68652	6.20809	4.87954	5.45281	5.81573	4.51043	5.16017	4.0056	3.53054	5.59335	5.37845	5.65371	4.67387	6.47304	4.00546	4.37282	3.08956	4.62768
Ghir_A01G012880	WeakCircadian	Light	4.2867	4.19239	4.42523	2.1227	4.40708	3.34259	2.26422	3.42355	1.7012	5.76567	3.99195	4.32955	3.71849	5.64503	5.17397	5.36757	3.14691	3.32368
Ghir_A01G012890	WeakCircadian	Night	9.28202	10.7106	8.85151	14.6081	9.90999	11.041	10.9971	14.2987	12.4383	6.69464	14.5269	9.56984	10.0019	9.16673	13.182	9.16444	11.8885	9.72017
Ghir_A01G012900	WeakCircadian	Night	4.1401	5.77718	3.45495	12.9238	3.13071	7.08583	5.76318	4.65657	4.47618	6.25024	7.38024	4.78437	6.78519	3.39528	3.97296	2.86532	4.75102	2.92417
Ghir_A01G012920	WeakCircadian	Night	8.39661	6.49633	3.81405	10.9357	5.62791	7.29774	7.42708	6.09162	9.73813	11.029	16.8427	6.96805	9.16932	7.09381	9.54298	9.23204	6.7498	8.35109
Ghir_A01G012940	WeakCircadian	Night	3.30525	4.83203	4.23204	7.16167	2.66295	6.41657	2.58522	3.12171	5.992	3.77159	6.87923	4.00844	4.48217	2.76403	3.47911	4.0298	3.33583	5.19851
Ghir_A01G012970	WeakCircadian	Night	0.381876	0.417091	0.11674	1.70196	0.137482	0.410865	0.303993	0.372954	0.0125005	0.18113	1.37211	0.440741	0.965919	0.437359	0.143502	0.0421283	0.372358	0.159731
Ghir_A01G012980	WeakCircadian	Light	4.90376	6.8701	5.1612	10.1731	5.05859	4.76255	3.80212	4.0665	3.06943	6.82047	7.65321	6.86315	5.3176	5.42956	4.65679	5.48829	3.9442	5.34259
Ghir_A01G012990	WeakCircadian	Night	7.75498	8.13772	8.00452	18.6328	11.0535	16.1628	16.7142	15.1744	19.1645	10.8688	12.6602	10.0441	11.2067	10.4401	12.2847	10.1152	11.9128	13.0709
Ghir_A01G013010	SignificantCircadian	Light	118.6	75.9565	94.4641	19.2188	99.7979	43.6039	106.425	47.0817	55.0788	134.494	81.0411	112.411	61.5002	101.914	74.0889	121.476	82.8128	94.3191
Ghir_A01G013020	WeakCircadian	Night	41.9356	51.1995	33.8253	46.9042	41.4208	31.9835	34.183	29.5148	28.7025	41.2973	45.2691	40.9692	46.5616	37.9332	41.6874	40.8706	41.5097	34.9129
Ghir_A01G013050	WeakCircadian	Night	4.52853	7.19012	5.65466	7.98895	5.94383	5.27919	7.46481	6.7625	8.79287	5.03786	6.49665	6.02331	7.12576	6.18615	6.22028	4.47428	5.56829	8.18076
Ghir_A01G013060	WeakCircadian	Night	1.72885	4.24799	6.07601	8.28069	3.35947	5.99551	2.75761	5.14237	2.52874	3.07542	8.21512	6.41093	6.91014	4.2384	1.5975	1.56561	3.92491	1.93051
Ghir_A01G013080	WeakCircadian	Night	54.8153	64.7333	50.0705	165.008	67.5008	65.299	66.5096	78.4081	81.9763	51.3392	122.529	56.268	84.1044	51.5222	70.4686	59.5589	101.84	76.6655
Ghir_A01G013130	WeakCircadian	Night	0	0	0.00532321	1.65258	0	0.177164	0.00563564	0.00581176	0.0125005	0	0.0332742	0.00544124	0.027032	0.0156477	0.022116	0	0	0.144701
Ghir_A01G013170	WeakCircadian	Night	3.71366	4.70935	3.60845	9.58328	3.8064	5.89964	4.79223	7.98642	6.73544	4.23479	8.14222	4.8586	4.82022	4.07821	4.22057	3.56846	4.64182	5.77025
Ghir_A01G013190	WeakCircadian	Night	4.80392	7.31255	3.74247	6.69142	2.8982	4.54087	3.79084	4.75269	3.13304	4.48796	10.2096	5.44453	5.5238	2.58355	6.67103	6.39283	8.63318	5.79998
Ghir_A01G013250	WeakCircadian	Night	11.3407	11.0419	7.0915	24.2178	6.61774	12.1616	9.91152	9.95669	13.932	10.7585	17.0865	11.9446	12.1298	5.38542	9.21696	7.76621	10.3652	10.2286
Ghir_A01G013280	WeakCircadian	Night	5.30852	6.98058	4.44529	18.2849	4.8344	6.1103	7.56133	7.99008	6.36225	5.59452	12.8099	8.08074	8.21023	3.35929	4.51598	4.46	8.15434	4.80811
Ghir_A01G013290	WeakCircadian	Night	0.31203	0.769094	0.600749	1.89902	0.666258	0.637544	0.944995	2.03229	1.18975	0.905933	2.08066	0.909032	1.01473	0.223965	0.662724	0.613668	1.14564	0.442141
Ghir_A01G013300	WeakCircadian	Night	1.02432	2.49078	0.765633	2.278	0.892736	1.90675	1.30275	0.972016	0.43758	0.85154	2.1248	0.936316	1.93305	1.11971	1.43838	0.619607	1.68431	1.02966
Ghir_A01G013310	WeakCircadian	Night	5.38129	5.73698	6.41876	15.4817	4.64063	8.30335	6.19149	11.1418	9.1072	5.21553	14.9866	5.86836	10.9576	3.86509	5.59536	4.10117	9.27988	5.9124
Ghir_A01G013320	WeakCircadian	Night	13.8469	15.8459	11.5555	31.7747	13.6464	23.3725	19.7183	28.7293	24.7603	19.151	30.5625	15.6425	18.7422	10.5649	17.9487	16.3656	25.8749	20.3693
Ghir_A01G013330	WeakCircadian	Night	0.417897	0.381309	0.372557	3.31453	1.47121	0.549358	0.562967	0.425335	1.72506	0.126509	0.648805	0.321033	0.41039	0.0625907	0.370486	0.16	0.264044	0.638556
Ghir_A01G013360	SignificantCircadian	Night	12.9546	19.0762	7.57226	37.3921	6.42606	14.6418	18.3575	19.2013	17.4188	17.9532	34.6157	16.0032	23.7207	9.82447	14.9467	12.5522	21.1895	12.9709
Ghir_A01G013370	WeakCircadian	Night	20.1626	31.1058	18.4521	45.7407	26.2186	36.8826	30.2834	43.7064	32.3194	24.0016	35.4659	23.2939	36.764	20.4443	33.1145	24.2567	34.5877	31.2267
Ghir_A01G013380	WeakCircadian	Night	4.9841	2.78104	2.69189	6.24369	1.56526	2.3434	2.288	1.47904	2.59539	4.35319	7.95115	3.24	11.0506	1.88491	1.92035	0.809249	1.62967	3.51726
Ghir_A01G013460	WeakCircadian	Night	9.87531	15.9989	13.1148	25.4369	16.2908	19.1258	14.6932	15.7584	15.809	8.68772	16.578	10.9479	15.4761	12.8058	13.3278	11.6942	19.9574	15.6478
Ghir_A01G013470	WeakCircadian	Night	5.44963	8.9386	6.15573	3.78185	7.13488	6.60916	6.6646	8.24703	12.8528	5.3482	5.99375	4.32436	9.31057	8.2667	11.0404	7.98666	5.26557	6.38346
Ghir_A01G013550	SignificantCircadian	Light	0.408069	0.184913	0.552806	0.0179266	0.799223	0	0.544698	0.16308	0	0.423733	1.22992	0.0924048	0.232386	0.156477	0.276871	0.116862	0	0.244679
Ghir_A01G013590	SignificantCircadian	Night	5.14985	6.18211	1.7757	9.26884	1.20235	2.23741	2.08154	3.03401	4.68208	1.84829	10.3422	2.96544	4.60048	0.687224	1.13467	0.984814	2.83109	1.9627
Ghir_A01G013600	WeakCircadian	Night	0.85515	0.880906	1.23233	2.80378	0.253813	1.18473	0.897984	1.40296	0.612523	0.673236	3.79446	1.6829	1.41834	0.249975	1.02478	1.62779	1.15186	1.05627
Ghir_A01G013630	WeakCircadian	Light	60.9559	55.3525	50.3738	56.3087	67.9216	57.9864	62.2535	71.96	65.5757	69.767	70.9533	66.7824	57.951	72.2336	64.2009	72.4429	64.4603	66.3125
Ghir_A01G013640	WeakCircadian	Night	1.65032	1.24753	0.30841	5.4705	0.727188	2.80397	2.01788	4.87331	4.07095	1.9352	4.19187	1.5427	3.65365	0.989247	2.00421	1.05243	2.33972	1.65519
Ghir_A01G013690	WeakCircadian	Light	12.692	13.545	13.7472	19.5271	12.372	11.7976	17.0606	14.699	17.1551	16.7639	17.8546	15.1199	12.9663	15.739	14.8492	16.3216	14.1215	18.9123
Ghir_A01G013730	WeakCircadian	Light	0.955035	0.862152	0.419978	1.7682	0.408458	0.599023	0.740053	0.314286	1.42725	3.10515	2.15979	1.96757	1.06877	1.62589	0.735568	1.73893	1.07732	1.85268
Ghir_A01G013750	WeakCircadian	Night	6.626	7.89353	5.30283	16.5841	5.40351	8.68796	8.74304	8.21857	9.81525	6.56618	13.4562	5.6204	9.80782	5.53863	6.67744	6.16801	11.2753	7.72254
Ghir_A01G013760	WeakCircadian	Night	3.89082	9.9753	3.46319	22.1874	1.94118	5.75191	5.39188	6.44203	6.8415	6.33856	14.5998	4.30598	10.0677	2.84339	7.54815	4.11569	5.49005	4.47223
Ghir_A01G013770	WeakCircadian	Night	1.13564	2.63051	0.297763	4.07196	0.933979	1.95641	1.04471	0.803325	0.873024	0.971708	3.09608	1.07821	1.93311	0.208248	1.12758	0.493222	0.308337	0.923275
Ghir_A01G013820	WeakCircadian	Night	1.23507	2.05007	1.91329	8.05204	1.16595	3.05674	2.81078	3.88303	2.47346	1.81526	3.4151	1.74881	2.04691	1.0987	1.51394	1.79384	2.18649	2.07281
Ghir_A01G013840	WeakCircadian	Night	6.29335	11.1352	6.63891	23.2235	6.63411	14.1048	9.06213	11.2175	10.121	7.12383	15.474	6.90001	11.2427	7.43701	11.3239	10.3044	11.9359	9.71768
Ghir_A01G013850	WeakCircadian	Night	8.61224	9.44586	9.8416	13.9099	9.87027	13.0522	8.92599	13.2964	12.4617	9.67357	10.1674	9.86433	11.7552	8.85952	10.3872	12.2626	11.3538	12.6113
Ghir_A01G013870	WeakCircadian	Night	0.200591	0.800265	0.143727	2.28978	0.872154	1.05152	0.134458	1.09474	0.235263	0.782199	0.853079	0.905014	1.04179	0.515348	0.469924	0.200226	0.837754	0.562047
Ghir_A01G013890	WeakCircadian	Night	8.99622	16.3188	10.1938	34.0438	8.23835	18.3743	18.9987	34.0738	33.3185	9.6747	22.9345	13.204	21.8488	7.613	11.8789	8.86805	19.2199	13.4792
Ghir_A01G013920	WeakCircadian	Light	2.27076	1.64767	1.30672	1.57511	1.71964	1.50984	3.2596	1.50261	2.31733	2.81312	2.38307	2.63519	1.55009	2.28142	2.09705	2.16728	0.612341	3.26796
Ghir_A01G013930	WeakCircadian	Light	117.673	91.6044	100.672	63.2458	92.1693	73.173	81.8815	61.3901	78.993	119.285	85.6481	108.336	85.2145	104.395	81.9289	103.028	97.2806	102.094
Ghir_A01G013940	WeakCircadian	Night	6.66502	7.63631	5.6461	28.2	5.47058	5.73188	8.99003	6.89412	11.7894	7.95352	19.9968	8.24773	11.8867	4.07737	6.7451	4.7322	9.04108	6.88807
Ghir_A01G013950	WeakCircadian	Night	1.67158	3.39025	1.58521	7.79712	0.423753	2.6696	1.40807	3.35348	1.69798	2.91781	4.14663	1.7854	3.71511	1.42246	1.84221	0.761234	2.64868	2.35735
Ghir_A01G014030	WeakCircadian	Night	1.72547	2.35527	1.12714	2.59392	0.437661	1.54971	0.841627	1.20496	1.91443	2.26849	4.37806	1.69567	3.52396	1.60927	2.40642	1.75148	4.26655	2.39341
Ghir_A01G014060	SignificantCircadian	Light	24.758	18.2534	31.1592	10.692	39.9006	19.9838	26.5287	24.5288	32.3553	20.8249	18.1365	24.3786	30.4014	36.7234	21.1644	16.6191	17.1965	20.6708
Ghir_A01G014090	WeakCircadian	Night	0.373263	0.347531	0.0638785	0.659082	0.125828	0.796951	0.224828	2.17337	0.81253	0.458174	0.669383	0.4696	0.927747	0.333291	0.359175	0.32269	0.823286	0.410262
Ghir_A01G014110	WeakCircadian	Night	4.37208	7.06649	3.16745	11.3469	2.18449	7.07988	7.20566	8.39475	7.48791	5.05931	9.72851	5.20298	7.21879	3.9311	7.7921	5.08056	5.74304	8.09893
Ghir_A01G014150	SignificantCircadian	Night	0.768353	0.390786	0.234087	2.99718	0	0.589489	0.921522	0.308849	0.392069	0.464145	1.26835	0.825645	0.852802	0.093886	0.484871	0.201455	0.220457	0.21394
Ghir_A01G014180	WeakCircadian	Light	36.0158	33.1092	38.8267	23.49	37.9647	30.4856	31.5192	37.8401	29.8083	33.2706	33.436	34.4133	33.7056	34.9385	36.2252	32.7145	34.9164	31.8649
Ghir_A01G014190	SignificantCircadian	Light	38.8758	27.4447	42.7528	11.9478	41.9801	17.9626	28.2396	13.3663	13.2462	50.4236	23.5687	39.0507	26.7865	35.6033	23.7101	32.124	31.1743	31.1033
Ghir_A01G014210	WeakCircadian	Night	0.679545	0.322563	0.45682	2.88662	0.909553	1.65014	0.450785	0.727997	0	0.69837	0.857092	0.976154	0.448219	1.40646	1.08133	0.468458	0.0661371	0.227924
Ghir_A01G014250	SignificantCircadian	Light	4.80954	4.50019	13.5888	7.15388	15.724	13.9209	17.2075	7.31066	9.51678	3.67598	2.62543	5.6596	5.37314	11.0108	6.13686	8.34392	3.72173	5.38854
Ghir_A01G014280	WeakCircadian	Light	53.4923	46.7616	52.9702	35.9759	42.8639	29.9654	36.6557	29.6402	27.5721	50.0675	42.7494	55.3914	46.7831	46.9578	39.2922	42.805	39.4881	34.5406
Ghir_A01G014290	WeakCircadian	Night	13.3716	18.4771	13.7326	23.1221	13.6689	17.8632	15.3396	22.2031	18.0849	13.6921	18.7586	13.7117	15.651	12.1059	15.3317	14.6327	17.6534	17.4109
Ghir_A01G014300	WeakCircadian	Night	5.58916	6.4703	4.77771	6.02563	3.25738	5.34525	2.52021	3.66902	1.58709	6.69633	5.83545	5.70695	7.02022	6.0689	5.34029	5.88888	6.62148	6.03572
Ghir_A01G014310	WeakCircadian	Night	3.38831	5.70195	3.57808	11.3527	1.84941	2.83472	5.09434	4.28073	3.36489	5.13431	11.2069	4.87348	6.74721	2.32898	3.01604	2.90336	5.33968	2.76176
Ghir_A01G014320	WeakCircadian	Night	2.40708	3.54706	1.8763	8.64165	1.67882	1.92429	3.25274	3.86011	1.46862	2.5	5.18405	1.9172	2.94129	2.19742	2.53744	1.65871	3.15996	3.06323
Ghir_A01G014340	WeakCircadian	Night	29.2452	29.2517	21.1669	72.9323	27.0633	48.7976	43.7765	48.5808	48.66	33.5094	48.3057	30.3792	32.6786	25.2055	32.1888	27.3713	43.9773	33.0912
Ghir_A01G014350	WeakCircadian	Night	28.5127	26.6901	16.6016	35.5891	21.3342	34.8114	31.1442	33.4544	29.6678	24.5814	36.55	22.5472	19.7384	19.1725	25.7539	26.5603	26.1278	27.7197
Ghir_A01G014370	WeakCircadian	Night	5.74872	5.19466	3.46476	11.7913	4.33498	3.88126	3.41611	4.05275	5.74218	7.60486	13.5239	4.28802	8.31889	8.03957	8.57711	7.71424	12.0848	7.54566
Ghir_A01G014410	WeakCircadian	Night	0.556962	2.05755	1.22218	5.72761	0.768614	2.03957	2.2136	2.20015	3.00794	0.797796	2.08066	0.855216	2.36514	1.6623	1.92834	1.38027	2.5258	2.28792
Ghir_A01G014430	WeakCircadian	Night	3.95584	3.40708	2.06327	6.69489	2.86344	8.03935	5.07315	4.96073	6.12865	3.46225	4.58076	2.71914	3.58979	2.21368	3.58776	3.46707	4.55687	3.78017
Ghir_A01G014450	SignificantCircadian	Light	188.4	130.441	178.782	78.2587	168.45	90.6686	117.709	73.5537	99.7749	185.275	111.018	171.437	119.497	182.538	118.717	149.194	111.611	138.063
Ghir_A01G014460	WeakCircadian	Night	4.96582	13.1325	12.2496	30.5621	4.71386	19.4649	14.7754	23.2892	62.4947	4.65059	15.0557	21.9959	16.3073	27.2811	20.9135	13.7629	17.0743	67.8706
Ghir_A01G014570	WeakCircadian	Night	3.65628	6.25735	4.70923	9.17248	1.2412	3.36125	3.4116	3.50569	2.87948	3.84036	8.61533	4.78777	6.30482	2.66355	3.59201	3.25955	4.26692	2.33378
Ghir_A01G014610	WeakCircadian	Night	1.16718	2.12003	1.90858	4.04846	1.21207	3.8932	1.83698	4.70687	4.18149	1.81447	3.79342	2.1176	2.73126	1.22945	1.00247	0.993949	2.6929	2.68115
Ghir_A01G014630	WeakCircadian	Night	7.61759	12.2366	8.34247	17.6237	8.74778	13.0439	11.5369	11.7424	15.0083	9.05128	12.158	10.7124	10.2787	8.0295	8.75822	9.36225	10.9451	11.2964
Ghir_A01G014640	WeakCircadian	Night	88.2304	104.356	81.1004	178.505	79.3324	86.9029	90.9145	72.6351	63.4547	83.1928	116.574	96.8117	99.7822	78.3227	84.3019	80.5678	81.1522	81.4684
Ghir_A01G014690	WeakCircadian	Night	0.92012	1.0528	0.611042	3.78103	0.283179	0.82349	1.06978	1.46171	2.40725	1.20635	2.52343	0.426685	1.42417	0.369788	0.686606	0.423975	1.47424	1.43426
Ghir_A01G014700	WeakCircadian	Night	4.2901	5.80654	3.21286	11.8651	2.36984	6.09123	4.37652	5.39754	2.87989	5.20049	9.38142	4.81853	5.8	3.27131	4.05537	4.07401	5.7069	4.91887
Ghir_A01G014710	WeakCircadian	Night	7.04236	10.0209	7.34575	15.2508	6.36949	8.65482	7.61159	13.2368	7.1304	7.87087	16.1188	8.13432	11.0129	6.41418	7.90457	6.58273	10.737	6.62777
Ghir_A01G014730	WeakCircadian	Light	23.0655	18.3077	24.9408	12.036	49.4559	34.615	44.6168	20.9244	20.9395	20.3374	16.7359	27.8861	17.9622	53.981	46.8093	41.4244	28.0547	40.2723
Ghir_A01G014750	WeakCircadian	Light	84.95	72.8456	78.077	35.584	62.246	44.1557	68.0978	40.7054	60.4233	64.8874	45.5345	70.0029	50.048	69.4907	62.3519	89.0994	70.3009	70.7434
Ghir_A01G014760	WeakCircadian	Light	0.553627	0.229638	0.861148	0.149661	0.55143	0.705652	1.00917	0.722461	1.24983	1.17774	0.358365	1.28313	0.896254	1.06268	0.475242	0.994285	1.23752	0.83611
Ghir_A01G014770	WeakCircadian	Night	2.79533	4.29934	4.11508	8.41571	2.76152	4.68302	3.60082	4.16763	3.85005	3.05624	6.54732	4.42334	5.08936	3.70239	4.66411	4.24057	5.84437	5.11254
Ghir_A01G014780	WeakCircadian	Light	6.22672	12.6206	7.75212	2.57759	5.97367	4.11709	5.64814	2.34772	4.34929	7.43492	5.79633	6.17419	7.95045	6.37699	4.58239	5.05836	5.36455	6.2196
Ghir_A01G014800	WeakCircadian	Night	12.3184	16.1311	13.3314	41.6555	24.1225	24.9483	19.9559	20.447	34.6134	14.2389	24.989	17.8103	22.0677	16.9528	17.1508	11.7869	18.4664	19.1232
Ghir_A01G014820	WeakCircadian	Night	5.4746	7.11548	6.15969	11.1116	7.6621	6.93639	9.68769	7.8624	12.5724	4.81105	10.2555	7.05655	8.6772	4.94319	7.08642	6.01597	6.44269	6.76009
Ghir_A01G014830	WeakCircadian	Night	10.0698	12.698	9.20426	30.9229	8.03058	12.6979	16.3564	19.2013	20.1585	12.8893	27.9482	12.8651	19.353	7.63679	11.9169	7.81203	24.1106	12.7774
Ghir_A01G014850	SignificantCircadian	Night	3.07784	10.0562	2.81908	19.1137	5.77426	24.7114	7.95024	30.4625	15.1252	4.01939	18.4958	2.93271	9.68881	0.952971	4.95685	1.68482	9.0889	4.55952
Ghir_A01G014870	WeakCircadian	Night	12.4392	15.1528	9.70237	27.6119	10.308	13.0648	10.0717	8.3825	14.4652	10.0298	16.9155	11.6688	15.5975	10.4045	11.2867	10.723	11.7108	10.8536
Ghir_A01G014900	WeakCircadian	Night	31.2226	42.9143	39.1278	63.6419	51.757	83.2972	63.7718	117.192	89.0014	36.9895	56.3094	35.9973	52.4275	41.0628	60.6832	40.6768	48.6141	53.4153
Ghir_A01G014910	WeakCircadian	Night	3.7602	4.38939	3.85701	8.39617	4.91943	5.02371	5.4765	9.45034	5.70784	4.4733	8.22559	5.33076	8.96021	3.35543	5.21667	4.35699	4.40202	3.05513
Ghir_A01G014940	WeakCircadian	Night	1.27592	1.65928	0.749664	8.69747	0.930646	2.19481	1.33564	1.39227	1.25225	1.82681	8.40244	1.03591	3.32747	0.65651	1.49763	1.30712	2.1419	1.68217
Ghir_A01G014960	WeakCircadian	Night	2.37888	3.5247	2.52469	7.41923	3.34718	7.82354	4.33399	6.59832	6.73535	4.65873	7.68958	2.29338	2.09052	2.04197	6.80615	4.24024	9.55472	5.34093
Ghir_A01G014990	WeakCircadian	Night	2.44349	3.21463	0.919804	2.94804	0.501808	1.10503	0.493479	0.419198	1.02482	4.14267	6.39943	1.92789	3.2299	0.416994	1.04214	0.384369	1.9542	1.01617
Ghir_A01G015000	WeakCircadian	Night	0.643013	1.67597	0.994397	2.34206	0.0437661	0.409813	1.14409	0.302212	0.731309	1.70871	3.7802	0.900689	1.58639	0	0.872154	0.572213	0.650146	1.08991
Ghir_A01G015050	WeakCircadian	Night	16.9648	23.2812	17.9183	61.047	26.8577	46.886	42.0454	61.5425	59.0799	18.9692	35.6319	21.1018	26.2329	18.4942	22.1781	21.2958	32.7964	31.3773
Ghir_A01G015080	SignificantCircadian	Light	1.93512	1.54726	3.87901	0.893321	4.54569	1.25095	3.11772	1.95663	1.90455	1.34552	1.56603	1.11334	1.35553	1.16733	0.581933	1.19569	1.991	1.36723
Ghir_A01G015090	WeakCircadian	Night	0.602116	0.321494	0.872165	1.94825	1.35557	1.36084	0.810138	1.71191	3.57718	0.734262	0.86516	0.367966	0.507273	0.29209	0.587336	0.214006	0	0.681738
Ghir_A01G015150	WeakCircadian	Light	33.8743	20.9898	19.5346	15.0389	14.0407	12.0762	18.7843	10.069	8.56787	31.4873	21.4803	25.543	19.4211	22.0502	20.3749	21.753	21.7076	22.4747
Ghir_A01G015160	WeakCircadian	Night	7.26339	8.60787	4.56697	22.9283	4.56158	10.2058	10.2183	10.9645	9.85465	8.55388	14.4965	6.74348	9.04316	2.9524	5.66887	5.01136	8.8532	6.31579
Ghir_A01G015210	WeakCircadian	Light	2.1156	2.65287	3.70459	1.28149	1.90514	2.28044	4.58912	2.31674	4.76155	3.59301	3.05038	3.92448	2.81281	2.95452	1.41187	2.40544	1.0307	3.87532
Ghir_A01G015220	WeakCircadian	Light	3.1969	3.0235	3.65073	6.10646	2.92994	5.39374	5.26082	4.8095	10.9165	3.12905	5.82539	4.28156	3.49735	4.65185	4.17982	4.46846	2.61346	5.03052
Ghir_A01G015250	WeakCircadian	Night	24.1918	27.1553	21.1891	62.2758	43.9432	66.6572	62.1871	127.287	89.9551	29.2917	44.4459	26.9456	31.0855	32.0483	45.0339	32.2044	39.4792	41.0666
Ghir_A01G015270	WeakCircadian	Night	20.6807	21.0008	19.2133	23.4697	13.0676	23.2968	18.921	21.6877	21.0595	17.6385	23.2229	16.7601	22.5607	17.1334	17.6225	11.828	16.2783	15.7744
Ghir_A01G015290	WeakCircadian	Night	226.096	280.953	240.409	323.595	258.689	283.932	264.452	259.032	246.612	200.301	169.621	244.352	270.346	267.475	244.803	251.489	207.436	227.398
Ghir_A01G015300	WeakCircadian	Night	0.176694	0.336049	0.382632	1.62978	0.370548	1.52448	0.736476	2.23622	1.75006	0.264082	1.54506	0.386847	0.668857	0.68775	1.06664	0.861741	1.00574	1.10718
Ghir_A01G015320	WeakCircadian	Night	8.0268	12.1079	7.04282	12.8244	7.52046	9.47273	7.23454	7.70937	6.63389	6.72291	9.82577	8.70544	9.04828	9.14061	7.79601	8.62258	7.90715	8.85483
Ghir_A01G015330	WeakCircadian	Light	2.76774	2.76956	3.60022	3.33079	4.68454	2.3107	3.96337	3.19699	2.62177	3.90354	3.4486	4.18992	3.54766	3.38176	4.3047	3.95826	4.05863	4.40037
Ghir_A01G015350	WeakCircadian	Night	10.2851	9.99426	11.2888	24.5359	21.4992	23.604	22.8437	31.9068	28.893	10.2466	19.6253	13.5344	14.9617	13.8451	19.6528	13.9812	20.3153	18.8528
Ghir_A01G015360	WeakCircadian	Night	6.48689	4.68432	4.94515	14.8799	5.67513	8.86576	8.5059	10.7107	10.4626	7.31823	11.1401	6.63946	8.87101	6.41383	5.65477	4.24168	4.49961	6.90873
Ghir_A01G015430	WeakCircadian	Light	5.09626	0.172229	3.92238	0.299391	5.7087	2.4861	2.55774	1.7931	0.668526	3.29386	1.02136	1.99836	0.977561	4.50215	3.38731	3.77446	1.56911	5.26103
Ghir_A01G015440	WeakCircadian	Light	4.13332	1.87517	3.12724	3.19905	4.29362	1.95731	3.19015	2.02755	0.694844	3.34989	3.16902	3.0776	2.21219	3.80097	2.12087	4.53792	2.71418	3.48501
Ghir_A01G015450	WeakCircadian	Night	2.94664	4.71496	1.86031	7.08081	2.42671	4.33694	4.05725	4.15352	4.9645	2.4083	6.33498	3.7061	4.58433	2.0943	3.40232	2.61698	5.6351	2.95044
Ghir_A01G015470	WeakCircadian	Night	4.5424	6.54681	3.73314	14.9733	4.47591	6.79579	6.1593	7.44208	7.42441	4.8017	11.8685	6.36942	8.62474	3.19338	6.05616	3.28986	8.97446	6.2537
Ghir_A01G015490	WeakCircadian	Night	5.29356	8.52257	4.67811	13.4882	4.92896	7.12776	6.78946	6.77956	7.25506	6.81071	11.7352	6.18347	8.6575	4.11486	6.23271	4.45588	6.12527	5.54553
Ghir_A01G015500	WeakCircadian	Night	4.21117	4.14966	4.59129	6.74714	2.60177	4.26088	3.27244	4.99625	2.65032	3.26409	6.03062	4.06708	4.3889	5.90611	6.02054	4.43767	2.76465	5.94212
Ghir_A01G015510	WeakCircadian	Night	0.882716	0.427036	0.669681	0.491256	0.634243	1.10011	0.681049	0.331646	1.73292	0.592156	0.570019	0.374734	0.382962	0.223937	0.424262	0.337984	0.437991	0.468814
Ghir_A01G015520	WeakCircadian	Night	12.0515	14.1385	12.8293	25.9189	12.1396	15.6714	14.7707	14.3307	9.732	12.5896	15.2633	10.85	12.4573	11.7167	11.115	11.3315	9.36521	13.4714
Ghir_A01G015530	WeakCircadian	Light	0.189447	0.484512	0.371682	1.07928	1.00467	0.844704	0.443024	0.326009	0.41217	0.373185	0.324861	0.858293	0.340329	0.375156	0.231293	0.402134	0.240285	0.315828
Ghir_A01G015570	WeakCircadian	Night	10.0442	18.03	11.1357	21.5414	15.8025	16.3641	17.6701	18.1103	24.972	9.74975	17.5776	11.4844	15.5483	10.0397	13.582	9.0724	14.0053	14.3628
Ghir_A01G015630	WeakCircadian	Night	8.94666	8.46683	7.63851	13.8447	11.4429	14.2946	13.0654	15.618	12.6397	7.14032	9.23888	7.21685	7.63842	5.35462	8.09733	7.32679	8.2859	9.49782
Ghir_A01G015640	WeakCircadian	Night	10.164	17.5067	9.66669	37.399	10.2039	15.4603	11.9803	15.3811	15.1162	7.29751	14.7366	7.59506	9.78942	6.44486	7.75716	5.46744	8.63424	5.66424
Ghir_A01G015680	WeakCircadian	Night	7.76402	9.62137	5.12044	16.8655	8.28984	15.9575	16.8827	26.7288	30.1401	8.0655	15.01	8.10218	13.6439	7.64369	9.86985	7.11894	13.3528	17.3059
Ghir_A01G015710	SignificantCircadian	Night	0.121779	0.252602	0.0851713	6.09311	1.99199	16.0346	4.62078	9.88599	8.39272	0.172243	0.691179	0.1577	0.464296	0.0832327	0.461746	0.441571	0.79983	0.208766
Ghir_A01G015720	SignificantCircadian	Night	103.504	180.492	94.6677	323.686	120.734	219.766	180.64	313.252	229.192	67.7672	248.167	72.9208	136.577	69.05	116.782	82.3694	114.282	120.116
Ghir_A01G015730	SignificantCircadian	Night	1.15206	1.51655	2.11928	11.1429	2.90184	21.1663	18.7293	63.9015	47.0087	1.65612	3.34163	4.75854	2.93709	1.835	3.15153	5.21254	6.21179	3.29254
Ghir_A01G015810	WeakCircadian	Night	26.4679	34.5294	19.4428	161.231	6.00233	13.603	13.3057	5.92927	27.5219	14.9847	56.0391	22.0977	53.5873	1.75226	2.54006	6.18431	17.0133	2.45471
Ghir_A01G015840	WeakCircadian	Night	0.55547	0.618425	0.351029	1.44956	0.394955	1.64797	0.72918	1.10759	0.321903	0.452202	2.23092	0.342702	0.632164	0.208442	0.629886	0.471822	0.435402	0.563957
Ghir_A01G015850	WeakCircadian	Night	1.10388	1.42918	0.9414	3.81818	0.846081	2.88522	1.72569	4.835	3.2463	1.86581	4.14422	0.707265	2.478	1.09412	1.82804	0.826445	1.9905	1.43087
Ghir_A01G015870	WeakCircadian	Night	0.359706	1.2713	1.29647	5.55633	1.69985	2.501	3.03236	4.0297	2.75416	1.29124	5.53607	1.02811	1.87289	0.390666	2.45606	0.570078	2.26145	1.65833
Ghir_A01G015890	WeakCircadian	Night	0.758357	1.20454	0.882744	1.15194	1.75602	1.36256	1.5203	3.1267	1.84489	0.691749	0.555445	0.669599	0.971199	0.291314	1.271	0.9962	1.50879	0.943604
Ghir_A01G015910	WeakCircadian	Night	1.33876	0.715888	0.626927	3.72831	2.03289	2.7635	0.797804	1.61266	1.06295	1.3535	5.27232	0.404728	1.1822	0.646299	1.45596	1.52246	1.56325	1.48933
Ghir_A01G015920	SignificantCircadian	Night	3.64846	6.62824	2.74774	12.7615	3.1085	14.5889	9.89034	16.2286	10.6287	3.02057	6.61712	4.07447	5.66337	1.80122	5.06821	2.84622	4.86612	5.14214
Ghir_A01G015930	SignificantCircadian	Light	80.8001	40.2078	57.901	18.3612	36.7053	26.6813	35.2944	31.2927	26.519	64.0798	41.1065	48.5502	41.5043	54.2245	56.1855	66.5241	41.5852	58.0459
Ghir_A01G015940	WeakCircadian	Light	31.6321	21.9811	25.6712	15.874	28.6408	25.5554	25.69	24.1187	24.1812	37.3978	24.4884	27.7557	19.8875	25.8773	29.1113	30.349	22.0547	27.6555
Ghir_A01G015950	WeakCircadian	Night	1.73735	2.07116	0.930602	3.55209	0.124364	1.02273	1.6566	1.3336	1.1095	1.23565	3.55072	1.00142	1.7437	0.354487	1.20869	0.737699	1.48725	0.890134
Ghir_A01G015960	WeakCircadian	Night	0.199325	0.497063	0.510119	1.47499	0.0317266	0.469805	0.523085	0.635059	0.352495	0.359855	1.28939	0.406362	0.474565	0.260518	0.594863	0.338152	0.532743	0.169403
Ghir_A01G015980	WeakCircadian	Night	0.962224	1.02724	0.637944	3.00712	0.344639	0.987105	2.53148	1.13692	0.814117	1.87514	3.02655	0.659428	1.39228	0.500033	0.657153	0.578152	1.38653	0.507838
Ghir_A01G016020	WeakCircadian	Night	0.783175	1.77724	0.638179	2.28828	0.459545	0.645316	0.246507	0.454419	0.86156	0.477107	0.364828	0.531203	0.5446	0.332931	0.298987	0.0750702	0.164738	0.316013
Ghir_A01G016040	WeakCircadian	Light	0.0206791	0.0114819	0.202114	0.167315	0.223916	0.12239	0.539494	1.34597	1.00956	0.525617	0.258771	0.264679	0.0592381	0.0104041	0.253746	0.128403	0.208426	0.0421351
Ghir_A01G016070	WeakCircadian	Night	3.587	5.06956	2.88665	13.6687	7.87005	16.7748	10.3871	10.925	9.2725	5.71525	10.3562	6.51803	6.50928	5.4098	9.93737	6.66006	6.87922	8.46163
Ghir_A01G016090	SignificantCircadian	Light	14.38	15.3637	13.2098	9.23929	13.8967	4.75729	8.26412	4.20693	6.06579	12.351	11.8391	17.02	15.3106	17.328	9.81927	16.5538	6.99841	14.5637
Ghir_A01G016100	WeakCircadian	Night	2.30643	3.55448	1.96118	4.84809	3.66767	3.85261	3.07572	2.99979	4.26609	2.5399	4.58374	2.58784	3.13123	2.08805	3.05691	1.73097	1.94076	4.49333
Ghir_A01G016130	WeakCircadian	Night	5.08027	3.58418	4.50737	6.4502	4.99631	7.3127	6.68377	7.18746	4.28922	2.37374	5.69451	3.82905	2.85995	4.65715	7.69966	6.29597	5.23925	7.23713
Ghir_A01G016200	WeakCircadian	Night	0	0	0	0.107696	0	0.5952	1.72251	8.91292	4.1141	0	0	0	0.0540112	0	0.0438957	0	0.0982985	0
Ghir_A01G016210	WeakCircadian	Night	27.079	25.9358	26.339	46.8399	33.8605	43.0197	40.1974	53.3208	37.4287	23.7599	39.1078	27.0802	28.0309	28.6857	34.811	27.8737	32.7448	32.1809
Ghir_A01G016260	SignificantCircadian	Light	111.22	98.23	122.061	49.6426	138.137	88.1486	137.608	68.3796	55.0735	130.835	80.2173	131.44	82.2727	155.994	134.007	131.454	65.6752	83.2061
Ghir_A01G016270	WeakCircadian	Night	7.10848	6.43692	2.06844	6.89014	1.45287	3.19401	1.47162	2.24238	0.443453	6.12461	11.3871	4.37322	6.41308	1.56756	2.33333	2.21551	2.12916	1.65639
Ghir_A01G016280	WeakCircadian	Light	4.53375	2.14113	4.20811	2.96648	2.09504	1.99047	3.42015	2.26631	1.56787	2.6586	2.53651	3.15874	2.00792	3.30304	2.33839	3.65312	2.16364	1.69206
Ghir_A01G016290	WeakCircadian	Night	2.62484	3.06555	2.96631	7.37003	1.54857	2.82203	2.35838	2.82439	2.03923	3.07836	6.5264	1.59853	3.77709	1.19813	2.29595	2.73574	2.33464	1.9287
Ghir_A01G016300	WeakCircadian	Light	17.6805	13.9774	16.8276	15.2958	17.6915	12.1453	15.301	10.4078	11.6218	21.9509	17.4727	20.6964	20.0793	19.7728	12.4945	17.7008	16.7512	17.0423
Ghir_A01G016350	WeakCircadian	Night	14.8674	9.66468	7.04868	11.2764	4.06753	6.54328	6.45176	7.19357	7.23034	12.5133	15.9306	7.89721	10.184	7.12401	7.93596	5.80679	6.42125	5.88557
Ghir_A01G016390	SignificantCircadian	Light	61.7902	13.1356	35.4388	4.78915	23.6293	8.54914	20.0017	6.36086	9.81731	41.8875	22.0844	25.8061	10.4543	17.5162	9.37613	23.6957	7.476	23.0424
Ghir_A01G016420	WeakCircadian	Night	30.8344	33.3592	31.0477	47.3478	27.7149	32.4223	30.6293	25.1337	24.4458	28.1571	38.2753	31.2166	34.078	30.1455	29.4142	34.1657	33.1968	31.5931
Ghir_A01G016450	WeakCircadian	Night	4.98102	6.82524	3.68442	14.4977	4.75071	7.84671	9.37614	9.77479	10.0987	5.24689	12.5003	5.82213	7.69143	2.57327	4.47351	2.85405	5.90985	7.03557
Ghir_A01G016460	WeakCircadian	Night	1.10072	1.35247	0.340349	2.19947	0.295421	0.961768	0.246906	0.756756	1.80092	0.747504	0.695922	0.85985	0.901296	0.166548	0.720369	0.500559	1.04648	0.45326
Ghir_A01G016470	WeakCircadian	Night	637.596	572.991	451.393	204.675	234.685	242.86	144.878	131.625	99.0255	472.965	326.951	415.719	542.224	235.645	288.594	263.894	329.426	248.889
Ghir_A01G016480	WeakCircadian	Night	55.8319	49.2133	51.9493	30.8447	61.1289	50.6049	43.7358	51.857	40.1336	60.2808	60.963	51.3595	62.4925	60.1751	83.7562	65.27	69.8367	57.2848
Ghir_A01G016490	SignificantCircadian	Light	41.5788	11.5741	56.6289	10.1056	86.2827	39.8466	56.9447	72.4333	89.2995	30.6816	19.1561	34.4008	23.8019	84.452	66.8375	57.8534	25.2721	89.8286
Ghir_A01G016500	WeakCircadian	Light	1.95326	0.766688	1.3117	0.83828	0.991942	0.766203	0.954805	0.232971	0	2.07237	0.625934	0.863656	0.982286	0.959142	0.376645	1.79058	0.65623	3.71916
Ghir_A01G016620	WeakCircadian	Night	7.64422	9.98539	8.37034	16.3954	6.35194	8.15279	10.0162	8.94564	9.49493	7.81102	12.542	10.2456	11.2991	7.58259	7.72442	7.05859	7.42459	7.22268
Ghir_A01G016630	WeakCircadian	Night	8.14265	8.87623	7.79379	15.5155	8.98373	11.6467	12.9275	11.9265	8.98191	7.32169	13.0829	9.10533	10.4511	6.13474	10.0221	6.47742	9.7267	9.2715
Ghir_A01G016640	WeakCircadian	Night	0.588098	0.404807	0.53148	1.23308	0.604674	0.727124	0.583982	0.722561	0	0.151413	0.622911	0.123206	0.405005	0.255468	0.676809	0.536243	0.263641	1.09791
Ghir_A01G016650	WeakCircadian	Light	236.362	224.106	229.349	99.0652	291.692	247.286	289.513	202.048	250.127	205.208	156.515	184.461	237.131	257.491	273.785	267.305	291.444	307.472
Ghir_A01G016690	WeakCircadian	Night	10.1928	9.95675	11.3098	21.4258	11.869	18.8861	12.5154	16.7655	11.9623	11.3488	14.9175	12.7678	12.9116	11.2223	12.4956	11.3716	12.0275	13.0844
Ghir_A01G016710	WeakCircadian	Night	4.27248	3.92003	1.85571	8.35756	3.39249	9.33046	4.90657	6.99495	4.74359	2.88826	8.00033	3.18693	2.6559	2.20321	8.28939	6.23178	10.408	5.71996
Ghir_A01G016730	WeakCircadian	Night	4.40384	6.08604	4.08361	7.63392	2.61001	3.68881	2.95793	3.27836	2.2825	2.79507	6.68596	3.49376	6.14762	2.61494	3.31902	3.71877	5.06492	4.27582
Ghir_A01G016780	WeakCircadian	Night	11.4586	18.4984	14.3914	18.0327	14.9956	13.4881	16.2309	11.4726	11.127	12.9225	23.034	17.4909	23.7383	19.2863	19.5859	18.3555	17.5915	10.7046
Ghir_A01G016800	WeakCircadian	Night	16.7281	17.4642	14.5139	44.8619	16.5169	17.4853	22.1123	25.5235	27.5428	15.6973	31.6645	17.4282	19.4901	16.844	21.4017	14.5983	15.5291	17.5003
Ghir_A01G016810	WeakCircadian	Night	1.52412	3.29793	1.8703	9.27393	2.45333	2.55818	2.33315	3.87318	2.62045	1.80969	4.21769	1.65521	2.72638	1.93807	2.05536	2.16818	2.06153	1.93378
Ghir_A01G016820	WeakCircadian	Light	25.502	34.1237	32.2684	30.5672	34.8667	39.5164	34.8428	20.4195	25.6378	28.9599	16.6717	29.5935	25.7479	36.8793	27.6031	32.9301	19.49	30.2328
Ghir_A01G016830	WeakCircadian	Light	50.5435	33.4579	47.329	26.3749	41.8125	35.3603	40.0181	36.1883	27.6957	54.6892	41.5055	49.4642	40.0061	54.357	48.8763	42.3776	35.33	44.5565
Ghir_A01G016850	WeakCircadian	Night	48.3078	45.2085	48.2837	62.1817	56.5784	65.8693	64.5541	108.223	81.4079	46.9139	68.8334	48.3382	59.25	50.6492	63.6606	62.5549	69.256	55.2823
Ghir_A01G016870	WeakCircadian	Light	0.554205	0.518423	0.892314	0.215256	1.65941	0.371485	0.219159	0.232871	0	0.395034	0.134702	0.410265	0.204958	1.3646	0.0385769	0.086275	0	0.147288
Ghir_A01G016890	SignificantCircadian	Light	68.7429	49.1059	65.2848	34.4194	57.2466	48.2302	45.4905	33.5176	23.2933	65.8768	47.1281	70.4756	48.93	69.0946	61.0617	72.2339	56.9592	62.302
Ghir_A01G016900	WeakCircadian	Night	2.4991	2.74574	1.67951	6.96284	1.7559	2.38778	2.80666	1.74661	1.38785	2.07439	3.22513	1.89136	2.21845	1.24557	3.0629	2.89093	3.83772	1.64043
Ghir_A01G016910	WeakCircadian	Night	8.36835	6.68485	3.28649	24.2888	5.28022	10.9547	12.1952	10.7534	7.28637	8.10218	18.9137	6.18088	7.61735	4.1024	14.3895	9.64073	18.0271	9.20183
Ghir_A01G016930	WeakCircadian	Night	4.03719	4.08926	3.34286	14.2957	5.05814	12.5825	10.6005	18.579	11.4838	3.4466	9.87777	4.43363	6.53945	4.29291	6.87287	4.90274	5.55814	6.53343
Ghir_A01G016950	WeakCircadian	Night	1.4244	1.46916	1.31696	4.98528	1.03575	3.16332	2.42982	3.65361	3.56644	1.47163	2.41478	2.34646	1.88744	2.05386	1.53208	1.65641	2.54974	2.06486
Ghir_A01G016960	WeakCircadian	Night	31.0125	48.7379	32.9407	50.101	43.2486	67.8448	34.7419	56.182	40.9361	26.9847	38.5579	29.0908	59.1181	41.0426	84.6884	48.661	55.2581	70.9817
Ghir_A01G016970	WeakCircadian	Night	9.42805	13.5495	7.59608	19.2344	8.8164	13.7146	9.96335	11.4621	11.4252	8.47641	15.3596	9.24622	13.1115	6.27043	13.1541	10.1992	11.1772	11.677
Ghir_A01G016980	WeakCircadian	Night	0.380385	1.04099	0.999417	1.24072	0.566764	1.06486	0.584181	0.606376	0.516729	0.386516	0.150651	0.33901	1.05744	0.354404	0.241931	0.0813454	1.34284	0.339298
Ghir_A01G017000	WeakCircadian	Night	1.209	3.07624	1.50367	8.11571	3.48613	5.60081	5.04116	6.33629	4.02679	4.91406	5.99506	3.37734	7.01866	5.57817	5.59088	3.90298	6.95766	8.19287
Ghir_A01G017030	WeakCircadian	Night	1.3861	1.69172	1.6	2.35985	2.07513	2.02379	2.46516	2.17157	1.57789	1.29494	3.89084	1.94967	2.30609	1.01599	2.79749	2.30062	2.92386	2.49231
Ghir_A01G017070	WeakCircadian	Night	2.24486	5.10581	2.63748	6.96861	2.04266	3.37983	3.33383	4.28697	4.84705	3.94576	7.42511	3.87076	3.7193	1.50547	3.99949	2.40521	3.54923	3.2626
Ghir_A01G017130	WeakCircadian	Night	4.23617	4.06382	1.82411	9.73599	3.18334	5.66617	4.48349	6.71889	5.7978	3.7665	9.99126	2.84113	4.68691	2.94726	6.80219	3.81424	11.3949	4.78205
Ghir_A01G017160	WeakCircadian	Night	8.84702	12.0343	8.16221	17.9809	8.62107	13.5384	10.6542	16.7322	11.8567	9.338	17.5051	8.47835	12.5132	10.5936	12.825	9.21299	18.1202	11.1471
Ghir_A01G017180	WeakCircadian	Night	7.27347	8.57677	8.42483	15.5032	7.78539	9.94325	9.7752	6.24971	9.53449	8.97548	13.7468	11.0557	10.7072	8.0944	7.23711	8.89793	7.17004	7.35688
Ghir_A01G017200	SignificantCircadian	Light	25.2515	13.1384	35.2277	12.9597	59.161	17.5317	44.6515	28.3892	45.5623	26.7131	18.7006	35.3601	19.4505	52.1217	26.2165	33.6141	17.1745	35.2647
Ghir_A01G017220	WeakCircadian	Light	14.5884	12.9771	15.2262	29.4414	17.6287	32.8098	25.8462	37.2132	23.8897	18.3368	17.4313	18.2978	17.1263	20.5055	18.1574	19.528	18.6755	20.1388
Ghir_A01G017230	WeakCircadian	Light	35.7087	54.5977	57.9273	27.7941	116.423	55.1009	84.7358	67.6212	77.0655	34.244	23.3489	48.3679	61.4811	98.3353	59.4037	53.5771	76.748	73.6794
Ghir_A01G017240	WeakCircadian	Light	0.468154	1.32924	3.16041	2.69649	3.38076	9.83548	6.76818	10.1012	9.85337	2.38289	1.23752	2.37803	1.58773	6.31793	2.86371	5.37306	6.22217	4.61933
Ghir_A01G017250	WeakCircadian	Light	3.55982	1.63125	4.13388	1.29365	3.7061	3.21668	3.29629	2.95355	2.38184	3.80832	1.00832	3.1975	1.66268	5.95304	2.24261	4.26578	1.71276	4.49284
Ghir_A01G017330	WeakCircadian	Night	2.73382	3.27337	1.57852	8.92386	2.77819	5.33038	6.29031	7.01684	8.30538	2.20139	6.17649	2.01551	3.70262	2.08898	4.42066	2.8419	4.29221	3.44904
Ghir_A01G017340	WeakCircadian	Night	2.12951	2.02096	2.11096	3.25743	2.90268	6.00382	6.84669	6.72861	4.12462	3.51551	8.20774	3.77057	5.13487	2.9064	3.67286	1.59446	3.77886	3.40918
Ghir_A01G017360	WeakCircadian	Night	8.53303	9.22403	5.71778	14.4188	3.46463	7.32735	5.72701	6.16291	5.55866	9.27455	13.8729	8.09625	9.28135	5.02789	7.22166	6.92949	7.78803	5.64946
Ghir_A01G017380	WeakCircadian	Night	2.88741	4.25843	3.15363	6.19623	2.87805	3.01541	2.63531	3.47826	4.81106	2.5564	5.12917	2.26367	3.96214	2.33815	2.75006	2.26	3.94766	3.50075
Ghir_A01G017420	WeakCircadian	Night	19.2603	15.991	6.57085	17.7511	8.53072	9.77594	10.5237	16.0042	13.9479	26.4094	40.1427	10.845	17.2154	6.72207	10.3653	9.99585	24.1441	13.394
Ghir_A01G017450	WeakCircadian	Night	49.2548	75.9715	49.0542	95.0992	41.1938	51.9434	53.4065	51.401	46.2552	58.309	90.4895	59.5163	72.5041	49.0198	62.9396	51.2492	66.6337	52.7209
Ghir_A01G017470	WeakCircadian	Night	16.6025	19.2484	17.9721	26.6652	15.4319	16.8544	14.4814	15.3223	11.093	18.7219	18.4538	19.3135	19.5	16.396	17.1678	19.2034	17.9871	17.3306
Ghir_A01G017500	WeakCircadian	Night	8.26891	7.86963	7.41098	9.81332	6.65918	9.05422	7.45801	8.66668	5.05368	8.40079	11.5426	8.9287	8.64919	10.943	10.4417	10.7832	7.10524	11.1419
Ghir_A01G017540	WeakCircadian	Light	0.155093	0	0.776078	0	0	0	0.0112049	0.0348706	0.486201	0.85075	0.234983	1.04191	0.259022	1.79591	0.275357	0.569301	0.602326	0.32359
Ghir_A01G017610	WeakCircadian	Light	23.3599	19.8468	17.1097	29.767	20.1435	19.8099	23.5253	22.0629	21.6529	21.3453	19.6551	25.621	16.6705	29.991	21.4095	27.2595	22.0888	24.6584
Ghir_A01G017620	WeakCircadian	Night	5.83026	7.66109	5.83103	13.3696	3.78475	6.08438	8.26469	6.0573	6.96541	7.12062	11.4432	5.54272	7.67646	4.69957	6.6041	5.85043	6.28457	6.28866
Ghir_A01G017670	WeakCircadian	Night	19.9061	25.4192	14.3397	58.1959	13.944	20.8169	28.5863	19.7727	25.1393	26.9175	42.7841	19.2684	26.8261	10.1951	15.3743	14.4108	21.765	19.1171
Ghir_A01G017690	WeakCircadian	Night	1.96006	3.64593	1.88169	6.86828	1.82342	3.84218	4.57519	5.12852	3.00938	1.71898	6.61934	2.71574	5.28492	1.38499	3.43543	1.92908	5.23967	1.85206
Ghir_A01G017700	WeakCircadian	Night	7.95422	8.18199	4.2112	12.0681	2.26047	2.81224	6.79841	6.12105	7.35013	7.69512	20.0359	6.1779	6.45693	2.53698	4.25042	2.12991	3.15916	4.77882
Ghir_A01G017710	WeakCircadian	Night	2.95589	5.00474	2.48864	7.98321	1.59848	3.09191	2.62341	3.86857	3.07689	3.56792	8.81145	4.37168	5.50812	2.45779	3.45092	1.46419	3.24097	3.18206
Ghir_A01G017730	WeakCircadian	Night	6.09495	7.03378	4.37029	11.974	3.22103	4.92651	8.15494	6.73066	6.6507	6.53925	11.8675	5.71645	7.90504	5.90278	6.60521	5.4404	7.3196	6.37792
Ghir_A01G017740	WeakCircadian	Light	1.91961	1.70073	4.55161	4.92539	6.42725	3.23126	4.40042	4.52685	6.91886	1.57708	0.997683	4.02161	3.73939	4.795	1.82819	1.85305	2.32566	5.62174
Ghir_A01G017820	WeakCircadian	Night	1.05361	2.1699	0.807983	1.99354	1.32393	1.59751	1.28008	2.32377	1.49632	1.3081	2.43703	1.88857	1.38668	0.999955	0.964318	0.323583	0.691113	0.888779
Ghir_A01G017830	WeakCircadian	Light	16.3544	43.2149	20.5034	7.39857	9.9562	7.40344	9.03641	4.71175	6.49895	7.87958	10.409	9.37963	16.525	7.54112	7.20579	9.19991	7.04115	8.14072
Ghir_A01G017840	WeakCircadian	Light	3.73134	2.77837	5.74827	2.06739	4.05684	3.48725	4.5426	3.05823	1.79467	5.36064	2.59816	3.95155	2.34236	4.08588	2.90952	4.70519	1.86068	6.13216
Ghir_A01G017850	WeakCircadian	Night	5.60048	5.39861	4.22022	12.5994	3.32177	7.70321	6.01058	6.7251	5.92284	6.30812	10.3137	4.74914	8.67089	4.41697	7.15857	5.29194	6.53926	5.47395
Ghir_A01G017870	SignificantCircadian	Night	4.20487	9.64233	4.90435	32.1664	2.47908	22.5001	17.9221	71.8474	50.4293	3.15393	11.8329	4.593	8.941	1.09896	3.86387	3.56683	10.5257	3.52231
Ghir_A01G017900	WeakCircadian	Night	4.70346	5.23719	5.16623	17.3074	6.09235	7.75067	5.88328	7.26637	7.45179	6.70165	8.6149	5.42597	6.73902	5.19315	6.84903	6.07267	5.181	5.03856
Ghir_A01G017910	WeakCircadian	Night	0.07479	0.126301	0	1.33039	0.131298	0.0241773	0	0.302812	0.31603	0.1603	0.440591	0	0.0646234	0	0.0557105	0	0.121251	0.17008
Ghir_A01G017920	WeakCircadian	Night	2.87879	1.46736	1.45026	2.46697	1.10575	3.87278	1.38865	2.66173	1.88286	2.60228	3.221	2.64138	1.81286	2.57223	3.10173	2.59926	1.80857	2.06745
Ghir_A01G017950	WeakCircadian	Night	1.5521	1.4753	1.2114	10.1343	1.6907	2.19091	2.07987	5.71258	2.77384	1.45029	3.91447	1.21313	1.50062	0.932703	1.08741	1.07647	2.56009	1.98968
Ghir_A01G017990	SignificantCircadian	Night	112.634	241.994	97.2697	342.405	96.9051	254.112	223.194	486.611	391.812	137.683	360.49	119.416	274.549	102.483	151.81	119.723	347.729	214.102
Ghir_A01G018010	WeakCircadian	Light	0.420134	0	0.106464	0.0956769	0.207889	0.962177	0.721296	1.04867	6.89797	0.637127	0.369685	0.343932	0.302368	0.620026	0.332077	0.831931	0.472773	2.50568
Ghir_A01G018020	WeakCircadian	Night	3.51811	2.80801	2.5082	3.4829	1.39771	2.23711	1.63917	2.47486	0.544148	2.84448	3.00403	3.53513	2.55806	3.21909	3.04238	3.87154	2.9841	2.61431
Ghir_A01G018040	WeakCircadian	Light	2.5907	3.66154	4.12816	2.95983	3.6721	3.52629	4.22747	2.17795	3.08655	3.69283	3.50452	3.84632	2.84071	2.85981	2.75462	4.37904	2.94966	2.50352
Ghir_A01G018050	WeakCircadian	Night	3.90929	2.93325	4.15939	6.09946	3.99306	5.38554	5.14373	8.65483	6.26481	3.97573	4.70792	4.14368	4.36042	4.30782	4.44686	5.57406	4.64872	5.05765
Ghir_A01G018060	SignificantCircadian	Light	32.8757	27.7963	29.8419	23.2451	32.8323	18.6027	27.0942	20.4063	15.0845	32.9265	29.8685	35.6919	23.4191	40.2239	30.3958	37.1297	24.3356	32.8516
Ghir_A01G018110	WeakCircadian	Light	1.50763	3.58798	5.39134	2.6562	3.74389	2.49785	5.54882	2.79615	4.92572	2.72633	0.984944	3.89937	2.80431	2.92704	3.1957	2.36404	1.95693	3.83796
Ghir_A01G018190	WeakCircadian	Night	2.85382	3.599	0.894299	6.44655	2.07808	3.50271	2.516	3.75046	4.36405	2.46804	5.93478	1.44289	2.48293	1.8322	3.28455	1.92538	3.79329	3.2943
Ghir_A01G018200	WeakCircadian	Night	4.23697	3.23445	2.32328	21.3348	3.58146	5.50653	7.59882	5.06595	5.10708	3.68266	12.3077	3.70627	5.47607	3.92703	4.96724	3.38503	10.6717	5.22053
Ghir_A01G018210	WeakCircadian	Night	2.08356	1.85114	1.74221	2.61249	0.558018	1.66497	0.995782	1.50244	0.987537	1.0111	2.02149	1.24493	1.08492	0.385339	0.297641	0.294898	0.843921	0.703298
Ghir_A01G018220	WeakCircadian	Night	2.00118	1.7271	2.09455	3.25276	1.9175	2.86607	1.60244	2.23001	0.965709	3.90387	3.34534	2.91846	2.82276	2.32389	2.8512	3.24358	3.34856	3.15532
Ghir_A01G018240	WeakCircadian	Night	1.12565	1.84579	1.4655	4.07862	1.12584	2.34168	2.88556	2.1484	1.26026	1.53463	2.84749	1.54677	2.2082	1.23892	2.31771	0.871264	1.25997	1.33582
Ghir_A01G018260	WeakCircadian	Night	1.84494	0.994589	2.11557	6.85377	4.27386	7.15134	3.49157	8.19537	5.22473	1.25019	2.81169	1.40171	1.91244	2.12908	3.10417	1.41641	4.17225	4.06757
Ghir_A01G018280	WeakCircadian	Light	0.438518	0.0459276	0.563082	1.34329	1.79616	1.67176	3.2019	4.29789	4.60429	0.57237	0.488553	0.645566	0.199599	0.697794	0.330731	1.37065	0.844425	2.84569
Ghir_A01G018300	WeakCircadian	Night	1.13495	1.07022	0.212726	2.71862	0.46882	1.70747	0.977148	1.10624	1.1095	1.2245	0.818386	0.687865	1.35501	0.552413	0.603881	0.484476	2.20716	1.5776
Ghir_A01G018330	WeakCircadian	Light	1.30659	0.864485	1.36697	0.2578	0.206059	0.0480541	0.319339	0.337833	0.00625023	1.68576	1.20647	2.49572	0.842163	2.6681	0.440975	0.839435	1.43603	0.843163
Ghir_A01G018350	WeakCircadian	Night	0.122583	1.00133	0.399072	2.14104	0.222086	0.22743	0	0.483127	0.447976	0.48192	2.31117	0.337164	1.32689	0.385062	0.609452	0.396751	0.218441	0.334124
Ghir_A01G018470	WeakCircadian	Light	8.63704	6.61416	9.53997	2.21944	8.01196	4.01937	7.25621	4.93353	10.8402	6.33617	5.00487	5.9947	4.60986	8.36988	3.64181	8.5204	5.79631	8.28357
Ghir_A01G018480	SignificantCircadian	Light	13.3047	17.4037	20.1278	13.2519	20.2277	9.88323	10.872	9.94942	4.99483	17.5956	16.0688	18.0041	21.6506	14.1833	15.0728	14.9239	16.532	11.9414
Ghir_A01G018500	SignificantCircadian	Light	3.31615	1.22189	3.69807	1.40216	4.9953	4.76466	4.63553	4.11177	10.3355	2.05798	0.986133	3.36582	1.55608	8.65258	3.47846	5.62805	3.77734	6.39048
Ghir_A01G018520	WeakCircadian	Night	3.8571	3.29253	3.72106	3.93728	3.91838	4.88185	3.5274	5.88843	5.48081	2.63621	3.42114	4.94037	3.92347	3.70307	5.77405	4.16152	4.66097	4.87119
Ghir_A01G018540	WeakCircadian	Night	10.9124	11.6987	10.7051	26.3501	10.7838	12.6718	13.3999	18.1784	13.7835	10.7318	24.2377	14.516	15.9437	10.4234	13.7423	9.84347	18.6334	13.0465
Ghir_A01G018570	WeakCircadian	Night	2.27525	3.54973	1.16989	4.43735	1.17537	4.03592	3.09328	4.57716	3.34347	1.59513	2.64612	1.91209	1.96573	2.30186	2.12196	1.96818	2.63671	3.04395
Ghir_A01G018580	WeakCircadian	Night	1.56049	2.34981	1.82974	4.00277	1.05688	1.0019	1.40513	2.05476	0.970955	2.24511	3.66652	1.31291	1.94924	1.10477	1.52111	1.36997	1.82689	1.64783
Ghir_A01G018610	WeakCircadian	Night	6.44376	6.31635	3.70986	13.6769	2.17573	5.33115	4.08811	7.02513	9.38378	6.73674	16.9045	5.02615	7.74702	1.77044	3.84092	3.59893	6.24094	5.12683
Ghir_A01G018620	WeakCircadian	Night	8.17087	13.0504	6.83639	17.1359	6.86411	13.5616	10.4269	9.4691	13.521	9.05291	19.0661	8.16428	12.4696	6.00344	10.6265	8.30724	8.30478	11.7728
Ghir_A01G018630	WeakCircadian	Night	10.8518	16.7491	12.2059	53.7064	21.7569	59.9334	42.9201	70.9048	47.4772	14.4114	28.7766	14.6853	18.9987	15.6597	21.1012	16.4423	24.6051	21.0012
Ghir_A01G018640	WeakCircadian	Night	3.71781	3.74806	2.23211	12.6167	3.03706	4.44945	2.38211	4.59412	3.86171	6.55476	11.2938	4.40133	3.83873	2.27584	6.68777	3.38923	12.3196	6.92604
Ghir_A01G018650	WeakCircadian	Night	0.611073	0.63645	0.515678	2.5509	0.724423	1.47808	0.493413	0.861693	0.996333	0.978838	2.41542	0.632626	0.604102	0.271102	0.735316	0.33832	0.71457	0.664028
Ghir_A01G018660	WeakCircadian	Night	7.57965	7.83626	6.05317	9.93899	3.95835	5.31601	6.10615	5.17704	6.63804	8.97632	10.9998	8.20337	10.3273	7.20413	9.53977	7.52247	11.4087	6.22656
Ghir_A01G018670	WeakCircadian	Night	3.37814	4.79214	3.49641	7.64281	6.17555	6.87852	4.32503	4.64149	6.30738	2.93086	5.40893	3.09566	4.29157	4.30023	5.00085	5.28374	6.98599	4.54821
Ghir_A01G018680	WeakCircadian	Light	33.9923	34.8678	49.3352	34.5997	57.7554	58.9279	56.7216	41.6873	77.3476	34.8898	26.6983	39.4276	32.863	51.0053	37.7052	39.1628	43.6803	47.3868
Ghir_A01G018710	WeakCircadian	Night	40.8987	55.3363	35.3062	86.9148	33.3943	49.1545	40.4084	43.7837	38.7362	34.8107	67.4887	41.8348	59.1627	28.7412	42.2234	28.4147	44.4365	34.8793
Ghir_A01G018740	WeakCircadian	Night	41.8539	56.9581	34.3933	43.7569	28.4314	52.7709	43.5137	39.6229	29.7886	64.3785	52.8889	65.0913	63.834	44.9923	62.2472	49.2334	56.7052	65.034
Ghir_A01G018790	WeakCircadian	Night	8.56057	8.78791	8.74428	25.7075	11.833	24.9003	21.891	29.4345	18.3823	7.02231	14.409	7.54896	9.20445	7.98359	12.3352	8.0878	11.9753	12.6776
Ghir_A01G018820	WeakCircadian	Night	1.82961	4.34672	0.87129	6.11128	1.01637	5.04446	3.376	16.541	8.55309	3.41074	5.6936	2.10447	4.66849	0.641125	1.66528	1.21702	1.71503	2.22663
Ghir_A01G018840	WeakCircadian	Night	20.0765	21.3181	15.947	28.8695	17.7135	19.0717	22.2357	19.7116	17.4703	19.6931	24.475	16.8013	21.4441	14.7626	17.863	15.2808	18.1196	14.1363
Ghir_A01G018850	SignificantCircadian	Light	31.8194	10.1746	17.044	7.98233	17.1715	9.6989	20.4406	12.0317	18.0015	22.5754	6.03796	16.0536	6.77437	12.9344	6.05527	12.2195	9.08504	16.0876
Ghir_A01G018860	WeakCircadian	Night	35.0438	35.9594	27.664	89.5614	55.7174	91.5011	84.2323	126.501	116.388	50.8495	51.3514	37.8638	40.109	46.2352	47.2709	50.0628	51.5053	62.5912
Ghir_A01G018920	WeakCircadian	Night	0.962969	0.252602	0.532119	4.10453	0.417589	1.38333	1.48382	1.38685	1.46504	0.701654	3.49606	0.451123	1.71207	0.761354	3.37337	1.22241	3.8535	1.9424
Ghir_A01G019000	WeakCircadian	Night	7.99532	11.1255	7.95829	22.3251	9.1899	11.2902	10.8671	14.0184	9.52104	7.51136	15.7928	6.75021	11.9164	6.68697	8.33301	8.33221	7.90917	8.57294
Ghir_A01G019010	WeakCircadian	Night	4.16619	6.34159	4.00144	11.7853	3.95464	9.38974	5.49937	13.656	8.71865	2.9852	7.70173	5.17173	6.17689	4.88774	3.07716	3.16498	6.32937	5.82573
Ghir_A01G019020	WeakCircadian	Night	14.0401	16.2992	13.2933	29.7423	11.3099	17.4192	14.5146	16.8042	13.1439	13.5991	28.2609	16.4831	23.311	13.157	16.5589	12.7806	21.4956	15.0794
Ghir_A01G019050	WeakCircadian	Night	9.83765	12.9658	8.34595	12.2187	4.91375	7.08207	5.73218	6.82027	3.74735	9.84784	13.3222	10.0617	8.71745	10.0363	6.88505	8.40245	5.43395	8.34755
Ghir_A01G019060	WeakCircadian	Night	1.10938	1.19866	1.64669	3.01825	3.01173	5.14943	4.08284	11.1165	5.67767	1.86978	2.66559	2.23427	1.38117	2.60975	2.67589	2.50072	2.37106	2.75433
Ghir_A01G019070	WeakCircadian	Night	35.3974	38.6451	33.1248	63.2445	33.9204	46.6436	45.9524	54.476	47.0981	34.7675	44.2468	36.6371	35.9595	30.7183	35.8414	37.5438	40.7263	35.9515
Ghir_A01G019090	WeakCircadian	Light	1.22409	0.695063	1.16417	0.10756	0.285539	0.171345	0.191612	0.139633	0	0.980315	0.513874	1.91235	0.442966	0.542452	0.275357	0.680445	2.08964	0.690855
Ghir_A01G019120	SignificantCircadian	Night	12.3015	17.8122	6.23247	31.1779	4.45941	12.9022	14.8277	33.2324	25.0719	12.9216	30.8314	9.92693	20.3365	4.54388	11.1457	8.47254	29.3013	17.9147
Ghir_A01G019140	WeakCircadian	Light	5.3329	4.96455	4.98002	8.77808	3.69065	8.4505	6.12007	5.85269	7.10298	5.09563	6.51608	6.36976	5.24065	6.66245	5.27823	5.77798	5.70245	7.65805
Ghir_A01G019170	WeakCircadian	Night	0.992949	2.11496	1.03119	8.70472	2.42211	6.49477	2.58204	6.57049	2.95165	1.26067	2.28382	0.88746	2.40646	1.93693	2.50416	1.50588	1.60399	2.48788
Ghir_A01G019180	WeakCircadian	Night	14.3966	16.5675	12.6182	35.6231	32.6489	45.4498	40.9529	83.659	52.1306	20.9603	24.7254	18.5351	17.605	24.1908	28.0995	25.071	28.1328	31.3195
Ghir_A01G019210	WeakCircadian	Night	13.8279	15.8592	16.2727	30.3818	21.0689	26.2076	21.84	35.9959	25.1791	18.7657	29.0532	17.5911	18.7813	18.8513	22.9535	18.4419	21.1699	21.2075
Ghir_A01G019240	WeakCircadian	Night	36.7047	55.1773	35.6047	79.12	33.5874	43.5244	41.308	48.0311	44.0211	40.1351	61.5248	40.1499	48.7629	33.2863	43.877	34.4937	45.0147	45.9415
Ghir_A01G019280	WeakCircadian	Light	15.5093	11.17	15.1264	9.35379	13.2393	9.27077	15.0069	12.411	13.7373	14.269	13.2679	15.4757	10.6302	14.5219	9.6522	16.4382	11.4424	17.1776
Ghir_A01G019290	WeakCircadian	Night	3.50883	3.88852	1.80241	13.9116	1.76837	6.44769	5.68182	7.17433	4.57169	4.38132	8.34019	2.10768	4.77215	2.49914	6.57952	4.68571	10.5019	5.33566
Ghir_A01G019330	SignificantCircadian	Night	9.0721	9.1024	5.47164	19.1042	5.11224	23.8934	23.8389	32.3057	36.6135	9.05785	14.8037	5.62439	8.81236	4.9955	10.4935	13.1494	17.542	21.5182
Ghir_A01G019370	WeakCircadian	Night	21.5637	23.4842	25.8124	38.2774	35.2826	31.561	25.2093	31.3674	32.0082	23.4527	25.0443	23.3506	32.812	25.5707	34.1819	21.7159	25.6391	28.9592
Ghir_A01G019460	WeakCircadian	Night	8.95206	8.18045	10.9359	7.30518	6.99206	11.6428	10.8431	23.1861	38.4329	6.49199	8.33165	8.08229	11.1031	5.24731	6.74573	4.60774	4.98999	7.42344
Ghir_A01G019470	WeakCircadian	Night	2.64948	4.89226	2.07193	12.4696	0.296115	3.79359	2.46124	1.50938	2.68327	2.75816	6.97812	3.13902	5.38103	0.891128	1.43855	2.34129	2.21432	3.32365
Ghir_A01G019500	SignificantCircadian	Night	10.7359	12.0492	6.10529	26.6532	4.47588	14.5656	13.9308	27.3815	25.2802	11.3663	26.4922	9.10415	14.4941	4.41635	9.52221	6.23482	19.4326	10.1012
Ghir_A01G019510	WeakCircadian	Night	15.6717	16.8074	16.0096	23.0338	17.0622	16.6514	17.2233	17.9273	15.389	16.4924	21.5641	16.0264	17.9833	17.4279	22.614	18.8494	19.2784	21.0229
Ghir_A01G019520	WeakCircadian	Night	0.763988	2.55434	1.64258	3.12358	1.30965	2.05928	1.1994	1.01911	1.06937	1.14511	2.17512	0.991574	1.65814	0.712791	1.37145	0.996304	0.625883	1.61065
Ghir_A01G019560	SignificantCircadian	Light	60.6041	30.4424	44.8172	14.9379	50.6505	36.3448	62.8175	31.5669	78.8816	47.918	27.4084	36.2595	26.0273	24.9993	24.7442	31.6427	15.8593	49.7269
Ghir_A01G019570	SignificantCircadian	Light	883.836	543.696	577.288	166.765	387.199	211.442	352.231	221.557	411.726	694.062	411.133	480.897	435.549	327.792	208.987	388.852	446.399	458.36
Ghir_A01G019600	WeakCircadian	Night	0.397964	0.392657	0.340281	1.12155	0.105755	0.365365	0.0225426	0.279265	0	0.230035	1.35314	0.519898	0.777223	0.135364	0.354529	0.366164	0.0551142	0.548064
Ghir_A01G019620	WeakCircadian	Night	0.183473	0.623765	0.202013	1.3911	0	0.914724	0.403774	1.21155	0.903898	0.385357	0.975271	0.406766	0.647607	0.135613	0.268945	0.200446	0.437688	0.499214
Ghir_A01G019780	WeakCircadian	Light	109.582	98.4784	102.448	85.2744	91.0198	71.678	77.3268	59.1778	60.9513	104.899	96.0755	98.2381	103.149	84.1586	86.3143	85.9044	79.1456	73.4004
Ghir_A01G019790	WeakCircadian	Light	15.3146	13.6402	8.43703	2.63565	3.46962	1.51254	1.98618	1.09993	2.41395	12.6752	6.18426	10.2099	11.5312	2.82998	1.33127	3.56076	8.98262	3.12021
Ghir_A01G019810	WeakCircadian	Night	0.671216	1.39693	0.791425	1.42787	0.446734	0.848011	0.583915	1.00714	0.324667	0.771275	1.38355	0.593844	0.787994	0.999872	1.52332	0.703527	1.19655	1.16247
Ghir_A01G019830	WeakCircadian	Night	8.6446	9.34273	7.54748	25.8408	9.39971	16.7358	10.2093	14.2703	10.3441	9.61593	19.1263	7.33994	7.81988	7.15064	15.519	14.3092	24.7104	16.4493
Ghir_A01G019840	WeakCircadian	Night	1.81933	2.06903	1.3868	3.78025	2.1434	4.56576	4.14118	4.53016	2.14261	2.52609	4.41297	1.90272	2.29912	1.72968	2.94221	1.78062	2.90792	2.65257
Ghir_A01G019850	WeakCircadian	Night	1.01616	1.81121	0.425554	5.46199	2.11855	6.88421	5.10044	11.5998	8.10254	1.27329	3.38132	0.554814	1.18672	1.33363	3.21612	1.08134	2.43226	3.289
Ghir_A01G019870	WeakCircadian	Night	18.3584	22.3106	21.9225	29.1974	23.9024	24.4548	20.2247	19.5414	13.6161	19.893	23.8683	20.2147	21.8968	23.0117	22.4169	22.1929	23.7905	22.692
Ghir_A01G019900	WeakCircadian	Light	12.3362	5.94874	6.32303	6.56234	5.90915	3.46483	4.90852	3.90775	6.72175	10.3007	7.47651	10.798	5.27066	10.0449	6.42336	7.39793	7.61703	7.79579
Ghir_A01G019920	WeakCircadian	Light	4.19646	0.902539	3.21691	0.0119511	1.47158	0.29876	0.4594	0.151256	0	3.38062	1.60254	1.71416	1.01423	5.50248	5.62483	3.71049	3.2091	2.77762
Ghir_A01G019930	WeakCircadian	Light	2.78865	2.65113	4.52108	3.64715	3.25398	3.28346	3.47204	3.20413	3.20625	3.28747	1.84625	5.73881	2.67746	5.65187	4.30056	5.09424	2.10578	3.69667
Ghir_A01G019940	WeakCircadian	Night	0.911783	2.00267	1.00969	3.6242	2.0526	3.1113	2.86847	6.06321	3.34287	1.33244	3.12798	1.65981	2.34292	0.911188	1.97663	1.254	1.53376	1.51431
Ghir_A01G019950	WeakCircadian	Night	15.1478	15.5544	12.6387	20.5656	9.19905	12.8445	13.0929	15.4873	13.0115	14.3584	18.3132	11.4236	18.3318	13.2235	16.2388	13.129	19.8305	15.9034
Ghir_A01G019970	WeakCircadian	Night	0.996627	1.4691	0.791728	2.02614	1.27386	0.922947	0.774597	0.850119	0.515001	0.585192	1.08722	0.783769	0.794065	0.687279	1.04713	0.989912	1.89541	0.983737
Ghir_A01G019980	WeakCircadian	Night	4.33963	4.8018	4.45496	8.7655	3.67391	6.64405	6.21837	6.19648	3.73138	3.88329	8.41866	4.03374	7.18999	2.67138	3.97254	4.61217	5.45443	4.52444
Ghir_A01G020000	WeakCircadian	Light	23.1913	19.3186	26.0723	17.4715	30.3329	21.9469	21.3251	15.485	16.9253	25.1584	17.6066	24.0533	18.543	28.6044	21.335	22.5225	26.094	19.5019
Ghir_A01G020080	WeakCircadian	Night	20.0248	22.6609	15.1361	51.6981	11.345	14.7169	15.8535	17.9548	26.5674	16.9282	35.2932	16.8046	25.6916	10.3808	12.1215	10.8268	14.8104	17.5393
Ghir_A01G020100	WeakCircadian	Night	9.04941	6.67757	5.81649	7.96416	4.61087	5.43134	6.32137	4.33775	7.60576	6.81927	7.34467	6.33226	7.39859	2.17632	8.14047	6.08304	7.48645	5.77238
Ghir_A01G020130	WeakCircadian	Night	1.79451	1.69026	0.425453	5.32141	1.11816	1.89526	0.718174	1.57854	1.00004	2.32744	5.44278	1.09061	2.0835	0.915947	1.19511	0.398097	0.613248	0.988234
Ghir_A01G020140	WeakCircadian	Night	0.505951	0.184913	0.319258	1.40776	0.86284	0.264748	0.740451	0.640746	0.462517	0.392997	1.24674	0	0.291597	0.0832327	0.830949	0.406947	1.65356	0.692087
Ghir_A01G020150	WeakCircadian	Night	0.976862	5.82536	6.64021	30.5476	3.01663	10.1319	5.33159	9.28821	5.37703	0.942843	1.03547	2.44569	1.84008	1.82548	1.05667	1.49568	2.62488	2.21745
Ghir_A01G020160	SignificantCircadian	Light	5.82643	5.89306	7.62257	4.8811	8.74635	3.83181	9.55389	4.48991	4.43923	7.76421	4.22721	10.1969	1.94409	11.2616	7.11157	12.2389	5.53003	9.41254
Ghir_A01G020180	WeakCircadian	Night	2.34625	2.88972	3.4074	8.08941	4.00408	8.56473	5.40812	13.237	8.19225	2.19931	6.34508	2.18476	3.62028	1.82733	4.96963	3.23542	6.08702	5.60082
Ghir_A01G020190	WeakCircadian	Night	21.215	20.8369	20.3553	38.984	24.5235	36.7456	24.7418	28.7481	26.8704	27.8849	31.847	26.2675	22.9681	21.6814	27.7871	27.3166	27.2777	24.7973
Ghir_A01G020200	WeakCircadian	Night	0.519743	1.20281	0.866387	0.875156	0.803779	1.86226	0.949568	0.570829	1.16226	0.70485	0.414739	0.380694	0.512183	0.223813	0.132444	0.572213	0.421557	0.640188
Ghir_A01G020210	WeakCircadian	Night	5.77941	6.09133	6.03156	15.5313	8.19659	9.93515	8.5498	14.7451	8.47377	5.91057	9.41967	5.40028	7.84755	5.4067	6.81418	3.91025	6.49166	7.05183
Ghir_A01G020220	WeakCircadian	Night	1.11944	0.773899	0.834902	2.04536	1.38869	2.99522	1.66695	1.36366	1.39783	0.511128	1.91731	0.887267	2.5857	1.06208	1.80338	0.929191	1.11262	1.41042
Ghir_A01G020230	WeakCircadian	Night	1.6371	4.50888	2.07363	4.98238	1.20858	3.59585	3.29027	3.68157	5.55511	2.95557	4.84301	3.74286	2.72057	2.41188	3.29926	2.76094	3.56929	3.36458
Ghir_A01G020240	WeakCircadian	Night	2.26497	2.08498	1.11141	12.7297	1.52543	5.30081	3.31606	5.08476	4.23801	2.85902	8.05858	1.61587	2.68406	0.895887	3.46826	3.23983	5.07048	4.44352
Ghir_A01G020250	WeakCircadian	Night	34.6555	90.7641	51.9662	96.3816	31.1187	44.6743	43.8616	70.2584	53.4506	32.2601	68.9814	54.0581	92.8262	31.0243	46.3765	33.2558	53.6662	45.996
Ghir_A01G020260	WeakCircadian	Night	25.732	24.3597	25.5168	36.8085	28.1271	34.6314	32.1842	49.1755	36.5852	28.0508	34.5172	27.7478	30.486	23.3703	34.2991	28.6516	31.6073	32.1924
Ghir_A01G020320	WeakCircadian	Night	14.7024	16.6199	13.84	49.1658	24.7874	64.2531	41.8136	81.381	54.4197	18.2129	26.0149	15.57	21.4675	16.8702	24.7589	22.6602	24.2788	24.8057
Ghir_A01G020330	WeakCircadian	Night	2.80154	4.09006	1.67001	7.8876	1.75378	3.72812	3.94862	4.76223	7.74096	3.18676	5.88272	2.81995	4.81661	2.69134	3.88618	2.66913	6.35794	3.9193
Ghir_A01G020370	WeakCircadian	Night	10.9576	10.1973	6.28411	21.7939	14.6251	18.0158	15.6306	25.4159	20.0284	11.2553	18.2393	10.2791	12.5391	12.5118	13.9363	10.1129	14.4011	14.5931
Ghir_A01G020410	WeakCircadian	Night	5.79641	10.7158	5.71412	9.43318	3.99659	4.07876	6.25235	4.65449	6.76916	7.28359	8.63226	6.49472	9.39296	3.75993	6.25013	6.22829	8.0992	5.50426
Ghir_A01G020430	WeakCircadian	Night	7.28862	8.47743	4.00837	9.43781	5.82547	8.60546	7.35495	8.94464	7.22707	6.27738	11.2772	5.12436	7.56099	2.94176	10.6392	5.65626	9.64878	6.9659
Ghir_A01G020440	WeakCircadian	Night	37.4177	40.563	31.0389	45.2813	28.0564	33.5032	29.314	26.4941	25.6746	42.5986	47.7519	36.8238	41.3699	28.5106	37.7767	32.3116	34.7006	29.9603
Ghir_A01G020450	WeakCircadian	Night	36.4691	45.0037	36.284	53.0126	28.0397	42.029	32.5716	33.2935	26.03	41.844	49.171	43.607	42.8869	35.6806	42.8714	33.494	37.5116	37.0799
Ghir_A01G020460	WeakCircadian	Night	19.7388	20.8499	17.119	23.1468	14.9637	18.6395	18.499	17.6559	17.7032	21.9657	26.4888	27.5659	20.658	20.5973	17.3665	19.7165	20.9849	21.6969
Ghir_A01G020470	WeakCircadian	Night	8.8169	8.84173	8.65435	15.7104	8.65545	16.8128	12.2963	14.9475	14.0553	11.0236	10.8025	9.65046	10.2191	9.07918	10.028	14.3119	11.9604	9.60836
Ghir_A01G020490	SignificantCircadian	Night	5.70142	11.0511	4.99783	30.6002	2.32104	2.82826	5.98992	6.82102	13.4626	4.04	19.6388	4.38637	10.0308	1.1201	3.60653	2.21545	5.42773	4.56987
Ghir_A01G020510	WeakCircadian	Night	0.433809	0.265821	0.137966	1.8046	0.227374	0.687101	0.618592	0.914649	0.356295	0.810898	1.19048	0.468985	0.518281	0	0.369392	0.370085	1.70896	0.331629
Ghir_A01G020520	WeakCircadian	Light	1.70277	1.5486	4.22001	5.38851	6.60619	4.51225	5.40674	3.69858	5.21142	2.09452	2.5694	2.93144	2.74341	6.21605	4.55252	8.02676	3.50177	7.19342
Ghir_A01G020540	WeakCircadian	Night	2.67453	3.05368	2.61629	6.34336	3.47785	9.3098	8.11078	9.63386	12.3045	3.15818	4.59047	3.1708	3.82252	4.22143	5.73608	3.12438	4.50731	6.54837
Ghir_A01G020570	WeakCircadian	Night	18.4021	19.1824	12.122	43.596	13.4777	24.0002	19.577	34.2605	21.9738	19.6056	40.6997	17.8669	27.7406	11.8803	27.1636	19.019	32.198	18.271
Ghir_A01G020580	WeakCircadian	Night	8.42188	9.24646	8.78152	12.744	10.1302	11.6557	8.42272	12.1705	11.1222	11.1495	13.6751	9.52699	12.1875	11.7761	14.1446	11.9651	11.029	9.41833
Ghir_A01G020640	WeakCircadian	Light	6.637	11.1806	6.10246	1.21764	4.8016	2.46248	6.00547	2.49254	5.16955	7.1284	4.28431	6.46065	3.27177	7.99018	5.87408	8.44205	5.67642	4.31062
Ghir_A01G020650	WeakCircadian	Light	36.1405	30.3505	38.3476	16.3232	30.2233	18.4417	23.9811	12.8479	14.8577	33.6105	24.7941	36.0686	20.3657	33.5965	24.4219	35.5552	24.2062	18.6765
Ghir_A01G020660	WeakCircadian	Night	21.4685	21.8045	18.5151	46.811	15.5723	32.0975	27.355	25.1937	34.7016	22.8988	31.9143	23.5082	26.2062	16.7926	21.1846	21.4609	26.8671	29.6173
Ghir_A01G020680	SignificantCircadian	Night	28.8324	45.7613	14.0041	65.3527	13.2391	36.7049	35.7097	96.3989	73.1526	31.6761	89.3338	21.6769	55.0306	13.2503	21.937	14.5732	56.1294	43.6144
Ghir_A01G020670	SignificantCircadian	Night	8.81245	13.8925	6.07803	25.0213	6.39421	8.17667	14.4331	37.2183	32.7275	11.9092	39.2812	9.49112	19.6462	4.6289	10.0524	4.64845	21.0912	14.1775
Ghir_A01G020720	WeakCircadian	Light	1.69398	0.721094	1.82325	0.497981	0.590438	0.444167	0.859896	1.00709	1.47685	0.743824	0.620847	2.33975	1.86925	4.04263	1.36022	2.62448	4.20232	3.91311
Ghir_A01G020730	WeakCircadian	Night	4.16446	4.34139	2.78034	7.75229	4.81072	10.4104	6.50059	10.2896	6.24426	5.43628	8.90091	4.44731	5.24305	3.65577	7.90537	6.33133	8.57992	4.00234
Ghir_A01G020740	WeakCircadian	Night	4.44859	4.57056	4.26221	12.4562	2.28476	4.14873	4.99713	4.77568	6.10069	4.86521	8.91015	6.51118	7.20224	2.21024	3.47262	2.79198	6.39134	4.59143
Ghir_A01G020760	WeakCircadian	Night	3.65518	6.07177	3.93982	13.2695	6.05211	9.50702	8.99847	12.5901	9.84859	5.92757	7.34693	5.34443	5.66825	5.90405	6.62741	5.76633	8.97788	8.46687
Ghir_A01G020770	WeakCircadian	Night	2.9371	1.35033	1.18608	6.77429	0.86467	1.45004	1.33717	1.91525	0.817149	1.88014	4.01659	1.82414	2.21515	1.29719	1.32587	2.68194	2.79707	2.44276
Ghir_A01G020800	WeakCircadian	Night	3.60895	5.38317	3.23571	7.85742	1.88476	3.08077	3.74185	4.36287	4.6967	4.17344	10.4755	2.78434	4.79227	1.36444	3.11483	2.78694	4.27764	3.34496
Ghir_A01G020820	SignificantCircadian	Light	36.2364	20.3661	31.6939	20.7486	36.1289	25.096	26.2977	36.7117	37.7857	38.5265	36.9085	31.8273	28.9867	34.9873	34.6563	29.1003	30.7458	32.628
Ghir_A01G020840	WeakCircadian	Night	1.33755	1.27196	2.35495	3.13496	2.66511	2.63333	3.23962	4.70627	5.85709	2.37858	2.39615	2.34331	2.36997	1.17721	2.06211	1.45109	3.63749	3.41867
Ghir_A01G020850	WeakCircadian	Light	16.3284	16.3815	23.7981	8.20356	24.1088	23.8966	24.6091	19.1571	21.167	15.0076	13.5105	16.3068	13.5257	20.7173	17.3853	18.7147	16.5089	22.0276
Ghir_A01G020870	WeakCircadian	Night	4.48816	6.87938	3.97567	17.3243	2.89395	5.50155	4.56459	5.29045	5.85452	4.7121	12.3592	4.51119	5.8778	3.66223	3.81855	4.07875	6.17559	3.00594
Ghir_A01G020880	WeakCircadian	Night	0.54157	3.72617	1.48359	3.59914	0.396582	1.87389	1.01183	1.47303	0.680412	1.78015	3.20486	1.71885	3.2562	0.479003	1.7774	1.26739	1.39335	1.96298
Ghir_A01G020910	WeakCircadian	Night	10.4253	9.48399	8.02037	25.1029	9.86275	11.5965	13.2647	10.9371	15.161	11.6476	20.4291	9.24958	12.7787	4.89677	10.9951	8.09601	11.7246	11.6647
Ghir_A01G020920	WeakCircadian	Light	3.11533	1.22336	2.41139	1.17373	1.69308	0.66623	1.16183	1.74045	1.55323	1.79269	1.70458	3.5662	1.48943	1.68768	1.3344	1.62727	1.61401	1.75646
Ghir_A01G020940	WeakCircadian	Night	9.56177	10.663	9.25982	14.1821	7.58989	11.4308	9.49704	8.30018	11.9276	11.7872	12.9004	12.1301	12.61	11.3459	9.75334	12.9447	12.4736	11.9451
Ghir_A01G020970	WeakCircadian	Night	7.82081	22.7397	13.9043	24.2765	8.32954	21.4023	14.8167	16.5804	19.1561	9.45147	14.1639	11.7029	20.645	10.9332	14.8603	14.9035	15.3258	13.8846
Ghir_A01G020990	WeakCircadian	Night	46.7724	33.9617	34.03	66.6507	48.3416	69.1245	61.8823	81.8669	68.9797	55.0494	62.6402	48.2974	51.2451	55.7044	68.5985	60.824	55.983	59.4314
Ghir_A01G021010	SignificantCircadian	Light	42.1754	36.3143	53.5419	25.4723	45.0815	27.9043	34.6856	26.6003	20.5314	47.8522	34.0105	50.0729	39.5172	45.0898	43.7245	48.1516	41.7001	34.6393
Ghir_A01G021040	WeakCircadian	Light	24.7674	27.2808	35.9026	17.864	30.2254	29.2739	28.1013	19.8144	20.9846	26.1582	17.0533	25.7446	20.1818	30.3079	24.316	32.4987	24.6207	30.0662
Ghir_A01G021050	SignificantCircadian	Light	126.422	88.3627	200.604	59.7198	186.427	173.086	170.956	192.75	194.877	116.815	83.1816	172.399	108.323	304.218	274.466	310.535	176.42	226.607
Ghir_A01G021060	SignificantCircadian	Light	19.2754	9.55687	20.4188	7.43292	16.4569	11.9216	16.3361	15.607	23.4262	11.4201	9.15389	14.2099	8.99202	22.7202	19.6502	23.6493	13.7263	19.873
Ghir_A01G021070	WeakCircadian	Night	0.663114	0.465552	0.711661	2.35619	0.718442	2.13763	0.460894	0.990878	1.12255	0.97335	1.1787	0.495691	0.609989	0.229084	0.719528	0.602916	0.395815	1.43737
Ghir_A01G021130	WeakCircadian	Light	42.7505	15.1414	21.9572	4.97668	11.8259	2.58047	4.58983	1.42696	8.04353	29.2465	14.5135	25.1483	9.28362	15.9304	2.66591	8.47412	5.93177	8.259
Ghir_A01G021140	SignificantCircadian	Light	56.6425	32.3759	46.3092	26.5837	42.0307	27.4316	41.2527	24.8292	23.9402	63.4786	32.5226	60.382	29.0766	50.6508	31.3457	45.6418	24.4185	37.3441
Ghir_A01G021190	WeakCircadian	Light	44.5362	37.3347	42.2059	31.5833	35.0916	43.5894	34.8212	33.4267	28.161	48.1407	32.4844	42.2267	28.3723	48.4204	40.5187	52.0829	35.0042	39.5501
Ghir_A01G021220	WeakCircadian	Night	1.56652	1.31682	1.35501	3.00746	1.82145	2.33251	2.75754	1.40983	1.66341	1.59497	2.32153	1.29309	1.37161	1.12518	3.06797	2.00336	2.35382	1.51427
Ghir_A01G021240	WeakCircadian	Night	1.13392	1.37797	0.989713	2.17044	1.54886	3.94406	1.98573	3.00578	0.27501	0.744614	2.41737	0.924856	1.52887	0.999817	2.37909	1.20829	1.85522	1.53125
Ghir_A01G021250	WeakCircadian	Light	44.0577	38.1652	45.747	33.63	30.4983	23.5721	32.9194	21.8229	30.598	42.4273	33.8229	45.0726	33.3704	45.6466	29.635	37.3235	36.291	34.158
Ghir_A01G021300	WeakCircadian	Light	0	0	0.281625	0.0418288	0.126906	0.0605937	0.134458	0.355118	1.42383	0	0	0.272081	0	0.124988	0.0440639	0.0315963	0	0.130717
Ghir_A01G021340	WeakCircadian	Night	0.888062	0.590523	0.435662	1.73836	0.464996	0.838092	0.656847	1.41579	1.13346	0.712974	1.06201	0.725242	0.648082	0.947686	0.508332	0.622182	0.526274	1.4556
Ghir_A01G021380	WeakCircadian	Night	6.67544	5.90134	7.26887	12.3962	7.93745	9.53416	10.2533	15.4755	8.78662	5.82499	7.20798	6.33287	6.55331	6.20752	9.05113	6.375	8.19679	8.61757
Ghir_A01G021430	WeakCircadian	Night	2.64541	4.95367	1.82927	8.76812	1.90111	2.25605	3.12226	3.75755	6.05737	1.86241	6.69526	2.7645	3.12167	0.593947	2.04943	1.17871	3.02241	0.984938
Ghir_A01G021490	WeakCircadian	Night	0.305251	1.43879	0.286915	2.58159	0.518201	0.108347	0.789977	0.384778	1.33105	0.580748	2.07438	0.894439	1.30699	0.271171	1.00807	0.393051	0.961979	0.486093
Ghir_A01G021500	WeakCircadian	Light	8.57673	10.6206	10.7342	6.75318	9.75683	8.63612	9.0796	7.28962	6.2589	11.6657	10.1712	10.6891	8.40917	11.012	10.5714	9.9348	8.33846	9.97742
Ghir_A01G021520	WeakCircadian	Night	11.4529	22.137	14.929	29.5529	13.081	16.0331	16.4499	14.6747	15.0313	17.218	19.6119	14.6273	20.26	12.1429	13.8778	13.6684	15.309	15.1114
Ghir_A01G021530	WeakCircadian	Night	24.5745	29.2686	19.3276	40.693	24.0422	27.7674	22.4883	20.8693	24.5983	27.453	29.4459	26.6845	25.6806	22.0967	23.436	23.7961	21.4206	22.5123
Ghir_A01G021550	SignificantCircadian	Light	67.4185	44.0875	63.8183	41.5284	66.7407	27.1351	27.2523	21.1159	19.5285	31.6344	16.2316	59.9781	23.5427	57.5721	29.1519	51.4859	40.2311	28.6582
Ghir_A01G021560	WeakCircadian	Light	15.0555	16.6638	21.9799	11.4171	22.9619	18.424	24.2419	16.3555	20.1719	18.2001	12.5298	20.4687	14.4024	28.1706	20.5979	25.2766	16.1631	25.0163
Ghir_A01G021600	WeakCircadian	Night	0.202426	0	0	0.539503	0.132194	23.7836	15.0984	80.212	43.3698	0.0416602	0.0221828	0	0	0	0	0.152159	0	0
Ghir_A01G021620	WeakCircadian	Night	0.00516978	0.0574096	0	0.258005	0.0846042	2.7323	1.86878	7.06406	4.31009	0	0	0	0	0.00520204	0	0	0	0
Ghir_A01G021660	SignificantCircadian	Light	79.6065	41.2045	66.3413	18.3014	78.4322	42.4732	51.2295	41.7859	34.0909	74.2657	48.5532	74.8391	50.0459	88.7892	67.0382	67.9315	48.7506	66.9081
Ghir_A01G021670	WeakCircadian	Light	2.72754	1.48291	2.31247	1.59396	2.08935	2.2028	1.80863	0.687865	5.16054	2.99981	0.892086	2.24567	0.885351	2.22888	0.643215	2.88196	0.372761	1.95019
Ghir_A01G021680	WeakCircadian	Light	1.9797	1.45821	2.39594	1.91793	1.24779	1.91342	1.33229	0.885816	2.82315	2.5418	0.916489	2.13827	0.901877	2.17646	0.90743	2.25317	0.866118	1.87442
Ghir_A01G021690	WeakCircadian	Light	17.1969	9.81277	15.9244	5.4578	18.7355	10.3932	13.1355	9.0747	13.3502	16.1998	12.6787	18.8496	11.0354	17.3263	17.6006	13.1233	8.77329	12.2638
Ghir_A01G021700	WeakCircadian	Night	2.94049	4.80822	1.68532	10.566	2.81729	4.15745	5.01692	4.32267	5.19009	3.41114	5.65581	3.7191	4.24281	1.62978	2.52655	2.02633	2.75084	1.24403
Ghir_A01G021710	WeakCircadian	Night	0.234023	0.160747	0.323959	0.707363	0.21151	0.623544	0.662748	0.699214	0.692836	0.0491596	1.01038	0.214573	0.464164	0.0521589	0.420877	0.160672	1.40893	0.423568
Ghir_A01G021750	SignificantCircadian	Light	299.518	339.7	414.613	142.519	375.559	254.54	282.868	272.844	278.974	251.956	210.164	302.483	314.735	327.884	294.654	289.084	303.87	243.48
Ghir_A01G021760	SignificantCircadian	Light	1.67801	1.58678	1.16927	1.76725	1.58946	0.934585	1.15908	1.53255	1.81532	4.56743	2.13978	4.91369	1.65165	1.8279	0.85687	1.52286	0.328871	1.00748
Ghir_A01G021800	WeakCircadian	Night	4.29325	5.35662	2.33908	15.2165	5.28742	12.2494	10.7021	13.1744	13.7668	7.3784	8.03972	4.59929	5.5168	5.0114	4.6171	4.96919	5.28049	6.39119
Ghir_A01G021880	SignificantCircadian	Night	0.0986866	0	0	1.01379	0	0.800365	0.0674949	0.203812	0.255255	0.36277	0.652516	0.185002	0.151237	0	0.0943715	0.173779	0.185675	0.0684695
Ghir_A01G021900	WeakCircadian	Night	1.60552	1.78859	0.988266	4.39428	1.93837	2.53581	2.98953	4.25804	2.22207	2.69799	3.68476	1.64587	3.06069	1.52118	2.00444	1.45765	2.41953	3.12995
Ghir_A01G021920	WeakCircadian	Night	2.0758	0.761949	1.04155	5.09346	1.99466	1.71479	2.52834	2.11959	1.38071	2.38951	3.39949	1.89749	2.01317	1.61604	1.65719	1.59014	0.99152	2.17316
Ghir_A01G021970	SignificantCircadian	Night	3.52101	6.3671	2.99892	10.2995	2.62781	9.23708	4.53405	5.34022	3.89038	4.36566	8.53485	3.22631	6.39782	2.37543	4.04419	3.2506	4.86827	3.27338
Ghir_A01G021980	WeakCircadian	Light	0.581545	0	0.0318383	0.0959495	1.2582	0.921745	1.73461	1.79408	4.02126	0.25862	0.134014	0.0924048	0.0865342	1.31327	0.575017	2.49266	0.746127	1.90359
Ghir_A01G021990	WeakCircadian	Night	1.73069	1.78592	2.06278	7.30549	2.22325	2.45851	1.85737	2.72559	1.58037	2.31813	3.50326	2.1967	3.13656	1.43282	1.81183	1.80196	2.09468	1.58124
Ghir_A01G022000	WeakCircadian	Night	59.1755	47.3248	55.1696	70.8423	53.4657	81.2263	67.319	84.495	59.1894	57.3103	55.4768	58.0082	49.999	59.5441	67.4149	70.2189	74.127	57.855
Ghir_A01G022010	WeakCircadian	Light	4.95798	4.99039	5.02485	19.498	4.27868	6.63052	6.30898	5.5726	3.14098	4.19269	5.83912	8.49804	4.79406	5.04974	4.73655	5.03606	4.33084	7.01111
Ghir_A01G022020	WeakCircadian	Night	0.577071	0.679705	0.669816	2.13842	0.496722	1.53537	1.25346	3.50779	2.68578	1.27632	1.60457	1.00911	1.69441	0.281381	0.697496	0.752384	0.827639	0.570179
Ghir_A01G022040	WeakCircadian	Night	8.37508	14.0405	6.37915	31.7176	6.42827	13.1465	11.3683	14.7961	11.9463	8.65346	16.9302	9.09669	12.2174	5.60291	8.95935	7.11077	9.07564	9.76705
Ghir_A01G022050	WeakCircadian	Night	7.16385	5.87277	6.25737	20.4177	10.6724	18.5802	16.1812	23.5748	23.917	5.88903	13.9009	7.29689	9.29632	6.61403	9.0031	5.14229	13.8258	12.8367
Ghir_A01G022060	WeakCircadian	Night	13.0316	17.0757	11.2448	41.6464	18.2278	30.2377	27.4695	42.3624	37.8105	13.0813	27.0359	15.21	19.215	11.4495	16.9009	13.5501	19.4103	21.7546
Ghir_A01G022090	WeakCircadian	Light	6.3593	1.71976	2.00219	0.239908	1.78405	0.391046	2.35336	0.075603	0.612932	4.5114	1.0855	2.20922	0.593701	2.44434	0.614939	1.86015	0.604442	2.85225
Ghir_A01G022110	WeakCircadian	Light	1.13908	0.0918553	0.170208	0.125793	0.0793164	0.676665	0.270511	0.139733	0.875161	0.483676	0.262941	0.381117	0.172751	0.354404	0.143334	0.621289	2.16688	1.61256
Ghir_A01G022130	WeakCircadian	Night	30.6151	37.8225	26.2027	48.4005	29.3434	24.8303	29.2083	25.6409	27.6533	35.5434	55.803	33.2071	40.7084	26.0717	32.3853	26.1024	34.3925	24.1662
Ghir_A01G022140	WeakCircadian	Night	5.71926	4.89387	4.27825	8.5769	9.96373	9.51563	9.51707	18.9064	12.6514	3.86045	7.64312	5.81612	6.69372	4.72833	6.87893	4.86891	8.02639	5.35633
Ghir_A01G022150	WeakCircadian	Night	7.52762	12.4781	7.08006	20.556	5.79399	11.557	8.41377	16.8941	12.2367	10.821	21.8309	9.08363	15.9335	7.52341	9.91986	8.60651	19.0911	10.6137
Ghir_A01G022180	WeakCircadian	Light	3.05674	1.78498	3.12079	3.27602	3.81578	4.58979	4.02055	2.67999	2.50346	3.56516	1.89887	3.12977	1.96684	4.56903	1.36091	2.97053	1.56578	3.07521
Ghir_A01G022190	WeakCircadian	Light	5.95397	1.15594	2.81172	2.05113	2.36859	2.06469	3.27118	1.71326	4.75462	7.42295	4.96635	3.8891	2.55466	1.47482	1.26028	3.41214	2.41789	2.9817
Ghir_A01G022200	WeakCircadian	Night	0.977214	0.774901	0.595627	1.58778	0.71039	0.712781	0.720499	1.96372	0.808762	1.1667	1.81745	0.486231	1.31757	0.692523	1.21047	0.738035	1.06206	0.560322
Ghir_A01G022230	WeakCircadian	Light	9.52464	8.61188	9.31145	6.08874	6.15836	3.99961	2.837	4.26307	2.31188	13.4567	7.3584	10.8389	8.49961	11.5496	4.21954	5.03333	7.15968	4.79061
Ghir_A01G022250	WeakCircadian	Light	34.7845	23.4467	30.0352	11.2168	23.8974	22.9951	25.0284	15.9987	16.1565	38.3314	25.326	29.0621	23.0807	32.7935	24.4024	27.5217	22.6019	27.3542
Ghir_A01G022260	WeakCircadian	Light	15.4882	18.4934	18.0013	16.6892	20.971	25.1565	17.7037	15.2239	13.754	15.8654	14.1356	18.3062	18.1322	21.2157	19.1499	20.3799	14.8066	15.0043
Ghir_A01G022290	WeakCircadian	Light	23.3754	22.1301	26.8528	26.8997	27.3726	26.9769	20.3818	26.0276	19.8773	28.7387	24.8287	29.5992	23.6155	30.1829	22.3348	22.5176	25.1074	20.5601
Ghir_A01G022310	WeakCircadian	Night	2.5096	2.67002	0.97265	5.59137	1.27492	3.89785	3.22576	2.4456	0.923371	1.65072	3.37298	1.33162	1.99279	1.58956	3.194	2.47685	2.45237	2.66279
Ghir_A01G022320	WeakCircadian	Night	3.02453	2.81282	1.60107	7.11533	2.72758	2.11887	3.83275	3.02948	3.29182	3.17018	5.61584	2.50272	3.59019	1.21371	1.969	1.96515	3.1396	3.22771
Ghir_A01G022330	WeakCircadian	Night	8.06619	9.19359	7.96694	25.029	14.3072	24.0639	21.1424	56.6292	31.2397	6.15721	15.8453	9.25421	10.212	8.188	10.7378	12.037	11.9713	12.5411
Ghir_A01G022370	WeakCircadian	Night	0.760309	3.08411	1.95566	42.1162	4.24238	7.78495	3.45622	2.82559	3.76262	1.2241	3.35914	3.722	7.8599	2.07964	2.58091	1.94106	1.42044	1.63375
Ghir_A01G022380	WeakCircadian	Night	2.19132	4.72177	2.04705	7.28909	2.97798	4.34675	4.28021	3.97173	7.00483	3.82499	4.34165	2.9022	4.13954	2.34976	2.23574	2.2353	2.07092	2.28028
Ghir_A01G022400	WeakCircadian	Night	15.4623	21.3791	15.0157	36.3643	20.1004	35.7991	35.4978	54.273	45.1976	16.8941	42.9411	20.5387	34.7946	16.71	33.3731	20.2242	33.5858	30.4568
Ghir_A01G022410	WeakCircadian	Night	21.1321	25.2464	15.0003	55.7704	16.2739	23.7255	30.5377	31.6595	36.1182	27.3853	56.6163	21.1642	34.1098	20.8919	28.3045	18.7023	24.9222	35.8383
Ghir_A01G022420	WeakCircadian	Night	0.650939	1.24773	0.860677	1.03028	0.58987	0.865726	0.371952	1.24607	0.462517	1.1686	1.09716	0.845776	1.0958	0.51521	0.546657	0.822977	0.295702	1.06058
Ghir_A01G022450	SignificantCircadian	Light	38.0309	12.4401	25.3417	4.75152	46.0074	9.80157	27.8539	14.6621	20.1287	36.4991	22.4048	25.4207	10.3553	27.0701	11.4283	18.959	11.1046	26.6581
Ghir_A01G022500	WeakCircadian	Night	39.5777	57.9532	42.1731	39.659	23.9849	30.3713	35.286	24.3973	35.5668	50.2157	45.4718	46.7395	54.7197	37.8912	39.3626	39.1658	47.5518	30.0344
Ghir_A01G022510	WeakCircadian	Night	69.4207	85.868	65.625	151.673	81.0516	111.472	95.4995	136.26	121.04	73.3695	114.815	85.806	98.8609	75.7464	79.3867	79.2487	106.415	82.9215
Ghir_A01G022530	WeakCircadian	Night	29.0106	46.1084	33.4859	59.9815	39.4638	45.0098	45.2295	46.1445	60.9028	38.6032	71.6193	45.8072	63.4945	37.8618	38.6488	30.9506	51.6689	52.1851
Ghir_A02G000010	WeakCircadian	Night	15.028	24.3869	11.8865	34.4135	12.6925	16.3996	18.7858	18.2818	16.3725	16.1554	30.7623	15.5515	22.5714	11.0906	18.5954	14.1639	23.0973	15.0544
Ghir_A02G000040	WeakCircadian	Night	8.75254	9.93145	6.10441	16.9298	5.31182	8.60694	9.82114	7.14588	4.95447	6.46196	15.5968	6.20101	12.121	4.17196	7.59078	4.87524	9.62011	5.19814
Ghir_A02G000050	WeakCircadian	Light	6.08699	4.39927	6.20052	6.34043	7.72792	4.14712	6.73244	4.95291	5.53523	7.42816	6.77776	6.5121	6.09197	7.83534	5.32593	7.33082	5.06705	7.2513
Ghir_A02G000090	WeakCircadian	Night	11.4729	12.4648	8.96807	29.0007	10.526	14.0766	19.6397	23.6644	27.353	13.5381	30.6676	11.583	16.9887	7.97502	14.0994	10.7475	17.5045	16.8294
Ghir_A02G000160	WeakCircadian	Night	2.7673	5.80414	3.69	13.6667	3.89216	7.18814	6.48255	8.03099	8.26326	2.44962	7.6225	2.65928	5.11974	3.01099	3.74276	3.43906	4.33045	4.21659
Ghir_A02G000170	WeakCircadian	Night	6.36229	7.60995	3.23452	16.6173	8.68436	19.3131	12.7106	27.1869	18.2749	5.91838	11.4273	7.03642	8.39716	4.9296	9.22144	6.0621	11.0265	8.12264
Ghir_A02G000180	WeakCircadian	Night	2.34716	5.68606	2.31789	15.5599	3.79735	10.536	14.9984	30.2023	24.5997	3.69041	12.4547	3.9742	7.00842	1.78242	5.09077	3.46499	10.8198	5.06606
Ghir_A02G000200	WeakCircadian	Night	3.20478	4.08198	1.81373	9.85543	3.22717	4.20226	4.78443	7.70015	6.22948	3.40172	7.94021	2.66523	5.57601	2.09928	3.07398	2.57892	6.05906	4.09009
Ghir_A02G000210	WeakCircadian	Night	4.21577	7.01689	3.58822	12.8551	4.24116	5.68391	6.80422	7.07649	6.21954	5.71698	11.6947	5.82932	8.15274	3.93024	5.46588	4.52745	6.38793	5.46154
Ghir_A02G000220	SignificantCircadian	Light	30.1303	4.57998	21.6119	3.21209	13.2954	10.3613	16.8086	6.13821	6.70161	29.6953	12.6236	21.5038	4.48124	15.8859	9.83405	22.3715	21.0071	24.0077
Ghir_A02G000240	WeakCircadian	Night	0.649331	0.547663	0.494671	1.15017	0.021151	0.613667	0.230497	0.442545	0.230945	0.7685	0.781859	0.191578	0.863704	0.208386	0.559733	0.211651	0.683416	0.398866
Ghir_A02G000280	WeakCircadian	Night	49.9265	59.4525	57.6674	51.0175	48.814	68.7938	59.9708	80.2031	96.1753	55.0868	82.1613	61.8057	62.8182	53.862	54.1062	51.1518	51.0442	62.4685
Ghir_A02G000350	WeakCircadian	Light	3.80796	1.85167	3.69822	0.509659	1.83798	0.340136	0.583185	0.815399	1.12082	3.80471	1.97483	3.24474	1.30736	1.35941	0.277207	1.20045	2.41454	3.23171
Ghir_A02G000360	WeakCircadian	Night	6.98966	9.67744	8.02556	15.8202	10.2452	11.9917	14.7622	21.2763	12.3935	7.49324	21.0725	9.2776	11.374	8.02177	8.88415	7.99092	8.95885	9.9123
Ghir_A02G000390	WeakCircadian	Light	3.42447	1.93792	2.28439	0.849822	1.1422	0.69453	1.26708	0.535383	1.38057	2.01916	0.791346	1.93187	0.377841	1.41298	0.503854	1.11854	0.350715	1.01777
Ghir_A02G000400	SignificantCircadian	Light	37.6243	13.8588	33.4708	6.26971	30.7355	10.163	23.8436	7.77652	8.28093	35.0336	14.2409	31.0731	13.3684	37.8838	19.6083	29.9068	13.5329	27.4857
Ghir_A02G000450	WeakCircadian	Night	13.6718	16.9176	13.6864	18.5513	11.4551	13.8602	10.66	11.981	14.6709	12.5357	16.5815	14.0304	17.3992	10.3769	14.0984	15.5048	14.5867	12.1302
Ghir_A02G000470	WeakCircadian	Light	25.2622	31.1887	23.3888	19.0951	22.5923	15.7584	22.8377	12.4297	13.0193	24.0211	18.8906	24.6003	21.2115	21.5056	18.8434	24.1799	19.9195	17.4881
Ghir_A02G000510	WeakCircadian	Light	0.576954	1.09053	0.35578	0.132144	0.666258	0.0961082	0.560509	0.297276	0.303875	0.3836	0.280954	0.13655	0.415406	0	0.0663481	0.179045	0.693532	0.424431
Ghir_A02G000530	SignificantCircadian	Light	83.9009	66.4287	101.779	47.3363	85.2787	60.6547	76.2257	59.5007	72.1371	96.0315	62.1904	105.97	84.9999	95.4467	49.9802	66.3369	48.8445	70.6184
Ghir_A02G000560	WeakCircadian	Night	4.59413	5.41695	5.06501	12.0173	10.775	16.9169	13.8052	24.9456	13.6893	6.43221	9.02807	5.71749	8.03854	9.00222	11.7271	8.30589	8.27721	9.83302
Ghir_A02G000570	WeakCircadian	Light	33.851	23.5201	31.5775	17.5156	39.5948	29.5153	37.9324	34.8608	40.9249	41.8517	31.2327	35.2362	23.5166	45.3443	39.5532	38.2121	29.4699	40.9854
Ghir_A02G000580	WeakCircadian	Night	23.7542	21.9712	16.5851	54.8683	24.1132	49.9462	31.1745	37.6299	30.3353	28.193	40.7635	22.1722	26.4429	20.3919	31.2631	23.0646	30.447	26.4082
Ghir_A02G000640	WeakCircadian	Night	26.6099	28.9921	20.7794	45.0759	16.0721	24.8345	27.7215	28.169	24.4575	22.4774	45.3425	24.388	31.2468	18.0731	31.9847	19.4994	25.0981	22.7245
Ghir_A02G000650	SignificantCircadian	Light	119.386	83.5477	107.601	50.773	78.8794	53.3968	77.212	32.2711	45.0356	121.044	55.3006	92.1781	57.8416	91.6087	46.5805	87.6445	58.4086	76.1221
Ghir_A02G000690	WeakCircadian	Light	2.36479	2.58878	2.77372	1.45187	2.91289	2.93901	3.31136	3.95896	1.69166	2.56622	2.59781	2.85874	2.37702	4.14419	2.98011	3.1236	2.6797	3.15865
Ghir_A02G000710	SignificantCircadian	Night	12.0627	10.7009	6.59698	33.0512	10.4721	32.2289	20.3234	56.0616	35.3625	8.16289	24.3408	6.71429	12.7864	10.8757	23.8248	15.3929	25.2549	17.6697
Ghir_A02G000720	WeakCircadian	Night	3.49579	6.47144	2.76527	9.83357	7.63534	9.50204	6.73835	13.0975	12.4726	4.35927	8.73121	4.01819	5.85589	4.45275	5.54774	4.73782	8.85303	8.83475
Ghir_A02G000730	WeakCircadian	Light	10.0595	6.74687	11.507	7.62701	14.7059	13.9114	23.0276	11.9741	12.0476	11.7484	10.2698	12.4708	7.36469	18.332	23.064	23.168	11.9188	24.7008
Ghir_A02G000740	WeakCircadian	Night	8.15724	9.45548	7.20137	22.643	7.12324	10.2855	10.182	11.9898	12.2598	9.77198	18.2577	9.20513	12.7314	7.01666	8.31659	6.15748	13.3378	9.92111
Ghir_A02G000760	SignificantCircadian	Light	28.6243	32.7072	35.9155	24.3013	35.8885	26.0224	28.748	15.5227	12.4341	27.6433	20.4393	34.9745	23.0076	34.9345	24.309	31.8454	19.6646	28.8637
Ghir_A02G000770	SignificantCircadian	Light	45.3932	53.4047	60.6861	26.7918	51.3734	28.5389	41.7215	22.3182	29.1397	34.7981	32.4111	47.9699	43.9008	50.4219	35.6352	47.484	42.4099	35.383
Ghir_A02G000800	WeakCircadian	Night	3.51145	4.007	4.28268	4.62265	4.36324	7.58011	4.80897	6.45779	4.49072	3.90789	4.68134	3.50748	3.42375	3.87067	4.99406	4.07635	3.78665	6.11334
Ghir_A02G000810	SignificantCircadian	Night	32.361	44.1928	17.2893	85.9182	5.73643	24.0289	27.3408	25.0134	34.635	36.251	89.4132	33.5574	54.8067	10.1838	26.9105	14.7188	30.2811	22.2375
Ghir_A02G000830	WeakCircadian	Night	6.36963	11.6053	5.44897	8.44801	3.61446	4.5144	4.08854	3.02822	3.226	6.64873	8.65418	5.80695	8.68625	4.66561	6.34297	6.44065	7.93464	4.6327
Ghir_A02G000840	WeakCircadian	Night	62.5265	63.7673	68.1477	96.5845	93.7504	103.98	96.7652	121.718	142.039	60.0204	81.9656	67.1084	80.9946	73.9982	82.0253	62.6875	78.7138	85.1269
Ghir_A02G000850	WeakCircadian	Night	4.66824	10.7961	6.31212	10.4779	5.22761	12.5886	6.49639	11.1932	15.4901	5.3224	6.46716	4.85297	6.9004	4.42279	5.20673	5.8997	13.1959	9.12751
Ghir_A02G000860	WeakCircadian	Night	5.47497	6.89193	5.43834	23.8334	6.48566	9.14421	11.4981	10.7217	8.10539	7.26923	14.7816	7.59468	13.0417	4.58815	8.44563	5.57755	14.1073	7.70154
Ghir_A02G000880	WeakCircadian	Light	23.421	20.3401	23.698	22.0068	22.5799	21.6078	23.9325	16.1977	12.3032	24.1962	19.4579	25.0934	18.1682	27.2145	18.8652	27.498	20.5584	26.1499
Ghir_A02G000890	WeakCircadian	Night	0.286525	1.71829	0.510187	1.16386	0.301402	0.908905	0.0448195	0.547457	0.500019	0.489279	1.37617	0.345182	0.588527	1.12597	0.499208	0.928738	0.954502	0.506976
Ghir_A02G000910	WeakCircadian	Night	31.9686	45.851	40.4916	74.0855	39.9542	73.7912	46.8882	76.671	61.6831	35.4855	56.1095	37.6251	50.1092	34.3387	38.9759	34.6401	33.1205	42.1373
Ghir_A02G000930	WeakCircadian	Night	1.01306	2.11996	1.35958	1.22228	0.987974	0.80438	1.26841	1.15383	1.24565	1.71678	2.18832	1.054	1.39909	0.572696	1.19948	1.14644	1.48977	1.31284
Ghir_A02G000950	WeakCircadian	Night	2.22142	2.46742	1.53076	4.69272	0.78466	2.83029	1.19601	3.17417	2.14672	2.82959	5.2558	1.7431	2.30899	1.0882	2.12829	2.02208	2.62378	1.39351
Ghir_A02G000980	WeakCircadian	Night	0.618429	0.791857	0.202215	0.803517	0	0.410414	0	0.279315	0.498356	0.820804	1.04113	0.333665	0.777514	0.333568	0.551387	0.243247	0.578699	0.202544
Ghir_A02G001130	WeakCircadian	Light	11.5609	14.1286	12.6836	11.0468	13.0505	8.10151	12.1691	7.8851	5.73741	14.5859	8.81489	13.2558	9.55537	13.7853	10.4585	16.6678	9.10675	11.4129
Ghir_A02G001150	WeakCircadian	Night	9.80104	15.7327	10.7786	27.834	16.8115	23.2993	18.2648	29.6674	18.8741	9.50501	19.7043	11.2265	19.2834	11.5529	16.7682	13.7734	20.0777	14.9042
Ghir_A02G001170	WeakCircadian	Light	20.8641	13.8714	16.0003	12.4181	12.6232	6.8461	12.5573	9.0629	6.02215	17.2288	15.7033	17.7911	12.4016	14.7378	14.9555	16.9191	8.6725	12.4403
Ghir_A02G001190	WeakCircadian	Light	130.534	119.114	134.603	56.9998	96.8925	85.3341	115.933	109.724	127.397	80.2825	58.4112	81.0145	70.2731	77.5746	72.9543	89.4976	83.0626	68.2055
Ghir_A02G001240	WeakCircadian	Night	0.406921	0.599866	0.43546	1.40407	0.175065	0.245188	0.0672292	0.0641046	0	0.101744	0.454017	0.0960965	0.431667	0.322527	0.447808	0.342293	1.14265	0.478486
Ghir_A02G001290	WeakCircadian	Light	9.32169	10.5005	11.0399	13.3217	9.57322	10.8117	9.37389	8.10048	6.5799	8.37477	11.0642	11.6312	8.69378	10.9955	9.22098	9.71599	7.13016	9.33935
Ghir_A02G001300	WeakCircadian	Light	10.6939	9.40368	9.65273	15.3504	12.6247	13.3109	22.3497	25.2783	31.1932	11.808	9.11941	16.3112	14.3398	19.6081	13.4543	16.5525	13.3595	20.4087
Ghir_A02G001310	WeakCircadian	Night	13.4072	12.7159	11.2847	14.5204	14.0159	21.8158	14.7652	20.6427	17.6867	12.6059	14.8899	14.3618	12.5017	15.0233	20.7441	17.7402	17.3826	18.5506
Ghir_A02G001330	WeakCircadian	Light	63.4906	64.7261	64.0774	52.8755	58.7917	48.9726	50.3532	38.9706	41.4692	60.6362	53.8956	70.8055	57.5991	64.8064	56.6798	56.4456	57.655	51.4309
Ghir_A02G001340	WeakCircadian	Night	4.57105	5.95895	6.0879	11.9213	5.03574	9.03965	7.73681	11.63	6.58807	5.91937	8.75565	5.75621	6.61352	5.42791	4.99501	6.50162	6.6158	6.35026
Ghir_A02G001400	WeakCircadian	Light	16.9237	14.4314	16.7379	15.1995	16.3441	12.9019	12.4949	9.76425	8.34998	15.2921	16.3779	18.5951	14.2723	14.442	14.2502	14.9403	14.2239	17.3906
Ghir_A02G001410	WeakCircadian	Light	14.8973	10.799	11.9892	9.29014	8.84815	9.63712	8.56826	9.99361	8.0084	10.099	11.0866	13.1453	11.1272	14.6682	13.5452	14.5178	12.814	12.078
Ghir_A02G001440	WeakCircadian	Light	38.623	24.5203	31.0791	25.5994	35.3942	27.156	28.7443	25.7744	23.8532	37.1973	26.3944	39.4446	25.7904	40.0141	34.1873	33.6655	25.7024	28.4908
Ghir_A02G001460	WeakCircadian	Light	23.568	20.3333	23.1515	28.3407	25.6101	24.3811	28.8049	21.6418	22.7068	21.4623	20.3627	26.3129	18.1156	26.8935	17.4069	22.7664	19.8943	21.4792
Ghir_A02G001470	WeakCircadian	Night	1.17849	3.01188	0.999047	2.97321	1.32747	1.49889	1.48058	1.92224	2.95662	1.3445	3.76485	1.95437	2.63414	1.28832	0.894606	2.33702	1.1651	1.18326
Ghir_A02G001490	WeakCircadian	Night	4.44381	8.79794	2.95413	4.9828	2.14073	4.99881	2.57283	7.14618	2.28941	4.52588	6.64359	6.10534	7.77888	3.25051	2.09985	2.87272	5.27983	2.14532
Ghir_A02G001500	WeakCircadian	Night	15.3327	20.2474	16.7279	40.8371	19.6334	24.1199	22.6922	42.5225	30.2657	18.2999	31.4852	19.051	25.5006	20.769	23.0984	22.2188	21.4016	22.9247
Ghir_A02G001540	WeakCircadian	Night	2.53712	3.41976	2.10877	5.95011	0.913887	2.76925	3.24124	3.6204	3.89528	2.44299	5.98404	3.02523	4.26301	2.12043	4.114	2.03053	3.29264	2.49151
Ghir_A02G001550	SignificantCircadian	Night	6.98009	15.7391	8.35962	46.7748	3.67869	11.5655	11.3847	12.3472	8.80248	11.4019	15.0676	5.66062	8.2521	2.35686	3.51382	2.55148	7.92028	4.14876
Ghir_A02G001560	WeakCircadian	Night	1.31555	5.87625	1.45216	10.6534	1.93544	4.47476	3.75435	3.18607	4.7417	3.53846	5.33026	3.07447	4.45923	1.34851	2.92302	2.96684	5.73646	4.63224
Ghir_A02G001570	WeakCircadian	Light	82.8191	73.9493	75.7679	78.3238	69.804	56.6512	73.6717	52.0782	68.0736	83.7907	66.4333	82.6642	66.0445	67.8156	57.2394	65.6306	50.709	59.1875
Ghir_A02G001590	WeakCircadian	Light	0.713664	0.83818	2.01774	1.34288	4.96412	3.65761	4.1928	2.41048	3.13379	2.05074	0.731303	2.07496	1.512	3.08379	2.74146	2.50583	2.77477	3.1139
Ghir_A02G001610	WeakCircadian	Night	12.0367	13.6439	12.1871	26.2835	14.4462	29.2055	26.4672	29.9932	22.0382	13.8623	19.3702	11.7835	11.2986	14.9576	14.9765	14.477	14.9918	14.3023
Ghir_A02G001620	WeakCircadian	Night	4.74948	13.2107	4.5511	23.4203	2.27484	5.77989	5.64363	8.61239	7.97379	5.76494	10.4987	2.0063	4.74457	0.964026	1.29572	1.22195	2.59091	2.1033
Ghir_A02G001640	WeakCircadian	Night	0.426569	0.612684	0.329231	1.22768	0.760051	0.53757	0.753649	0.529772	0.337512	0.382072	0.548638	0.174639	0.378105	0.0260241	0.126537	0.0961343	0.410736	0.158006
Ghir_A02G001660	WeakCircadian	Night	2.9926	7.0442	2.62162	9.72525	2.01313	3.42812	3.39154	4.21693	3.16101	2.08784	7.77851	4.10617	4.48523	1.66839	2.50449	1.19249	4.84203	2.38577
Ghir_A02G001680	WeakCircadian	Light	49.3488	43.6353	44.4638	39.0418	50.2757	49.2737	45.3873	41.4512	41.0445	49.7227	49.9234	53.397	41.4014	59.1236	59.1039	59.5215	49.6503	47.9272
Ghir_A02G001690	WeakCircadian	Light	30.0397	29.6264	35.6521	33.1072	31.5682	34.9713	34.361	34.1257	30.9392	30.5465	34.5723	34.2161	25.8753	32.0755	26.8907	29.4887	25.9337	31.5022
Ghir_A02G001710	WeakCircadian	Night	2.03904	3.81776	2.05284	3.04311	1.18982	0.679629	1.01739	1.05456	1.52858	2.64275	2.93702	1.40645	1.82469	1.22965	1.93009	1.7768	1.27079	0.959743
Ghir_A02G001730	WeakCircadian	Light	10.9922	10.7006	10.0226	8.06307	10.6659	9.22089	11.0732	9.93714	6.6314	11.4214	8.07731	10.5133	7.54676	10.1004	8.98992	11.2508	6.39751	8.68269
Ghir_A02G001790	SignificantCircadian	Light	15.1447	5.48424	14.0892	2.81153	14.6282	17.9468	11.7177	13.2608	9.05511	15.2095	6.18893	13.5991	6.841	18.8475	13.9721	19.0565	16.7016	15.5606
Ghir_A02G001810	WeakCircadian	Night	5.04321	5.08692	5.00169	8.41919	5.01156	7.34002	5.67867	4.00084	3.49935	4.40592	6.3141	5.77634	4.48003	4.68263	5.2916	3.95388	2.55298	4.40099
Ghir_A02G001820	WeakCircadian	Night	2.21888	5.90715	2.80205	4.63843	2.05706	5.46281	5.84682	5.56165	13.4501	2.8618	5.36487	3.48662	5.03405	2.36466	3.24347	2.91142	3.63741	3.54985
Ghir_A02G001860	WeakCircadian	Night	3.58552	5.19367	2.19562	10.5826	2.76626	4.75437	5.18817	5.59664	5.87546	4.22396	9.85722	4.53444	7.02795	1.77715	4.40557	2.45602	7.5761	3.87846
Ghir_A02G001880	WeakCircadian	Night	3.58114	0.692924	2.23152	2.54062	1.92157	7.90531	6.53022	15.2135	15.0307	1.3192	1.73499	2.10201	1.32816	1.12453	2.72111	3.2056	5.12217	5.16392
Ghir_A02G001910	WeakCircadian	Light	50.528	45.1925	45.3344	39.7483	48.0736	39.7024	39.4752	36.4432	40.5014	55.9641	46.5781	48.1931	46.3636	51.3315	49.3003	49.8493	36.2458	41.3561
Ghir_A02G001920	WeakCircadian	Light	0.612564	0.29853	0.775977	0.431602	0.789543	0.590091	1.48396	1.35108	1.58285	0.382442	0.112749	1.12157	0.237744	0.4949	0.226479	0.61328	0.0109221	0.221024
Ghir_A02G002030	SignificantCircadian	Night	4.72776	3.36636	2.10976	17.1132	2.61335	3.63912	5.30573	5.66653	7.59332	5.20314	9.80508	1.58376	5.40886	0.484067	3.35705	2.33047	7.88035	3.31118
Ghir_A02G002090	WeakCircadian	Night	1.28671	2.67056	1.64139	3.49349	1.90664	3.14267	2.60816	3.14411	3.56254	1.63804	3.08955	1.89668	1.96468	1.03169	2.13674	2.3902	1.87251	2.04534
Ghir_A02G002120	WeakCircadian	Light	0.574767	0.332975	2.15567	0	0.528776	0	0.0169069	0.192064	1.04533	0.0364527	0.10074	0.110882	0.0378818	0.26601	0.0445684	0.537136	0.428077	0.376074
Ghir_A02G002130	WeakCircadian	Light	39.8296	35.2276	34.8627	21.0534	30.972	26.8466	30.186	20.4611	19.5006	47.6732	26.7683	35.25	30.5173	34.556	33.097	35.5074	36.3932	37.7864
Ghir_A02G002140	WeakCircadian	Night	0.668636	0.730972	0.446073	1.64248	0.518201	0.615879	0.998363	1.07715	2.05828	0.489279	2.59545	0.559121	1.46844	0.187274	0.662304	0.435852	1.59186	0.459482
Ghir_A02G002170	WeakCircadian	Night	23.1661	33.0991	21.091	55.8018	20.2056	30.6667	26.2588	24.1573	27.6639	23.7811	38.7017	23.1021	31.3741	19.6109	22.1216	21.8215	28.0792	20.9399
Ghir_A02G002220	WeakCircadian	Light	8.6616	6.33351	9.68939	7.49051	9.97931	11.1263	7.91416	5.22985	5.86986	9.81371	7.02501	11.181	7.30247	9.71341	9.17084	10.3862	7.97116	11.1371
Ghir_A02G002230	WeakCircadian	Night	57.2142	80.897	60.8055	98.6558	48.5196	61.043	49.4618	40.2233	45.0367	66.8456	85.7221	72.7103	70.2371	50.6093	56.9576	64.8464	64.9753	59.1387
Ghir_A02G002320	WeakCircadian	Night	4.30383	4.09039	4.03849	8.85973	5.13056	6.46008	5.07501	7.32817	8.71919	4.01597	5.20745	5.64129	4.21084	4.53608	4.93524	4.80875	4.02852	5.33541
Ghir_A02G002360	WeakCircadian	Night	9.07319	8.63245	4.40253	18.7642	3.63134	9.21829	13.4421	22.5341	18.5553	6.49006	16.4434	7.08174	10.9821	3.81096	6.25713	5.46509	7.70856	7.49634
Ghir_A02G002370	WeakCircadian	Night	7.65335	9.49614	8.38065	10.2997	6.58568	7.65174	6.96559	6.81892	5.39985	9.44315	10.9568	10.392	9.96449	8.67814	9.22985	11.5592	7.21389	8.18828
Ghir_A02G002380	WeakCircadian	Night	3.19483	1.56522	1.76016	3.80063	2.55573	2.59084	1.85925	2.01598	2.10721	1.82435	2.79272	1.79939	2.06687	1.85872	2.63122	1.71171	2.82029	2.76939
Ghir_A02G002390	WeakCircadian	Night	13.361	20.9031	13.5457	20.3969	11.705	14.1013	11.1347	10.0782	8.72258	15.0642	16.6549	16.1699	15.054	13.9674	13.0277	18.2769	13.5366	12.0012
Ghir_A02G002410	WeakCircadian	Night	2.68383	1.48397	2.16783	5.90367	3.58098	5.18952	4.58573	9.20925	4.8396	2.86537	3.43494	2.57586	2.09981	3.7916	2.81332	3.43742	2.83484	5.48963
Ghir_A02G002470	WeakCircadian	Night	0.993184	1.43605	1.37609	10.8265	1.10721	3.15675	2.4446	2.96475	3.54976	0.97363	1.5521	1.09104	0.659222	1.18817	1.4465	1.33737	3.15499	1.99948
Ghir_A02G002480	WeakCircadian	Light	23.4291	18.2401	21.1473	9.66396	15.6678	12.593	15.6655	11.5339	19.0134	26.1449	9.17599	28.7407	19.2775	30.1502	15.4018	23.8159	32.8747	23.0222
Ghir_A02G002550	WeakCircadian	Night	37.878	30.2042	27.1188	43.0806	36.705	39.85	39.0425	44.6909	35.3418	32.5825	43.4501	36.8778	31.7059	39.7112	51.5118	52.0174	59.1968	37.866
Ghir_A02G002640	SignificantCircadian	Night	30.9379	64.5677	21.2084	135.232	42.1471	59.3877	58.4856	68.59	81.2279	32.7106	146.943	32.1127	81.1203	20.2724	34.0914	19.8768	77.0148	59.1529
Ghir_A02G002650	WeakCircadian	Night	7.21491	20.0014	10.3736	39.4904	13.7901	21.4665	15.0207	24.0571	16.2491	7.62668	22.6066	11.462	17.815	7.27396	12.609	8.33373	13.1338	14.9902
Ghir_A02G002700	WeakCircadian	Night	36.6956	47.7078	44.8364	63.2686	42.3682	67.4076	48.196	50.702	40.2782	42.5021	56.3157	45.769	54.8512	46.0041	50.724	42.1706	51.2991	42.5073
Ghir_A02G002710	WeakCircadian	Light	42.4269	49.8204	55.0952	42.0311	44.9084	39.7573	36.9293	32.2263	36.9282	52.3326	44.7766	50.7204	40.7853	48.9722	39.1093	49.5975	49.5592	39.1009
Ghir_A02G002720	SignificantCircadian	Night	11.595	11.2869	4.56725	22.0776	2.92636	10.5313	12.2412	13.8821	19.5823	13.236	33.356	7.77536	11.2689	4.13088	12.8751	7.55546	16.4679	15.0899
Ghir_A02G002760	WeakCircadian	Night	9.45304	12.3841	10.0282	12.2355	8.12466	9.32071	12.0088	10.0475	9.89226	12.4277	13.2404	11.2985	12.4836	10.4576	15.2357	12.4308	12.2426	13.5538
Ghir_A02G002770	SignificantCircadian	Light	0.348788	0	1.17335	0	0.363594	0.314305	0.753582	0.337833	2.18432	0.104151	0.280725	0.45689	0.286027	1.01136	0.454135	0.907337	0.766056	1.89639
Ghir_A02G002780	WeakCircadian	Night	2.18971	3.34861	2.04634	5.23534	1.109	1.63257	1.91213	2.24862	0.868879	2.69131	4.93442	2.56649	3.61712	1.38493	2.18425	2.15563	2.71045	2.72877
Ghir_A02G002790	WeakCircadian	Light	4.37832	3.85448	4.1748	4.22632	4.65942	3.13938	3.46935	3.88398	2.44828	4.58966	4.11281	4.71055	3.89601	5.22729	4.48398	5.25539	5.21502	4.64444
Ghir_A02G002810	WeakCircadian	Night	3.85032	3.57951	2.77646	7.50057	1.30636	3.08588	5.39795	4.16595	5.3732	2.83095	9.06479	2.53906	6.80964	2.39186	4.44379	2.24835	4.31242	3.70847
Ghir_A02G002820	WeakCircadian	Night	0.88668	2.78011	1.25982	3.23043	2.2416	1.52208	2.41519	1.3973	0.810694	1.06838	3.18516	1.29476	2.65106	0.666789	1.94117	1.74763	1.06488	1.28284
Ghir_A02G002830	WeakCircadian	Night	4.65181	3.70132	4.45271	6.45803	2.66682	5.70003	5.17176	6.61092	3.1319	3.78837	6.30137	3.97781	4.34764	5.41104	4.61306	4.4284	4.13687	5.47371
Ghir_A02G002840	SignificantCircadian	Light	108.844	50.5359	139.783	16.7299	139.15	51.2449	99.3143	50.9207	54.0778	96.456	48.9257	117.262	48.0082	194.337	124.928	149.173	91.2369	135.207
Ghir_A02G002850	SignificantCircadian	Light	171.695	54.3759	112.862	23.1198	94.2958	56.28	82.301	50.6763	58.0858	71.0652	27.9108	61.9999	29.0426	69.9926	47.7131	55.3904	53.8278	57.4183
Ghir_A02G002860	SignificantCircadian	Light	91.714	37.5505	79.9241	7.25062	50.8504	7.54679	18.4554	8.61277	21.2696	133.928	43.3655	101.204	45.6444	93.9629	26.9004	60.176	55.9673	44.4732
Ghir_A02G002870	WeakCircadian	Light	5.27474	4.52483	9.18844	0.48002	5.07643	1.91023	2.30045	0.757532	2.04931	7.37449	5.90582	9.63435	6.84958	14.4182	4.42438	7.05556	5.04275	6.54926
Ghir_A02G002880	SignificantCircadian	Light	5.44563	7.69807	26.8558	2.92097	28.1523	7.90112	23.7023	7.69343	22.0874	3.85044	2.19084	19.0881	8.06129	32.5901	9.7862	26.8904	10.2975	25.8961
Ghir_A02G002890	WeakCircadian	Light	4.01745	1.7534	3.4053	0.20385	1.40117	0.379408	1.38218	0.384728	0.00607751	4.00417	1.37445	2.91808	1.33354	2.42892	1.1843	1.7093	1.41529	0.98925
Ghir_A02G002900	SignificantCircadian	Light	9.17853	8.64493	29.8277	2.34472	13.0647	5.37675	4.30705	1.88196	2.17914	16.6132	7.84516	24.9551	12.8785	28.7645	8.46304	15.8181	11.6984	5.81787
Ghir_A02G002920	WeakCircadian	Light	15.1096	10.2676	15.9269	8.9408	12.4072	9.89736	9.406	7.32143	6.28283	16.6065	9.37664	16.0366	9.93376	12.2729	10.0797	15.0457	10.6533	11.3317
Ghir_A02G002930	WeakCircadian	Night	2.29609	4.11582	2.12593	6.88754	2.43664	4.67348	2.61407	4.42765	5.0963	1.95366	3.0892	2.73239	2.94337	1.2602	2.35679	3.89075	1.88454	5.14867
Ghir_A02G003010	WeakCircadian	Night	0.341264	0.6028	0.148848	2.43285	0.0743947	0.719243	0.651775	1.01906	0.100004	0.473542	2.07897	0.919281	1.49027	0.16154	0.491451	0.545598	0.905504	0.780145
Ghir_A02G003020	WeakCircadian	Night	1.26535	2.36422	0.638314	3.70813	0.850473	1.86376	1.98297	1.3113	0.625023	1.28569	2.56646	1.17329	2.20224	0.484662	1.63642	1.02179	0.623867	1.25709
Ghir_A02G003050	WeakCircadian	Night	0.767775	0.900133	1.309	7.56701	0.96717	0.775478	1.92456	3.70359	4.09454	0.757575	2.51754	0.759543	1.93213	1.1832	1.46176	1.08398	2.23045	1.75797
Ghir_A02G003060	WeakCircadian	Night	1.95827	1.83385	1.73712	4.27137	1.06849	2.02669	1.33703	2.31854	0.675748	1.72708	2.53968	1.40265	1.8074	1.69879	3.0374	3.31368	4.00899	2.28503
Ghir_A02G003080	WeakCircadian	Night	7.35519	8.84954	6.48804	14.5654	5.25024	9.61109	10.321	10.9376	15.3266	6.96386	12.495	6.67421	8.25989	5.62938	6.39963	5.45758	7.94732	9.10508
Ghir_A02G003100	WeakCircadian	Night	4.80737	8.76281	4.00929	20.8233	3.8084	8.01191	11.3029	9.41286	8.8116	5.83785	14.8151	4.60932	7.08218	4.10439	6.32849	4.81624	7.73401	5.99359
Ghir_A02G003110	WeakCircadian	Night	0.386016	0.957008	0.106464	1.58177	0.421596	1.45575	1.14867	3.78598	3.87333	0.552024	1.30591	0.905937	0.733877	0.395937	1.44379	0.850536	1.33662	1.97579
Ghir_A02G003120	WeakCircadian	Light	6.08734	2.95067	4.79312	8.09371	4.51317	5.76754	5.8828	5.99688	6.19936	3.59921	4.87755	5.35041	4.89628	6.83513	5.84824	6.66706	5.941	6.34308
Ghir_A02G003140	SignificantCircadian	Light	47.9548	36.9778	48.5663	38.1499	51.1742	31.4961	39.6844	32.4413	29.8856	44.4119	47.1354	49.0371	39.0321	49.6091	50.813	49.6416	44.9199	38.0787
Ghir_A02G003150	WeakCircadian	Light	21.4299	17.2957	23.7731	15.9566	23.3148	17.4432	15.2004	14.9867	11.0295	22.4207	15.3103	25.6517	15.8172	22.3115	20.7374	24.9448	18.6827	19.4069
Ghir_A02G003160	WeakCircadian	Night	6.35044	7.10841	8.39543	9.53839	6.77052	7.35105	5.31407	5.57771	3.53841	7.92978	9.87407	7.60135	9.35025	8.89946	7.38188	8.00247	7.34428	8.78596
Ghir_A02G003190	WeakCircadian	Night	1.09285	0.452339	0.728253	1.71924	0.246185	1.25121	1.60854	1.05343	1.47801	1.77966	1.94151	0.763831	0.906734	0.0312123	0.673278	0.492886	0.992226	0.349832
Ghir_A02G003200	WeakCircadian	Night	0.47815	1.02183	0.70728	1.75007	0.477401	1.19663	2.13816	2.435	1.50232	0.798217	2.00902	0.0979423	0.788284	0	0.585991	0.248966	0.264044	0.0894446
Ghir_A02G003210	WeakCircadian	Night	0.551566	1.18665	0.372624	1.72389	0.123998	1.6578	0.61826	0.978454	1.0914	0.185319	0.83862	0.282752	0.685858	0.176953	0.243108	0.0543424	0.724786	0.180614
Ghir_A02G003230	WeakCircadian	Night	14.8807	24.678	13.343	48.3535	15.6589	28.3013	24.8713	26.6925	34.2373	17.3848	32.1856	24.0276	30.3986	14.8008	15.4468	13.1642	28.9455	17.93
Ghir_A02G003240	WeakCircadian	Night	3.12994	4.63185	5.14897	10.5679	5.34885	5.9082	4.66335	5.59206	6.58496	3.18726	5.83618	4.55903	5.45292	3.20434	3.40669	2.52996	9.90973	4.79924
Ghir_A02G003260	WeakCircadian	Light	29.909	24.3958	27.6228	17.8352	25.6265	21.2335	16.1294	12.2186	10.9805	30.6265	19.3728	28.3129	25.6545	27.5127	23.3466	30.7846	22.8441	25.0082
Ghir_A02G003310	WeakCircadian	Night	37.585	34.2999	36.3877	52.6984	38.5736	54.1344	34.7545	43.7073	35.6824	42.2156	57.9894	51.0656	47.8482	41.0342	59.7444	46.6491	43.4643	42.7657
Ghir_A02G003320	WeakCircadian	Night	26.3843	37.0429	25.3084	54.6837	34.871	54.972	42.4175	55.2754	64.3757	32.6746	57.7973	33.1994	42.5663	31.7479	40.6491	29.8488	44.2808	44.6398
Ghir_A02G003350	WeakCircadian	Night	0.540765	0.0803734	0.913506	0.449086	0.200935	0.641752	0.0784341	0.471979	0	1.53604	0.72805	1.26321	1.78585	0.739687	1.36039	0.784536	0.792133	0.738719
Ghir_A02G003370	WeakCircadian	Night	22.8893	34.7258	24.0769	61.567	18.7625	43.0411	31.374	42.0486	35.1139	26.2263	40.4825	27.718	33.3365	19.1313	24.0208	18.9354	32.5595	32.481
Ghir_A02G003380	WeakCircadian	Night	11.1003	10.8993	12.7854	18.8924	15.9916	26.1359	24.4404	44.7842	27.2051	11.9079	18.5858	13.2374	15.3252	14.173	23.6845	14.5751	18.9069	17.4166
Ghir_A02G003410	WeakCircadian	Night	2.70055	1.69079	1.79844	2.93909	1.06129	1.65565	1.14622	1.66667	1.28699	2.20622	3.951	1.46713	1.9707	1.22907	0.92305	1.04437	2.3438	1.47698
Ghir_A02G003440	WeakCircadian	Night	1.90089	3.51495	0.988771	4.17022	1.45372	3.09279	2.85527	3.09899	1.91201	1.78261	3.55335	1.7476	3.23983	1.52596	2.80644	2.11452	4.32254	2.39307
Ghir_A02G003460	WeakCircadian	Light	11.3181	9.87617	10.8296	5.45656	17.0358	16.6831	17.4127	11.4732	14.1074	10.2093	10.3751	7.2354	8.56498	12.843	10.9956	9.15973	39.1725	16.8849
Ghir_A02G003490	WeakCircadian	Night	8.85047	9.92484	5.53018	39.0765	10.1171	17.3899	14.5534	21.908	17.6579	9.21272	18.4113	9.16197	13.0462	5.77108	9.81454	6.07953	14.7339	9.49369
Ghir_A02G003510	WeakCircadian	Night	0.270554	1.52511	0.808253	2.5326	0.201118	1.52779	0.764156	1.07109	0.533374	0.968143	2.15894	0.574733	1.01452	0.385616	0.936042	1.32493	1.08652	0.910093
Ghir_A02G003520	SignificantCircadian	Night	7.33502	8.21497	7.0706	28.0078	9.87112	27.2097	15.9823	42.8096	34.7708	8.80172	17.1988	9.22895	10.7921	7.24389	13.3914	10.3269	11.3336	16.4204
Ghir_A02G003540	WeakCircadian	Night	10.5989	12.2343	15.6504	36.0667	14.7028	20.14	23.8893	21.6339	31.2685	15.5447	25.8672	15.6332	18.5402	11.9734	16.8948	13.3755	12.6785	18.9604
Ghir_A02G003550	WeakCircadian	Night	1.80404	3.21054	2.28508	5.93666	1.96558	4.6057	4.09021	6.06178	4.57942	2.56328	3.68675	2.232	2.91064	1.80674	3.27706	2.51092	2.69892	3.77577
Ghir_A02G003560	SignificantCircadian	Light	113.029	76.7079	119.659	38.3515	103.483	74.1216	77.6619	66.8499	67.0277	128.335	78.0442	117.426	78.5463	106.913	106.805	114.417	81.3362	83.6764
Ghir_A02G003570	WeakCircadian	Night	0.0413582	0.0459276	0	0.00600962	0	0.386838	0	0.308424	1.95027	0.216819	0	0.365716	0.0918402	0.302106	0.525046	0.183082	0.23148	0.250285
Ghir_A02G003600	SignificantCircadian	Light	128.564	89.741	162.929	49.052	136.696	121.218	160.928	117.446	197.103	115.423	81.7015	122.76	107.986	173.458	158.042	172.185	126.683	129.737
Ghir_A02G003620	WeakCircadian	Light	3.3352	1.23565	2.40541	0.622411	3.13336	0.668442	1.44053	0.769055	0.26741	3.08162	1.47063	4.24808	1.14989	3.96075	2.33782	3.2098	2.91716	2.21061
Ghir_A02G003650	WeakCircadian	Night	3.57493	3.62717	3.50829	7.80493	6.76318	9.48604	7.03413	8.54899	7.59195	3.50306	4.98988	4.62088	3.69203	4.81825	5.62607	2.7401	3.7404	5.7434
Ghir_A02G003710	WeakCircadian	Light	2.21872	2.4247	3.52914	2.35056	3.33025	3.00591	3.44963	2.50476	4.47954	2.85212	2.17971	3.18501	2.64428	3.89074	2.42854	4.19793	3.27895	3.31974
Ghir_A02G003700	WeakCircadian	Night	14.4339	16.7733	12.2346	22.5768	15.7166	26.8877	21.7581	37.9601	24.6954	15.0081	21.557	16.2381	20.6299	22.2709	25.1815	20.9676	26.3375	22.3632
Ghir_A02G003720	WeakCircadian	Light	0.546161	0.448596	0.792098	0.461446	0.536828	0.511289	1.1797	0.548283	0.125005	0.9069	0.342874	0.422186	0.372218	0.531854	0.694385	0.72353	1.01118	0.720238
Ghir_A02G003750	WeakCircadian	Night	1.8913	1.13164	0.606408	4.08711	3.23494	5.33759	5.18989	4.23399	7.08448	2.1233	2.92998	1.44575	2.20374	2.0506	4.87616	3.75128	2.61285	2.08331
Ghir_A02G003770	WeakCircadian	Night	0.518938	0.453007	0.3828	1.67676	0.484683	0.812797	0.404305	0.698613	0.987978	0.592411	0.740517	0.334492	0.302738	0.41633	0.638653	0.708457	1.29384	0.569316
Ghir_A02G003840	WeakCircadian	Light	1.3067	0.345527	0.935	0.239635	0.797556	0.242375	0.664209	0.442996	0.279565	0.359714	0.112519	1.14558	0.075658	0.286708	0.342714	0.258036	0.49502	0.706563
Ghir_A02G003850	WeakCircadian	Night	10.5934	9.05662	7.18685	8.32105	7.81265	12.137	7.76096	8.18781	4.10013	13.608	7.71278	8.79423	9.51696	12.3395	17.0987	12.9022	12.6232	15.9094
Ghir_A02G003860	SignificantCircadian	Night	27.331	26.7437	30.6035	9.88961	18.3822	19.1	17.1227	20.4427	20.2137	24.4437	32.3548	23.5104	53.121	17.7194	40.2298	31.0758	64.2865	32.3696
Ghir_A02G003890	SignificantCircadian	Light	8.03709	4.09139	11.186	3.47491	13.415	8.02709	6.50565	6.36567	8.3749	7.89813	3.24536	7.58438	4.33101	11.855	8.06281	8.82499	8.27998	9.63763
Ghir_A02G003900	WeakCircadian	Light	16.4071	13.0842	14.8737	8.88603	15.141	13.1519	16.6868	13.6083	14.1253	18.925	12.2434	14.6043	9.25371	13.4936	17.7286	14.5006	10.8075	11.7687
Ghir_A02G003910	WeakCircadian	Light	5.69143	3.2912	3.651	2.50049	4.24657	1.27051	1.24066	1.21067	0.35595	6.31991	2.17883	5.51778	2.85531	6.67419	3.55892	5.33143	4.9533	3.63905
Ghir_A02G003940	WeakCircadian	Light	1.03166	0.459276	1.17387	2.53061	3.9473	1.56294	2.14657	1.22813	1.00494	0.923312	0.671676	1.63766	1.07421	3.60546	2.19624	2.97496	1.40518	2.47085
Ghir_A02G003960	SignificantCircadian	Light	2.9769	4.60855	9.34254	9.20768	24.5895	14.7835	29.4545	9.25066	12.6825	1.92915	4.68196	9.33202	9.80254	29.6435	22.4613	27.0762	18.5195	26.1398
Ghir_A02G003970	WeakCircadian	Light	1.20158	0.681576	0.541689	0.0119511	0.55196	0.108648	0.386834	0.285627	1.06681	0.865125	0.431491	0.679058	0.361395	0.671867	0.640272	0.904879	0.539313	0.346382
Ghir_A02G003990	SignificantCircadian	Light	0.983984	0.643394	1.50341	2.39438	0.502174	0.108347	1.01819	0.990002	1.74253	0.508072	0.639663	1.84971	0.464243	2.47661	0.077322	2.39922	0.698136	2.75831
Ghir_A02G004000	SignificantCircadian	Light	5.83128	2.13431	12.2845	0.687528	16.1544	6.35529	26.6134	19.5037	23.4085	8.37269	2.21562	17.934	1.36158	36.4293	7.09603	37.8741	11.3428	26.0235
Ghir_A02G004010	WeakCircadian	Light	0.965089	0.763954	2.31053	3.57957	4.18924	1.18409	3.9206	1.40978	3.78884	1.67076	2.0104	2.63987	1.02128	1.81269	0.873331	1.71271	1.56881	2.1633
Ghir_A02G004030	WeakCircadian	Light	7.69337	6.99634	7.19111	9.34445	5.88652	7.1061	9.03793	5.89119	5.60066	7.27859	8.67223	9.09795	7.61099	10.559	9.41866	9.63238	8.28032	9.71922
Ghir_A02G004040	WeakCircadian	Night	30.0671	39.8067	30.2909	89.4094	58.7742	95.6719	78.1828	190.306	109.534	28.9368	88.0561	35.7167	56.871	36.886	64.0322	39.9147	78.5574	55.5601
Ghir_A02G004050	WeakCircadian	Light	15.6386	16.9434	20.3387	19.2254	22.0693	22.3939	22.994	16.3948	17.3527	18.0936	19.5619	25.3808	15.4293	23.8144	19.2439	24.3094	17.6129	20.2927
Ghir_A02G004070	WeakCircadian	Night	2.74069	3.97876	2.71708	6.13712	4.86526	7.94767	6.74514	16.3467	10.6438	3.38651	3.28525	3.88681	3.68604	3.30567	6.11029	4.96589	3.30276	7.48171
Ghir_A02G004090	WeakCircadian	Light	18.5163	22.0848	22.5854	27.6289	25.1142	25.3592	27.762	21.3485	16.656	19.592	22.6043	22.9488	16.6554	23.1642	19.9831	21.3895	16.1243	25.2321
Ghir_A02G004100	WeakCircadian	Night	11.3096	15.1753	10.3808	28.4083	9.75236	21.1714	16.3795	16.4818	13.4476	13.0308	23.5575	10.6848	14.1091	9.96263	14.0508	12.9512	26.1219	17.7357
Ghir_A02G004110	WeakCircadian	Night	8.28275	12.2972	5.45471	28.9578	13.7887	34.991	25.9632	64.118	29.807	10.7271	20.6699	8.89925	11.6429	7.90058	14.7356	14.1152	16.927	12.2752
Ghir_A02G004120	WeakCircadian	Night	6.99152	11.2769	7.49718	21.6833	9.49721	24.3143	16.7437	35.6752	25.4315	7.27667	14.2571	8.29768	10.4747	8.07067	11.3014	7.88321	14.5685	14.7058
Ghir_A02G004130	WeakCircadian	Night	7.95878	9.04445	5.57197	16.3441	6.2886	12.0916	11.4281	8.06504	11.4195	8.97631	14.8709	7.75691	6.16736	6.61667	11.2285	8.86868	11.4881	10.4096
Ghir_A02G004140	WeakCircadian	Light	2.53241	3.69946	2.33293	5.73868	3.39118	2.79308	5.16215	2.77859	4.31228	4.85995	5.88295	4.29613	3.64906	3.96402	3.91784	4.59256	3.27377	3.57575
Ghir_A02G004150	WeakCircadian	Night	5.58974	3.83365	3.37401	17.8094	3.94226	6.80178	8.35407	9.30722	8.16351	6.7368	11.7128	3.42027	5.18896	3.44334	9.18028	7.15725	14.6739	8.76397
Ghir_A02G004190	WeakCircadian	Night	8.38185	17.6481	11.5627	29.7651	13.5594	13.2336	16.736	13.7842	19.5476	6.52066	16.5895	12.183	17.6337	9.19746	12.3515	9.2689	12.7675	12.595
Ghir_A02G004200	WeakCircadian	Night	1.36599	3.7223	2.37058	3.96169	1.76582	8.05299	6.35728	5.20057	2.95573	2.48516	5.74365	3.44161	3.78823	3.50563	5.18663	4.56102	4.6825	5.19198
Ghir_A02G004210	WeakCircadian	Night	7.58346	8.88518	8.87995	16.7947	11.5238	22.5878	13.0405	18.9313	14.5665	9.01965	11.6701	9.46283	9.65262	10.5227	11.229	11.2112	14.5536	12.2006
Ghir_A02G004250	SignificantCircadian	Light	2.62671	0.231777	2.27285	0.0836576	1.63892	0.012239	0.291592	0.081615	1.16157	2.53887	0.438985	1.20061	0.129616	1.19954	0.0987654	0.315963	0.252014	0.521637
Ghir_A02G004260	WeakCircadian	Night	20.5285	22.0417	19.2262	30.6373	19.8644	27.5722	19.2939	26.4067	21.6978	22.4813	43.4187	23.7415	27.3613	16.4905	30.3255	20.0805	22.7003	20.9191
Ghir_A02G004280	WeakCircadian	Light	0.570519	0.406545	0.893222	0.485416	0.271342	1.66087	0.12962	0.675516	0.31603	0.473911	0.412174	0.947755	0.54489	0.739466	0.447555	0.600329	0.767265	0.768226
Ghir_A02G004290	WeakCircadian	Night	13.0399	16.2296	9.13173	26.4506	14.9251	18.8899	15.5616	15.7698	14.2944	16.4492	26.41	15.1583	18.7469	14.2608	19.1928	13.4522	15.4979	15.2309
Ghir_A02G004300	WeakCircadian	Light	2.87488	2.44272	4.43262	3.5588	4.97776	3.96498	4.70779	3.80793	1.41924	2.4696	2.96433	2.89526	3.14012	5.67062	3.894	4.93159	3.72711	5.83361
Ghir_A02G004310	WeakCircadian	Light	11.4049	9.34346	11.0305	8.85287	15.0496	13.3021	13.2411	15.3656	10.1753	9.96652	8.69965	14.1715	8.69845	12.9045	10.9877	15.7916	9.57367	10.7795
Ghir_A02G004350	WeakCircadian	Night	8.17763	6.19439	7.12144	14.8639	9.35899	11.4746	8.7001	13.079	11.5128	7.49456	13.3923	8.70913	9.57485	8.10933	10.8829	10.0097	13.1903	10.101
Ghir_A02G004370	WeakCircadian	Night	3.6364	6.92284	3.23843	6.14519	3.32014	5.31571	1.95218	3.45451	4.20852	3.62764	4.00607	3.1021	6.0954	3.01562	3.15549	3.45244	3.07523	4.8641
Ghir_A02G004400	WeakCircadian	Night	3.46512	6.73952	2.5799	12.0726	3.08064	7.17554	5.58629	5.49634	5.85001	4.55718	9.1708	2.65161	6.3049	3.59878	4.21794	4.4567	5.86905	5.53013
Ghir_A02G004440	WeakCircadian	Night	5.19648	7.69207	6.12177	8.02715	4.63776	5.96624	5.54588	4.85184	5.89037	4.81065	6.7631	5.92172	6.24521	4.98167	4.01034	4.69209	5.19195	4.45458
Ghir_A02G004520	WeakCircadian	Night	1.59833	1.79973	1.35088	3.74586	1.22773	1.88865	1.37111	2.26037	1.28727	1.50417	3.3988	1.70041	2.06829	1.05761	2.16401	1.28112	1.90198	1.54545
Ghir_A02G004530	SignificantCircadian	Light	39.6066	22.5706	40.1682	11.3803	68.0597	34.7595	44.9346	42.3788	29.653	40.6832	26.5427	35.5239	23.0934	51.5829	56.6844	51.1804	31.6404	38.2453
Ghir_A02G004540	WeakCircadian	Night	2.54816	7.99866	3.59199	5.93405	0.858447	2.22161	1.21858	1.99842	6.2427	1.28065	2.33549	1.38646	7.15728	1.34899	0.844971	0.966946	4.57986	0.868019
Ghir_A02G004550	WeakCircadian	Night	4.531	8.91696	6.88777	7.95621	7.82007	9.80411	9.86518	15.7076	7.15893	5.3498	7.46407	6.38307	6.69908	6.51568	7.8851	6.27132	7.94431	7.1167
Ghir_A02G004570	WeakCircadian	Light	2.39846	2.48251	2.52984	1.74427	0.821674	1.00201	1.48592	1.17027	1.13757	2.77834	1.97204	2.01726	1.7273	2.04119	1.35921	1.56392	1.07349	2.45397
Ghir_A02G004590	WeakCircadian	Night	2.21452	5.09492	2.98218	7.11629	2.43981	3.20726	2.91361	3.48921	4.48563	3.16636	5.84643	3.51433	3.17924	3.71453	3.23949	2.76845	3.59451	3.7555
Ghir_A02G004630	WeakCircadian	Light	4.29843	3.88725	6.48435	14.1641	7.66524	11.7997	9.19057	12.3515	10.2486	4.18422	5.82383	9.78931	6.58966	6.79548	3.23571	3.89948	2.9874	6.7162
Ghir_A02G004640	WeakCircadian	Night	1.37242	2.42977	1.9892	6.33472	1.19332	3.45057	2.96222	3.68169	4.97817	2.84838	4.50882	2.29676	4.31707	1.07793	2.33518	1.76847	1.23974	1.75769
Ghir_A02G004670	WeakCircadian	Night	7.44259	9.95508	6.40461	18.2462	5.99659	7.13633	10.555	8.21779	11.0093	12.2287	16.8395	11.0943	11.4864	8.69597	8.89649	8.70158	12.7071	10.6235
Ghir_A02G004700	WeakCircadian	Night	4.36673	5.04633	3.98069	16.9773	3.26073	5.60519	7.87106	7.22233	6.36592	4.73076	11.9845	5.92797	8.2483	3.26676	5.45385	4.87405	6.6546	5.75809
Ghir_A02G004710	SignificantCircadian	Light	58.2129	51.5623	56.3354	64.0105	70.7954	50.9719	59.5923	38.6169	45.8243	63.446	66.7583	68.4782	60.2083	71.6726	59.0509	64.4728	45.4404	58.4101
Ghir_A02G004720	WeakCircadian	Night	16.1128	13.9473	8.60107	38.6873	13.2752	21.2091	21.3377	20.4299	19.7349	16.0109	27.6123	10.1328	13.4581	13.085	32.3053	22.4243	40.362	24.8308
Ghir_A02G004730	WeakCircadian	Night	8.18104	9.58359	7.8591	25.9965	8.66688	13.0593	12.7489	21.2302	15.6599	5.81983	19.879	9.26912	11.6275	7.49687	8.01807	5.55363	8.82475	9.44833
Ghir_A02G004760	WeakCircadian	Night	1.3082	0.40601	0.701284	1.2707	0.248525	0.498599	0.494276	0.588465	0.237509	0.671542	0.826569	1.26467	0.771679	0.839453	0.871649	0.15014	0.940909	0.258662
Ghir_A02G004800	WeakCircadian	Light	22.2678	19.2483	21.7158	15.3976	22.5422	19.058	25.3123	16.352	23.9467	28.7593	28.355	25.0687	22.0271	28.0699	25.004	31.2328	27.7781	35.4088
Ghir_A02G004820	WeakCircadian	Light	78.9904	75.0457	69.0401	65.4382	68.666	52.5039	59.5	38.8126	37.2888	79.1863	71.0902	83.1651	67.754	75.1631	59.9144	73.4798	62.3298	62.3381
Ghir_A02G004840	WeakCircadian	Night	0.100295	0.290389	0	1.2872	0	0.215492	0	0.186777	0	0	0.985446	0	0.199678	0	0.0663481	0	0	0
Ghir_A02G004880	WeakCircadian	Night	30.8173	33.709	28.7899	54.8177	25.131	34.4191	30.2068	30.5544	32.1735	31.0552	46.5397	31.6379	36.2342	26.0576	30.2447	29.5439	42.0806	34.4566
Ghir_A02G004900	WeakCircadian	Night	1.97338	2.02778	1.2866	3.57595	1.83457	3.20786	2.11415	2.76617	2.74298	1.70614	2.63308	1.48211	1.82387	1.09345	1.32965	0.945661	0.990865	1.41553
Ghir_A02G004910	WeakCircadian	Light	9.17912	7.0715	10.3641	5.91371	8.34052	10.3592	7.93468	4.34464	3.94921	9.11005	7.17386	10.609	7.44985	12.3369	10.1221	12.2956	8.319	10.5385
Ghir_A02G004930	WeakCircadian	Light	16.2684	16.0455	17.8619	18.9997	15.1446	14.099	11.5338	10.8924	13.8929	17.1024	16.7586	16.5647	13.6951	19.3766	16.1359	16.9581	13.9237	16.6296
Ghir_A02G004980	WeakCircadian	Night	1.21135	3.32677	1.13691	3.57888	2.32165	3.77925	1.60615	2.2362	1.91443	1.37755	3.1566	1.76804	2.15227	1.9944	3.1467	2.28324	1.85661	3.99833
Ghir_A02G005020	WeakCircadian	Light	23.397	30.608	27.3131	26.8661	26.4228	24.3426	24.9571	23.9307	17.1538	28.2235	25.0716	25.6826	24.8454	32.4905	28.4816	30.8034	29.5385	26.6176
Ghir_A02G005030	WeakCircadian	Night	139.303	147.874	178.145	125.02	200.345	173.985	175.532	311.528	254.905	155.768	244.03	195.532	219.95	205.617	213.304	149.405	166.336	190.315
Ghir_A02G005050	WeakCircadian	Night	25.3154	36.3326	24.913	42.0717	22.097	32.8092	30.052	29.98	26.752	24.5949	36.244	27.1534	30.2639	21.6023	25.4955	21.7468	22.413	22.6451
Ghir_A02G005120	WeakCircadian	Night	1.16678	3.8703	3.13303	16.1622	1.9919	4.39991	2.01675	2.68651	3.36329	2.6398	4.04628	5.37191	4.62023	1.32871	1.81047	1.69905	2.08021	2.20316
Ghir_A02G005150	WeakCircadian	Light	86.0213	70.3631	80.2585	59.4243	67.9204	53.9799	74.1415	51.8462	75.3062	87.6299	72.8539	86.3493	64.2609	73.4169	67.6253	80.6381	63.1621	69.8587
Ghir_A02G005170	WeakCircadian	Night	14.4046	14.7071	15.6132	34.2555	23.3774	30.4636	27.0996	40.6565	34.828	18.1588	22.3184	15.4323	17.8738	15.1429	18.6325	16.8765	20.7792	19.0814
Ghir_A02G005210	WeakCircadian	Night	8.12598	8.04373	6.99229	13.7119	9.40662	14.9146	10.8849	17.4046	13.1128	8.56023	9.05251	10.6227	7.90148	9.14437	8.77683	9.94901	10.9101	11.5648
Ghir_A02G005240	WeakCircadian	Night	0.235514	0.832912	0.345891	0.953042	1.29831	2.0662	1.05671	1.71114	2.35249	0.525617	0.636567	0.0924048	0.377973	0	0.121386	0.0737246	0.176366	0.0455847
Ghir_A02G005260	WeakCircadian	Night	4.78394	6.95421	3.12369	9.53701	3.89953	5.9591	4.36734	2.45785	1.70264	3.38402	6.79867	2.30395	4.20633	2.26707	2.57044	3.00986	1.41393	1.75396
Ghir_A02G005340	WeakCircadian	Night	71.1455	73.6507	56.5761	35.7674	76.4007	76.2732	65.3544	64.6798	61.837	72.1718	74.3758	63.21	80.8562	67.1872	90.727	74.2824	61.3046	66.5306
Ghir_A02G005380	SignificantCircadian	Light	19.8576	21.7692	33.0131	19.8207	33.3016	20.5397	21.7281	19.6585	27.5336	24.5205	20.8829	33.9866	25.8644	28.9766	18.502	23.834	22.8531	26.2835
Ghir_A02G005400	WeakCircadian	Light	35.3417	45.847	42.6141	37.2529	34.1344	34.0903	37.634	26.8288	33.3578	35.031	31.4924	38.9538	30.3438	58.4455	48.2506	57.9947	35.108	45.7926
Ghir_A02G005420	WeakCircadian	Night	12.5661	19.6053	14.2836	41.2282	19.2844	54.282	29.3183	47.6707	41.7353	16.2282	24.6055	13.9812	22.2671	17.8328	25.7094	20.7503	20.6881	26.8868
Ghir_A02G005460	WeakCircadian	Night	3.89163	5.19546	3.18055	9.33668	3.69837	3.79516	5.16899	4.29113	6.97653	4.67367	10.3951	2.89504	5.99757	2.37057	4.1937	1.935	4.69671	4.32075
Ghir_A02G005490	WeakCircadian	Night	15.0369	19.5824	13.7559	32.8068	16.2381	25.3088	24.3572	26.719	28.135	16.7688	29.252	14.5213	21.2857	14.2725	21.497	18.3384	26.3935	21.999
Ghir_A02G005500	WeakCircadian	Night	10.8972	9.50094	8.10114	9.87394	9.13146	11.7259	7.37401	8.93191	7.9181	15.0684	11.4797	12.3251	12.6815	14.091	11.4154	11.4705	9.73381	12.1504
Ghir_A02G005560	SignificantCircadian	Night	5.70773	11.1639	6.09071	5.67823	3.76986	7.15598	2.71027	3.8082	1.51217	6.00113	6.7708	4.47279	13.3825	3.85462	9.60811	4.61145	6.93894	4.70382
Ghir_A02G005570	WeakCircadian	Night	13.9215	17.4405	17.6072	17.2234	15.6467	14.9812	13.0894	12.7198	14.2479	13.799	15.6501	13.0744	14.3258	14.0586	19.9145	17.2679	12.8932	15.0848
Ghir_A02G005580	WeakCircadian	Night	5.32877	6.07663	6.02607	16.9838	6.87167	16.0447	9.77104	14.3193	10.9806	6.14791	10.2252	6.91493	8.78261	5.79092	7.16175	6.36033	8.12801	6.94212
Ghir_A02G005630	WeakCircadian	Night	12.1046	14.127	14.6974	25.2429	16.3533	19.2015	13.2074	12.6659	13.5243	14.4977	14.5245	12.5542	16.5281	16.1036	20.9585	14.8492	14.2051	16.6326
Ghir_A02G005650	WeakCircadian	Light	0.92999	0.976631	2.10845	0.520554	2.04209	0.574287	1.06446	0.943708	0.508028	3.52011	0.444646	1.86409	0.906523	2.31459	0.67353	2.87316	2.60933	1.06591
Ghir_A02G005680	WeakCircadian	Night	2.97035	4.45594	3.21175	5.55606	3.40991	5.24397	3.92219	5.71942	3.90244	3.49856	5.09035	3.41323	4.24479	2.08356	4.6746	4.3283	5.54902	3.58157
Ghir_A02G005700	WeakCircadian	Night	13.843	17.7361	18.3867	24.8616	16.3116	23.5447	18.0319	20.6627	21.5572	13.9135	18.1787	15.7622	17.6677	15.8637	16.0737	13.4521	19.1927	18.7185
Ghir_A02G005740	WeakCircadian	Light	15.2405	15.4694	15.9187	24.7353	16.7498	16.9637	18.3252	14.1699	14.7616	12.2834	18.7493	17.2256	15.0081	15.2112	13.6906	17.01	12.6761	16.0826
Ghir_A02G005750	WeakCircadian	Night	11.0888	12.54	11.8675	24.5538	16.6002	17.7185	12.3301	16.8815	17.8352	9.91627	23.25	14.3521	16.6477	10.0885	16.0923	13.4861	15.2546	13.9908
Ghir_A02G005780	SignificantCircadian	Light	30.4959	24.3511	43.1595	21.3183	55.9028	30.5414	35.7554	28.9298	26.8631	34.5761	28.5015	32.4469	30.262	52.9736	43.3529	41.6428	31.5518	41.7498
Ghir_A02G005800	WeakCircadian	Night	47.7394	76.5584	33.7663	91.553	22.4059	38.43	37.4998	39.7141	32.1829	53.7621	107.973	43.5468	75.6054	23.3011	41.2833	30.1959	48.9341	33.3019
Ghir_A02G005840	WeakCircadian	Night	5.6681	4.5028	3.48795	6.58481	2.47666	6.38567	2.75025	5.82365	5.14159	6.26926	10.086	3.61867	3.42388	3.15061	5.50168	3.41014	6.11936	3.45754
Ghir_A02G005870	WeakCircadian	Light	126.373	141.604	172.727	105.841	147.013	125.368	123.322	81.5868	84.1336	113.11	90.9698	146.721	131.173	136.083	103.858	134.527	133.297	123.843
Ghir_A02G005880	WeakCircadian	Night	106.325	141.66	96.4034	114.343	78.3282	84.2109	81.3492	65.9502	85.6002	93.5656	100.126	89.4238	117.55	72.7732	77.9704	73.0678	82.4806	74.7324
Ghir_A02G005890	WeakCircadian	Light	2.67768	2.84379	3.24839	0.467183	1.93609	0.740565	1.61709	1.01305	1.03939	2.09177	0.905241	1.81047	1.44157	1.54857	0.358503	2.24693	1.95451	1.85068
Ghir_A02G005900	WeakCircadian	Night	2.06558	4.0004	2.95602	6.75994	2.71656	4.49353	2.81489	4.35646	3.86152	1.73308	4.81482	1.77988	2.85607	2.1772	3.19888	1.70454	2.92252	3.36369
Ghir_A02G005930	WeakCircadian	Night	1.82496	2.63851	1.36121	4.72239	0.0687409	3.40033	1.20927	2.73729	0.331294	0.97652	1.71694	0.805534	2.36834	0.81787	2.87372	1.10213	3.84449	0.903255
Ghir_A02G005950	WeakCircadian	Night	0.549153	1.67003	0.679587	2.0216	0.21336	1.01053	0.903619	0.36113	0.162506	0.475299	0.792836	1.13159	0.901718	0.406355	0.541506	0.55776	0.695213	0.412172
Ghir_A02G005960	WeakCircadian	Night	2.82313	4.53698	2.33472	6.05664	1.66159	3.23176	2.90347	1.82331	1.63452	3.89755	4.39587	3.68114	2.77493	1.45293	1.98613	3.02338	2.9015	1.39271
Ghir_A02G005990	WeakCircadian	Light	20.9845	23.7045	24.4478	20.9231	19.7135	18.9008	20.1982	15.9874	11.4536	25.3366	22.6922	27.6408	18.878	27.7413	24.1772	25.9477	20.313	19.6427
Ghir_A02G006000	WeakCircadian	Night	6.4253	5.56369	4.65685	15.2935	5.33082	11.8313	12.6372	15.8712	9.40022	5.94783	11.4308	6.13058	8.12513	5.96841	14.1618	10.6632	12.2461	10.808
Ghir_A02G006010	WeakCircadian	Night	0.302377	1.68104	0.659001	1.99688	0.874918	1.19021	1.60854	2.30566	1.78549	0.50196	1.57474	0.461179	0.879438	0.786533	0.96991	0.532039	1.51531	1.37761
Ghir_A02G006030	WeakCircadian	Night	2.67579	2.90548	1.28589	5.9809	3.06295	3.44141	5.40787	7.53667	3.34204	2.96776	4.49375	2.51966	3.27639	2.58229	2.76829	2.572	3.57712	3.2436
Ghir_A02G006070	WeakCircadian	Night	3.17997	3.58726	2.34926	12.7289	4.4533	5.67699	5.4297	11.2247	7.83702	2.97218	7.89033	3.29624	5.08455	2.83408	4.48203	2.17563	4.69641	3.78667
Ghir_A02G006090	WeakCircadian	Night	4.68059	6.1568	4.12527	10.0966	3.33429	4.00816	8.08001	4.76478	6.55283	5.48632	10.8477	4.7966	6.17998	3.19785	3.4473	3.13569	5.26002	3.98731
Ghir_A02G006100	WeakCircadian	Night	10.5043	17.0115	11.532	14.1699	7.64601	9.3775	7.00995	10.3259	7.61038	9.83355	13.1725	10.0468	12.7762	7.28254	11.2973	9.61754	16.0776	9.8665
Ghir_A02G006110	WeakCircadian	Night	15.8992	13.6361	13.0752	12.217	11.8059	12.0958	7.69773	11.1143	7.91711	11.5866	14.3418	10.5563	13.3259	8.96652	16.5218	14.8011	14.4583	12.2756
Ghir_A02G006120	WeakCircadian	Night	4.65016	7.85301	5.73575	12.5857	2.75528	6.29554	4.8101	5.31092	5.36478	6.34908	9.45502	5.79649	6.69847	5.35451	4.39003	4.268	3.83612	6.08781
Ghir_A02G006130	WeakCircadian	Night	4.14638	8.43659	4.76532	12.5905	3.89166	6.14439	6.41548	8.3561	8.73512	3.98784	10.2316	5.04426	7.07077	3.20228	6.30629	3.9195	6.99683	5.58841
Ghir_A02G006140	WeakCircadian	Night	9.0336	11.9704	7.78259	20.1129	6.8708	12.5679	12.8735	11.5962	17.0701	11.6263	19.9671	10.751	13.1317	4.92753	9.145	6.51273	10.7146	7.85305
Ghir_A02G006150	WeakCircadian	Night	0.739404	0.310145	0.403756	1.09458	0.274964	1.57363	1.46268	2.73736	2.4641	1.17621	2.61193	1.21907	2.01531	0.588869	1.44067	0.801628	2.4788	1.0875
Ghir_A02G006200	WeakCircadian	Night	20.6668	20.8941	13.1508	16.991	14.1255	15.4683	14.9125	14.2511	13.4538	20.4485	18.7089	20.2409	20.2778	20.3708	19.623	18.4294	16.1218	20.2324
Ghir_A02G006210	WeakCircadian	Night	5.49179	6.67276	4.82508	13.6203	4.71948	5.56476	6.55885	3.91432	2.81983	6.43049	9.19509	6.55296	7.20667	3.88553	3.92097	3.31966	3.90083	3.82117
Ghir_A02G006240	WeakCircadian	Night	5.32962	7.75555	4.35373	7.28686	5.97709	7.65383	6.78664	8.32491	6.01446	6.58296	8.10137	7.0041	6.40492	6.47977	8.56467	8.09558	7.05614	5.92999
Ghir_A02G006280	WeakCircadian	Light	11.6431	12.0749	11.5753	13.3119	12.2578	11.3196	12.2094	11.3975	10.7434	11.1124	9.72973	12.0079	9.92542	15.6227	15.1551	17.2988	8.35287	12.6523
Ghir_A02G006290	SignificantCircadian	Light	12.1909	28.0602	35.9694	11.8526	43.4626	13.9143	40.9559	12.9585	18.7483	8.21528	9.38843	33.6048	26.9745	48.1774	26.3346	56.9651	42.364	51.3315
Ghir_A02G006300	WeakCircadian	Light	76.4572	67.6457	83.6048	29.719	84.9373	68.3349	100.623	61.4652	64.1282	99.2099	70.4516	97.2247	77.8248	140.428	132.32	130.004	121.725	115.293
Ghir_A02G006330	WeakCircadian	Light	1.75326	1.8245	2.19999	2.57118	1.95986	2.61115	1.98682	1.31078	1.95548	3.35321	1.93677	2.29424	1.51187	2.09443	1.50423	2.30924	2.44286	1.93732
Ghir_A02G006370	WeakCircadian	Night	3.18915	4.00521	3.65883	4.30196	6.089	4.61115	4.79617	6.82119	4.97636	4.6803	4.32861	3.01548	4.84778	4.14747	4.52576	4.42447	4.67215	5.86925
Ghir_A02G006380	SignificantCircadian	Light	234.871	322.633	340.11	99.5934	296.544	136.313	278.935	108.312	119.931	276.962	178.284	325.725	223.301	354.885	240.528	338.049	224.561	210.758
Ghir_A02G006400	WeakCircadian	Night	0.308813	0.387718	0.467904	0.803722	0.311082	1.44613	0.925664	1.74087	1.48662	1.12742	1.15571	0.672694	1.11726	1.58932	1.52262	1.79978	1.06468	1.33964
Ghir_A02G006430	WeakCircadian	Night	0.564142	1.04753	0.510389	1.19913	0.301402	1.21097	0.917614	0.961944	0.106081	0.591787	1.46554	0.620743	1.04205	0.713774	0.716248	0.949246	2.12471	1.25712
Ghir_A02G006440	WeakCircadian	Light	149.938	119.746	144.125	61.4389	133.165	97.1654	140.256	89.1648	87.7585	139.076	110.088	143.516	120.386	157.535	144.819	166.253	154.909	135.537
Ghir_A02G006460	WeakCircadian	Light	2.21292	2.99025	3.5175	4.37345	3.8987	3.03058	2.73835	1.84102	3.07986	2.93409	3.94488	3.78839	2.75906	2.91857	1.82998	2.21457	1.04657	2.07454
Ghir_A02G006470	WeakCircadian	Night	0.791789	1.04967	0.744812	1.14979	0.801949	0.736357	0.538963	1.2753	0.914703	0.817634	1.22643	0.758697	0.906153	0.504764	0.691757	0.421283	0.717662	0.640465
Ghir_A02G006480	WeakCircadian	Night	2.30173	2.23751	1.92552	10.5896	1.62834	3.01023	3.98504	3.41158	5.17482	2.62237	6.06466	3.97266	4.0322	1.42669	1.92578	1.47637	6.6323	3.28444
Ghir_A02G006530	SignificantCircadian	Light	207.452	169.874	188.779	105.767	147.112	62.0291	129.642	96.9581	120.689	210.848	165.95	225.064	170.179	198.621	135.594	173.923	150.36	137.133
Ghir_A02G006540	WeakCircadian	Night	10.0754	10.7242	11.0361	23.9716	17.9394	35.4242	27.3503	52.711	34.2002	10.8353	17.5114	11.8562	12.957	15.3266	19.6393	16.4841	16.4547	18.3138
Ghir_A02G006600	WeakCircadian	Night	4.12312	7.23339	6.16806	47.2662	12.5208	11.2379	15.7102	8.50498	8.66747	5.51881	15.9703	10.634	14.6582	8.14716	9.75292	7.14822	12.6347	8.10453
Ghir_A02G006620	WeakCircadian	Night	14.5414	28.1387	15.1861	43.8984	12.8875	24.041	18.6645	18.8398	16.8517	18.7243	28.309	22.4446	24.9632	14.1712	18.3722	13.8112	18.2612	18.2447
Ghir_A02G006640	WeakCircadian	Night	3.61389	6.27084	3.12682	11.4968	1.79541	4.20209	4.83608	5.03047	7.15982	3.71883	7.69627	4.02629	6.76344	1.56245	3.48937	2.84828	4.80014	3.38608
Ghir_A02G006650	WeakCircadian	Night	1.61431	3.41389	1.36576	6.38191	1.40715	2.40434	3.54894	2.57358	3.08369	1.5747	3.58789	2.30178	3.14696	1.10985	1.23858	0.87798	2.66009	1.87985
Ghir_A02G006660	WeakCircadian	Night	8.80232	9.05288	8.3836	10.411	6.73153	9.98705	7.07886	6.12551	5.7662	7.71848	8.77943	10.1103	6.85335	8.17025	8.72799	8.49737	5.14371	7.75793
Ghir_A02G006680	SignificantCircadian	Light	284.316	252.746	308.626	136.43	329.033	239.124	317.967	280.725	361.688	195.329	215.972	176.788	237.99	180.743	186.477	170.38	212.29	176.097
Ghir_A02G006690	SignificantCircadian	Light	57.3534	64.2445	74.7461	52.6558	89.7896	59.3462	43.7983	39.8757	46.877	46.8797	48.5082	66.1511	30.4362	82.778	42.4492	63.5956	49.2701	72.566
Ghir_A02G006700	WeakCircadian	Light	13.3389	11.2798	15.3534	13.0228	15.7128	15.855	11.5232	9.37065	9.16452	13.4755	10.443	14.1488	9.47358	16.0261	11.5887	13.2279	6.2631	18.5869
Ghir_A02G006820	WeakCircadian	Night	14.2189	15.9246	10.8452	12.9281	11.1121	10.8147	9.76874	10.5884	7.33483	14.011	16.3421	12.6124	19.0055	13.964	18.47	14.6485	15.9756	17.1551
Ghir_A02G006830	SignificantCircadian	Light	16.1377	8.56215	11.0077	3.45699	14.2503	2.38774	8.43572	3.47673	2.35369	12.0221	6.91272	12.2334	14.4728	14.6852	7.79332	13.0924	14.3334	11.3403
Ghir_A02G006850	SignificantCircadian	Night	1.25754	1.06008	0.0318383	4.47323	0.618505	0.660218	0.190483	0.903301	0.0875032	1.00703	2.42131	0.375772	1.31728	0.421518	1.06308	0.489133	1.38596	0.749253
Ghir_A02G006860	WeakCircadian	Light	8.48629	5.19112	7.14508	5.88038	8.05583	8.22436	6.04894	10.6906	8.1843	4.81706	5.67103	8.18811	3.83812	8.84892	7.4937	8.85567	5.76065	8.38805
Ghir_A02G006870	WeakCircadian	Light	4.73059	0.92577	4.53864	0	2.45685	0.821429	1.21059	0.640946	1.98818	1.56698	0.493067	1.42014	0.205063	1.53267	0.409903	1.23259	0.213484	1.23547
Ghir_A02G006900	WeakCircadian	Light	55.8556	127.497	79.8128	18.2677	31.287	25.4483	57.3469	30.7347	50.214	51.5574	34.9458	48.5897	71.854	25.6215	44.9635	48.0661	70.7957	45.5484
Ghir_A02G006910	WeakCircadian	Light	2.57653	1.97716	3.13386	3.22866	2.91212	2.87429	4.09914	2.2875	4.14157	2.64504	2.23273	3.28578	3.04432	3.09408	2.31613	2.58455	2.64429	2.20645
Ghir_A02G006930	WeakCircadian	Night	5.44667	26.243	13.2186	6.37197	3.9994	8.6592	6.33875	4.81145	7.62568	3.44984	2.87774	4.57141	15.4003	1.65053	8.67413	6.33771	9.93517	4.31102
Ghir_A02G006960	WeakCircadian	Light	392.927	784.787	501.372	115.505	310.779	244.846	358.864	222.643	233.473	250.827	256.667	243.69	326.505	218.074	352.69	416.156	473.914	308.657
Ghir_A02G006990	WeakCircadian	Night	7.94362	7.32877	5.93289	15.0576	6.75629	13.9607	10.1888	14.9426	14.5215	8.00817	11.6403	5.26398	8.83852	5.0499	8.05558	6.73207	8.84706	9.6971
Ghir_A02G007050	WeakCircadian	Night	44.3889	54.5688	32.1431	97.1319	30.5474	56.2628	44.9116	45.4126	42.7893	38.5428	73.22	46.0925	52.5062	24.0743	40.7985	31.4731	47.2301	36.9634
Ghir_A02G007080	WeakCircadian	Light	9.50097	8.88551	10.9061	14.6671	10.5811	10.3385	11.3596	11.7687	9.32858	10.2257	10.0518	12.7734	9.06605	12.5955	7.95992	13.1581	6.84026	14.3404
Ghir_A02G007090	WeakCircadian	Night	7.24028	4.9633	5.88164	10.5184	5.82198	6.946	5.22193	6.0965	4.8957	7.15939	8.54372	4.98	6.66194	3.91097	8.00733	4.52038	5.8671	6.63744
Ghir_A02G007100	SignificantCircadian	Light	289.646	319.321	332.401	127.126	280.089	171	223.99	137.557	147.261	253.311	192.956	260.277	293.171	253.359	240.236	253.408	295.222	215.814
Ghir_A02G007110	WeakCircadian	Light	9.66645	8.88792	12.8497	3.74111	11.3634	5.59336	7.49523	3.91159	4.41657	8.75978	7.48129	10.802	8.82178	10.1033	11.2876	14.0514	9.64196	9.82616
Ghir_A02G007140	WeakCircadian	Night	2.9313	2.68398	1.45543	3.50868	0.449845	2.28837	0.505946	0.873817	2.38246	3.42059	5.56547	1.92545	3.35765	1.33855	1.93227	1.63597	2.62368	1.90461
Ghir_A02G007160	SignificantCircadian	Light	35.5392	17.2903	26.6196	8.81366	38.7132	10.7115	13.8889	11.4745	8.55873	27.0776	16.8641	22.5108	15.1872	27.9099	14.1746	12.7247	14.0854	16.959
Ghir_A02G007190	WeakCircadian	Light	6.19591	4.35601	7.78248	8.49198	7.25682	5.24107	7.19914	5.80083	6.21436	4.79802	5.66277	8.43997	4.75228	8.10694	7.56402	9.15424	6.15692	4.35771
Ghir_A02G007260	SignificantCircadian	Light	8.26807	22.9087	37.6999	12.7767	36.5718	26.8778	73.0557	31.8228	61.7657	7.0224	7.67898	21.2634	17.3235	38.7688	26.3719	54.0095	28.2144	33.1819
Ghir_A02G007280	WeakCircadian	Night	14.6281	25.7511	11.726	6.38581	7.45528	3.02453	3.44104	5.91642	10.6055	17.0183	18.9381	12.6543	26.0171	6.98761	9.58141	7.63863	15.384	5.08707
Ghir_A02G007310	WeakCircadian	Light	14.0849	15.999	12.9839	1.87016	2.76366	0.968489	4.32069	2.17137	9.71474	7.45957	5.79449	6.96672	10.8568	7.18703	2.97789	7.61838	14.7668	11.3962
Ghir_A02G007370	WeakCircadian	Night	17.4448	22.7505	20.2471	28.493	17.5661	31.2898	19.6079	20.6076	21.882	16.7143	17.8669	14.2057	21.8306	15.1367	19.8587	16.6857	19.5824	14.5286
Ghir_A02G007380	SignificantCircadian	Light	12.2085	10.8393	27.6681	5.69285	19.5753	7.11286	12.2581	4.97967	11.5718	14.6263	6.73049	20.0239	11.7706	21.5934	5.65817	18.3099	25.0042	19.1735
Ghir_A02G007550	WeakCircadian	Light	49.4365	39.3134	34.0933	8.97713	30.6342	30.268	31.3856	24.3648	31.3569	56.2749	22.9519	45.9817	31.842	43.5111	41.1783	48.7521	52.3843	54.4914
Ghir_A02G007560	WeakCircadian	Light	56.4176	50.8799	58.6334	43.9225	61.8872	55.2698	56.798	44.7938	44.6005	55.6744	58.3202	65.6229	58.8725	67.1384	87.9882	87.7792	72.7771	62.1638
Ghir_A02G007590	WeakCircadian	Night	14.3049	16.4791	14.0989	28.9672	26.7221	39.1056	35.9603	53.2031	42.1124	13.1544	21.5983	16.1654	15.7273	18.2163	25.616	19.7204	21.0096	24.8114
Ghir_A02G007600	WeakCircadian	Light	1.18285	0.757806	0.733021	2.72036	2.2287	1.42004	1.24646	1.1124	0.387169	1.47876	1.60419	1.29836	1.28555	2.0054	1.38217	3.06481	0.604039	1.50559
Ghir_A02G007610	WeakCircadian	Light	61.2522	55.2714	61.0117	26.0963	69.2164	65.9443	72.0576	87.7496	158.572	57.6175	45.8969	41.2348	46.195	58.2118	45.8204	51.5148	63.2845	65.5916
Ghir_A02G007630	WeakCircadian	Night	301.24	278.429	250.231	116.879	202.011	188.871	178.008	154.02	132.909	274.996	220.447	227.714	279.663	236.356	257.192	245.631	261.27	194.554
Ghir_A02G007640	WeakCircadian	Night	12.2585	12.63	12.8437	16.6843	9.15891	11.7431	14.9633	11.8938	13.6333	12.0108	16.4922	11.4312	12.2361	10.4571	16.6863	11.1447	11.9368	11.9881
Ghir_A02G007670	WeakCircadian	Light	17.6464	20.9528	13.4386	6.74758	9.02828	8.68845	10.3755	5.61548	11.4077	17.0466	12.9276	13.574	10.8502	13.779	11.6127	16.9239	12.786	10.1398
Ghir_A02G007680	SignificantCircadian	Light	2.00611	0.367956	1.2906	0.264423	0.746509	0.29846	0.21349	0.256018	1.29113	1.66363	0.258771	1.13349	0.189119	0.927348	0.0553742	0.661063	0.578869	2.07971
Ghir_A02G007720	WeakCircadian	Night	0	0	0	0.107935	0.0528776	4.09424	3.79563	21.2192	9.94329	0	0.0226414	0	0	0	0.0109739	0	0	0.102566
Ghir_A02G007740	WeakCircadian	Light	7.78984	8.01575	6.54657	14.6428	7.19901	6.11627	7.01038	6.4415	5.4087	7.34812	9.4446	6.12641	5.24133	5.28368	5.08496	5.36969	4.7569	6.37034
Ghir_A02G007750	WeakCircadian	Night	0.50699	4.37684	0.824054	38.2955	0	4.49235	6.78675	0.815049	2.99251	1.27623	13.3967	2.24056	2.66078	0.563316	0.952335	0.50554	0.493307	1.25075
Ghir_A02G007780	SignificantCircadian	Night	2.98702	6.61042	4.05632	13.5852	2.05903	9.17045	7.16897	10.6806	5.58596	5.31866	8.76953	5.30044	6.58974	2.7601	4.85153	4.53709	5.17295	5.38654
Ghir_A02G007800	WeakCircadian	Light	42.2393	35.9379	41.6339	40.2371	48.4179	35.4733	35.4327	35.0445	34.0313	41.1725	36.9367	46.3445	40.3276	53.4854	38.7985	42.6611	37.0868	43.7553
Ghir_A02G007810	WeakCircadian	Light	5.9636	5.14044	6.40712	4.26258	10.1996	6.74872	7.20821	8.34049	5.47335	6.69515	5.38606	7.45547	5.85248	8.03149	6.26243	7.98062	5.50709	5.75291
Ghir_A02G007830	WeakCircadian	Light	4.96222	4.69099	7.04157	6.91394	8.78159	9.93846	7.72591	7.20983	9.29358	7.75009	6.25631	6.86644	5.03176	6.79126	5.93275	7.71749	5.20602	6.77798
Ghir_A02G007860	WeakCircadian	Night	3.75123	3.67958	3.77871	8.43751	3.50472	7.81261	4.10567	5.99455	4.99982	3.72653	6.41488	3.46215	5.07515	2.30274	3.89032	4.38085	3.64786	4.79416
Ghir_A02G007870	WeakCircadian	Light	329.456	250.114	272.496	80.3626	158.155	96.9657	103.363	95.3381	171.679	305.01	161.872	298.988	261.849	221.832	157.752	227.538	270.568	204.078
Ghir_A02G008050	WeakCircadian	Night	138.447	132.622	124.743	138.023	178.873	230.503	219.304	285.332	248.606	157.474	188.511	151.018	179.578	177.818	253.854	196.673	207.197	220.344
Ghir_A02G008070	SignificantCircadian	Light	9.55094	16.441	25.1269	8.99082	23.3725	16.3068	15.3952	14.8257	19.75	13.9645	6.61698	19.4023	11.8255	25.0467	14.3888	18.388	15.3658	28.09
Ghir_A02G008090	WeakCircadian	Light	40.6195	30.4833	34.714	24.8144	37.7141	34.0066	44.9484	35.312	38.6899	40.0599	36.2505	37.6917	34.9759	37.0956	30.9972	34.3124	24.937	46.1989
Ghir_A02G008100	WeakCircadian	Night	4.85368	12.5901	11.3834	27.2523	5.19056	16.4458	10.7291	22.8629	18.4859	9.19163	15.883	7.95534	14.6077	3.23649	5.55823	3.3238	11.2682	5.7279
Ghir_A02G008120	WeakCircadian	Light	0.565006	0.43805	0.22307	1.34145	0.451492	0.461173	1.39339	0.751495	1.2938	0.604073	0.677909	1.29546	0.38357	0.780611	0.676137	0.729638	0.294895	0.567591
Ghir_A02G008140	WeakCircadian	Night	1.735	3.02777	1.74881	7.54824	1.09302	2.04006	2.62216	2.70728	3.01309	2.10677	5.00521	2.07059	2.68216	0.890602	1.30443	0.829136	2.19308	1.53617
Ghir_A02G008160	WeakCircadian	Light	5.59583	2.3028	2.90119	0.564291	1.48094	0.171045	1.00904	0.681003	2.00199	3.9469	1.28579	3.43844	1.0529	2.22172	0.418187	2.43146	1.82183	2.01247
Ghir_A02G008240	WeakCircadian	Light	0.146765	0.61896	0.180955	0.515464	0.215903	0.866778	0.43792	1.0646	1.45156	0.428316	0.146252	0.476175	0.302526	0.422016	0.358587	0.596525	0.352126	1.82179
Ghir_A02G008260	WeakCircadian	Night	1.60253	1.87336	2.00753	2.28445	1.9296	5.72763	5.37784	7.44303	3.62995	1.40081	1.53332	2.48716	1.05868	3.06247	5.02517	4.90942	2.68012	3.83688
Ghir_A02G008290	WeakCircadian	Night	24.2499	36.4192	22.2743	44.9763	23.1226	29.5691	29.4436	24.2825	22.7143	26.4508	37.57	27.6007	29.8559	24.0327	28.7057	27.7999	27.9659	27.8841
Ghir_A02G008340	WeakCircadian	Night	44.3367	37.2961	18.5923	81.1927	23.7438	43.6009	106.751	104.726	249.784	40.5189	89.2182	21.1693	26.1963	15.938	33.4957	27.0297	62.7116	111.484
Ghir_A02G008400	WeakCircadian	Night	66.5497	90.7276	63.2202	144.233	59.8648	71.6524	85.7857	74.8979	80.4537	72.1608	117.311	81.2892	91.2704	56.9413	65.994	60.1124	79.7352	59.1891
Ghir_A02G008410	WeakCircadian	Night	2.2861	4.29207	4.20299	6.63282	4.64116	3.13517	4.48941	5.2775	4.69569	3.90081	4.33132	3.2395	3.81743	2.84441	4.40786	4.29445	3.82971	4.32848
Ghir_A02G008420	WeakCircadian	Night	25.56	34.5966	22.966	82.7787	24.4539	44.8149	48.7844	71.336	67.9641	31.3402	69.098	24.4073	40.4901	22.2407	34.6681	27.6113	46.1403	40.4678
Ghir_A02G008510	SignificantCircadian	Night	3.03354	11.2115	6.41267	10.3135	6.02795	17.8487	7.67275	17.6313	31.8982	5.10813	4.65224	4.70109	6.7906	4.1068	4.10608	4.94085	4.25761	3.95755
Ghir_A02G008540	WeakCircadian	Night	0.270554	0.126301	0.584947	3.08627	0.373803	0.416984	0.365653	0.373004	0	0.142017	0.629832	0.243529	0.981388	0.396075	0.0987654	0.0961343	0.800535	0
Ghir_A02G008590	WeakCircadian	Night	9.49991	5.21229	5.39559	7.11383	4.76972	9.21322	4.82004	6.20966	4.532	7.28488	9.63588	6.38555	6.68549	4.51153	5.88017	7.4852	4.15063	7.2589
Ghir_A02G008600	WeakCircadian	Night	3.91766	4.08331	2.98282	7.13387	2.55325	5.1931	4.93567	5.726	11.1233	4.69427	8.60105	3.16101	5.58908	2.78041	3.39244	2.78661	5.58027	3.70456
Ghir_A02G008640	WeakCircadian	Night	2.98684	5.08044	3.33393	6.68141	2.56118	4.36826	4.01322	2.85836	3.37631	4.67746	5.70737	3.37582	5.28064	2.71632	2.53584	2.58964	5.24013	4.94613
Ghir_A02G008680	WeakCircadian	Light	6.53601	2.00788	6.6527	1.08905	4.19636	4.30211	10.2069	7.3559	12.2904	4.75036	2.3029	2.8956	1.47855	3.26254	1.73575	5.01035	5.89973	6.88841
Ghir_A02G008720	WeakCircadian	Night	8.7029	13.3586	19.4141	11.6438	14.966	29.6682	21.6255	29.9631	45.8719	5.50925	7.49889	10.1772	15.2995	8.25557	11.8212	8.65488	19.1382	18.1982
Ghir_A02G008730	WeakCircadian	Night	1.44124	2.46022	2.0725	3.89911	2.02941	4.21278	2.27115	4.0172	4.73375	2.42899	3.43219	1.95096	3.57873	1.35453	1.53116	1.13995	2.47067	2.74515
Ghir_A02G008750	WeakCircadian	Night	6.76819	8.40167	9.37776	19.4768	7.47715	18.2167	9.92644	16.7685	15.119	9.626	17.0184	7.96351	11.4205	9.46295	10.5437	7.466	10.178	11.5628
Ghir_A02G008810	WeakCircadian	Night	5.05358	10.1133	4.07381	17.4484	3.27446	6.87972	8.37331	13.5659	7.69342	9.5116	17.5508	7.31356	13.0633	1.76688	6.24517	4.52432	10.8246	6.41297
Ghir_A02G008850	WeakCircadian	Night	0.634626	4.78332	1.79183	4.62805	3.15035	2.68819	3.42447	5.45072	5.55722	2.48343	4.13018	2.06175	3.08178	1.53593	2.87122	0.983028	2.4189	2.65962
Ghir_A02G008930	WeakCircadian	Night	5.79941	10.0678	7.87231	18.546	9.67921	14.8246	10.3002	16.1579	12.5672	9.22793	13.7311	8.54803	12.1469	9.24375	10.2298	6.07266	10.1253	10.0728
Ghir_A02G009000	WeakCircadian	Light	27.4475	19.0839	24.5724	21.6944	27.2491	17.7371	21.35	17.0622	17.9602	27.182	22.6906	28.2408	19.4841	30.5709	22.7747	25.6246	22.23	23.0957
Ghir_A02G009010	WeakCircadian	Night	4.71914	3.68585	3.2226	12.2051	5.25463	8.59477	7.43129	18.4499	11.2306	5.15086	11.6492	4.09429	7.30474	5.00315	6.63862	5.66355	7.84473	7.08072
Ghir_A02G009030	WeakCircadian	Night	3.04722	2.22911	0.98904	6.64988	3.54926	4.93448	1.9527	3.856	3.39416	4.66047	7.64766	1.17165	2.68852	1.328	3.86415	4.28354	5.77691	4.04857
Ghir_A02G009040	WeakCircadian	Light	19.2805	16.1499	18.4174	24.0653	24.3305	11.9566	12.7719	10.2186	8.50972	25.1444	22.55	25.555	18.8823	30.2848	17.0656	18.2452	11.8315	14.116
Ghir_A02G009070	SignificantCircadian	Night	6.0367	9.70701	2.91298	20.9386	4.10382	7.48506	6.5883	9.47576	8.4388	7.24616	15.6071	5.62163	9.50576	3.55786	7.54558	5.65473	7.47276	5.41633
Ghir_A02G009080	WeakCircadian	Night	25.6642	27.8224	18.2692	40.7655	24.3848	19.465	25.7576	23.3037	24.4752	25.8092	35.3333	26.9303	28.0079	25.6292	29.0275	26.2965	23.1383	22.0525
Ghir_A02G009100	WeakCircadian	Night	16.5581	22.2766	19.318	59.6582	21.714	25.7679	38.5466	35.1592	39.9974	14.0251	35.8288	15.2374	23.3139	17.3159	23.417	16.6281	28.566	26.8489
Ghir_A02G009110	WeakCircadian	Night	6.26257	7.77116	4.62349	15.2234	10.7111	16.7434	13.7391	25.0955	18.9051	5.40867	12.7853	6.22818	8.91645	6.26511	11.0065	9.28631	8.89921	8.81374
Ghir_A02G009130	WeakCircadian	Night	7.87194	10.8937	7.24636	20.0101	5.05765	8.10035	9.4488	10.9483	11.4327	8.49114	15.9727	8.43599	13.0161	5.15097	8.88846	6.52175	11.8014	7.14494
Ghir_A02G009140	WeakCircadian	Night	14.3415	17.4459	11.9301	25.7662	15.2599	23.3807	19.7925	27.8918	20.8142	17.1203	23.6096	13.4944	20.3615	15.7732	21.4324	14.7732	17.7965	14.9374
Ghir_A02G009180	WeakCircadian	Night	0.6989	0.599933	0.568692	2.0792	0.846669	1.5597	1.21295	2.33555	0.454917	0.433524	1.1333	0.804092	0.706924	0.572529	1.66587	0.786607	1.12304	0.862198
Ghir_A02G009200	WeakCircadian	Light	18.2884	11.5377	12.7025	3.39757	9.85384	6.62109	7.0108	8.26596	11.2066	11.7981	13.2825	9.90432	11.6831	8.80042	8.52254	7.3959	12.4025	7.96996
Ghir_A02G009250	WeakCircadian	Night	119.079	129.634	121.182	138.838	178.738	170.217	138.991	190.489	147.712	114.533	130.397	138.482	169.489	145.9	166.654	129.841	135.012	120.133
Ghir_A02G009260	SignificantCircadian	Light	112.826	79.11	100.288	22.5869	81.4452	31.6346	54.2221	38.3779	41.3904	111.563	65.312	95.6491	79.1324	76.3984	48.8629	69.3165	78.096	78.437
Ghir_A02G009290	WeakCircadian	Night	3.11592	4.36856	2.63075	7.09614	4.10663	3.34556	4.19999	2.9407	3.27293	3.37568	6.11351	4.59304	4.70307	2.6673	3.87384	3.09569	2.68183	2.72751
Ghir_A02G009300	WeakCircadian	Night	5.93077	5.22076	4.35795	7.68188	4.25163	4.56997	4.30269	4.74211	4.4406	6.101	8.72999	5.29009	6.12866	3.97363	5.95455	4.8159	4.38007	4.40013
Ghir_A02G009310	WeakCircadian	Night	6.20048	8.66904	6.21383	18.4004	9.38625	16.1893	11.6232	20.2889	15.1526	6.36414	12.3212	8.4293	9.93635	8.97038	10.8395	8.3725	10.2777	13.7614
Ghir_A02G009360	WeakCircadian	Night	3.35148	3.37444	2.83242	10.6851	4.06139	9.49444	8.74895	23.8616	10.2266	3.02717	8.23691	3.53484	5.52931	4.59524	7.76967	4.75703	7.18563	5.10638
Ghir_A02G009400	WeakCircadian	Night	5.00774	6.47357	2.47312	16.1609	4.49251	7.08538	8.36325	12.6368	11.3078	6.07598	14.289	4.97239	6.54729	3.17754	6.51933	3.41041	8.13437	4.83817
Ghir_A02G009420	WeakCircadian	Night	12.3837	16.8084	13.7622	38.7819	15.1827	22.2945	18.039	23.7089	21.0258	11.6167	27.7509	13.515	24.7396	13.2102	14.0663	12.7347	17.4746	11.6496
Ghir_A02G009490	WeakCircadian	Night	0.702294	1.46229	0.617324	2.40482	1.03428	1.52622	1.36597	0.948919	2.07907	0.550751	1.83585	1.4238	1.15029	0.614312	0.907262	0.4358	1.11738	0.979948
Ghir_A02G009520	WeakCircadian	Night	7.91291	12.9009	7.76539	18.1461	8.82823	20.5244	12.7753	18.032	14.2242	10.7338	28.4935	11.0104	18.6576	7.21148	14.5121	9.65662	15.3991	10.8867
Ghir_A02G009560	SignificantCircadian	Light	4.35746	2.44753	6.2637	1.42566	8.70872	2.03777	1.31817	0.454068	0.159052	5.65134	2.58271	8.90559	3.36388	13.4557	3.05174	3.63181	1.73506	3.39686
Ghir_A02G009580	WeakCircadian	Night	1.93387	2.26021	0.55823	4.76737	1.02403	1.84916	2.03506	2.5099	2.96839	1.83626	3.34472	0.835913	2.63369	1.21216	1.77309	1.44235	2.31433	1.17091
Ghir_A02G009590	SignificantCircadian	Light	38.1927	27.4292	37.509	23.8748	36.765	23.4174	29.1052	20.7214	21.4047	43.5972	26.3614	39.0991	29.8892	46.5076	27.2217	37.918	23.6458	33.1415
Ghir_A02G009620	WeakCircadian	Light	2.24864	2.03785	2.86795	3.31726	1.91831	2.2685	2.87151	2.6201	2.94405	1.96397	2.94953	1.94444	1.38676	2.31281	1.72455	2.14179	1.37668	1.58342
Ghir_A02G009630	WeakCircadian	Night	67.7278	74.4072	59.6578	58.6041	61.8862	103.657	72.909	98.7733	70.3575	67.6739	70.4863	64.4803	107.913	67.922	95.1807	46.9346	62.7217	56.0475
Ghir_A02G009690	WeakCircadian	Night	3.97077	3.49105	3.04114	9.06482	3.63223	3.61445	5.86132	5.98856	7.17092	2.71992	6.35001	3.33948	4.30134	1.43731	2.29332	1.78308	2.96327	3.76197
Ghir_A02G009700	WeakCircadian	Night	2.28076	2.6502	1.69002	4.84119	2.09257	2.69889	1.85604	2.35321	1.33168	2.16473	4.61832	1.65602	1.39772	0.692744	2.75252	1.68639	3.62514	2.15881
Ghir_A02G009710	WeakCircadian	Night	5.46588	6.02825	4.83641	10.9556	4.18082	7.47819	4.4891	7.78186	5.39396	4.18188	8.41839	4.18106	4.75563	6.42234	6.00051	3.98672	6.81033	3.49533
Ghir_A02G009720	WeakCircadian	Night	52.168	62.2749	44.3684	236.88	51.0742	59.8754	74.7688	80.9126	106.088	41.2506	113.773	49.655	70.5205	35.4957	58.6031	36.3435	79.378	73.4576
Ghir_A02G009740	WeakCircadian	Night	3.97715	3.5952	4.87922	10.525	4.32973	5.20841	5.14436	7.69403	8.77312	4.11941	8.15155	4.45785	5.89427	3.83369	6.5614	5.23188	6.60311	4.6903
Ghir_A02G009760	WeakCircadian	Night	3.61262	2.50707	2.55693	5.62531	0.941222	4.32051	2.24768	3.84457	2.96937	3.58431	6.25348	3.4737	4.09699	1.87015	1.86374	1.47457	2.4628	2.28309
Ghir_A02G009770	SignificantCircadian	Light	51.1119	42.2441	36.6864	8.949	23.6705	4.31847	15.5242	2.78466	7.3502	47.0799	17.1825	42.0199	23.8183	25.4764	5.94406	24.4712	12.7106	17.5119
Ghir_A02G009800	WeakCircadian	Light	15.2984	10.7887	12.024	8.70482	14.9334	9.33145	10.581	6.48163	5.78267	17.4814	13.2642	14.0323	10.2354	13.5448	10.018	11.0044	12.6922	14.5445
Ghir_A02G009810	WeakCircadian	Night	3.19937	2.39366	2.69976	5.39824	2.27568	3.97773	4.03205	1.89927	2.07631	2.92144	3.38897	3.01458	3.54734	2.63647	3.02845	2.41406	2.75597	2.51471
Ghir_A02G009820	WeakCircadian	Night	56.4793	46.8263	46.418	91.7971	55.0601	69.1335	67.8712	75.575	76.4453	67.4256	84.2623	49.8199	57.1952	55.3548	74.1941	55.8335	62.8776	66.5478
Ghir_A02G009850	WeakCircadian	Night	17.6062	20.339	13.1651	39.1707	19.522	28.4016	28.3112	42.8157	41.9916	15.7206	33.8494	15.6713	24.5709	19.3146	24.6942	19.0918	24.7429	23.793
Ghir_A02G009880	WeakCircadian	Night	69.097	153.018	88.1202	139.794	74.2887	141.253	118.215	189.244	131.476	60.5656	101.439	67.5845	121.044	63.9377	83.9722	73.5584	111.489	90.804
Ghir_A02G009900	WeakCircadian	Night	3.85813	3.33084	2.42489	6.27309	3.87848	3.67545	4.35978	3.52916	4.53543	3.39348	7.21461	2.82273	5.26229	1.38527	5.06169	2.87636	5.00377	1.81381
Ghir_A02G009930	WeakCircadian	Night	29.33	44.7771	28.8888	61.9115	21.9832	29.2351	31.9903	26.2339	29.1675	31.1745	48.2661	32.7351	41.4397	22.6292	28.3681	25.492	32.6189	28.306
Ghir_A02G009960	WeakCircadian	Night	4.294	5.46796	3.16322	15.729	3.23521	5.05843	4.21222	5.14661	3.28449	4.7946	7.99917	5.86758	7.04023	4.87065	6.30509	5.72011	5.46136	5.9554
Ghir_A02G010010	WeakCircadian	Light	36.9472	33.8407	35.243	32.9315	38.5125	27.5832	29.8277	22.4678	20.8668	38.2446	31.0747	40.7545	30.8429	35.3322	26.4542	32.9212	32.7319	38.2214
Ghir_A02G010020	WeakCircadian	Night	0.77984	1.3263	0.908586	2.57165	1.37376	1.50643	1.8203	1.69528	1.50965	0.997351	2.32252	0.995265	1.50017	0.453159	1.24533	1.05445	1.19857	1.68269
Ghir_A02G010030	WeakCircadian	Night	21.7346	21.8339	20.602	47.3067	24.7938	38.26	35.8207	54.1155	39.1614	21.2716	36.3326	21.5694	26.1981	25.0123	28.703	27.4711	32.568	31.3558
Ghir_A02G010080	WeakCircadian	Night	3.46143	4.3908	3.33762	9.8854	3.25929	5.86161	4.21289	5.08503	7.58345	4.22192	7.03179	3.85593	5.59776	2.64686	5.0125	5.6307	4.19986	5.39329
Ghir_A02G010110	WeakCircadian	Night	6.39537	15.8423	11.408	45.2504	16.681	19.3289	19.0128	14.9488	21.0728	6.96276	13.8418	16.8333	17.8178	10.2064	9.26241	9.74963	11.3783	13.4679
Ghir_A02G010120	WeakCircadian	Night	2.13767	2.87337	2.16454	11.128	3.72693	5.45566	2.24529	5.48101	3.64653	2.99699	5.12492	2.79522	6.70428	4.37898	6.31335	4.48325	8.94843	4.72991
Ghir_A02G010130	WeakCircadian	Night	5.0052	8.17062	4.74494	23.1961	11.6205	22.4702	23.6174	38.4788	27.3641	7.89145	17.8329	6.68328	10.0082	5.15079	11.0502	7.84829	14.3899	14.9318
Ghir_A02G010160	WeakCircadian	Night	3.47241	4.97443	3.06011	9.84638	2.20349	4.88284	8.22031	5.78254	3.6823	4.42764	8.78204	3.96162	5.59116	2.89569	3.85691	3.40089	7.14737	4.45936
Ghir_A02G010180	WeakCircadian	Night	0.764214	4.21776	1.82387	0.742671	0.619603	1.88242	2.66493	1.22838	4.21546	1.25962	1.64083	0.907687	1.35559	0.786298	1.19334	1.01356	1.10655	0.631317
Ghir_A02G010200	WeakCircadian	Night	1.60518	3.71215	1.271	1.7008	1.28366	3.7696	1.62272	1.0371	1.99464	4.62805	4.79757	2.82469	3.13764	1.45677	2.21852	2.24382	2.70746	1.06256
Ghir_A02G010220	SignificantCircadian	Light	1.12425	1.00454	3.94084	1.31215	3.72314	1.06118	1.07017	0.780178	1.83628	2.56011	0.802781	1.87969	2.92648	3.65787	1.20204	1.86387	1.38575	2.15098
Ghir_A02G010230	WeakCircadian	Night	1.92673	1.63751	1.2064	1.48705	1.22351	1.98671	0.602748	2.40594	0.778547	2.95341	2.26683	2.60697	1.33816	2.98735	1.55201	1.99698	1.70918	0.927279
Ghir_A02G010240	WeakCircadian	Night	0.789376	0.232311	0.392908	5.94444	0.0528776	1.10318	2.49036	2.49342	2.37762	0.429055	5.09562	0.215804	0.269898	0.249698	0.874508	0.286721	1.63696	1.72701
Ghir_A02G010250	SignificantCircadian	Night	0	0.243927	0.122148	13.3771	2.30017	11.2125	6.90191	10.879	9.32958	0.187471	0.0452828	0.282945	0.0646234	0.0417271	0.144679	0.184764	0.163831	0.193735
Ghir_A02G010300	SignificantCircadian	Light	190.368	172.112	239.414	142.607	404.688	251.468	316.372	260.364	419.28	187.943	122.651	245.82	179.474	303.329	231.032	243.728	186.691	272.101
Ghir_A02G010320	WeakCircadian	Night	4.85705	6.64246	6.0387	6.66113	4.31326	6.34705	3.98219	4.29817	3.03456	3.03189	4.58289	4.46103	5.65236	2.73459	5.58354	4.91954	4.39595	3.25706
Ghir_A02G010350	WeakCircadian	Light	2.51287	0.565153	2.02916	0.0956769	0	1.02288	0.208519	1.31549	3.01995	2.25938	1.3282	1.72937	0.755893	1.06244	0.282694	1.12975	0.438394	1.71506
Ghir_A02G010400	SignificantCircadian	Light	61.6897	41.5135	60.5712	34.5227	51.4388	40.7892	49.338	43.1895	50.2445	61.8556	42.0276	60.7195	54.2987	67.2057	49.3717	52.4657	52.9581	60.7528
Ghir_A02G010420	WeakCircadian	Light	54.2632	51.3651	53.652	35.9966	44.2888	35.367	37.5908	32.2159	32.7841	57.8465	43.7022	51.5921	42.8559	52.1754	36.4445	36.1303	40.3702	38.8109
Ghir_A02G010440	WeakCircadian	Night	0.0652548	0.472229	0	0.455845	0	0.338783	0.190483	0.407724	0.225008	0.31426	1.02055	0.275561	0.41039	0.323025	0.773388	0.419834	0.286594	0.587612
Ghir_A02G010500	WeakCircadian	Night	0.144871	0.497865	0.361978	1.78562	0.229772	1.57123	0.450187	1.85768	1.08754	0.0208301	0.438298	0.256873	0.29128	0.281492	0.441143	0.539051	0.174753	0.669479
Ghir_A02G010540	WeakCircadian	Night	4.3418	7.6713	5.63201	19.4495	6.63527	10.3909	10.8052	12.4859	15.7056	4.73109	11.5353	6.55102	8.30239	6.296	7.22908	5.80553	9.2776	8.90645
Ghir_A02G010550	WeakCircadian	Night	2.66517	4.55948	3.79438	9.9673	5.02663	4.7723	2.57375	4.58424	5.30535	3.24903	5.37176	3.89052	4.66476	2.24383	2.89663	2.50868	2.82444	2.63695
Ghir_A02G010620	WeakCircadian	Night	4.32095	7.61181	4.85248	15.1211	2.55223	6.59354	5.20552	4.89322	4.98807	4.94355	10.1065	5.45583	7.7986	2.85915	4.67292	4.30382	5.98212	4.53657
Ghir_A02G010640	WeakCircadian	Night	1.62127	2.51883	0.903532	5.56689	1.09697	2.06345	1.9543	1.17628	1.74605	1.91868	3.06457	1.20203	1.89921	1.5532	1.53191	1.37125	2.00992	2.03274
Ghir_A02G010660	SignificantCircadian	Light	44.582	26.3838	47.7274	11.3604	29.5669	18.9199	21.9857	19.0328	16.4173	42.9709	38.7806	36.8432	37.6673	33.769	33.4608	33.905	40.5735	28.833
Ghir_A02G010670	WeakCircadian	Light	127.16	95.7429	124.011	98.7945	168.52	126.693	133.441	99.637	79.8264	141.782	108.631	134.734	124.422	161.622	177.247	177.927	130.797	132.473
Ghir_A02G010680	WeakCircadian	Night	3.10167	4.65567	3.56578	10.7514	5.12522	10.2211	4.85333	9.65883	6.69426	3.75201	6.22801	5.52536	6.57976	3.64695	4.89996	6.08438	3.63906	4.37108
Ghir_A02G010720	WeakCircadian	Light	5.00208	5.05888	5.24955	2.33256	5.95556	4.89314	5.82953	4.44511	3.43465	7.62566	5.23966	6.49574	3.12998	11.1794	9.63275	9.0352	4.70935	7.19237
Ghir_A02G010780	WeakCircadian	Light	23.0296	14.4708	18.1861	6.8604	17.4914	11.4836	19.6224	11.1959	14.455	24.058	12.2938	23.553	18.6406	27.4345	22.9135	21.2201	17.4603	20.2195
Ghir_A02G010850	WeakCircadian	Night	2.79889	3.70615	2.01032	9.98531	2.68008	6.06922	4.3612	7.42993	3.99522	3.27076	7.14637	2.73114	4.77511	1.58292	2.78483	2.09603	3.5316	3.08273
Ghir_A02G010870	WeakCircadian	Light	44.6747	21.1588	23.9617	18.0667	18.342	16.9209	19.4463	14.2287	14.1466	35.2941	29.1088	24.3313	18.4259	20.3798	17.6493	19.2675	16.7456	18.1618
Ghir_A02G010950	WeakCircadian	Night	1.09026	1.82764	1.28124	3.95449	0.612726	3.29224	3.10225	8.07175	6.34669	0.830086	3.03471	1.58888	1.7207	1.58272	2.3665	1.97659	2.23687	1.82798
Ghir_A02G010990	WeakCircadian	Night	1.60512	1.85741	0.803165	4.51058	1.3136	1.08813	2.70039	1.89769	1.95447	1.74796	3.26124	1.67286	2.29273	1.30224	1.46016	1.06873	1.7035	1.64127
Ghir_A02G011040	WeakCircadian	Night	3.54788	3.59452	2.64294	9.79386	2.33763	5.62319	5.35573	4.90973	3.78887	3.37559	8.01751	2.34823	3.2285	1.0575	4.47063	2.77496	5.39883	4.94403
Ghir_A02G011090	WeakCircadian	Light	1.31761	1.4028	1.99892	1.32346	1.89753	2.20753	2.37226	3.84996	1.32097	1.58212	4.87062	3.48108	2.26781	7.86464	3.15212	7.0831	2.82367	4.52989
Ghir_A02G011110	WeakCircadian	Light	5.90744	4.87037	5.99007	3.78765	7.76844	6.17171	10.2084	7.74	9.43548	6.22063	6.7771	9.97509	6.28349	14.5776	10.8024	14.8157	10.9838	11.0251
Ghir_A02G011120	WeakCircadian	Light	0.627613	0.398131	1.07292	0.562724	0.974798	1.11793	1.17977	1.01297	1.76915	1.05019	0.584779	1.08563	1.07991	2.29664	0.691841	0.953166	1.37151	1.28497
Ghir_A02G011170	WeakCircadian	Night	4.00845	5.76075	3.98066	4.50075	3.50684	4.17946	3.82612	3.74395	3.77119	3.38835	6.15522	5.19965	4.77854	4.83298	5.5601	7.12768	4.74931	5.40108
Ghir_A02G011250	SignificantCircadian	Light	2.04231	0.218156	2.54667	0.897831	5.2017	4.27042	5.42106	5.39158	9.54166	1.3673	1.05754	1.86709	1.70117	4.79344	5.40037	2.74859	1.0298	7.09218
Ghir_A02G011270	SignificantCircadian	Light	19.9335	12.2644	16.6071	9.53773	24.7791	10.6467	23.0407	12.2551	18.6599	16.216	9.80956	20.3943	11.7061	17.1422	11.3435	12.4384	7.5759	16.5033
Ghir_A02G011290	WeakCircadian	Night	10.6089	14.932	10.8316	17.7667	15.4095	16.3809	17.6468	19.202	17.231	11.4596	17.8355	13.6881	14.5818	14.5167	16.0716	13.7614	14.1673	16.2971
Ghir_A02G011310	WeakCircadian	Light	1.21273	0	0.265622	0.216006	0.423021	0	0.225094	0.139783	0.537584	0.378507	0.480829	0.48029	0.14044	0.0834542	0.155485	0.179718	0.262129	0.296301
Ghir_A02G011320	WeakCircadian	Night	16.0496	21.8039	14.5615	35.4328	11.9287	22.9754	21.986	25.8726	21.3262	16.6031	27.4946	15.7125	23.3312	12.426	19.0164	14.8673	19.4355	23.3182
Ghir_A02G011330	WeakCircadian	Light	3.7372	5.07084	3.67549	6.72989	4.66192	3.65806	4.12037	2.74831	2.21802	4.48762	5.192	4.4527	3.25567	5.43109	3.95482	4.12011	2.75534	3.92928
Ghir_A02G011350	WeakCircadian	Light	21.8571	15.0514	11.3477	7.90817	12.6061	13.2762	17.4403	20.1383	17.445	29.6046	15.1616	23.1672	20.5556	24.6129	19.7057	19.8285	34.6308	25.8405
Ghir_A02G011360	WeakCircadian	Light	28.692	29.1209	23.9352	48.1902	29.4427	34.8883	37.5397	41.0661	33.8403	33.1893	33.1863	33.2769	26.694	37.558	33.9508	37.0836	23.3713	39.9838
Ghir_A02G011390	WeakCircadian	Night	45.5768	44.7167	40.4722	30.8552	38.3227	50.9057	42.6322	52.7729	38.9698	49.4227	53.9717	45.1069	54.678	38.8154	50.9626	36.0191	44.0908	39.718
Ghir_A02G011430	WeakCircadian	Night	4.16655	5.44993	4.99878	9.22495	3.32237	8.45037	7.38177	12.2075	11.5925	4.38377	9.20675	3.30664	4.7915	3.02482	4.48846	3.36892	5.56039	5.49758
Ghir_A02G011460	WeakCircadian	Night	8.91553	9.35333	7.1509	15.6251	5.69811	10.7365	11.2613	8.54964	10.4058	11.2369	17.7547	11.5693	12.5725	9.27416	12.6605	10.4369	11.8909	10.1079
Ghir_A02G011540	WeakCircadian	Night	1.17763	1.48925	1.2172	1.49173	1.27882	1.97943	0.534058	1.47348	0.981351	1.17531	1.41969	0.935104	1.22597	1.60918	1.17789	1.70846	0.828496	1.22842
Ghir_A02G011560	WeakCircadian	Night	27.2278	39.9633	24.4056	65.1101	22.7979	32.0719	35.7271	32.9757	29.5764	27.2912	46.4186	30.2559	37.2619	22.912	26.69	25.4956	38.0503	32.0563
Ghir_A02G011580	WeakCircadian	Light	0.165433	0.203005	0.265454	0.119784	0.0109415	0.012239	0	0.0116235	0	1.09018	0.313311	0.679673	0.308228	0.578797	0.385601	0.605711	0.043789	0.53408
Ghir_A02G011630	WeakCircadian	Night	2.86903	2.76329	1.97262	7.11476	3.64592	3.81218	3.84163	3.79174	3.56618	2.27129	4.91185	1.57532	3.81735	2.15589	2.60244	1.60062	2.69847	3.40188
Ghir_A02G011650	WeakCircadian	Night	11.6912	13.0904	12.6899	29.9396	18.036	25.8954	25.8805	41.903	30.3893	12.6982	19.4975	12.8144	16.389	14.0297	18.1121	18.9071	18.352	20.2803
Ghir_A02G011680	WeakCircadian	Light	1.05206	0.655405	1.6256	1.31202	1.83664	0.302367	0.866096	1.03113	2.03232	0.667863	1.41396	1.24022	1.26343	0.395771	0.60962	0.616864	0.526174	1.19638
Ghir_A02G011690	WeakCircadian	Night	3.48361	4.4757	3.78133	15.9518	6.70238	15.2658	10.4136	22.4793	18.3944	5.03324	10.7249	5.00482	7.47718	4.34302	6.84525	4.37771	5.74267	9.22126
Ghir_A02G011700	WeakCircadian	Night	3.21512	2.99973	2.48931	8.40649	2.60747	5.78751	5.76295	7.43711	6.6516	2.28779	7.77744	4.34353	4.94915	2.11416	4.26949	3.84589	4.97682	3.96559
Ghir_A02G011720	WeakCircadian	Night	5.2195	7.5494	5.89462	9.07728	7.40152	7.21056	8.60595	7.24986	5.00644	7.61794	8.06343	7.66207	8.54383	7.3447	8.95622	8.17395	5.82168	6.62934
Ghir_A02G011740	WeakCircadian	Night	2.1271	2.09052	1.4999	5.87369	2.54401	4.37378	3.14394	4.29724	3.21005	2.79501	4.6312	2.54421	2.77543	2.55277	2.80243	2.5284	3.20002	2.22148
Ghir_A02G011750	WeakCircadian	Night	2.96542	4.47344	2.61575	18.5223	2.71506	6.90364	4.44302	5.57976	5.59585	4.57247	10.0438	2.26998	5.15731	2.69859	6.85225	3.63485	9.95095	4.92336
Ghir_A02G011790	WeakCircadian	Night	3.81618	5.94474	5.16482	9.93567	6.92479	12.4148	10.5589	23.1644	17.2232	6.49808	7.58202	5.1864	5.63686	5.1984	7.21901	6.27312	8.74743	8.2764
Ghir_A02G011810	WeakCircadian	Night	4.55193	7.81629	4.18401	7.79848	2.52742	4.98837	4.40797	4.85369	6.07678	4.62193	8.99223	4.29164	6.09611	4.92648	6.91246	6.62451	8.35766	4.48483
Ghir_A02G011860	SignificantCircadian	Night	8.00814	9.21782	3.74414	22.9142	5.30992	13.2769	8.09923	11.1773	6.98007	8.79282	20.0521	5.58246	8.35675	6.15085	13.2639	6.78844	17.4843	9.90066
Ghir_A02G011910	WeakCircadian	Night	3.5338	3.49607	2.63547	5.5491	3.43976	3.98284	3.66109	3.38274	3.11812	3.08649	5.94052	3.28581	4.84488	2.0214	3.79139	3.55956	3.67895	2.35236
Ghir_A02G011920	WeakCircadian	Night	22.0969	30.0218	18.6915	59.1573	19.4454	24.23	22.0945	22.9168	19.3786	24.9699	40.3503	22.4662	32.4248	20.0953	24.6264	17.3375	25.7322	19.8379
Ghir_A02G011950	WeakCircadian	Night	15.9942	17.9331	9.90019	31.0435	8.34729	13.4067	19.4054	14.4449	13.007	16.7636	27.7272	13.6789	19.7497	12.2337	15.5977	14.0126	15.4755	12.1272
Ghir_A02G011970	WeakCircadian	Night	2.96951	3.59526	1.9563	6.66006	0.780432	3.38238	3.35203	2.32437	5.30686	3.11549	3.96794	3.32898	3.28217	1.42748	1.99585	1.54735	3.42396	2.20753
Ghir_A02G011980	WeakCircadian	Night	6.4377	6.98538	5.36725	7.91324	4.54376	7.03503	5.13702	5.99946	10.4804	5.38165	6.11943	4.55939	6.30598	4.92891	4.24504	4.51943	3.79448	6.51563
Ghir_A02G012020	SignificantCircadian	Night	0.305595	0.59079	0	1.46103	0.0638192	0.504418	0.876371	1.08409	2.31097	0.490807	1.51343	0.782634	1.12357	0.447404	0.539741	0.408849	1.25511	0.6218
Ghir_A02G012060	WeakCircadian	Night	0.587754	0.731106	0.212323	0.826806	0.137482	0.544742	0.428309	0.500813	0.817085	0.709803	1.06132	0.353584	0.409915	0.416634	0.332161	0.626671	0.163831	0.45018
Ghir_A02G012100	WeakCircadian	Night	0.222074	0.206674	0.26579	0.886493	0.0951797	0.229234	0.74251	0.244645	1.25542	0.701285	0.684372	0.381925	0.426309	0.270922	0.476251	0.106666	0.568955	0.466473
Ghir_A02G012140	WeakCircadian	Night	2.75449	5.53225	2.68422	9.07236	3.07912	2.88458	3.10111	1.93925	3.8534	4.49882	6.48689	4.11009	4.87094	2.12505	3.49721	2.83652	3.4682	2.69135
Ghir_A02G012190	SignificantCircadian	Light	131.614	80.819	106.579	23.3756	71.5934	35.0844	62.3785	35.6916	69.8889	119.402	62.6708	92.4799	66.6739	70.9949	42.1422	67.198	76.4832	74.7362
Ghir_A02G012230	WeakCircadian	Night	0.4353	0.695865	0.606206	1.92568	0.782262	0.279993	1.70932	0.518398	1.13588	0.478495	1.75209	0.31786	1.29086	0.426789	0.57569	0.174789	1.2988	0.105338
Ghir_A02G012270	WeakCircadian	Night	1.46065	2.04165	1.36002	5.85741	1.13572	2.66844	2.68077	2.50416	0.716736	2.00262	4.05059	1.82706	1.88443	1.24025	1.81181	1.44504	1.20018	2.23821
Ghir_A02G012280	WeakCircadian	Light	8.53897	14.9337	11.3792	3.79216	5.00619	1.71951	2.82536	1.37408	7.85746	10.2524	4.39951	7.81711	6.15915	9.00581	1.98014	4.16046	6.92336	5.40361
Ghir_A02G012310	SignificantCircadian	Light	87.4793	83.3084	102.162	55.5161	125.156	88.2181	91.3472	61.3557	63.756	91.2206	61.2528	100.954	82.4711	117.659	103.118	109.961	66.4322	99.5816
Ghir_A02G012330	WeakCircadian	Light	73.0093	65.9794	81.1291	62.1876	71.1637	51.4952	55.2763	40.5708	40.4899	72.0641	53.0361	70.0566	59.9685	68.5955	50.7799	57.7539	55.9433	61.4506
Ghir_A02G012340	WeakCircadian	Night	3.43598	3.43765	3.37623	7.56926	2.95705	4.88449	3.04754	4.12389	4.11725	3.94129	5.3059	3.84311	4.09062	2.22031	3.48918	3.06715	3.78638	3.47158
Ghir_A02G012360	WeakCircadian	Night	2.99293	4.00628	1.13678	8.59544	2.5256	7.81504	5.02399	7.00795	5.39344	4.30881	10.0122	3.04963	6.10055	2.21723	4.86984	3.78342	6.88418	3.86444
Ghir_A02G012370	WeakCircadian	Night	1.75338	3.47871	1.26601	11.0211	1.77001	2.26865	2.73401	3.37798	4.85857	2.46535	7.52034	2.85148	4.02724	1.10369	2.96912	1.49602	3.27404	2.35956
Ghir_A02G012400	WeakCircadian	Night	4.01742	4.8239	2.43599	6.04803	1.65783	3.50507	2.47728	3.33655	3.14126	3.28746	6.47144	2.37265	5.3063	1.76076	3.02704	2.55385	3.60555	2.68639
Ghir_A02G012410	WeakCircadian	Light	123.899	123.159	105.065	115.151	99.7591	93.1529	101.292	118.683	113.217	130.489	107.599	126.979	99.5565	113.753	100.236	118.322	83.882	98.0652
Ghir_A02G012420	WeakCircadian	Night	1.57956	2.24633	0.484159	3.91491	0.859546	2.88679	1.70235	1.88228	2.08661	1.77018	4.92834	1.58211	2.63961	0.35432	1.70893	1.08325	3.32845	1.96128
Ghir_A02G012430	WeakCircadian	Light	9.21909	4.50334	6.92915	0.803449	5.1628	2.43178	3.97317	2.32956	2.25593	6.86733	3.58819	6.05915	3.80948	6.01041	3.32491	5.44458	3.04906	4.39082
Ghir_A02G012450	WeakCircadian	Light	368.933	396.624	417.182	158.374	365.801	301.402	328.501	212.856	182.34	340.525	259.402	331.965	298.93	344.474	356.976	344.052	310.981	330.614
Ghir_A02G012470	WeakCircadian	Night	4.91571	5.85782	3.16044	6.34477	4.88152	9.42921	10.1721	14.6356	11.5074	3.6686	4.43228	3.37426	4.44209	2.80025	5.63568	4.04618	6.59197	6.90799
Ghir_A02G012490	WeakCircadian	Night	8.64959	9.39119	6.66032	27.5109	6.82395	10.5222	11.2342	12.8644	13.0531	10.9171	20.5911	8.27243	11.7477	7.71912	11.0936	7.81316	14.8309	11.7228
Ghir_A02G012560	WeakCircadian	Night	8.49029	8.82984	8.62998	14.8331	5.85917	8.22966	8.41364	7.66505	7.09382	8.61363	13.9418	9.12182	9.12586	8.12689	9.09448	7.29485	8.202	7.89041
Ghir_A02G012570	WeakCircadian	Night	7.05396	4.76809	2.22888	25.4617	2.87059	7.86842	13.7547	6.14448	6.74775	8.85735	14.2278	4.11492	7.60373	4.32268	7.31076	7.07024	10.6168	6.59127
Ghir_A02G012600	WeakCircadian	Night	2.59928	3.45621	1.94087	4.67435	3.22345	4.71334	5.06091	6.95394	6.99901	3.05397	4.71688	2.76082	3.61207	1.7713	3.9656	2.51983	4.09106	5.57261
Ghir_A02G012610	WeakCircadian	Night	3.89541	6.37357	4.17431	13.3946	3.28003	6.8774	4.73007	5.08273	5.39575	4.35361	8.91563	4.88644	5.78002	2.41269	3.58347	2.99585	5.41644	6.09163
Ghir_A02G012630	WeakCircadian	Night	16.2456	16.9001	14.5467	40.1878	16.3648	31.1561	25.1118	30.908	30.8581	17.1019	30.1457	17.356	23.6139	15.0356	19.8442	18.94	26.4749	21.2049
Ghir_A02G012670	WeakCircadian	Night	16.023	20.4019	13.1107	26.2683	15.2571	22.7768	15.8481	21.4418	17.8221	14.8997	16.7687	15.9779	13.2911	12.1613	16.1918	15.5098	14.2469	17.2109
Ghir_A02G012690	WeakCircadian	Night	9.52451	15.4035	7.31487	34.5262	11.3432	20.1826	16.8776	19.1796	18.6274	9.34723	23.5655	9.51738	16.0216	9.95972	14.9524	10.8472	18.1785	16.7025
Ghir_A02G012730	WeakCircadian	Night	107.221	149.141	82.0777	39.7424	62.506	102.733	111.772	78.1345	49.5105	108.191	81.1285	90.7676	107.174	80.2781	144.608	98.3437	100.736	96.8523
Ghir_A02G012740	WeakCircadian	Night	5.31982	6.22283	12.2978	22.9483	10.3121	12.387	9.49278	15.4935	11.8045	4.68889	9.09783	8.83375	8.98176	6.17161	3.62751	3.71593	4.05576	3.65913
Ghir_A02G012780	WeakCircadian	Night	2.16886	3.41135	2.88005	5.97299	2.70135	3.27382	3.30336	2.62075	1.53699	3.78192	4.42	2.79399	3.62184	2.04226	2.57103	2.31786	3.63717	3.76616
Ghir_A02G012790	WeakCircadian	Night	1.7064	0.927702	1.13742	2.72715	0.433596	1.88072	2.41635	1.37468	4.56351	1.91092	4.38785	1.63918	1.96552	0.739396	1.27176	0.893558	1.97657	1.5898
Ghir_A02G012830	WeakCircadian	Night	29.5282	33.791	27.9182	49.9879	35.1544	34.0985	33.0626	36.895	30.2812	31.6804	42.6808	34.0667	38.4841	30.8663	39.9245	35.8516	37.1564	33.8358
Ghir_A02G012880	SignificantCircadian	Light	25.1545	32.0181	29.9278	6.83413	19.7684	12.5674	27.0982	7.95183	7.77656	26.6484	8.81241	31.1632	7.7315	28.6004	23.6095	50.0302	27.4928	24.6174
Ghir_A02G012910	WeakCircadian	Night	11.3445	9.88465	7.04464	29.0596	15.0232	23.9526	22.7562	25.0719	18.9024	12.242	19.7963	8.77356	12.6955	13.0714	18.0858	13.3498	19.5687	13.6896
Ghir_A02G012930	WeakCircadian	Night	17.6353	24.8085	19.1555	46.4168	17.4774	21.0205	22.9363	16.424	12.2424	21.5099	32.6071	24.2212	26.6356	21.2645	22.7919	17.8468	21.9078	20.1799
Ghir_A02G012950	WeakCircadian	Light	3.99356	2.7442	4.95577	3.8595	8.40934	4.20407	6.59779	5.20257	2.42415	6.08652	3.60572	4.4033	3.8811	6.9044	6.785	6.97805	3.43554	5.75525
Ghir_A02G013100	WeakCircadian	Night	11.7117	16.7768	11.482	34.5932	16.3655	21.6074	21.1793	23.4377	19.647	12.8229	27.9627	12.0979	19.0708	9.78224	14.2614	8.90165	16.085	12.967
Ghir_A02G013110	WeakCircadian	Night	3.80631	6.80381	4.44337	14.2184	3.64468	5.92074	4.324	3.97829	2.97741	5.35159	9.46747	5.92197	6.1808	3.41213	4.39895	2.66555	3.77973	4.77565
Ghir_A02G013120	WeakCircadian	Light	137.2	138.551	133.43	83.5764	110.26	97.0744	86.6951	81.496	81.9067	138.459	104.831	135.54	112.478	123.95	114.915	125.869	131.425	101.474
Ghir_A02G013170	WeakCircadian	Night	3.11626	5.17758	3.99287	12.087	3.03753	4.15895	4.21266	6.06286	6.09395	5.92233	9.20577	3.83953	7.54103	3.14115	3.95944	3.22696	3.97067	3.59337
Ghir_A02G013200	WeakCircadian	Night	1.28907	1.947	1.22289	3.93622	1.38661	2.71233	2.0248	3.27242	3.34699	0.993811	3.03661	1.53272	1.38167	0.427592	1.49538	1.33967	1.53866	1.56497
Ghir_A02G013250	WeakCircadian	Night	0.178303	0.775035	0.0849694	1.03209	0.0656492	0.578453	0.101442	0.0466943	0.225008	0.933893	1.0409	0.13059	0.663499	0.166465	0.403491	0.369244	0.427674	0.427203
Ghir_A02G013260	WeakCircadian	Night	3.70005	6.31562	4.23187	19.2314	3.75841	7.57191	6.95283	6.33576	6.62453	5.73337	13.2051	3.84817	7.0208	4.33	6.50058	4.09623	8.64261	6.90421
Ghir_A02G013270	WeakCircadian	Night	0.334318	0.310012	0.0851713	0.498287	0	0.277288	0.123984	0.378015	0.462517	0.420448	1.6593	0.0435299	0.36715	0.0416717	0.187061	0.210642	0.264347	0.218437
Ghir_A02G013280	WeakCircadian	Night	9.61992	14.1682	5.88818	24.7536	6.15495	10.3349	10.0393	9.03442	9.20196	9.77115	19.5406	9.93466	14.425	5.69269	9.24858	8.39171	9.65618	9.84534
Ghir_A02G013310	WeakCircadian	Light	1.97946	2.29706	3.2076	4.20758	2.92555	1.87055	2.40269	1.63603	1.74916	1.20678	2.11921	2.32229	1.99781	2.23633	1.89	2.81226	2.51906	3.20935
Ghir_A02G013340	WeakCircadian	Night	6.65052	9.76115	4.6471	16.0755	3.93563	5.53094	6.50506	5.60441	8.52078	5.45077	11.5091	6.22368	9.64811	3.491	4.93078	4.45189	5.8156	5.51729
Ghir_A02G013360	WeakCircadian	Night	0.223222	0.566289	0.153969	0.383764	1.00221	1.50271	0.584945	0.902976	0.218585	0.347402	0.313655	0.186136	0.410654	0.171667	0.714293	0.398485	0.445216	0.604275
Ghir_A02G013380	WeakCircadian	Night	26.639	29.0535	21.9703	46.5229	25.2932	31.0197	29.4643	37.0739	28.7667	18.7618	36.243	25.8644	33.3928	24.6142	30.5048	24.3473	24.9049	28.4081
Ghir_A02G013450	WeakCircadian	Night	11.4814	10.7693	9.95718	18.2014	9.89557	11.4843	11.3155	13.7981	12.1959	9.63	15.1707	12.0117	12.333	7.80212	9.36484	9.82308	9.3103	11.8953
Ghir_A02G013470	WeakCircadian	Night	16.13	18.0741	15.2198	38.4617	13.8603	19.8103	17.8498	17.9305	16.7243	17.4953	26.8623	15.4326	20.9524	14.003	16.4348	13.1699	17.5183	15.6626
Ghir_A02G013480	WeakCircadian	Night	9.48852	11.1971	7.46337	22.1168	12.6521	27.612	25.374	36.5506	24.3545	11.6079	17.4501	8.94362	12.4632	10.4582	15.4763	14.2935	14.0711	17.6806
Ghir_A02G013510	WeakCircadian	Night	2.06351	4.48265	1.96626	8.92679	2.24204	5.46228	6.21115	5.98017	6.12087	4.22325	4.92574	3.42456	3.66434	3.03172	4.11236	2.72884	3.48914	3.37241
Ghir_A02G013520	SignificantCircadian	Night	7.01392	16.2693	7.74117	37.1557	6.94396	20.743	14.9	18.1658	14.6778	9.54756	18.9235	9.88408	18.7093	4.38519	11.5611	10.5853	23.9607	10.2866
Ghir_A02G013560	WeakCircadian	Night	0.637382	1.65994	0.553277	2.72312	0	2.36637	1.90093	14.4214	5.82547	0.763126	2.09434	0.524628	1.76088	0.380691	0.68442	0.464485	1.69749	0.471247
Ghir_A02G013570	WeakCircadian	Night	7.35892	11.6353	5.25723	12.841	4.28063	6.43521	4.02078	6.41725	5.26402	6.11886	11.9452	9.48092	8.73936	4.92331	6.36763	5.73401	9.6056	7.58089
Ghir_A02G013580	WeakCircadian	Night	18.9285	22.8734	13.7482	44.3952	17.9241	20.5779	20.965	18.0375	20.6853	19.7392	32.4748	19.4142	24.6199	10.485	18.3706	15.7542	20.7989	16.1782
Ghir_A02G013590	WeakCircadian	Night	20.8518	23.765	23.3435	40.5305	23.2843	26.513	24.6588	26.8008	25.0547	24.2784	31.2404	25.0278	26.4732	24.6242	24.0545	25.949	25.208	22.0707
Ghir_A02G013600	WeakCircadian	Night	14.3846	13.1897	9.99101	21.9889	9.88619	11.2313	12.7761	14.0372	11.8896	12.3119	19.3988	12.564	14.1323	9.02673	10.7968	7.59271	10.1917	10.4348
Ghir_A02G013610	WeakCircadian	Night	0.703324	1.24406	0.94669	3.58299	0.739227	2.28427	1.31336	2.34737	2.36727	0.967773	2.85793	0.860754	1.38169	0.520675	1.25065	0.35866	2.19419	0.581575
Ghir_A02G013620	WeakCircadian	Night	8.28341	13.6535	7.78633	26.8525	9.02761	17.1636	11.8609	12.7143	13.1126	9.66726	15.6131	10.2651	14.3331	6.91668	9.6913	8.38958	10.0232	10.1539
Ghir_A02G013630	WeakCircadian	Night	15.6721	23.2634	14.4071	53.9077	16.9424	25.463	24.6209	28.0412	26.3538	19.1592	31.7616	19.5235	26.4395	15.1458	17.7946	13.6103	28.3911	18.2797
Ghir_A02G013660	WeakCircadian	Night	7.0632	6.69753	5.11346	15.076	4.70599	9.09803	9.49668	9.5728	8.56104	7.18995	17.0193	6.62577	7.83849	4.04436	8.05354	6.76897	9.98065	7.7446
Ghir_A02G013750	WeakCircadian	Night	4.3438	5.08811	3.89127	9.8433	1.79653	2.47698	4.17075	5.9602	5.01778	4.19503	13.2862	5.17223	6.2521	3.12859	5.5851	3.37883	6.63699	5.27203
Ghir_A02G013770	WeakCircadian	Night	9.07324	9.29894	5.91392	20.8702	9.40377	17.7355	12.3529	14.047	17.353	8.19332	18.65	7.83396	5.46464	8.09575	17.3498	12.6896	24.7652	16.9132
Ghir_A02G013800	WeakCircadian	Light	4.01682	1.70481	4.11546	1.6179	2.45393	2.31229	1.96384	1.62977	2.36187	4.2388	3.02759	3.43894	2.522	6.67698	4.25118	7.57153	3.08902	3.93578
Ghir_A02G013830	WeakCircadian	Night	15.894	17.8411	19.1506	26.3572	22.9905	25.528	22.069	28.1912	17.4574	19.46	17.6123	17.3979	18.8812	19.6922	20.6169	17.05	16.5708	17.4499
Ghir_A02G013880	WeakCircadian	Night	13.7908	15.7196	10.945	29.8419	10.0264	19.101	13.2426	14.8893	15.509	13.4328	23.4469	15.2856	16.4062	8.95536	11.796	10.2257	17.082	13.5326
Ghir_A02G013900	WeakCircadian	Night	11.9597	20.2187	10.0508	31.9059	12.4432	22.138	23.8965	30.2873	24.6969	12.9325	19.5751	13.3898	15.7999	10.9481	11.0584	9.5136	14.7372	14.9566
Ghir_A02G013950	WeakCircadian	Night	1.45801	1.82096	1.2954	2.94781	1.09367	1.77714	1.5199	1.52017	0.995956	1.92847	2.64475	1.50982	2.10034	0.594113	1.02915	0.849191	0.297314	1.44011
Ghir_A02G013980	WeakCircadian	Night	2.39639	3.2295	1.08882	7.22105	0.617079	1.48004	1.66645	1.88624	3.49368	4.45552	5.95937	2.55307	2.68404	1.63016	2.77321	2.16543	2.62926	1.80947
Ghir_A02G013990	WeakCircadian	Night	7.16344	6.63277	3.63705	11.1386	1.98539	5.09867	6.50798	4.30022	6.04758	5.14581	12.6632	6.0161	8.19595	2.10403	5.65815	4.58433	5.10972	3.6465
Ghir_A02G014000	WeakCircadian	Night	8.15017	8.19593	8.50477	13.6729	7.69617	9.9723	6.22434	8.53005	6.61968	9.99199	13.1549	9.28123	8.65579	10.0494	8.99895	8.32814	8.62686	8.24957
Ghir_A02G014020	WeakCircadian	Night	67.5147	72.9768	47.1241	82.8843	42.8906	48.7557	53.3272	48.8712	47.5834	66.9266	85.2769	64.213	67.65	38.3234	45.9841	45.152	55.7034	47.5022
Ghir_A02G014080	WeakCircadian	Night	0.526521	0.652738	0.563823	1.39021	0.552894	0.831648	0.708829	1.10689	1.39286	0.329093	1.10951	0.366313	1.0746	0.323302	0.62009	0.213333	1.63517	1.25758
Ghir_A02G014160	WeakCircadian	Night	26.957	25.388	21.4041	38.5881	15.4049	29.4758	20.7299	21.8865	18.7049	23.7041	30.1521	26.3641	18.4946	18.9128	21.2973	22.7517	26.74	25.4677
Ghir_A02G014200	WeakCircadian	Light	0.177038	0.380641	0.622479	0.455845	0.470447	1.02086	0.179743	0.803875	0.012155	0.214922	0.201938	0.484789	0.25398	0.510216	0.210691	0.461962	0.131065	0.319617
Ghir_A02G014280	WeakCircadian	Night	0.352584	0.254874	0.159393	1.35497	0.504736	0.34239	0.433612	0.384227	0.162506	0.629768	1.85294	0.258718	0.740081	0.0936368	0.652339	0.107003	0.973978	0.502849
Ghir_A02G014290	WeakCircadian	Night	6.40601	8.36476	3.641	14.0297	8.22258	10.9419	12.6812	13.2587	14.7057	6.03367	11.1151	5.87542	9.19564	7.0224	12.1297	7.25722	9.431	14.5832
Ghir_A02G014310	WeakCircadian	Night	6.14722	7.2599	3.52454	9.5641	3.20468	7.65653	5.94265	7.2453	5.99415	5.78842	9.15348	5.71245	6.27151	3.35859	5.27831	5.33439	5.49815	4.366
Ghir_A02G014320	WeakCircadian	Night	3.52904	2.34159	2.59241	4.80486	2.12002	3.07965	2.8798	4.24664	3.75847	3.54107	4.32822	2.62475	2.49405	2.54595	6.90762	5.38758	2.73795	3.33902
Ghir_A02G014330	WeakCircadian	Night	16.8703	23.4043	14.1978	59.5549	21.8257	31.9444	28.8734	33.3091	33.8657	16.8306	33.5937	19.1748	25.3915	14.1624	19.2144	18.477	29.322	23.1412
Ghir_A02G014340	WeakCircadian	Night	26.6668	28.257	24.3929	62.8804	45.1092	68.1648	54.318	106.242	69.6283	30.1954	43.558	25.356	30.1218	33.8929	40.4783	36.5571	40.8637	43.1681
Ghir_A02G014360	WeakCircadian	Night	2.05001	1.73458	1.35641	1.37662	0.429243	2.19207	1.11141	1.32929	1.04838	1.03533	2.3057	1.14956	1.46783	0.70817	1.99448	0.779607	2.52467	1.06958
Ghir_A02G014380	WeakCircadian	Night	101.843	87.9791	84.6277	126.187	131.92	111.229	110.337	124.703	137.346	114.525	188.924	106.232	120.952	102.394	143.168	93.8789	121.371	111.075
Ghir_A02G014390	SignificantCircadian	Light	48.5956	36.1623	63.6313	15.9864	69.6826	50.4847	52.6021	55.7338	66.1392	48.4051	34.884	47.5744	36.306	75.6859	77.3407	72.4219	47.6795	77.645
Ghir_A02G014440	WeakCircadian	Night	11.223	11.3439	8.07962	14.7195	7.06666	12.4832	12.2269	17.7301	13.2622	8.07628	14.3355	8.30121	8.96592	11.325	13.0096	11.7812	11.0382	13.957
Ghir_A02G014510	WeakCircadian	Night	12.5664	11.3094	12.3549	28.7147	15.0915	19.8605	18.3718	27.6489	21.3172	14.0136	14.1322	13.4926	13.8987	15.3363	17.1034	16.1136	24.458	19.8617
Ghir_A02G014550	WeakCircadian	Night	10.3164	16.4564	8.52404	30.8121	5.60769	11.5191	12.3106	12.0611	14.8794	12.0107	26.6563	10.9966	19.4659	8.52632	13.13	12.0438	16.1157	10.3815
Ghir_A02G014560	WeakCircadian	Night	5.82718	6.63772	3.93291	10.396	3.22854	4.47951	4.21458	6.01431	3.18615	6.85542	9.05156	6.27569	7.51437	6.66847	6.17918	6.99378	5.71293	6.26898
Ghir_A02G014570	WeakCircadian	Night	10.2625	17.4137	9.11043	11.6703	5.78744	9.43408	6.78386	8.60953	7.25246	11.3236	13.3515	7.26417	14.0088	7.66245	15.029	11.9106	16.0538	13.5438
Ghir_A02G014690	WeakCircadian	Night	4.06689	5.61515	3.47744	17.2502	3.10287	5.77802	7.33459	5.95737	5.59693	3.74017	10.8205	3.8253	7.49671	1.80124	5.13252	3.19042	5.16996	4.5966
Ghir_A02G014740	WeakCircadian	Light	60.975	43.8547	37.4837	9.04572	17.3104	11.1908	20.0726	10.9381	12.8683	85.7752	43.3045	80.2409	64.7345	54.7597	45.5344	58.5631	69.9495	51.6264
Ghir_A02G014750	WeakCircadian	Light	3.42345	4.945	2.38177	1.55203	1.57276	1.41727	2.85444	2.37077	3.77384	3.50652	2.5094	2.52408	2.60215	2.7294	2.05791	3.65608	4.6156	3.45421
Ghir_A02G014770	SignificantCircadian	Night	3.46518	7.75428	4.98725	13.3305	3.7605	7.94966	6.08144	4.57307	5.86677	4.30601	15.4674	11.0766	10.0684	3.20319	7.26156	3.0726	7.35468	4.19136
Ghir_A02G014780	WeakCircadian	Night	3.80006	4.83831	3.54926	9.16183	3.63947	5.19933	5.59003	5.71315	7.69796	5.34789	7.61332	4.76429	6.30339	3.84862	5.57461	3.69484	6.06521	3.89922
Ghir_A02G014880	WeakCircadian	Night	4.76591	6.40561	4.20716	18.7225	5.06682	6.40811	8.98701	8.31669	8.4558	6.05057	12.9821	6.90902	9.38444	3.04217	5.47887	3.51272	7.02218	5.68417
Ghir_A02G014890	WeakCircadian	Night	9.58922	8.8028	7.83706	9.94051	7.84172	8.05651	6.17185	6.67395	5.41387	7.80721	11.1874	9.38078	10.2118	8.8171	10.4851	9.33211	10.9756	9.0153
Ghir_A02G014930	WeakCircadian	Night	6.48871	7.9187	6.33584	13.4332	7.77856	10.1643	6.86014	9.44573	11.1147	6.31027	8.29375	6.98443	5.81906	6.46027	6.73034	6.95754	5.25948	9.9967
Ghir_A02G014960	WeakCircadian	Night	4.41297	10.5829	6.45981	17.1844	3.90504	7.33396	7.34521	10.0402	7.27588	5.81255	14.9923	9.50992	10.5483	4.57214	8.00996	4.98656	10.1311	6.75565
Ghir_A02G014980	WeakCircadian	Night	8.65189	14.2327	9.58359	23.735	5.71355	10.5172	10.1997	8.04239	6.27389	9.5422	17.0539	12.9938	12.0499	5.0081	4.80273	5.2447	7.94056	5.45806
Ghir_A02G014990	WeakCircadian	Night	0.232296	0.403872	0.127555	0.622547	2.03619	0.785613	0.359486	0.710537	0.692836	0.324166	1.04182	0.152355	0.550408	0.432268	1.24119	0.130422	0.42596	0.105338
Ghir_A02G015020	WeakCircadian	Night	15.5695	23.8342	14.5589	21.6059	21.4625	27.1117	23.3477	18.6735	21.6359	18.0509	20.8744	21.0855	20.13	21.0815	22.1451	16.6925	21.0534	29.3914
Ghir_A02G015040	SignificantCircadian	Light	25.9023	29.1198	27.2349	16.7548	25.1336	18.1412	30.9878	13.5529	23.7647	23.621	14.0943	23.2532	18.8824	25.0302	17.4612	29.3357	19.0618	30.8149
Ghir_A02G015080	WeakCircadian	Night	1.50672	0.797197	1.45157	1.59549	1.36542	1.56015	1.53879	1.7063	1.39217	1.65055	2.25483	1.00346	1.46828	1.30192	1.19233	1.48751	1.61826	2.97366
Ghir_A02G015100	SignificantCircadian	Night	16.5077	21.8829	7.66863	44.2346	6.43738	11.1515	16.4419	19.212	26.5138	19.5942	49.0898	14.6374	23.2393	6.33323	12.6809	9.30094	21.5697	14.1396
Ghir_A02G015110	WeakCircadian	Night	2.88614	4.36095	2.04076	7.56701	2.11721	3.2345	2.81926	3.57147	1.4477	4.41152	6.16689	3.62369	5.55355	2.5794	3.75418	4.05081	4.2027	2.74623
Ghir_A02G015150	WeakCircadian	Night	1.74769	5.2713	3.31731	8.28219	4.56634	5.85931	5.65982	4.55248	3.69528	0.327731	1.37418	0	0.350624	0	0.56522	0.233672	0.440208	0.15274
Ghir_A02G015190	WeakCircadian	Night	15.665	21.4066	15.3241	22.5992	17.0475	23.6349	19.2085	17.4024	14.8124	18.1253	22.5526	20.4795	18.285	18.6199	28.5095	26.0229	19.5876	17.4073
Ghir_A02G015210	WeakCircadian	Light	10.0803	11.3741	11.6687	4.00899	7.11142	4.22537	5.67502	2.67266	10.1022	7.14975	4.21584	9.63706	7.46041	5.99949	3.75153	8.72703	9.04316	7.70591
Ghir_A02G015220	WeakCircadian	Night	64.476	90.5928	56.3128	87.7721	57.4637	71.7821	77.4948	70.6731	70.4735	73.408	104.969	73.4296	100.345	57.135	79.7188	72.9548	99.615	65.3466
Ghir_A02G015240	WeakCircadian	Light	3.64122	2.48103	4.56872	1.66386	2.61337	2.38553	2.88766	2.75387	2.38033	5.22732	3.23901	4.94406	2.60656	5.70475	3.37925	3.4759	3.99175	5.45486
Ghir_A02G015270	SignificantCircadian	Night	22.9076	27.8205	9.62864	25.305	8.36125	38.8569	26.6465	64.0277	46.7083	26.3548	65.3229	15.385	25.5328	4.80844	6.87481	4.57602	18.0436	7.81719
Ghir_A02G015290	WeakCircadian	Night	10.246	13.8599	7.14811	16.9149	7.53236	7.85077	7.80802	5.80216	8.15262	12.7766	14.6017	10.541	13.7984	8.98012	9.96123	9.67569	9.15502	10.2821
Ghir_A02G015310	WeakCircadian	Night	2.58594	2.98578	2.20482	4.40177	1.47443	3.62939	2.6618	8.65498	8.66795	2.51293	4.98953	1.32916	4.33563	1.58846	2.00125	1.23445	1.51631	0.853635
Ghir_A02G015340	WeakCircadian	Night	4.14196	3.65808	3.77174	10.7014	3.2364	10.5273	7.81303	10.8507	10.9215	4.89564	5.98354	4.35011	4.64827	3.60885	5.08831	4.05076	4.18035	10.1235
Ghir_A02G015350	WeakCircadian	Night	5.38444	8.57824	5.42272	13.1787	3.95159	7.70143	6.17468	7.24763	5.37109	6.57044	14.1191	7.23014	8.61318	4.61875	5.47391	4.47463	5.20165	7.17596
Ghir_A02G015360	WeakCircadian	Night	0.658464	1.27196	0.175666	1.48572	0.5339	0.591594	0.275416	0.988901	0.625023	0.693926	1.52116	0.571753	1.38257	0.911922	0.999952	0.655913	0.574113	1.88444
Ghir_A02G015370	WeakCircadian	Night	80.82	62.2519	56.7616	42.836	50.8325	66.8137	48.5304	47.8504	41.255	68.0789	70.5983	56.8995	112.798	55.1716	77.8095	64.1665	97.0188	106.541
Ghir_A02G015400	WeakCircadian	Night	1.52981	3.55221	1.60509	6.39286	3.02736	3.30764	2.96367	3.16255	4.04991	2.39159	4.18786	1.55214	2.62282	1.19276	2.00632	2.34466	2.91472	2.00511
Ghir_A02G015410	WeakCircadian	Night	12.6954	17.1137	9.31901	29.3539	7.04267	10.8957	11.4538	11.4134	10.7169	10.5255	27.4248	12.9281	17.9341	6.3136	8.37008	7.48536	15.8395	11.3637
Ghir_A02G015430	WeakCircadian	Night	1.43888	1.80281	1.27595	3.85766	1.88262	2.3954	1.86738	1.45582	2.25373	3.06413	3.60766	2.00983	1.84491	0.729698	1.27464	1.11663	1.76692	1.27853
Ghir_A02G015440	WeakCircadian	Night	2.97432	2.70027	3.34143	8.47757	5.57053	6.50983	6.30506	6.65804	5.37725	2.27531	5.48868	4.81004	4.43526	4.20843	6.37398	3.21725	4.29229	5.74706
Ghir_A02G015450	WeakCircadian	Light	35.95	32.7454	39.8662	33.2061	29.5542	27.2231	32.831	19.1839	21.7653	38.5846	29.9472	41.2055	32.1079	40.9896	30.3141	38.5395	28.4712	30.0496
Ghir_A02G015470	WeakCircadian	Night	3.39882	3.15568	3.79077	9.47652	7.8678	13.4915	7.67223	16.0119	8.30418	3.78967	6.86507	3.31996	4.95673	4.3796	6.03736	5.59049	7.61483	5.83962
Ghir_A02G015510	WeakCircadian	Night	60.1348	71.1984	62.1364	99.0239	56.7047	78.8667	78.3663	72.63	65.4863	64.0758	85.7303	65.9245	70.1082	69.1124	85.2509	93.1176	97.5427	71.2816
Ghir_A02G015530	SignificantCircadian	Night	14.3329	29.5206	12.6798	58.439	9.29793	12.9687	17.2202	36.839	46.4149	15.6353	55.6298	16.1697	31.5558	8.27645	13.0126	8.54902	27.8815	28.255
Ghir_A02G015540	WeakCircadian	Night	355.693	299.583	235.789	191.566	176.596	189.983	160.912	196.831	157.853	337.082	306.63	275.832	367.466	196.822	238.274	207.847	284.042	194.883
Ghir_A02G015550	WeakCircadian	Night	0.362119	0.556879	0.515729	1.30778	0.724867	1.90542	1.73916	2.51589	5.69795	0.555334	2.24167	1.04424	0.583511	2.11787	0.738785	0.776139	0.952839	0.761511
Ghir_A02G015570	WeakCircadian	Night	3.10787	1.80474	3.29897	5.23721	4.57056	9.0477	4.97684	8.81871	6.22532	3.83836	4.83107	3.22588	2.52533	7.52918	7.14289	5.5924	5.19913	3.84147
Ghir_A02G015580	WeakCircadian	Night	0.936258	2.22804	1.14244	3.30316	0.916893	3.22005	2.21516	3.06788	1.17504	1.36167	2.03755	0.733856	2.03036	0.864522	1.26593	1.00275	1.60633	1.53337
Ghir_A02G015600	WeakCircadian	Light	44.572	30.8719	41.9795	22.5472	32.5226	33.2357	37.0767	29.2348	26.8308	47.2442	34.8697	38.4774	26.7903	37.2954	34.206	39.6637	27.422	33.4287
Ghir_A02G015610	WeakCircadian	Light	34.7868	29.4011	37.7151	19.7684	32.7606	39.9496	34.4089	32.0621	32.0536	34.2573	26.8582	35.7807	27.9071	41.441	41.4256	42.1095	29.7838	27.9821
Ghir_A02G015620	WeakCircadian	Night	18.1565	20.77	17.0024	18.7754	16.1611	17.4689	20.6986	20.692	18.9167	13.9041	14.4045	14.059	17.0712	11.6073	17.9644	15.268	16.2613	17.0458
Ghir_A02G015690	WeakCircadian	Light	0.0549153	0.0406545	0.828873	0.263469	1.26662	0.412217	0.202883	0.116686	0.31603	0.193073	0.13539	0.600612	0.172435	0.520703	0.331909	0.426329	0.198411	0.251763
Ghir_A02G015700	WeakCircadian	Night	5.49	4.29854	3.86307	4.49399	3.07397	3.06865	3.39532	2.15561	1.64515	5.15089	6.96531	3.46741	5.88928	3.02209	4.15653	2.9345	4.63347	4.75837
Ghir_A02G015740	WeakCircadian	Light	4.94367	2.08217	4.56333	0.592601	2.0296	2.11799	5.13131	5.01983	11.7236	5.06297	4.03668	5.02422	3.05641	3.88629	2.2268	3.48772	4.15881	5.05895
Ghir_A02G015750	WeakCircadian	Night	5.33956	8.07471	7.52713	14.2684	7.25235	10.5123	7.99247	9.22518	7.68145	6.02728	10.3208	5.92193	6.9165	5.27008	7.45481	5.07917	5.71607	4.90969
Ghir_A02G015760	WeakCircadian	Night	6.16013	13.1743	8.99101	21.0068	6.97037	11.2364	11.5401	10.9378	14.1283	10.4782	17.3717	11.38	14.4503	10.8542	14.4722	9.11381	12.1995	15.1531
Ghir_A02G015810	WeakCircadian	Light	1.05946	0.705342	0.265588	0.192308	0.2591	0.470707	1.27282	0.139683	0.498701	0.933561	0.223433	0.554429	0	0.317975	0.288517	0.584647	0	0.293898
Ghir_A02G015830	WeakCircadian	Night	1.07027	2.67356	2.35091	6.39936	1.71095	4.60357	3.6178	3.81988	1.65454	3.56447	5.12538	2.14473	2.61234	2.33277	3.30187	1.93658	2.73191	2.582
Ghir_A02G015870	WeakCircadian	Night	22.3752	23.0143	19.093	48.7378	22.1573	33.367	32.5084	43.8978	42.4011	24.981	47.3618	25.0271	27.9081	25.9038	38.1923	27.8461	38.5198	29.3315
Ghir_A02G015890	WeakCircadian	Night	1.62976	2.15941	2.06878	6.58938	2.75378	5.33781	2.96268	4.64064	4.35661	2.34651	4.69472	3.16741	3.03891	1.52124	2.82444	3.36678	4.53945	3.67718
Ghir_A02G015920	WeakCircadian	Light	93.6724	72.5067	81.6916	39.3576	73.2686	59.4161	66.0645	57.8685	63.8447	70.8856	43.2322	79.8428	71.7388	57.8459	52.8788	51.5327	60.2405	81.147
Ghir_A02G015930	WeakCircadian	Light	16.7931	11.7845	17.7955	12.4817	17.5464	29.02	30.3929	34.7803	46.9098	10.5724	10.1821	14.0739	9.39544	23.3124	22.5362	23.7438	13.9666	44.3325
Ghir_A02G015940	WeakCircadian	Night	8.22132	12.0951	5.38068	22.861	4.47026	10.1103	11.5531	12.7319	11.6781	10.3548	27.3797	9.81032	15.3865	5.51889	8.35706	8.08463	13.4143	10.8203
Ghir_A02G015960	WeakCircadian	Light	29.3106	17.696	22.7327	20.0536	17.9251	13.9875	19.7416	12.4051	18.5266	28.0647	19.5721	23.4992	17.8037	18.7554	14.3233	21.241	16.5414	19.523
Ghir_A02G015990	WeakCircadian	Light	11.1966	9.13279	13.7442	15.093	16.169	13.3952	14.1599	12.8138	18.3714	11.485	11.3423	13.605	12.6175	13.2505	9.73139	12.3203	11.1079	18.5321
Ghir_A02G016000	WeakCircadian	Night	2.06167	2.37704	1.91878	7.00613	2.10908	2.90699	2.10355	2.02096	2.06305	1.97952	2.15936	1.56611	2.65487	1.42841	2.40068	1.47977	2.53912	1.49241
Ghir_A02G016100	WeakCircadian	Light	2.34364	0.72737	2.58055	0.108037	1.38539	0.0611948	0.145663	0.0233472	0	0.417507	0.0337328	0.0924048	0.0323117	0.719793	0	0.0105321	0	0.0569809
Ghir_A02G016190	SignificantCircadian	Light	80.7561	41.8185	74.349	32.568	75.3879	33.9886	53.8429	37.4088	36.4291	78.3747	51.8292	68.2907	34.2062	84.9459	58.2001	72.017	41.8771	55.9955
Ghir_A02G016210	WeakCircadian	Light	24.0381	19.0645	26.038	15.5021	22.4667	16.2936	23.3172	17.7439	14.6379	26.1537	21.2049	28.046	19.6925	27.8961	19.4102	27.494	19.7844	23.8422
Ghir_A02G016220	WeakCircadian	Night	2.5419	2.49212	1.07891	5.67493	2.12214	4.61422	3.16291	3.56954	3.10106	2.35546	3.97357	1.36602	3.22869	1.24452	2.14721	1.66958	2.48942	2.64542
Ghir_A02G016230	WeakCircadian	Light	477.684	307.587	356.267	208.889	311.348	260.442	270.067	251.27	229.543	439.286	401.391	367.298	378.16	321.859	337.986	390.584	280.953	326.632
Ghir_A02G016240	WeakCircadian	Light	49.9555	39.6209	39.4445	33.0267	39.8047	33.1171	33.1153	24.0312	30.9772	55.0439	49.7044	53.6573	40.1278	40.7094	35.5482	40.6845	25.0484	36.1615
Ghir_A02G016250	WeakCircadian	Night	8.54337	10.2865	6.46929	18.1614	5.9417	9.18808	7.88632	8.11418	13.8567	9.07738	15.9275	9.14951	10.7717	7.08202	9.05879	7.93552	7.39478	9.16447
Ghir_A02G016290	WeakCircadian	Night	6.64657	10.5766	5.89484	28.7355	4.22834	10.5937	12.5427	10.9488	18.2768	15.1338	37.5658	16.04	22.7398	16.187	21.3315	18.3341	19.9592	18.3586
Ghir_A02G016300	WeakCircadian	Night	28.4062	46.502	30.2358	121.639	34.3748	49.5033	67.5804	55.1159	82.3165	33.1932	81.327	43.7313	58.5314	29.7401	34.4423	28.8597	44.8122	32.9531
Ghir_A02G016310	WeakCircadian	Light	14.3333	13.1471	12.3617	13.9815	10.1613	14.4438	14.8022	14.8587	15.4843	11.846	14.3575	14.6858	11.6827	13.7901	10.6457	15.3363	11.747	17.0758
Ghir_A02G016330	WeakCircadian	Light	15.5811	8.50629	11.5328	5.96335	11.8283	8.4045	9.40636	10.118	13.4001	6.12779	4.90007	3.67637	3.53061	5.20869	3.74741	3.46749	3.84288	4.52348
Ghir_A02G016350	SignificantCircadian	Light	48.1344	43.4282	47.5261	38.8425	56.6448	52.767	48.4288	27.3764	27.4356	24.4518	15.9432	27.4428	15.8321	27.8384	19.2498	36.9164	18.8969	30.4993
Ghir_A02G016360	SignificantCircadian	Night	26.9885	36.7188	14.5301	59.0272	9.92157	18.5578	19.4471	21.5261	22.5803	38.4714	80.3111	38.1562	54.0766	14.0129	25.5556	15.6465	37.1988	20.2303
Ghir_A02G016390	WeakCircadian	Light	1.49655	2.07337	3.23997	2.2934	3.18384	0.984358	1.77522	1.07082	1.91933	1.14673	1.29922	2.72179	1.04171	2.21578	1.37914	1.73882	1.98203	1.61995
Ghir_A02G016400	SignificantCircadian	Light	115.844	60.5743	119.243	8.01971	74.2321	19.9018	53.2142	19.5855	50.6403	86.8448	21.9426	91.7453	19.1809	72.4549	28.9531	81.4538	28.0931	66.1526
Ghir_A02G016410	WeakCircadian	Night	16.6316	30.575	20.3585	28.8381	21.6941	23.3388	22.1445	19.5833	24.8711	12.4767	19.6067	19.1397	15.655	19.2204	19.1897	24.9682	20.6259	18.6151
Ghir_A02G016420	WeakCircadian	Light	33.3776	28.6575	30.9131	37.8664	29.9264	22.0214	32.4677	15.9798	16.9926	36.1131	31.9311	38.8126	25.3499	28.5569	28.3551	32.9772	17.6614	26.4089
Ghir_A02G016430	SignificantCircadian	Light	37.1944	6.1986	41.0222	0.167724	19.086	1.38784	4.2986	0.611862	0.0303875	41.8597	5.93557	63.4167	6.32267	51.2094	2.84387	17.4631	5.08616	10.7984
Ghir_A02G016500	WeakCircadian	Night	1.24857	0.575566	0.722812	3.96903	1.62069	0.690407	1.96723	1.9389	3.4452	1.48663	4.21531	1.11149	1.68544	0.521146	2.29094	1.74543	2.03856	2.66341
Ghir_A02G016520	WeakCircadian	Light	0.971583	1.25594	0.610941	2.35544	1.37856	0.579054	1.62849	1.02512	2.49469	0.198905	0.515708	0.427916	0.194451	0.891128	0.199044	0.497363	0.493508	0.79225
Ghir_A02G016540	SignificantCircadian	Light	3.85775	3.63284	14.6915	1.55773	16.6117	6.68459	18.0087	2.86474	3.5079	7.23355	1.60813	11.6526	2.97574	19.1367	6.0826	10.7634	2.96145	6.2363
Ghir_A02G016550	WeakCircadian	Light	2.95057	1.93872	2.36285	0.167724	1.42609	0.320876	1.82478	0.0875519	0.225008	2.072	0.693357	1.71583	0.528893	1.1473	0.0997744	0.711368	0.438142	1.08507
Ghir_A02G016560	WeakCircadian	Light	28.293	24.1449	33.4197	22.9873	33.6979	28.2561	33.4856	26.0661	30.2543	35.0135	34.5006	38.6078	31.2393	40.7513	39.7682	40.2556	32.8193	38.6561
Ghir_A02G016580	WeakCircadian	Light	0.714234	0.0114819	0.99871	0.364679	0.697985	0.921144	1.51399	1.20476	0.462517	1.3029	0.412446	0.723626	0.280721	2.4742	2.28115	2.39003	0.964064	3.14029
Ghir_A02G016620	WeakCircadian	Light	2.42326	1.02043	2.24266	1.16239	2.75728	1.6834	2.08345	1.25754	4.08045	2.62116	1.73266	1.92916	1.47889	2.74506	2.00985	2.08672	2.05109	2.4321
Ghir_A02G016630	WeakCircadian	Light	61.6513	49.9102	56.2967	47.8946	54.8112	46.9281	51.2591	37.9992	37.8296	67.5997	48.4488	59.5859	47.4843	53.4221	45.9548	58.7233	43.7472	50.3194
Ghir_A02G016640	WeakCircadian	Light	54.3862	55.4658	37.6805	36.0768	36.9031	29.6575	30.1645	27.7676	30.1901	54.9918	62.0737	48.7924	53.441	48.4936	45.7738	48.2654	49.8691	42.196
Ghir_A02G016650	WeakCircadian	Light	8.60011	7.40127	9.51175	10.9816	9.45014	10.5159	11.938	7.92836	13.2964	9.31822	9.67363	11.0703	9.32367	10.7366	9.35031	11.3665	8.73464	9.08525
Ghir_A02G016660	WeakCircadian	Night	1.76268	1.78057	1.28546	2.84343	1.04026	4.50923	3.5029	13.9116	9.74003	1.44395	2.2738	1.62483	1.82537	1.09376	1.64359	1.01199	2.08436	1.97265
Ghir_A02G016670	WeakCircadian	Night	0.143262	0.495059	0.435729	0.772515	0.655721	1.79514	1.77211	4.03699	2.18397	0.140489	0.156426	0.153797	0.221166	0.166687	0.247754	0.0157981	0.417961	0
Ghir_A02G016680	WeakCircadian	Night	1.61598	3.03685	1.46742	3.83457	1.66011	1.0013	2.26856	2.62088	2.72405	1.74808	3.96718	2.63983	2.93017	1.24014	1.26515	0.771093	0.780405	0.777035
Ghir_A02G016690	WeakCircadian	Night	2.42173	3.17944	2.30133	5.01482	2.88591	2.67445	3.02291	3.31355	2.28806	1.19603	4.76487	1.44616	1.6946	1.66053	2.67234	1.56682	2.74241	2.27227
Ghir_A02G016720	WeakCircadian	Night	38.7115	31.5786	34.2679	56.1304	54.4916	65.5928	65.184	83.8281	70.3176	46.4136	51.6534	42.1322	46.2987	49.6893	56.3351	49.5541	51.3474	56.2515
Ghir_A02G016730	SignificantCircadian	Light	2242.83	2011.31	1930.46	934.21	1296.25	923.745	940.454	763.688	892.314	1825.28	1413.27	1681.06	2105.44	1155.44	1015.92	1160.85	2172.38	1182.62
Ghir_A02G016740	SignificantCircadian	Light	2.32365	0.115086	1.93211	0.348217	1.66735	0.310741	1.22919	0.226934	0.59415	2.03243	0.942341	1.74066	0.556532	1.75643	0.277544	0.944252	0	1.36184
Ghir_A02G016760	WeakCircadian	Night	7.62676	11.3829	7.55403	32.8151	15.1206	21.413	18.0152	23.0602	17.3755	9.30769	20.6428	9.05562	12.899	14.1332	24.4967	14.3811	27.2276	16.3873
Ghir_A02G016770	WeakCircadian	Light	4.17696	1.14593	2.47611	0.406473	0.920071	0.0180579	0.257712	0.0989001	0	1.6788	1.01547	1.4276	0.642512	0.719211	0.100279	0.50554	0.581389	0.570856
Ghir_A02G016780	WeakCircadian	Night	56.9623	49.5929	49.5734	48.2024	50.4666	64.124	45.8262	46.3252	42.6657	56.7372	55.9889	50.5204	55.1249	49.9155	59.6073	55.0583	56.8867	46.8992
Ghir_A02G016790	WeakCircadian	Night	9.15216	12.7674	10.1403	11.7136	13.649	15.3358	11.0024	17.1288	13.6587	8.96122	12.604	7.8507	13.6944	12.4366	14.4332	13.0553	12.0861	11.2383
Ghir_A02G016810	WeakCircadian	Night	7.31073	10.1023	10.3828	9.46982	5.58849	9.40069	8.37303	10.8042	7.25719	7.4728	8.00759	5.83076	12.3977	6.83108	9.31037	6.18431	11.1644	9.08506
Ghir_A02G016840	WeakCircadian	Night	2.08275	2.4482	3.95357	4.38729	3.34308	6.8628	4.5144	6.78099	5.08176	3.50677	3.00877	3.54424	3.16451	2.66626	4.24638	4.33423	3.10515	5.0697
Ghir_A02G016870	SignificantCircadian	Light	18.6968	11.9023	16.3628	5.50099	19.1636	9.80763	11.9614	9.38075	15.7001	19.9783	13.8888	18.9819	13.8809	22.5264	20.2704	16.7895	13.3974	15.6791
Ghir_A02G016880	WeakCircadian	Night	3.45735	4.70081	2.04548	10.6675	2.08487	3.77317	2.20975	5.59128	3.7171	5.33888	9.42193	6.28863	7.68211	3.21422	4.05711	2.92975	3.15506	4.23975
Ghir_A02G016890	WeakCircadian	Night	0.350916	0.172229	0.153936	0.804471	0.38566	0.648472	0.168073	0.296725	1.17552	0.216959	0.376951	0.259545	0.318365	0.150956	0.430674	0.651424	0.281083	0.144793
Ghir_A02G016910	WeakCircadian	Light	69.4038	47.6997	57.3926	28.8537	44.9638	32.3023	29.6921	19.604	12.3901	74.7095	41.9653	57.9318	46.5112	52.4379	50.3646	55.5734	36.0649	41.5686
Ghir_A02G016930	WeakCircadian	Night	0.122583	0.357677	0.212928	0.822534	0	0.146868	0.0560244	0	0.112504	0.782734	1.53603	0.298345	0.686017	0.0417271	0	0.0589356	0.229363	0.0790032
Ghir_A02G016960	WeakCircadian	Night	2.46205	3.49921	1.51088	11.0819	0.826394	2.54053	2.98422	4.98107	3.72643	2.91085	7.50987	1.66185	3.8122	1.05866	2.3118	1.47428	4.36905	1.95543
Ghir_A02G016970	WeakCircadian	Light	25.0347	25.6985	28.7186	27.0325	30.1385	23.6573	24.8574	16.6812	18.8132	29.0865	27.4631	31.8569	23.9847	29.862	25.2531	31.653	23.8639	28.1437
Ghir_A02G016990	WeakCircadian	Night	2.02439	3.03324	2.02914	4.60162	0.333312	1.41242	1.4953	0.862644	2.74794	1.06813	3.71207	1.79388	1.90098	0.271115	0.814488	0.614626	0.890532	1.69393
Ghir_A02G017030	WeakCircadian	Night	5.08931	3.97998	2.73288	13.2944	6.26593	13.0618	8.1926	10.3884	9.95099	6.33801	13.0562	3.41677	4.36271	3.4582	12.0595	6.97915	15.0602	11.4327
Ghir_A02G017010	WeakCircadian	Night	0.362923	0.383314	0	0.23366	0.0846042	2.15685	0.821011	1.81061	0.510511	0.0421695	0.587344	0.302882	0.188643	0	0.110917	0.561461	0.0661371	0.136939
Ghir_A02G017040	WeakCircadian	Night	18.792	17.9156	16.4896	18.8119	18.4943	20.7529	15.4184	19.2065	13.2063	16.3851	17.8427	20.6325	17.8842	15.8196	17.7316	18.5237	13.4621	17.3993
Ghir_A02G017050	SignificantCircadian	Light	17.6673	10.6317	18.6128	14.4755	17.8122	13.7197	20.0772	12.0635	10.6551	16.6141	12.9277	19.4307	12.4863	20.5326	17.3561	16.614	11.3812	17.3629
Ghir_A02G017070	WeakCircadian	Light	1.82437	1.05314	2.54543	2.35715	3.61849	1.53466	2.37021	0.984491	0.662525	3.24126	1.00117	2.64759	1.60809	5.59525	3.18553	3.76246	3.00798	3.59355
Ghir_A02G017080	SignificantCircadian	Light	9.35695	7.31109	13.3364	11.1387	15.2218	10.4515	13.1459	9.27886	12.3309	8.8284	9.90513	10.5619	8.02257	18.5518	13.9108	15.5621	11.398	18.1165
Ghir_A02G017150	SignificantCircadian	Light	3.01697	0.467423	1.94825	0.0600962	1.22534	0.0358152	0.686087	0.425585	1.52387	6.02915	1.03421	3.94882	0.16734	4.05638	0.586495	2.01669	6.05709	3.33391
Ghir_A02G017160	WeakCircadian	Night	21.0378	12.4485	15.0366	21.4249	9.0351	12.2965	10.7775	13.6043	13.4908	14.2453	16.7037	10.1301	8.67656	8.75094	9.34531	11.4058	15.0748	12.8351
Ghir_A02G017170	WeakCircadian	Night	6.86945	7.73892	2.89644	18.8127	5.09694	8.16988	8.62786	12.2486	11.6784	7.61872	16.4207	7.8151	8.15617	3.98115	5.97623	5.70538	8.50471	7.66393
Ghir_A02G017180	WeakCircadian	Light	1.02316	0.914154	1.16882	0.76671	0.21151	0.0238768	0	0.430821	0.562521	0.495619	1.14531	0.760869	0.728571	1.00126	0.255091	0.569522	0.373668	0.927957
Ghir_A02G017210	SignificantCircadian	Light	24.6111	4.88425	16.4605	1.74977	19.6805	7.46277	24.5892	14.6322	11.8309	18.9098	11.2762	14.8464	5.46498	19.1076	14.8768	14.7553	4.84448	17.353
Ghir_A02G017280	WeakCircadian	Light	0.974448	1.08665	1.095	0.299118	1.32308	0.625497	0.898847	0.65287	0	1.94135	1.46092	1.40122	0.863335	4.1039	1.66556	0.956866	0.175862	0.77531
Ghir_A02G017330	SignificantCircadian	Light	535.499	310.573	391.325	75.9879	300.699	172.198	279.065	176.235	240.983	530.804	223.129	400.02	210.505	322.098	202.791	330.443	196.234	274.263
Ghir_A02G017400	WeakCircadian	Night	2.20448	3.30033	1.5847	9.54111	0.724626	2.05031	2.7536	2.9402	2.19468	2.76744	4.5476	2.19934	3.50867	0.416773	2.5857	1.47036	3.06407	1.79222
Ghir_A02G017500	SignificantCircadian	Light	13.8222	8.96864	9.57193	3.13318	8.97113	1.91564	4.47901	1.23495	3.4316	15.21	4.59265	10.3745	5.41142	9.08353	2.60902	8.45823	4.3887	7.97486
Ghir_A02G017540	WeakCircadian	Night	11.6358	16.6591	11.032	33.0065	9.15412	13.4994	17.3172	17.0945	17.1481	12.1364	30.3348	13.9219	17.3019	9.52714	11.7961	8.83002	13.98	11.5939
Ghir_A02G017560	WeakCircadian	Night	2.38168	1.92343	0.616853	3.08022	0.222086	0.901733	0.708696	0.896463	0.850851	1.5768	4.61426	2.14394	3.45292	1.64032	2.53895	1.92841	0.834813	0.427203
Ghir_A02G017610	SignificantCircadian	Night	2.80286	4.33392	4.56253	17.7835	1.10534	7.63403	3.62171	4.24551	2.46969	4.0969	9.10771	2.32293	3.52939	0.828509	1.74292	0.529968	2.40493	2.31743
Ghir_A02G017620	WeakCircadian	Night	2.08211	1.62584	1.05201	6.31768	2.11648	1.80317	3.64001	2.91775	2.2021	1.71669	4.70226	1.91351	2.807	1.93281	2.30124	1.59031	3.11211	2.57828
Ghir_A02G017650	WeakCircadian	Light	6.25042	5.33845	5.87579	10.7487	5.48136	9.68897	7.86393	10.4467	7.09629	8.44602	6.29815	7.51052	4.8348	7.6776	5.69223	7.65628	6.42058	6.92383
Ghir_A02G017660	WeakCircadian	Light	23.5303	26.6855	17.0049	6.70861	13.2032	7.98587	14.528	9.42586	13.4352	22.2475	11.1138	21.248	19.2095	17.9812	18.4712	22.9783	21.8742	16.3616
Ghir_A02G017690	WeakCircadian	Night	21.6537	17.5637	10.8168	16.7224	5.42943	7.85092	6.34248	8.04815	7.62261	22.5195	25.2243	15.815	12.1413	5.21626	7.57644	6.26655	6.74508	5.86993
Ghir_A02G017710	WeakCircadian	Night	1.33612	1.48064	0.350928	3.21652	0.813661	4.08898	4.00966	9.33869	10.4007	0.768219	1.30572	0.0718704	0.767297	0	0.618072	0.569974	1.34496	0.485231
Ghir_A02G017720	WeakCircadian	Night	1.14622	2.43552	0.574704	5.05893	0.783726	1.53271	0.706837	1.57869	1.35191	0.99101	2.95629	1.70636	2.85594	0.97461	1.06798	1.31669	1.90252	1.33859
Ghir_A02G017730	WeakCircadian	Light	8.81423	13.617	12.8782	12.8333	14.6798	11.0501	12.5952	8.71212	5.84794	7.35827	8.55199	12.6977	10.4694	12.0874	8.10443	10.5144	9.21262	8.36895
Ghir_A02G017740	WeakCircadian	Light	53.5155	52.007	58.4035	69.4973	53.3614	39.845	48.671	39.1842	30.4516	54.1912	58.6238	58.9164	55.8945	59.2256	52.8329	62.6601	54.9811	53.0026
Ghir_A02G017780	WeakCircadian	Night	6.13792	11.3578	6.82052	25.205	7.72755	12.8363	12.3918	18.4285	13.4372	6.77271	19.528	7.81191	12.8742	3.17306	6.67688	5.44973	7.84138	8.11091
Ghir_A02G017790	WeakCircadian	Night	0.490274	0.195994	0.117111	1.86012	0	0.0719309	0.561505	0.26193	1.46378	1.0479	1.88024	0.841258	0.917346	0.146045	0.322112	0.291767	0.880013	0.779622
Ghir_A02G017810	SignificantCircadian	Night	0.481485	0.95487	0	3.66606	0.503272	0.705309	1.06473	0.990503	0.725027	1.42465	1.65586	0.114266	0.712256	0.156061	1.19975	0.996976	1.04334	0.66335
Ghir_A02G017830	WeakCircadian	Light	18.8583	18.7597	23.0344	15.0081	19.21	12.4547	14.0538	11.8148	8.66528	23.9699	16.9287	21.7489	19.9589	20.6469	12.5335	16.3488	19.95	18.861
Ghir_A02G017870	WeakCircadian	Night	0.188642	0.557413	0.361978	1.3658	0.0423021	0.719051	0.123984	0.460606	0.081253	0.208301	1.05211	0.801612	0.85758	0.281658	0.265729	0.203137	0.366897	0.721963
Ghir_A02G017880	WeakCircadian	Night	0.893006	1.32684	0.723216	1.35935	0.670689	0.71218	0.60235	0.331896	1.18664	0.63537	1.95391	1.16741	1.57694	0.354265	0.911656	0.670702	0.658347	0.458527
Ghir_A02G017930	WeakCircadian	Night	4.42756	2.27022	1.38185	6.00576	1.28391	3.32344	1.52361	2.43961	3.3506	2.6141	4.82101	2.59605	2.64491	1.15638	2.44338	1.82173	2.74311	3.4337
Ghir_A02G017980	WeakCircadian	Light	2.78193	1.4239	1.97673	0.85832	3.22906	3.18127	4.60696	3.82756	2.20007	1.37382	2.3148	1.18788	0.560544	4.85677	5.78832	4.07844	1.38142	6.70548
Ghir_A02G018000	WeakCircadian	Night	17.3931	16.1043	17.7299	18.651	17.056	20.4613	23.4651	13.7451	12.7778	19.4342	23.2954	19.5944	21.2846	18.1048	21.3433	17.3031	19.5888	19.9753
Ghir_A02G018080	SignificantCircadian	Night	19.2804	35.6748	12.4102	41.5694	9.01839	18.7484	16.219	17.1318	20.3015	28.3126	59.9056	17.4805	37.012	6.41211	14.2736	8.23848	21.2167	15.7237
Ghir_A02G018100	WeakCircadian	Night	2.36491	2.73217	3.01998	4.72977	1.79982	3.97827	4.44359	4.99122	5.93955	2.52634	4.14819	3.49837	4.64718	2.833	4.98952	3.35093	5.66355	3.24351
Ghir_A02G018110	WeakCircadian	Night	0.563397	0.450468	0.265622	0.587784	0.0951797	1.02138	1.41414	0.617298	0.312512	1.00524	1.488	0.45318	1.05794	0.786907	0.922377	0.804928	1.40802	0.521822
Ghir_A02G018140	WeakCircadian	Night	0.748193	1.50915	0.175666	1.98725	0.278258	1.03993	0.117651	0.430871	0.462517	0.550636	0.908494	0.699055	0.739183	0.32279	0.570371	0.464537	0.383683	0.290356
Ghir_A02G018150	WeakCircadian	Night	6.47534	9.07618	7.21296	19.6937	6.89172	7.5242	10.2379	10.5933	11.3094	7.8657	14.6745	6.96678	10.1347	5.9405	9.06402	5.12437	9.26702	8.31838
Ghir_A02G018160	WeakCircadian	Night	4.75976	4.90922	2.92235	12.1749	5.26224	5.13865	8.01545	7.24079	5.85541	4.24127	9.9436	2.43804	6.0845	3.78421	4.98084	3.33076	6.30974	8.50463
Ghir_A02G018190	WeakCircadian	Night	0.521636	1.43391	0.249535	1.30655	1.02367	1.37841	1.16796	0.867204	2.04592	0.588107	0.929071	0.981596	1.25773	0.400931	0.833409	0.437198	0.120143	0.677919
Ghir_A02G018200	WeakCircadian	Night	1.43963	1.07209	1.18014	1.90995	0.623629	2.5313	1.73013	2.75971	1.72962	0.991977	1.4314	0.894958	0.901349	1.63516	1.85302	1.44011	1.58205	1.68303
Ghir_A02G018210	WeakCircadian	Night	1.29085	1.11228	0.393514	6.45325	0.751999	0.975726	0.606923	1.50224	1.21958	0.339903	4.3138	0.760966	1.82482	0.177008	1.04046	0.557424	2.29729	0.884189
Ghir_A02G018240	SignificantCircadian	Light	83.5057	89.0232	100.52	35.8787	98.8898	56.0709	70.0919	53.8728	41.627	79.9258	66.5959	97.0555	106.993	104.204	95.4086	112.637	90.3502	94.0499
Ghir_A02G018250	WeakCircadian	Night	6.47383	7.29807	4.94675	14.4554	4.99213	3.99102	6.0614	6.08676	4.74676	6.97774	12.082	5.99795	8.34962	7.56436	8.09922	6.55553	8.80489	5.96131
Ghir_A02G018260	WeakCircadian	Light	14.6641	11.6929	12.0493	7.24379	9.59317	5.41618	6.8403	4.34494	3.48919	12.742	10.2529	9.9021	11.4537	9.80668	10.0178	12.2322	7.67843	11.2624
Ghir_A02G018290	WeakCircadian	Night	5.22137	6.45947	3.55086	14.5251	6.79749	14.9469	8.86984	23.7743	14.8115	4.5537	11.6693	5.21044	6.8023	3.58262	7.73592	5.67222	9.50881	6.6647
Ghir_A02G018300	WeakCircadian	Night	15.1746	19.1073	9.94793	35.4917	7.89288	18.7797	15.8165	19.3231	20.0629	6.32841	18.2187	9.5482	10.2734	4.3571	8.73474	5.8698	8.27968	4.99322
Ghir_A02G018310	WeakCircadian	Light	30.3888	24.7561	31.3866	15.783	27.7494	20.2128	24.0153	14.8879	15.6182	25.7715	17.1827	28.6809	15.9154	30.8777	18.915	25.6513	14.8255	23.4426
Ghir_A02G018380	WeakCircadian	Light	3.04967	1.23872	2.07178	1.52324	0.214805	1.97492	1.17403	2.23612	1.00894	3.03253	2.28233	3.71263	2.16576	2.84055	1.66638	2.24985	1.4607	2.65938
Ghir_A02G018390	WeakCircadian	Night	3.26055	4.68812	2.65797	6.84425	5.54339	3.0567	4.24928	4.55391	4.05766	3.51198	6.3415	3.82429	4.58322	2.98445	4.3523	3.80795	3.88161	4.01872
Ghir_A02G018400	WeakCircadian	Night	5.95692	6.24132	6.06149	19.5461	5.95773	8.36865	11.883	12.6139	10.6696	5.87459	15.0505	7.31341	9.12066	6.47413	8.23927	6.55596	9.46591	7.49539
Ghir_A02G018410	WeakCircadian	Night	4.37684	8.28453	4.06684	12.8002	4.90524	10.7998	6.9481	8.41587	11.7251	5.18701	10.8639	5.9327	8.14508	3.93783	6.78466	5.33799	7.91621	6.23316
Ghir_A02G018420	WeakCircadian	Light	2.30148	3.5775	4.78726	3.7531	2.69779	2.38752	1.78642	3.57581	4.97425	3.82131	2.24905	4.01434	1.8145	3.51762	2.52779	2.58044	5.02827	2.56744
Ghir_A02G018430	WeakCircadian	Light	18.7399	15.1955	23.4439	15.0193	17.6172	21.3757	20.2705	17.5293	18.3094	26.4474	16.5932	22.4172	16.1432	26.3674	24.9757	26.6594	23.8638	23.7942
Ghir_A02G018460	WeakCircadian	Night	22.8881	28.4328	14.6066	88.4538	27.023	47.2266	56.2683	86.8956	91.944	23.2517	56.6781	21.7518	37.8792	20.9462	40.6827	26.6919	59.4224	49.3496
Ghir_A02G018480	WeakCircadian	Light	4.56735	1.92804	4.08429	1.04322	3.46527	2.22822	2.78986	1.42122	4.18659	4.54784	2.9524	3.37247	2.38505	4.08574	2.48738	3.35108	3.18777	3.0275
Ghir_A02G018490	WeakCircadian	Night	10.9503	15.2896	8.8612	22.5945	10.1037	29.6782	20.3394	42.4203	31.6496	14.5454	31.6965	14.338	21.515	8.31041	11.8055	8.07008	23.7614	13.924
Ghir_A02G018520	WeakCircadian	Light	28.707	26.7426	34.968	23.4894	35.9477	25.2813	26.305	21.7185	22.7074	30.0138	26.4025	36.7966	26.6158	38.659	34.2914	39.8715	29.8565	34.5906
Ghir_A02G018530	WeakCircadian	Night	0.347816	0.696132	0.686425	2.7959	0.326599	0.73043	1.03178	1.75891	2.03525	1.48391	2.06379	1.32266	1.33803	0.703079	0.816696	0.507843	1.20475	1.0932
Ghir_A02G018540	WeakCircadian	Night	0.264237	0.145195	0.19103	0.695344	0.105755	0.440603	0	0.174904	0	1.18142	1.85294	1.19575	1.04834	0.156477	0.0991017	0	0.0771599	0.0842701
Ghir_A02G018550	SignificantCircadian	Night	4.09526	2.90308	1.73365	13.0837	2.22901	7.05506	3.7335	4.32715	4.04453	5.01368	15.4906	2.98576	3.99942	2.43627	3.92223	2.90163	3.14187	3.44771
Ghir_A02G018580	WeakCircadian	Light	4.9362	2.549	2.97575	0.401929	2.36842	1.26044	1.91789	0.477716	0.418798	2.78949	1.60893	1.57757	1.46305	1.7123	1.50042	2.1805	1.70928	2.49721
Ghir_A02G018590	WeakCircadian	Night	0.795065	1.87497	1.29664	5.14717	1.27172	2.64806	2.82112	2.98118	2.3027	1.34223	2.49822	1.93814	2.16998	0.958007	1.78085	1.27832	1.94335	1.68392
Ghir_A02G018600	WeakCircadian	Night	56.3837	57.1361	62.4379	64.4701	87.5131	83.8591	86.2882	140.79	98.5941	64.3217	107.516	74.7003	94.2029	81.2038	109.203	71.2989	90.9687	75.077
Ghir_A02G018610	WeakCircadian	Light	42.092	32.1702	36.9808	35.2674	40.3117	31.1251	38.6636	26.3188	25.78	37.8673	33.2448	35.8584	29.7263	34.4191	33.6102	33.6047	23.7672	35.247
Ghir_A02G018630	WeakCircadian	Night	0.993636	0.858482	1.3225	3.77591	2.04664	2.29835	0.729379	1.53826	1.50219	0.861955	1.04411	1.34352	1.18735	0.291757	0.730334	0.932879	2.46122	1.2322
Ghir_A02G018640	WeakCircadian	Night	10.0919	6.87777	8.35451	12.5816	11.6934	9.63819	9.58987	9.74536	10.9252	9.66642	14.2411	7.82496	11.1423	8.52565	11.4998	7.52045	10.3539	7.99196
Ghir_A02G018650	WeakCircadian	Night	82.3044	100.745	60.6756	151.621	48.2627	65.0803	73.4553	76.3658	70.2025	87.8695	158.424	86.1476	121.712	56.0148	76.2158	65.583	116.025	65.1843
Ghir_A02G018670	SignificantCircadian	Light	217.243	216.019	236.765	149.635	183.511	125.575	139.308	105.934	138.121	199.263	149.259	191.041	229.17	160.453	127.671	168.734	198.657	158.287
Ghir_A02G018680	SignificantCircadian	Light	12.4159	14.7774	24.0837	10.2537	19.3901	15.7857	32.6358	18.9338	41.4633	14.7968	11.8924	22.4952	14.631	29.6575	17.0825	25.2616	15.1143	15.1405
Ghir_A02G018700	WeakCircadian	Night	3.04973	3.53592	1.98327	6.61338	4.44114	4.20982	3.28792	4.79379	4.45159	4.07555	6.04428	3.38064	3.97774	2.69867	4.06649	2.75137	5.24342	2.24289
Ghir_A02G018720	WeakCircadian	Night	6.8919	6.74913	7.24629	10.3817	5.91792	6.59996	3.24867	6.40447	4.32784	5.18296	8.66607	5.06175	6.78593	6.37234	6.4924	6.96727	7.23024	6.68463
Ghir_A02G018780	WeakCircadian	Night	0.463101	0.333911	0.132946	0.969742	0.551267	3.12751	2.19153	2.36556	1.08754	0.854315	0.432523	0.700401	0.869671	0.765531	0.604218	0.578824	0.87709	1.30422
Ghir_A02G018790	WeakCircadian	Night	15.9151	14.0596	13.7122	30.382	19.4739	22.147	25.9283	34.5533	28.9312	18.5577	24.9604	19.0494	20.2677	16.2914	22.4804	17.4364	19.082	20.0457
Ghir_A02G018800	WeakCircadian	Night	1.02564	0.669426	1.36529	3.10566	2.38803	2.33487	1.74506	1.7297	0.658098	1.24408	1.35536	0.684192	1.62482	1.29246	2.26563	1.12067	1.72061	2.7855
Ghir_A02G018810	SignificantCircadian	Night	8.72055	16.4299	6.12497	37.5214	4.15912	8.18966	9.22582	10.955	13.2876	11.9699	24.2928	10.5748	16.8838	3.34337	8.14091	5.59899	14.2835	6.81008
Ghir_A02G018820	SignificantCircadian	Light	29.285	20.842	35.3654	16.5652	40.3476	30.8661	30.2987	23.8775	37.3174	31.0931	18.86	32.533	19.9364	39.074	25.4022	25.9567	19.2396	33.3454
Ghir_A02G018860	SignificantCircadian	Night	11.3584	18.931	7.7773	37.2302	4.57759	13.6414	14.7748	20.2659	20.0999	14.5304	31.0015	13.9492	17.4781	6.02678	10.6276	7.56269	14.4195	14.1213
Ghir_A02G018910	WeakCircadian	Night	7.90857	8.92763	5.93899	15.9272	10.9856	12.4911	10.995	12.7253	10.9577	8.31849	15.3876	9.63864	10.6705	9.67667	10.4248	11.3998	9.17798	9.81091
Ghir_A02G018920	WeakCircadian	Night	2.05295	1.54613	2.063	3.50837	1.54044	3.10022	2.19646	2.28152	2.60651	2.53678	3.69743	2.5136	2.74246	1.1869	1.81631	1.10359	2.41197	1.94212
Ghir_A02G018930	WeakCircadian	Night	0.792593	1.09733	0.935421	1.41449	0.739632	1.35784	0.641401	0.803475	0.63897	0.880467	1.32832	1.28663	0.593067	0.635632	0.458866	0.294898	0	1.1029
Ghir_A02G018940	WeakCircadian	Night	53.6919	56.7988	54.4146	62.8266	61.5543	85.7832	70.4649	77.2764	80.1668	42.7748	51.9043	55.5374	83.7314	60.4711	75.7738	48.0324	69.9522	57.0423
Ghir_A02G018950	WeakCircadian	Night	1.85586	3.20113	1.89309	6.19613	0.760051	3.45184	3.34361	4.62926	4.65167	2.937	8.03475	1.74864	4.16311	1.0724	2.8371	2.10678	3.96578	3.53898
Ghir_A02G018960	SignificantCircadian	Night	24.568	37.789	19.2172	99.3592	19.9892	42.9866	44.7722	49.6269	50.4952	31.2169	77.2158	25.2757	46.9106	19.8234	33.1848	20.3914	42.3565	31.0639
Ghir_A02G018980	WeakCircadian	Light	4.76284	3.78204	6.29636	3.8344	6.72561	4.6437	5.95721	4.53798	4.14723	5.31056	6.1192	7.20569	3.62717	6.02794	5.79972	6.61236	3.51468	6.32288
Ghir_A02G018990	WeakCircadian	Light	4.32282	3.21703	4.75468	8.0036	5.288	9.14704	9.73973	14.0536	21.0366	9.85368	6.41603	7.08297	5.59235	6.74758	5.09209	7.75633	9.85195	6.59235
Ghir_A02G019000	WeakCircadian	Night	13.5134	20.1342	11.369	26.9176	11.6163	27.4141	23.4579	55.4535	53.943	15.6673	22.7977	9.83043	13.4894	9.21575	10.6168	9.37132	21.0749	17.3402
Ghir_A02G019010	SignificantCircadian	Light	28.2118	27.2372	43.5553	16.9683	67.1258	45.6105	49.3603	48.8647	66.2012	36.1837	29.4199	38.309	35.026	65.4759	52.6661	48.7606	36.9202	47.7681
Ghir_A02G019020	SignificantCircadian	Light	105.588	96.6975	172.008	117.405	151.214	112.167	123.367	130.28	129.864	127.936	99.6466	168.922	107.756	174.225	120.299	132.139	123.08	107.477
Ghir_A02G019040	WeakCircadian	Night	25.8605	28.9618	24.5429	51.8162	26.9357	30.8577	28.8221	36.2996	39.3556	27.2319	41.8553	27.4388	30.0858	25.6026	27.0256	22.6086	44.2706	31.2586
Ghir_A02G019070	WeakCircadian	Night	5.87607	6.29	5.76584	6.3506	4.45145	6.54826	4.48953	4.89906	5.18954	5.25561	7.09176	4.32571	5.12254	5.63144	5.85308	7.06336	5.93709	7.08202
Ghir_A02G019080	WeakCircadian	Night	5.95823	9.70794	4.93803	15.7052	6.57802	8.07826	9.50281	8.3203	13.3813	5.74729	14.7891	8.48466	11.396	5.32127	8.35631	6.65784	9.00623	8.71577
Ghir_A02G019100	WeakCircadian	Night	1.68215	2.49119	1.51991	5.96841	1.95264	3.03857	2.90095	3.12813	3.31122	1.54357	3.31841	1.39361	2.68926	1.18717	1.78734	1.68006	1.26027	2.46388
Ghir_A02G019110	SignificantCircadian	Light	18.5567	7.45409	19.6384	7.2191	23.3475	20.7741	25.7654	17.0311	19.5263	13.8262	9.48632	15.3007	9.32494	20.9353	18.348	21.6301	12.8151	22.5438
Ghir_A02G019120	WeakCircadian	Night	1.04281	3.27083	2.81561	3.37122	1.90009	3.25707	1.94063	3.03406	3.0158	1.66649	2.96559	1.52628	1.36646	3.14699	2.3123	1.0317	1.47942	2.26575
Ghir_A02G019180	WeakCircadian	Light	4.65422	3.87851	4.62798	6.53687	4.00862	4.70621	4.72774	3.59146	2.73026	6.08785	4.76468	4.41053	3.72538	5.67115	4.97138	5.12179	2.92758	5.75033
Ghir_A02G019260	WeakCircadian	Night	0.175085	0	0	1.19933	0.169208	0.240571	0	0.139683	0.405606	0.221263	1.15216	0.470831	0.345503	0.0260794	0.364326	0.20011	0.0548119	0.488311
Ghir_A02G019270	WeakCircadian	Night	8.78903	5.16796	8.72029	14.1973	6.38005	5.89796	5.31638	5.95902	6.38866	3.48931	6.92393	3.32963	4.90188	3.04165	3.40175	2.28947	1.9268	3.3437
Ghir_A02G019280	WeakCircadian	Night	3.42927	3.85594	2.62209	9.17036	3.01898	8.84114	6.48385	8.04026	8.34364	5.44376	9.5722	3.10054	2.61271	1.54166	7.21607	4.38052	10.1972	9.38984
Ghir_A02G019290	WeakCircadian	Night	6.0363	8.8319	6.65567	17.1822	9.78342	10.3696	9.24771	14.9022	13.9458	8.6238	16.9304	7.83579	11.0605	8.10294	8.63673	7.96264	11.3108	10.9696
Ghir_A02G019320	WeakCircadian	Light	1.1106	3.53399	4.05812	2.52993	2.72213	1.03898	2.18648	1.67717	2.58405	0.694804	1.03776	2.05069	2.05744	1.82799	0.76849	1.05075	2.24628	1.32479
Ghir_A02G019330	SignificantCircadian	Light	108.976	81.2482	79.9247	36.4218	45.3572	28.8005	50.9335	39.7809	55.6765	73.0681	60.8179	65.4879	72.4547	38.6452	36.8723	48.7482	45.8443	54.7518
Ghir_A02G019380	WeakCircadian	Light	2.61978	2.86075	6.33372	7.00432	9.06582	5.614	8.15795	6.05129	6.28589	4.00452	5.65397	6.34364	4.17819	7.61311	4.63701	6.86357	4.62431	6.28318
Ghir_A02G019390	WeakCircadian	Light	8.37429	6.11502	9.24145	8.44084	9.53181	7.31347	7.76206	5.58637	3.24136	7.94952	6.4265	7.98237	6.29867	9.06023	7.53734	7.19113	4.49128	7.1779
Ghir_A02G019410	WeakCircadian	Light	12.3459	8.45767	10.926	13.7827	10.1736	14.0526	10.5829	10.8046	9.1747	15.1112	11.2039	14.8755	10.9294	14.0634	13.8352	15.4727	12.682	14.0846
Ghir_A02G019440	WeakCircadian	Light	1.52751	1.67703	2.71986	2.35059	3.93095	1.95787	3.70388	2.39377	8.12312	3.04195	1.3362	3.07945	0.955439	6.82853	2.72172	5.20078	4.39789	5.23205
Ghir_A02G019450	WeakCircadian	Light	203.895	199.157	217.282	99.8657	204.982	160.605	155.771	120.537	137.308	247.508	137.45	215.255	181.509	237.867	201.905	218.623	224.036	199.89
Ghir_A02G019490	SignificantCircadian	Light	83.7226	29.8756	68.423	8.72312	97.2057	18.2714	30.6797	25.9951	49.1624	81.0881	40.1565	67.3976	40.226	69.1261	21.0743	28.6833	39.5234	31.0736
Ghir_A02G019500	WeakCircadian	Light	11.4882	8.29866	10.1214	17.3134	9.5284	11.1958	13.0068	11.747	14.1547	10.5657	9.86907	13.6874	9.0794	13.7581	10.0046	10.1786	7.96559	14.4926
Ghir_A02G019530	WeakCircadian	Night	12.0116	21.7073	14.8453	33.2487	18.9517	19.2448	16.22	13.3997	11.3717	17.8786	20.6074	18.8179	19.2244	16.7103	13.2405	14.8933	16.3191	13.3814
Ghir_A03G000020	WeakCircadian	Night	2.76763	4.441	3.06045	4.67879	2.51052	4.54835	3.95707	6.51705	4.8706	2.67377	4.12704	3.38301	3.39088	3.01726	2.16003	3.19254	2.07166	2.40693
Ghir_A03G000050	SignificantCircadian	Light	28.6844	18.9481	45.7718	2.36814	31.4848	5.19562	15.763	7.82888	11.3941	36.9721	12.1297	54.4239	11.1361	66.4203	18.813	40.7522	20.0597	23.3258
Ghir_A03G000060	SignificantCircadian	Night	2.09408	2.14031	1.5419	7.78042	0.296847	6.34254	3.70399	7.33684	4.28908	2.52727	13.5763	2.49028	2.48293	1.02527	3.34965	2.06952	1.22083	2.62888
Ghir_A03G000070	WeakCircadian	Night	2.02416	1.76035	1.80582	3.94636	2.17575	3.57614	2.59543	4.45594	2.65744	1.44321	2.44097	1.66448	2.46076	1.90809	3.12948	2.0572	2.51204	2.86959
Ghir_A03G000080	WeakCircadian	Light	1.10278	1.06382	1.51934	0.514647	1.8183	1.14095	2.29302	0.319722	0.112504	1.5656	0.358594	1.51847	0.409545	1.56816	1.02865	2.4075	0.939732	2.33197
Ghir_A03G000100	WeakCircadian	Night	5.52551	4.34412	2.99738	7.92373	3.31763	4.13598	5.79553	4.83335	7.30982	5.28136	9.1972	5.92883	6.58522	4.06753	6.48506	5.1094	5.04209	4.79243
Ghir_A03G000140	WeakCircadian	Night	43.3506	45.0745	38.3732	51.0528	37.2938	41.6801	39.9252	37.0056	35.5827	45.6064	44.4147	50.4403	38.5537	37.9458	43.212	41.3912	39.2137	35.7695
Ghir_A03G000160	WeakCircadian	Night	18.3599	25.032	17.6668	23.5598	18.2353	26.1894	16.9418	23.8105	24.7728	10.7622	15.2364	10.8873	23.4301	14.9639	24.8337	13.8425	22.6531	14.7885
Ghir_A03G000180	WeakCircadian	Light	16.8907	17.5591	18.4293	21.8516	22.6147	21.9813	17.3676	17.3676	17.9903	19.2669	19.9618	19.0253	17.6664	21.0513	17.648	20.4742	14.5225	20.0097
Ghir_A03G000190	WeakCircadian	Light	21.8319	20.0727	24.1335	29.0032	24.7487	25.2649	23.8094	22.9239	16.9676	20.1889	18.5874	25.4375	22.3278	25.6361	21.2752	26.1992	15.8264	22.2133
Ghir_A03G000210	WeakCircadian	Night	0.6344	0.545931	0.542967	0.681757	0.370143	1.13964	0.578578	1.52503	1.15629	0.235243	0.313082	0.259756	0.361104	0.593808	0.475074	0.558769	0.187388	0.94462
Ghir_A03G000230	WeakCircadian	Night	2.99736	3.26789	4.11326	7.35528	1.8527	7.50445	5.4825	8.57389	7.11246	3.8928	5.77071	2.96209	3.5456	3.16575	4.88661	4.27357	6.26854	7.57011
Ghir_A03G000240	WeakCircadian	Night	4.80288	5.53999	7.13076	8.73729	5.2438	8.39379	6.28617	8.09116	6.49757	4.5923	6.12738	6.15102	5.14978	5.61928	5.72772	6.63446	5.02538	7.10379
Ghir_A03G000260	WeakCircadian	Light	33.0166	31.0471	31.0392	33.2358	34.2993	28.1718	30.0822	18.8649	16.2452	32.8932	27.2119	32.0513	28.4608	32.8736	27.5694	30.3536	22.1968	27.2808
Ghir_A03G000310	WeakCircadian	Night	3.37149	2.54078	1.93485	4.78106	2.67633	4.59219	4.80261	6.84351	6.56644	3.54042	4.65052	2.18697	3.51936	3.21333	3.29918	2.07507	3.37207	3.09613
Ghir_A03G000330	SignificantCircadian	Light	610.137	533.559	591.317	316.436	639.165	458.47	504.715	377.059	371.104	612.28	425.138	564.527	593.525	597.635	548.529	532.079	481.491	495.784
Ghir_A03G000340	SignificantCircadian	Night	34.5513	32.3895	12.3321	27.8441	10.666	17.3783	15.8089	14.6516	14.4501	50.2484	72.8339	25.9156	49.3253	13.2293	30.5742	25.3155	52.6048	25.8709
Ghir_A03G000350	WeakCircadian	Night	8.24141	7.66649	3.10729	5.67862	0.906972	3.24623	4.36236	4.50829	3.95842	11.4072	20.0807	7.50562	11.1702	2.92146	7.36508	5.95476	10.887	8.69242
Ghir_A03G000360	WeakCircadian	Light	1.61942	0.820027	0.797472	1.52826	2.14624	2.09108	1.08585	1.08915	0.775029	0.643977	1.03559	1.18223	0.442992	1.98322	1.17492	1.46891	0.808232	2.27551
Ghir_A03G000400	WeakCircadian	Night	4.91696	4.55247	3.08762	10.0758	6.76551	8.64501	7.64325	10.2669	12.188	5.79849	7.56737	4.80805	5.5795	6.12453	6.34814	6.16801	5.44425	6.29214
Ghir_A03G000410	WeakCircadian	Light	7.00808	4.3514	7.59928	6.8982	9.25476	6.43177	7.28291	6.34415	6.7002	7.23645	7.32987	7.70646	4.37847	8.43963	7.33891	8.93797	6.73648	7.44445
Ghir_A03G000450	SignificantCircadian	Night	6.84948	14.4176	6.66995	29.2396	8.08452	35.0612	21.04	60.2603	52.1965	10.1814	24.2218	7.87464	15.8209	4.48597	11.7406	7.50274	34.7139	16.2577
Ghir_A03G000470	WeakCircadian	Night	0.631408	0.719229	0.350322	0.957382	0	0.161769	0.736144	0.454469	0.312512	0.480672	1.04954	0.323205	0.874871	0.411889	0.530533	0.465715	0.680292	0.706748
Ghir_A03G000480	WeakCircadian	Night	0.700224	0.949402	0.106296	1.3896	0.328246	0.364163	0.135255	0.337683	0.129355	0.249223	1.28927	0	0.248251	0	0.11058	0.351259	0.340196	0
Ghir_A03G000490	WeakCircadian	Night	2.23452	4.0972	2.19394	7.39533	5.36084	2.73681	4.74194	3.05342	2.51555	2.64586	5.70466	2.613	3.19408	2.53558	3.03246	2.39349	3.04439	2.99282
Ghir_A03G000500	WeakCircadian	Night	0.540129	0.334045	0.552671	1.8254	0.412445	0.412217	0.652074	0.390239	0.261333	0.885726	1.17897	0.536741	0.609566	0.0834542	0.321103	0.22622	0.273152	0.872516
Ghir_A03G000530	WeakCircadian	Night	1.13484	1.75568	1.71057	3.74996	0.803779	1.15849	2.06913	1.36291	1.88763	1.00267	2.03659	0.645662	1.27943	0.281658	0.614855	0.321681	0.0881828	0.356238
Ghir_A03G000550	WeakCircadian	Night	1.06487	1.18011	0.75455	5.45848	2.30456	3.42311	2.57024	3.36713	1.20004	0.636643	1.33632	2.60914	1.17721	1.29221	1.61041	1.64567	0.685501	1.39249
Ghir_A03G000570	WeakCircadian	Light	8.76385	5.38038	8.71822	3.51838	6.76055	4.59846	5.38664	3.45947	3.09174	7.10479	4.91396	6.51183	4.94461	10.5808	5.17896	8.5968	4.85678	5.60969
Ghir_A03G000580	WeakCircadian	Night	8.0253	8.71656	8.55015	19.3714	9.70637	12.1545	11.3966	11.4407	9.19249	10.0434	11.5569	9.0759	11.0983	8.69076	8.09861	8.95995	8.84989	10.7537
Ghir_A03G000590	WeakCircadian	Light	53.9406	41.7461	52.979	29.3986	45.1137	36.6896	41.6552	34.0868	28.0002	51.6106	34.9269	55.297	39.8756	54.3	46.9644	57.8208	51.6026	47.4281
Ghir_A03G000610	WeakCircadian	Light	4.44093	1.80795	4.5898	3.93096	3.97549	4.17416	3.93403	3.47711	3.547	3.45405	3.9674	3.29908	3.26705	5.53266	3.89825	5.30682	3.73083	3.89986
Ghir_A03G000620	WeakCircadian	Light	15.1275	18.9401	15.7235	11.5141	16.2729	13.4299	14.7492	7.26359	8.53336	18.1097	14.5556	16.171	13.0827	13.2619	12.3687	16.6369	15.3734	15.3743
Ghir_A03G000630	WeakCircadian	Light	3.1699	0.711484	1.77533	0.70132	1.35708	0.376402	0.639342	0.221197	1.54645	1.86819	1.58411	2.50674	1.49922	1.6869	0.637223	0.877643	1.54468	0.775679
Ghir_A03G000640	WeakCircadian	Night	0.54674	0.983313	0.372557	1.78766	0.659709	0.881722	0.258376	0.431322	1.44396	0.365941	0.605586	0.429569	0.745387	0.2707	0.397584	0.203474	0.306926	0.370222
Ghir_A03G000650	WeakCircadian	Night	16.4267	16.3624	20.0825	36.3957	23.7624	33.9629	28.3476	43.258	32.6522	15.1492	23.2278	20.7021	20.0301	21.2367	21.6207	22.101	23.1433	24.3565
Ghir_A03G000700	WeakCircadian	Night	5.26309	4.54573	6.32555	13.7045	6.73061	8.48693	7.97498	10.0358	9.06427	6.66544	8.08129	7.15628	5.80853	7.45822	9.65855	7.45222	8.56634	6.78325
Ghir_A03G000720	WeakCircadian	Light	13.523	11.5501	13.7266	16.145	14.1667	9.71023	14.8433	7.99384	5.93905	11.9114	11.592	16.4236	10.8067	14.4698	10.981	13.2098	7.87568	13.865
Ghir_A03G000730	WeakCircadian	Light	0.0310187	0.0580778	0.153902	0.0119511	0.273538	0.403585	0.263315	0.686789	0	0.249961	0.0679243	0.0564696	0.0323117	0.994407	0.422391	0.81524	0.42596	1.62137
Ghir_A03G000750	WeakCircadian	Night	5.21636	5.69606	4.96848	8.20202	6.20215	7.15645	5.24344	4.53622	2.90429	3.37248	5.97336	5.76004	4.40521	5.61102	6.51788	5.43951	4.1326	3.64388
Ghir_A03G000820	WeakCircadian	Night	6.20517	6.72544	5.25695	16.0559	3.79445	7.80958	9.28378	8.08913	6.01089	6.92303	11.5601	6.03435	8.58507	5.74687	7.15983	6.83531	5.34383	5.16663
Ghir_A03G000830	WeakCircadian	Night	1.18946	0.907277	0.993909	2.92356	1.33882	3.80132	3.62404	4.55396	5.53429	1.90939	2.20767	1.11641	1.49582	1.0621	1.6278	1.23115	1.34926	2.50679
Ghir_A03G000840	WeakCircadian	Light	5.87699	4.95835	4.76496	5.87062	4.49758	6.69242	7.18624	5.28925	3.3539	5.10012	3.08802	5.732	3.81555	7.19277	4.22889	6.36364	5.53667	7.18227
Ghir_A03G000850	WeakCircadian	Light	5.27126	4.00881	6.24335	6.92046	5.42047	5.40911	6.81561	6.00945	3.73312	7.35259	7.41913	7.01304	4.97178	7.53452	5.48614	6.75808	5.2334	6.66359
Ghir_A03G000870	WeakCircadian	Light	104.369	102.643	113.093	98.3086	98.9954	88.9946	102.469	81.1465	83.7045	108.227	107.043	117.422	110.47	120.463	102.177	104.965	102.795	97.8272
Ghir_A03G000880	SignificantCircadian	Night	5.07421	9.02778	2.79071	9.78354	2.29868	5.60382	4.4959	4.25766	6.30268	6.43363	11.178	4.65205	5.78181	1.82404	2.00959	0.899833	1.5181	2.70551
Ghir_A03G000900	WeakCircadian	Night	108.526	101.017	96.7896	136.952	82.5203	84.8932	90.569	92.2054	92.4229	93.9848	127.259	108.929	119.215	90.3168	90.4934	82.2396	90.8505	92.2455
Ghir_A03G000910	SignificantCircadian	Light	126.191	55.259	128.363	20.5158	121.563	86.7181	104.362	64.1407	70.9488	91.9431	56.7765	81.0686	44.3045	105.523	71.1112	87.6285	74.5364	90.3933
Ghir_A03G000930	WeakCircadian	Night	18.7824	18.5265	15.9684	31.7488	15.0987	22.7971	20.2399	20.9075	16.0437	17.6157	29.6576	22.2396	21.6811	17.5231	20.5375	15.2033	20.1156	16.9031
Ghir_A03G000950	WeakCircadian	Night	9.24042	10.737	7.6952	22.1429	7.65344	11.0553	7.88423	12.3385	7.48324	10.1164	14.4364	11.9266	9.77899	14.5574	15.3719	12.8919	8.35975	15.0699
Ghir_A03G001000	WeakCircadian	Night	0.491883	0.949268	0.446174	5.86577	1.1422	2.16402	2.56248	1.21754	4.78184	0.810389	4.87223	1.94143	7.72627	2.24402	4.53969	1.81928	6.77583	3.16851
Ghir_A03G001020	WeakCircadian	Night	0.376363	0.459945	0.297965	1.22945	0.417936	0.600526	0.394296	0.401662	0.349322	0.383091	1.02262	0.276176	0.566484	0.536046	0.264552	0.675295	0.712554	0.716604
Ghir_A03G001030	SignificantCircadian	Night	4.98873	10.3273	6.66695	39.3127	3.7266	10.1213	7.9882	3.79209	17.453	2.00412	16.5538	4.17053	23.3159	2.61644	2.73766	4.34602	8.1471	1.3251
Ghir_A03G001070	WeakCircadian	Night	11.3458	9.5942	11.3894	12.8295	11.0178	12.0662	11.0715	18.9829	14.3716	12.2532	17.9854	11.3427	11.3992	12.7265	14.1819	9.38901	9.23302	10.4711
Ghir_A03G001080	WeakCircadian	Night	0.231492	0.332975	0.0745249	0.394659	0.200935	0.420248	0.123254	2.14333	0.412515	0.395772	0.123381	0.0821376	0.0593437	0.322859	0.154308	0.264311	0	0.179074
Ghir_A03G001090	WeakCircadian	Night	2.44603	5.08698	2.89179	10.0062	3.73156	4.5013	4.18425	5.30312	7.11721	3.18837	7.82225	2.62696	6.68258	2.19366	3.559	2.76718	4.30463	3.04549
Ghir_A03G001100	WeakCircadian	Night	0.635832	0.43805	0.191635	1.84029	0.232662	0.600418	0.98822	0.657881	1.7158	0.260657	0.944978	0.236338	0.34545	0.093886	0.420541	0.19126	0.318755	0.815227
Ghir_A03G001130	WeakCircadian	Night	6.66397	10.384	6.50928	11.1152	4.83994	7.66557	5.72863	4.89234	6.80569	7.56055	7.96992	7.72667	9.40405	5.959	6.07447	5.63843	11.2158	5.08359
Ghir_A03G001150	SignificantCircadian	Light	55.5968	18.3836	37.8045	8.89368	38.9579	7.88104	17.882	6.20094	7.00718	35.8783	19.1003	30.1876	20.001	29.8095	15.0471	16.6519	14.7517	19.2242
Ghir_A03G001160	WeakCircadian	Light	36.3247	39.9159	44.4929	29.5176	43.5553	26.9233	28.4955	23.4032	19.9607	37.5501	28.4825	39.9394	31.9111	34.9126	26.6507	30.6927	30.0796	28.9285
Ghir_A03G001200	WeakCircadian	Light	1.54026	1.4526	2.27339	0.418765	2.08106	1.4699	2.17369	1.43868	0.27501	0.848993	0.485185	0.539432	0.497136	1.08818	1.14684	1.13457	0.45113	1.48874
Ghir_A03G001210	WeakCircadian	Light	0.605266	0.334847	1.49667	0	1.72283	0.339986	1.02017	0.256518	0.474046	0.21645	0.302449	0.733682	0.38906	0.771204	0.776269	0.781729	0.164335	1.15453
Ghir_A03G001220	WeakCircadian	Light	8.08656	7.9217	6.92829	6.72942	12.5415	6.27243	8.74081	3.8552	2.3856	7.84695	5.10652	9.50336	5.19073	11.6407	9.07169	10.3749	5.43163	6.00317
Ghir_A03G001230	WeakCircadian	Night	14.3015	19.8033	9.36334	32.9469	7.62491	17.1931	11.8449	15.3363	6.20548	12.5037	29.1921	14.1224	22.3843	8.04632	18.5986	15.4373	22.6814	11.8291
Ghir_A03G001250	WeakCircadian	Night	5.089	5.03918	4.40705	5.9664	2.85888	5.33478	3.09222	3.0928	4.75961	4.36326	4.67423	4.82791	4.63739	5.96476	4.23034	5.67624	8.56727	6.38362
Ghir_A03G001270	WeakCircadian	Night	7.50402	12.6348	5.97713	23.0385	6.04112	13.0589	12.6661	12.0028	9.86327	8.70889	18.6948	11.6601	12.5313	7.99916	10.0888	9.20119	12.7165	15.3542
Ghir_A03G001300	WeakCircadian	Night	1.88274	2.54907	1.41008	3.4228	0.957653	2.06154	0.613156	1.00774	1.15121	1.79834	2.23812	0.776771	0.556242	0.818175	1.57707	1.58801	0.593319	1.21804
Ghir_A03G001310	WeakCircadian	Night	3.8074	5.18125	4.34715	10.8781	6.52296	6.71926	4.58524	5.5728	5.63923	4.33267	6.18483	4.51277	6.17708	5.82826	7.09353	4.94905	4.3053	6.70409
Ghir_A03G001330	WeakCircadian	Night	5.92751	20.9728	24.6955	45.5654	13.7379	28.1537	16.2549	18.8231	14.6716	4.34256	11.2877	20.7944	24.4148	21.846	11.9261	8.84293	7.70159	11.033
Ghir_A03G001360	WeakCircadian	Light	5.3218	2.41776	2.06706	5.25698	5.92673	3.48394	2.35019	2.92284	1.44915	4.69037	4.20365	3.49843	2.84417	3.95913	3.56337	5.50071	3.05135	5.3761
Ghir_A03G001370	WeakCircadian	Night	1.75515	3.24085	2.00392	5.40975	0.363247	3.17655	2.82964	1.78787	2.36623	2.55855	3.92705	3.1479	2.82754	1.66218	2.87229	2.66475	2.73508	5.08799
Ghir_A03G001390	WeakCircadian	Light	8.94913	8.03118	8.67285	13.3288	8.66802	10.7704	8.32447	9.16033	10.4245	10.5549	9.87713	10.1407	8.74694	9.86443	8.58649	11.0627	9.06425	9.32244
Ghir_A03G001400	WeakCircadian	Night	3.43041	5.27904	2.53043	14.1551	4.17429	4.63803	4.99202	7.12313	6.53153	3.25049	9.28169	3.5453	6.53412	1.89629	3.6602	3.30829	9.21101	4.7717
Ghir_A03G001410	WeakCircadian	Night	2.50139	3.35006	2.04075	4.86004	4.38694	4.6244	2.98436	5.58229	8.05377	1.39035	2.89036	1.15458	1.50664	1.37553	2.95646	1.54353	3.11839	1.80312
Ghir_A03G001430	WeakCircadian	Night	4.62811	5.19273	2.62754	12.7008	3.34133	4.30894	5.15904	4.1293	3.17079	5.85835	15.1073	5.91824	6.10343	1.59393	3.3268	3.02386	4.69208	4.44423
Ghir_A03G001440	WeakCircadian	Night	4.6935	7.94259	7.33762	9.15151	8.87596	10.0314	6.72644	8.33633	12.0261	5.15642	6.6842	7.15674	5.35052	5.52733	5.3981	6.7386	4.91008	7.4175
Ghir_A03G001480	WeakCircadian	Night	0	0.0696934	0.626389	4.14035	2.33963	10.8818	4.85472	8.66131	6.52931	0.170715	0.25579	0.343932	0.523455	0.458389	1.16319	1.39536	2.55875	1.92238
Ghir_A03G001490	WeakCircadian	Night	11.6464	16.1156	8.01389	42.7046	6.84628	16.8813	12.1157	18.5113	17.1338	12.9071	29.7584	11.3919	16.9498	5.84725	10.8402	7.94816	18.391	12.8926
Ghir_A03G001510	WeakCircadian	Night	5.23641	6.27856	3.1628	11.5638	1.94414	6.47556	6.2257	11.6211	10.1595	3.80837	8.92599	4.24857	6.27386	1.8433	3.26987	3.03619	4.28451	4.00523
Ghir_A03G001520	WeakCircadian	Night	1.16126	1.95768	0.606173	2.64193	0.343541	0.741317	0.539826	2.49362	1.24037	2.77234	3.9463	0.829337	1.77023	0.333152	0.820143	0.709246	1.18301	0.410817
Ghir_A03G001560	WeakCircadian	Light	1.83769	0.855809	2.25663	0.563337	3.80688	0.884126	1.50891	1.58378	0.959145	2.21744	2.4674	3.46299	1.51751	3.46544	1.09821	2.11551	0.578599	1.89928
Ghir_A03G001570	WeakCircadian	Night	15.9632	24.7048	15.5241	42.1587	17.0589	31.3174	28.1575	48.2502	39.7665	17.9693	34.8716	16.3596	25.3929	23.8922	23.4052	21.1062	34.7987	26.1916
Ghir_A03G001600	WeakCircadian	Light	9.52177	6.56723	8.50787	5.38657	7.10681	6.28439	9.81586	5.46155	8.44681	7.85231	7.17371	10.67	5.48642	9.46853	7.48205	8.16984	5.13936	7.88683
Ghir_A03G001610	WeakCircadian	Light	3.49242	3.75502	5.28641	0.431398	1.15456	0.399678	0.247304	0.104912	0	3.96003	1.66645	5.935	4.29659	4.29687	0.706031	1.83752	1.8633	0.878738
Ghir_A03G001630	WeakCircadian	Night	10.7924	9.78919	10.3633	20.1502	12.5079	12.9363	15.3637	10.1276	13.7272	12.9798	24.2348	13.3105	14.9687	13.0884	14.8685	10.9164	11.829	12.0228
Ghir_A03G001660	SignificantCircadian	Light	6.64047	3.08986	7.80608	6.32701	12.175	7.74824	12.531	7.41908	6.18177	6.48112	8.29494	8.22473	6.56118	10.6751	7.42102	7.08567	7.74092	11.8791
Ghir_A03G001670	WeakCircadian	Night	4.81765	9.0217	4.76357	13.8313	4.00057	7.4626	7.6475	8.08911	5.70481	5.44031	10.7816	6.01128	7.62226	5.73275	6.9609	6.5287	8.07569	8.24196
Ghir_A03G001700	WeakCircadian	Night	3.75604	6.40941	6.2591	8.71868	7.95078	9.8026	4.82077	4.68297	3.20863	3.36274	5.02987	5.73729	5.93173	6.3822	7.70767	7.90169	11.1843	6.08162
Ghir_A03G001710	WeakCircadian	Night	1.6887	3.28492	2.40647	8.14097	3.23374	4.76358	3.59884	3.49482	2.84325	2.4863	3.56219	3.48055	2.87131	2.45928	3.78277	4.7733	2.91245	3.70933
Ghir_A03G001750	SignificantCircadian	Light	13.0029	7.73045	15.3869	6.61424	7.86426	5.51299	13.437	6.89083	31.7129	9.44164	5.29931	11.033	4.12085	9.86581	2.74855	9.1294	2.97106	9.95703
Ghir_A03G001760	WeakCircadian	Night	5.70129	7.48738	4.84423	8.06557	3.99445	5.11282	4.28439	3.69981	12.6019	5.97182	5.07332	6.06317	5.13365	2.87174	2.26843	2.88962	3.77419	2.28894
Ghir_A03G001770	SignificantCircadian	Light	14.4266	29.0463	28.039	6.89168	16.0829	4.10804	7.75323	2.10215	4.30399	11.1752	6.12555	20.0939	17.1642	12.2924	2.78883	8.27489	7.35364	8.00258
Ghir_A03G001820	SignificantCircadian	Night	0.784038	0.220696	0.117111	4.02329	0	0.954855	0	0.139933	0.237509	0.0873949	0.973509	0.576772	0.474961	0	0.230452	0.117535	0.297617	0
Ghir_A03G001880	WeakCircadian	Night	2.45475	3.1805	2.90179	8.34847	7.47713	7.5889	7.49873	6.13841	5.867	3.13451	6.33032	4.06781	2.82268	5.00867	5.00762	3.85315	2.74251	5.29676
Ghir_A03G001890	WeakCircadian	Night	0.409108	2.40921	0.499608	3.34875	0.3603	0.731698	1.36528	0.90255	0.420179	1.44044	2.86543	0.569003	1.25823	0.187523	0.385769	0.362128	0	0.563279
Ghir_A03G001920	WeakCircadian	Night	1.38793	1.47797	1.25614	3.50609	1.84498	4.05808	2.79931	8.01812	5.06335	2.12228	3.25737	1.18581	2.67606	0.718104	1.44574	1.44129	1.34603	2.69344
Ghir_A03G001960	WeakCircadian	Light	1.17068	3.98879	2.97706	6.08976	2.27792	4.23018	4.60877	3.97223	11.5969	2.23073	4.33074	3.85209	3.5423	3.91822	2.99855	5.00683	4.7407	4.88222
Ghir_A03G001980	WeakCircadian	Light	29.1225	20.2265	21.3606	7.31197	9.14552	3.13685	4.67026	3.39221	6.3712	17.7355	10.2777	17.4932	15.498	6.74799	3.97853	8.82035	12.317	6.56583
Ghir_A03G001990	WeakCircadian	Light	4.10041	2.29473	4.07378	1.90011	2.19263	0.884234	1.80611	0.705226	0.91018	3.42715	2.3148	2.57936	2.9368	1.34896	0.577708	2.03619	1.08861	1.67043
Ghir_A03G002030	WeakCircadian	Night	12.3298	13.3373	12.4514	32.5294	20.1341	31.1713	35.8866	85.5467	61.5089	13.1214	29.2563	14.7648	18.8789	17.4908	21.9589	18.2478	32.9032	35.2321
Ghir_A03G002060	WeakCircadian	Light	35.8693	38.0904	40.1237	31.5221	41.4946	33.8816	40.4918	36.722	37.3127	45.5899	29.9995	45.8382	40.0815	55.0653	58.6197	50.886	67.5261	41.8267
Ghir_A03G002070	WeakCircadian	Night	32.8147	46.5293	38.6728	61.8999	33.7089	48.0557	33.0487	31.6903	46.3018	32.6045	36.4919	36.0183	43.7661	41.6938	43.4635	40.711	44.3847	35.1908
Ghir_A03G002160	WeakCircadian	Light	1.08416	0.166755	0.797202	0.096154	0.618668	0.012239	0.123984	0.0464941	0	1.6154	0.623412	1.45073	0.707663	1.81482	0.210859	0.310813	0.330685	0.376074
Ghir_A03G002180	WeakCircadian	Light	128.406	90.9638	119.759	31.9596	78.0661	61.9309	85.6587	50.9618	40.7045	129.974	69.7933	116.896	75.5843	126.174	93.3702	102.111	56.0006	66.3909
Ghir_A03G002230	WeakCircadian	Night	5.88926	7.30928	6.82627	13.636	5.19696	8.95846	10.8426	14.7425	10.7658	8.3853	16.6108	8.6747	11.2629	5.4241	10.7692	6.41736	8.08167	6.22108
Ghir_A03G002280	WeakCircadian	Light	30.3319	39.9429	42.6932	27.4752	49.1457	47.5488	49.7526	45.3503	54.2516	27.9346	25.5142	28.5773	38.2083	40.1437	42.418	43.4236	31.8532	35.8713
Ghir_A03G002320	WeakCircadian	Night	2.24032	4.80853	2.04208	6.32762	1.06965	2.85789	2.51057	2.28908	3.37877	3.76864	7.37088	2.65838	4.00702	1.9369	3.55976	2.66331	6.63149	2.41593
Ghir_A03G002330	WeakCircadian	Light	1.54112	0.489585	2.06472	1.53499	2.72978	2.25055	4.03139	1.47909	2.25759	1.23865	0.951598	2.19734	1.02027	3.90699	1.3516	2.32997	0.571273	2.64662
Ghir_A03G002350	WeakCircadian	Night	18.3386	24.4311	13.8277	35.7588	7.19354	18.6322	21.7367	22.4745	23.8332	16.1869	31.9691	17.842	19.2001	8.10262	13.6433	12.6023	18.3333	20.8087
Ghir_A03G002360	WeakCircadian	Night	2.94463	2.35421	0.594685	6.16372	1.35806	3.34298	3.49023	6.36051	8.80781	5.38013	8.99622	2.01124	4.00578	1.90813	4.65923	3.1553	9.11883	4.98885
Ghir_A03G002380	SignificantCircadian	Night	13.05	19.0276	9.52714	40.9181	9.37086	21.8435	19.305	40.0111	49.9249	14.6038	38.8157	11.677	20.5369	8.3784	20.7967	12.0756	40.0182	27.942
Ghir_A03G002390	WeakCircadian	Light	16.5785	13.2877	19.1402	9.02757	15.2492	10.1988	10.4222	9.39881	6.71128	18.4413	13.6193	19.9266	14.9129	15.6718	15.4706	14.4865	12.7998	12.3963
Ghir_A03G002400	WeakCircadian	Night	4.26357	3.54452	1.66499	11.9459	2.73116	2.81861	2.53464	4.33461	4.01245	5.92811	12.8148	4.02709	5.81172	0.96866	2.82635	1.75507	3.34053	2.5711
Ghir_A03G002410	WeakCircadian	Light	67.3547	63.6317	60.0086	112.048	57.8066	54.0987	48.967	46.4511	44.8511	71.6536	77.7003	78.3328	58.9844	71.4419	64.4273	67.9183	67.545	55.1539
Ghir_A03G002430	WeakCircadian	Light	4.6746	3.00574	5.29155	4.91518	3.8796	5.56536	4.28075	5.16647	5.29273	4.7844	4.47631	5.51583	3.74211	5.82277	5.35614	5.73204	6.98633	5.58099
Ghir_A03G002450	WeakCircadian	Night	2.48031	2.33231	0.616012	6.24807	1.73088	4.22472	3.76353	5.82273	7.14387	3.31627	6.51595	2.37634	3.25635	1.83325	2.74062	2.31026	7.32798	4.94375
Ghir_A03G002470	WeakCircadian	Night	8.48294	10.6425	12.6058	27.9873	17.2186	15.8318	18.3286	19.7725	15.4915	11.6354	16.9502	10.8689	15.1889	11.8467	15.9224	13.0627	17.5011	12.2915
Ghir_A03G002480	WeakCircadian	Night	17.9319	13.0745	10.0283	20.2902	13.4132	24.5212	22.3723	27.4117	32.1732	18.3461	22.2126	12.9665	16.4756	13.6042	28.1377	24.3058	38.1619	30.3473
Ghir_A03G002500	WeakCircadian	Night	2.35687	1.84072	0.982489	2.85039	1.47825	2.37481	1.65973	1.4862	1.56697	1.86253	3.80674	1.32203	1.84668	1.19233	2.19666	1.43524	2.16041	2.79465
Ghir_A03G002520	WeakCircadian	Light	11.3084	11.3249	12.7598	17.5599	11.3561	13.0915	13.9123	12.7148	18.881	12.2966	13.9734	11.8516	11.2367	12.0506	11.073	11.9387	9.2262	11.928
Ghir_A03G002560	WeakCircadian	Light	25.7573	19.7404	27.1789	7.71452	21.9722	19.6879	21.5523	16.2211	18.1227	38.2337	20.2743	34.346	17.5007	35.7913	27.7781	40.1509	24.3975	24.5998
Ghir_A03G002590	SignificantCircadian	Night	7.48277	10.0561	5.28848	28.2774	3.55855	11.5105	10.5571	9.57877	10.9619	8.78564	17.0655	7.55057	13.1228	4.28784	9.05876	4.83051	16.4222	9.64422
Ghir_A03G002610	WeakCircadian	Light	11.4315	10.1041	16.221	13.5257	15.8104	11.5324	12.0448	10.8059	10.5474	11.7365	11.0458	14.2363	9.73989	15.3938	9.58263	12.582	8.21855	12.3744
Ghir_A03G002620	SignificantCircadian	Night	14.3429	27.1513	18.9701	32.7795	19.7823	56.2814	27.7325	49.5511	18.8736	15.1177	15.0235	20.0541	14.0241	18.1245	41.0911	34.3628	28.6185	34.2048
Ghir_A03G002660	WeakCircadian	Night	0.513995	0.881975	0.573729	1.92231	0.814393	3.80448	1.30594	0.751019	2.06539	0.538069	0.538579	0.303998	0.291439	0.479363	0.597301	0.930925	0.460742	0.960513
Ghir_A03G002680	WeakCircadian	Light	405.408	469.721	536.452	312.152	731.816	1129.45	1049.87	1213.66	1738.91	335.199	222.713	279.617	166.78	365.646	285.934	398.147	318.364	733.304
Ghir_A03G002690	WeakCircadian	Light	7.5963	9.33037	10.2021	8.69161	8.19285	6.95981	10.2016	5.60674	5.61916	9.69164	10.1351	11.2523	9.03661	10.1693	9.24929	12.3786	9.02611	9.29047
Ghir_A03G002700	WeakCircadian	Night	5.65523	7.15968	2.85206	16.6404	2.64147	7.28372	10.1377	10.4485	6.46495	5.50692	13.4967	4.59294	5.55962	1.73937	5.02124	3.10664	5.09935	4.85456
Ghir_A03G002710	WeakCircadian	Light	4.16961	1.21135	3.71333	1.73201	2.72661	1.11978	2.15904	1.33963	1.14873	3.0713	2.37365	3.17883	1.28035	3.13639	1.41019	2.31966	1.36878	2.23245
Ghir_A03G002720	WeakCircadian	Night	9.43582	8.24927	6.09741	15.2603	4.62135	8.9886	6.84909	10.6051	11.5851	8.40958	13.4222	5.66031	9.05364	4.68035	5.23456	5.35277	7.36369	8.10623
Ghir_A03G002770	SignificantCircadian	Night	9.9659	14.3462	4.86491	14.2236	3.40218	8.50946	10.1348	14.144	16.1944	7.78571	25.0633	6.35877	11.7321	2.9011	7.12937	5.13451	7.32701	11.9969
Ghir_A03G002780	WeakCircadian	Night	4.2581	5.17964	2.93493	11.858	2.76513	7.23807	6.10533	6.15475	7.32717	4.49811	8.78555	4.90863	6.39133	3.96533	6.23039	3.46773	8.10283	4.23365
Ghir_A03G002790	SignificantCircadian	Light	6.03283	8.51343	10.3214	2.75812	3.92005	2.72171	7.68566	2.45857	36.7107	5.55943	3.82173	7.5752	2.32071	3.98217	0.979854	4.15487	0.714973	2.47762
Ghir_A03G002800	WeakCircadian	Light	3.01135	2.81222	6.1947	1.26357	2.35535	0.93976	2.01029	0.908938	15.217	2.84945	1.34759	2.76584	0.847733	1.96467	0.377066	1.23881	0.236336	1.33754
Ghir_A03G002830	SignificantCircadian	Light	3.4703	0	3.21614	0.0239022	0.555215	0.195823	1.37151	0.279515	0.548357	2.76078	0.452183	1.04725	0.0972519	1.13645	0.13236	0.476635	0.219852	0.800874
Ghir_A03G002840	WeakCircadian	Night	8.58987	5.75388	5.32167	16.8469	6.18121	7.62269	8.99471	10.9404	8.77998	5.12726	11.8516	6.15277	8.14044	6.03591	6.05624	4.23647	8.1264	6.91412
Ghir_A03G002860	WeakCircadian	Light	0.997893	1.63498	1.99912	4.61938	4.26384	13.0808	7.32876	9.82118	4.1859	0.608199	0.370832	1.66137	1.26889	2.45747	1.15781	1.19339	0.4391	1.81846
Ghir_A03G002880	WeakCircadian	Night	15.2821	13.23	11.5177	31.2988	16.3893	27.6664	31.1835	81.879	53.3716	13.9539	26.5884	20.6342	23.2629	19.6549	26.4744	21.1701	27.5504	23.6943
Ghir_A03G002900	WeakCircadian	Night	3.4867	4.5474	3.07833	7.74201	1.33808	3.89683	4.00036	3.8547	4.94947	4.44601	7.99799	4.49323	6.32243	4.97291	5.68363	4.86203	5.31623	6.02448
Ghir_A03G002910	WeakCircadian	Light	89.4556	90.6609	97.8043	49.0079	90.7856	69.1115	63.1382	49.8085	60.0679	83.7661	69.5469	89.0678	81.8748	84.8536	73.5213	75.7472	76.4843	81.8671
Ghir_A03G002920	WeakCircadian	Night	179.52	148.223	132.283	90.3129	116.973	114.41	134.095	120.008	84.6277	156.201	132.138	123.463	127.97	113.767	140.067	119.445	125.197	103.424
Ghir_A03G002950	WeakCircadian	Night	3.13964	6.47116	2.35926	9.00997	2.68857	7.40991	5.17211	5.11199	7.02683	3.79279	7.18526	2.77624	4.33661	2.27141	5.0932	3.45553	3.86529	3.195
Ghir_A03G002960	WeakCircadian	Night	26.2492	33.1375	21.2046	77.5994	24.1537	29.2622	36.4736	40.2715	37.0668	26.3079	57.7322	26.858	41.9385	21.3447	29.8621	21.8301	38.8232	27.8545
Ghir_A03G002970	WeakCircadian	Night	0.289742	0.597059	0.117111	1.33626	0.559078	0.290729	0.955469	1.21135	2.51769	0.550522	0.72216	0.198768	0.318497	0.24487	0.576867	0.0315963	0.465901	0.765053
Ghir_A03G002980	WeakCircadian	Night	1.82001	1.17717	0.14339	1.32445	0.232662	1.80978	0.31533	1.98729	3.00011	2.14487	2.35499	1.10901	2.2293	0.614921	1.31649	0.721564	2.45551	0.761511
Ghir_A03G003000	WeakCircadian	Night	33.0692	30.454	27.1657	41.8589	31.1247	29.7971	29.8851	28.1534	21.9026	33.7063	44.2097	31.6027	33.8532	30.1252	37.3334	34.7031	44.177	33.4306
Ghir_A03G003010	WeakCircadian	Night	7.46694	9.19627	5.76606	17.1326	7.48843	8.4899	8.8573	9.54608	9.00398	7.1523	14.0501	9.17316	11.0456	6.22825	8.399	5.58767	10.0399	9.39227
Ghir_A03G003040	SignificantCircadian	Night	13.0718	23.8947	10.2095	37.5923	10.8483	24.9065	19.2214	22.6546	17.9654	14.8891	31.6795	11.8635	28.5303	9.36333	14.4153	12.5614	23.5173	13.9527
Ghir_A03G003060	WeakCircadian	Night	13.2649	19.3178	14.7833	48.0324	15.6559	28.3287	27.5377	32.8303	27.2208	13.58	30.7631	16.3923	25.4626	15.9682	20.7786	19.8371	28.1263	25.274
Ghir_A03G003080	SignificantCircadian	Light	383.35	458.213	509.047	181.133	516.6	336.992	370.481	291.918	367.662	393.625	269.114	403.964	428.052	481.464	411.17	435.404	513.612	460.73
Ghir_A03G003090	WeakCircadian	Night	3.72182	3.21629	3.16346	11.1811	3.66227	7.19536	6.81347	9.07225	7.39845	3.2513	7.4544	3.17649	5.07186	2.67817	5.07277	3.79552	4.55054	5.59072
Ghir_A03G003100	WeakCircadian	Night	0.88249	1.52203	1.59461	6.55039	1.98142	4.17371	3.79894	4.37302	4.1136	1.23475	3.42289	1.56158	1.80956	1.81759	2.11343	1.40436	2.43397	2.88551
Ghir_A03G003110	SignificantCircadian	Light	13.603	13.1714	29.0131	14.8219	27.7288	19.0283	18.5234	18.0524	11.5009	17.4761	18.2797	24.0809	16.046	32.4005	20.7163	28.9789	15.9615	25.2006
Ghir_A03G003120	WeakCircadian	Night	0	0	0.0424511	1.76274	0.942031	1.77669	1.27186	2.41859	1.90953	0.00520753	0.0894192	0.804073	0.269687	0.223688	0.368299	0.44403	0	0.0569809
Ghir_A03G003170	WeakCircadian	Light	3.62732	2.13605	3.35292	6.03131	5.95624	3.5773	6.28956	4.53637	6.96469	5.74484	5.31236	5.44479	4.1709	6.46961	4.23987	5.3005	3.13073	5.64782
Ghir_A03G003180	WeakCircadian	Night	21.3441	38.3649	24.0949	67.8959	25.5495	38.2356	32.7965	49.3369	44.4501	23.6194	51.7379	25.0125	39.7169	18.8827	28.1386	18.48	36.5037	24.7351
Ghir_A03G003200	WeakCircadian	Night	2.81579	3.16989	2.70561	7.18314	2.33259	3.78691	3.6428	4.3417	5.59606	3.36319	8.31968	3.42331	5.26203	1.17757	2.63069	2.39871	3.63719	3.68288
Ghir_A03G003210	WeakCircadian	Light	8.76961	10.9015	9.04808	10.2783	10.5931	7.93503	7.53146	6.98485	7.87047	9.75256	10.3579	10.5495	8.95282	11.1925	10.9293	10.9815	9.9799	10.1614
Ghir_A03G003250	WeakCircadian	Night	12.0278	18.6027	13.9614	27.7437	12.5906	21.74	16.0048	20.2587	13.6394	15.658	16.9603	16.0984	13.15	13.7279	15.1433	15.6048	16.1803	21.1293
Ghir_A03G003260	WeakCircadian	Light	127.5	117.066	97.8908	44.5103	66.7566	62.6047	88.9908	68.6218	64.3829	123.073	44.965	119.625	52.6029	121.968	96.6105	139.872	102.84	84.2783
Ghir_A03G003270	WeakCircadian	Light	954.087	909.623	980.241	380.336	728.943	850.136	824.241	475.69	704.682	922.374	395.289	752.988	602.122	746.781	584.452	845.816	640.041	780.83
Ghir_A03G003290	SignificantCircadian	Light	233.997	173.874	204.387	87.0564	183.792	133.303	153.42	128.702	123.055	234.677	173.975	191.179	169.754	179.121	173.629	167.497	163.494	152.702
Ghir_A03G003300	WeakCircadian	Light	40.3047	38.4831	34.8134	35.2814	34.9408	32.7366	36.3833	27.9063	32.0884	39.991	32.35	36.6597	32.3667	36.8838	30.4936	30.6619	29.287	35.7864
Ghir_A03G003310	WeakCircadian	Night	1.36013	2.13992	1.20109	2.64794	1.00435	4.62264	4.16296	7.86864	6.83541	2.81205	4.05384	0.961291	2.45764	0.833407	0.507323	0.817919	1.10615	1.02587
Ghir_A03G003320	WeakCircadian	Night	12.7508	28.8758	14.3483	24.8327	11.0351	19.8601	14.7244	12.215	6.06374	13.2522	22.3073	14.3623	19.3298	11.2286	22.1685	17.8678	12.3638	13.6126
Ghir_A03G003330	SignificantCircadian	Light	17.3009	4.38692	14.9418	3.65509	5.11747	6.81773	9.34264	6.982	10.4571	12.6164	7.60807	10.064	2.92709	6.17328	4.13032	6.8948	4.49921	7.60636
Ghir_A03G003350	WeakCircadian	Night	1.57881	2.82444	1.10174	2.54516	0.0328246	1.34169	0.42625	1.03685	1.38823	2.94376	6.37377	2.22124	4.08205	0.250307	1.30306	1.96914	1.80859	1.17646
Ghir_A03G003360	WeakCircadian	Night	11.2536	16.4896	10.6253	30.4547	9.21796	15.8064	11.7389	14.4531	9.24228	12.7031	24.1827	13.9333	17.6893	8.80602	14.678	11.7367	16.8991	12.0181
Ghir_A03G003370	WeakCircadian	Night	71.6699	72.4446	81.0722	142.885	101.748	120.466	112.279	132.327	105.696	78.0109	101.688	95.1754	95.0255	101.732	110.392	103.473	124.12	101.936
Ghir_A03G003440	WeakCircadian	Night	1.23984	1.55407	1.33463	3.3512	1.34974	2.23104	0.506079	1.91638	1.77454	1.19716	2.32	0.941987	1.66302	1.28612	1.38791	1.10952	0.877897	1.42822
Ghir_A03G003460	WeakCircadian	Light	0.0780075	0	0.26542	0.28778	0.246185	0.302668	0.482009	0.570654	0.175006	0.373554	0.212801	0.644565	0.442913	0.823474	0.776752	0.828851	1.51895	2.31857
Ghir_A03G003480	WeakCircadian	Light	0.783167	0.381041	1.69909	0.407496	1.44523	0.191014	1.28167	0.233171	0.0312512	0.302037	0.321651	1.27711	0.183944	1.89723	0.243613	0.445712	0.242503	0.947823
Ghir_A03G003490	WeakCircadian	Night	0.352584	0.876635	0.159528	1.72648	0.6955	0.733652	0.292921	1.29908	0.987537	0.769378	1.2449	0.949467	1.453	0.354653	0.663481	0.111764	0.509236	0.23932
Ghir_A03G003520	WeakCircadian	Night	24.5257	30.8873	21.3562	35.8512	20.5892	22.3035	23.9625	17.6878	17.348	25.2841	35.415	27.1496	29.7784	24.6113	28.0571	27.7382	27.0314	28.0704
Ghir_A03G003570	SignificantCircadian	Light	87.0327	83.1145	79.6076	21.0529	68.4726	42.2215	48.0736	21.5848	22.6307	70.9745	55.5551	52.473	54.0011	47.1649	49.6688	64.0146	40.1581	46.7386
Ghir_A03G003580	WeakCircadian	Night	440.819	451.656	483.385	228.613	531.068	416.53	379.491	313.701	401.436	404.391	293.94	402.046	574.378	410.644	440.649	393.515	534.529	498.384
Ghir_A03G003600	WeakCircadian	Light	12.9885	16.8346	13.1199	6.71986	11.9502	11.8165	16.313	8.94637	11.3235	12.7961	10.1155	8.59515	10.5563	9.58181	10.9037	11.6236	8.96847	11.9845
Ghir_A03G003630	SignificantCircadian	Light	5.73826	4.08939	5.34942	4.96596	25.5929	9.2175	21.2998	4.71283	3.35217	7.56227	4.43221	8.65623	3.1524	14.7006	8.22464	9.64654	4.43742	10.8044
Ghir_A03G003640	WeakCircadian	Night	3.5697	2.13157	3.71896	5.06525	3.05923	3.8892	3.78805	4.15866	1.68849	2.79875	5.39229	3.35613	3.15182	2.73964	4.382	2.75132	4.08614	3.3895
Ghir_A03G003650	WeakCircadian	Light	1.64469	1.35241	0.74963	2.82006	2.07788	1.43299	0.987955	1.35196	0.985528	1.55444	1.76226	1.45081	0.733877	1.40635	1.23209	1.44807	0.999702	1.09927
Ghir_A03G003670	WeakCircadian	Night	3.06733	2.99052	2.30014	8.86669	6.64285	7.72735	6.69244	12.6903	7.94522	3.64562	6.16666	4.49379	4.12434	4.65705	5.13666	5.76953	4.21003	7.24939
Ghir_A03G003680	WeakCircadian	Light	5.94023	5.9488	6.08882	5.91788	7.82547	6.27349	8.70587	4.91669	6.6915	6.72543	3.93592	5.30482	4.42116	5.96596	4.86401	6.7374	6.54746	5.63412
Ghir_A03G003720	WeakCircadian	Night	2.08309	2.23278	1.36045	2.89037	0.378928	2.70801	0.89971	2.17896	0.863006	1.4958	2.54309	1.29548	1.82062	1.35372	3.55257	2.665	3.40531	2.14174
Ghir_A03G003730	SignificantCircadian	Light	39.8019	22.1331	39.173	14.8715	62.3277	34.628	51.52	28.6987	32.0714	52.5016	22.2926	61.9642	29.2932	90.4373	59.4612	81.5186	42.1568	73.0843
Ghir_A03G003740	WeakCircadian	Night	1.91283	1.99599	0.961885	5.84565	1.58165	2.92185	3.68864	3.80284	4.14841	1.72243	4.75492	1.29999	1.72794	1.12505	1.5953	1.49646	2.09871	2.80346
Ghir_A03G003760	WeakCircadian	Light	29.09	32.6333	32.9101	45.9381	37.3388	34.7237	41.9322	33.4807	29.5576	29.2617	41.2232	40.6099	31.321	42.4637	37.8581	38.606	34.9318	40.8986
Ghir_A03G003770	WeakCircadian	Light	54.2436	55.533	64.9368	43.7962	72.0304	56.3158	50.0533	43.3427	44.763	63.2161	51.9583	61.9161	53.7123	73.5475	62.605	74.7392	45.6007	63.7056
Ghir_A03G003790	WeakCircadian	Light	0.69275	0.368758	0.92506	0.63443	0.264388	0.73159	0.842956	0.290989	1.53181	0.444958	0.928383	0.610072	0.200021	0.958561	0.299323	0.577142	0.338584	0.769273
Ghir_A03G003800	WeakCircadian	Night	6.67904	12.2357	8.82463	25.8505	7.12051	12.6479	13.8812	18.4302	21.534	9.00135	21.2431	9.39335	16.2172	8.78438	12.0626	7.54534	17.5209	12.7946
Ghir_A03G003860	WeakCircadian	Night	22.5932	23.7471	18.6047	35.0979	24.3026	27.0744	30.264	30.785	38.6011	21.8652	30.2161	22.1704	25.435	15.1953	16.8681	14.7376	20.7148	25.2361
Ghir_A03G003870	WeakCircadian	Night	3.99875	7.7486	4.31194	13.972	3.73673	5.57606	7.731	7.81054	7.24255	6.34504	11.8538	6.80335	8.7088	3.07884	5.29704	4.14475	8.64164	6.35097
Ghir_A03G003880	WeakCircadian	Night	6.23879	12.2924	6.39557	26.9091	4.56581	9.36447	9.15835	10.5732	6.20131	5.18326	17.4589	8.21067	13.5436	4.71483	8.86029	5.30919	12.7046	8.65863
Ghir_A03G003910	WeakCircadian	Night	5.58465	5.63271	3.68827	10.1075	2.57881	5.45635	4.46354	9.56494	7.17629	5.13442	10.7622	5.08738	6.48325	3.39016	4.29797	1.95373	5.12813	3.96051
Ghir_A03G003920	SignificantCircadian	Light	12.3211	10.5238	20.6595	9.31285	42.6829	25.1628	18.2981	9.32243	3.72813	15.5374	10.9744	18.8094	10.6623	36.5326	20.161	21.2252	10.3082	22.2793
Ghir_A03G003940	WeakCircadian	Night	1.49707	6.88759	2.44541	7.09362	0.456944	2.73451	1.73617	1.70066	4.24413	1.61821	5.46546	1.40761	4.44875	0.307114	1.64706	1.17972	1.63548	1.09151
Ghir_A03G003950	WeakCircadian	Light	2.82978	1.09666	1.93848	1.47387	0.950372	1.29836	2.34799	2.32488	1.56297	1.46048	1.48915	1.96405	1.65729	2.28793	1.40672	2.08134	1.56992	2.93214
Ghir_A03G003960	WeakCircadian	Night	42.0785	51.9477	37.2983	77.2944	29.6595	36.0725	33.3883	32.1044	28.6849	48.4696	60.7995	47.1864	49.7896	32.8643	37.89	39.8288	40.8333	34.3198
Ghir_A03G003980	WeakCircadian	Night	8.13127	14.2363	8.60682	19.4159	8.27	10.1845	7.36219	8.51527	11.0313	12.3194	19.0155	9.18846	14.1063	6.52535	11.2934	9.99933	13.1899	9.82736
Ghir_A03G003990	WeakCircadian	Light	14.3933	13.2254	13.855	19.9379	11.2746	9.71824	9.05188	9.11648	10.0862	10.4693	12.5729	12.0504	10.3713	11.7985	10.7023	15.0196	11.9251	12.6174
Ghir_A03G004000	WeakCircadian	Night	10.8107	9.2247	6.95632	11.01	5.60973	8.81178	7.35946	8.59227	8.02942	10.8688	13.0854	8.80961	8.70233	6.35444	10.8114	7.97243	10.7195	11.4147
Ghir_A03G004010	WeakCircadian	Night	15.7997	15.6642	10.7073	40.0263	8.26932	9.9727	12.9169	10.902	10.9326	15.4805	32.2619	14.7587	18.4778	8.4648	10.5801	8.67837	9.31259	7.83296
Ghir_A03G004020	WeakCircadian	Night	27.1311	27.0871	21.2498	51.475	16.1885	29.5464	27.6713	25.9819	29.952	24.2754	41.2684	25.255	32.1213	18.7084	25.9337	23.6851	31.1155	24.7667
Ghir_A03G004030	WeakCircadian	Night	16.1551	20.0298	14.8083	55.4393	12.0251	19.0191	25.441	23.8282	28.98	18.8798	43.6969	23.3338	23.4736	15.2135	26.1335	17.6436	25.5046	18.0957
Ghir_A03G004050	WeakCircadian	Light	11.2848	9.26582	12.197	5.28146	13.4278	5.99811	9.82903	3.97193	2.77709	14.989	7.95037	15.0187	9.18951	18.5322	8.8721	14.0979	10.8528	8.51412
Ghir_A03G004060	WeakCircadian	Night	24.9936	34.0875	22.6671	57.3158	24.648	38.3278	26.2868	24.1374	25.2538	25.494	29.6327	21.469	24.1485	19.0226	22.5277	21.88	26.3618	21.8442
Ghir_A03G004070	SignificantCircadian	Night	9.93288	18.2349	7.27263	29.8956	6.01233	15.5168	12.2188	15.5977	11.5432	14.7359	29.6736	13.522	19.4082	6.34088	9.15072	9.64777	17.3878	11.1649
Ghir_A03G004080	WeakCircadian	Light	4.94131	3.34713	3.88017	3.21312	5.56418	4.90253	6.48487	4.57743	5.82906	6.02748	4.96814	3.61123	4.44199	4.53788	5.59105	6.9526	6.11668	7.86974
Ghir_A03G004090	WeakCircadian	Night	32.209	35.1718	30.7752	55.2108	41.5323	57.6398	58.3483	94.0421	82.9258	40.9208	44.0929	31.9192	37.327	37.2113	38.8134	34.6497	34.651	41.8015
Ghir_A03G004100	WeakCircadian	Night	0	0	0.467601	1.41234	0.459872	3.22111	1.01269	3.24384	0.337512	0.197886	0.11229	0.352969	0.19424	0.291757	0.364999	0.578488	0.373567	0.0780484
Ghir_A03G004120	WeakCircadian	Night	4.16964	5.9524	3.44456	10.2529	2.1382	3.77171	4.53588	4.54083	3.14534	5.94297	8.43596	4.39746	6.61875	1.64631	4.04826	3.22442	4.81237	4.02002
Ghir_A03G004130	WeakCircadian	Night	54.678	43.5544	46.477	69.1482	58.4772	68.9997	66.0132	92.5396	90.5031	56.6826	64.0291	59.9465	53.3178	53.3089	65.6768	57.9524	58.4311	59.288
Ghir_A03G004160	SignificantCircadian	Night	10.3243	12.6875	9.31221	26.64	7.57874	17.6043	14.4667	15.2595	15.3898	8.1064	17.0288	10.0298	13.2621	7.53514	11.7472	7.0717	13.1042	10.6391
Ghir_A03G004170	WeakCircadian	Night	11.3695	17.2261	9.79711	29.5782	8.64167	16.7287	13.7642	12.2785	12.1389	14.7519	22.578	14.6784	15.6822	9.66207	15.0565	13.8547	12.6509	12.7673
Ghir_A03G004180	WeakCircadian	Night	29.2173	37.1189	25.0398	69.5796	23.4208	39.8352	36.7359	41.4884	35.9229	28.3523	50.4538	30.5404	43.1493	22.5007	28.7364	23.4819	40.9286	33.7377
Ghir_A03G004200	WeakCircadian	Night	11.1787	13.9262	12.2888	21.5642	9.14414	11.7659	16.524	12.3495	17.0892	12.4465	18.7723	13.6241	14.4019	9.60995	10.683	8.92929	11.5548	13.8619
Ghir_A03G004210	WeakCircadian	Light	0.338105	0	0.276403	0.167929	0.339188	0.0734338	1.17997	3.33715	1.7359	0.120168	0.067695	0.285309	0.0647818	0.145657	0.0992699	0.086275	0.218441	0.547017
Ghir_A03G004220	WeakCircadian	Light	190.488	193.125	238.399	109.102	271.38	228.716	253.383	186.282	238.193	160.833	116.671	165.759	178.294	201.264	203.695	217.625	199.432	261.72
Ghir_A03G004230	WeakCircadian	Night	11.2344	10.4023	12.4124	11.975	11.7345	13.6698	10.3514	10.0767	6.95311	12.9886	11.348	9.44627	14.9313	12.3406	18.8056	13.4747	16.7585	14.798
Ghir_A03G004240	WeakCircadian	Night	2.811	3.27764	3.14253	8.97187	4.98378	11.1978	7.07114	17.8648	9.3269	4.04849	4.25425	3.12494	3.81674	4.30335	5.15499	5.58751	5.49453	6.38395
Ghir_A03G004250	WeakCircadian	Night	6.85245	6.71943	6.78402	13.9701	5.92826	6.5202	7.27134	7.58935	9.79671	6.71127	15.4066	9.24105	10.7375	5.52209	5.71437	5.44907	7.11042	8.32297
Ghir_A03G004260	WeakCircadian	Night	6.98721	7.31228	4.42895	15.4336	6.43783	11.6831	8.74671	14.0081	11.8521	6.87986	12.9189	7.46957	10.4787	6.48435	10.5351	6.36841	14.5125	10.9347
Ghir_A03G004270	SignificantCircadian	Light	116.914	95.6098	105.439	50.0357	74.5446	53.6236	62.2962	56.1188	52.0389	113.781	95.8174	92.3219	146.81	100.582	92.3793	77.7393	112.346	79.6568
Ghir_A03G004290	WeakCircadian	Night	11.116	13.8685	13.1382	16.2976	12.6078	14.1743	12.7891	14.6311	12.9666	9.29904	12.3712	8.42332	10.8804	8.26589	11.5316	8.43565	10.9475	11.1524
Ghir_A03G004330	WeakCircadian	Night	2.25439	4.26422	4.3249	6.53362	1.25527	3.19972	2.83253	5.57853	3.91953	3.70485	6.78835	2.49501	4.0495	0.979756	1.93938	1.71753	0.894229	2.07934
Ghir_A03G004340	WeakCircadian	Night	21.6709	27.9567	20.6383	53.6313	20.3333	28.4367	24.9188	24.2216	22.7369	23.4283	37.2252	22.8413	28.8607	15.2221	22.5236	17.6395	24.8559	20.4822
Ghir_A03G004350	WeakCircadian	Night	0.752844	0.690786	0.446275	3.21	0.55143	1.89605	0.888705	0.960368	1.0713	0.738273	1.78123	0.944026	0.637259	0.499895	0.756255	0.568292	0.614659	1.13826
Ghir_A03G004390	WeakCircadian	Night	8.86882	11.0628	6.78629	31.1263	8.86703	17.149	10.4572	18.8817	16.4167	11.7057	23.3643	7.89927	11.819	7.52985	16.1603	11.6818	25.6972	15.6447
Ghir_A03G004430	WeakCircadian	Night	1.81444	1.17543	0.605146	3.53409	0.910632	2.5815	2.92256	3.31355	2.9907	2.53463	3.15766	1.68067	2.49323	1.33917	2.44883	1.77255	1.79488	3.4605
Ghir_A03G004440	SignificantCircadian	Light	6.75914	8.69093	14.6586	6.77261	8.95736	8.65257	12.8458	11.3294	46.0823	7.41018	7.58169	5.8655	5.56025	5.31402	4.99299	7.46181	3.29664	8.4028
Ghir_A03G004450	WeakCircadian	Night	3.91511	5.00708	2.64229	3.93933	2.09674	2.64334	2.5768	3.32497	1.62996	2.70914	7.49468	4.16478	3.33175	2.16722	2.68716	2.22213	3.57942	0.940493
Ghir_A03G004490	WeakCircadian	Night	4.78085	7.10908	3.11138	4.86831	2.01667	6.56043	1.38192	2.24845	1.07441	0.613241	1.47931	1.05758	1.54531	1.54845	0.591478	0.368571	1.22325	0.996488
Ghir_A03G004500	WeakCircadian	Night	9.51439	20.5402	8.28996	11.1482	4.16414	15.2676	5.53524	9.33661	9.66691	5.35143	5.86256	6.64615	10.8552	2.99764	3.91916	3.36667	9.40962	5.3534
Ghir_A03G004550	WeakCircadian	Night	3.0645	3.90989	3.08841	7.6138	1.99458	4.60969	3.19991	6.02135	4.29517	4.15932	5.451	3.2161	3.15229	3.06362	2.45681	3.51026	4.83895	3.32125
Ghir_A03G004570	WeakCircadian	Night	11.4599	17.2943	10.3853	48.0067	21.5206	48.1658	38.0238	63.3312	50.9841	11.1301	23.4799	11.8674	16.672	11.0835	17.3917	15.0009	20.3165	22.3549
Ghir_A03G004580	WeakCircadian	Light	0.255389	0.172229	0.770284	0.431057	0.665931	0.715486	0.370624	0.692276	0.449735	0.316526	0.0679243	1.00513	0.82606	1.06404	0.178274	0.825772	0.66937	0.336711
Ghir_A03G004600	WeakCircadian	Night	2.38514	2.94246	1.45135	4.61535	3.63748	4.70923	4.08268	6.90083	5.71866	2.43903	6.53887	2.77632	3.84472	1.3328	2.22317	2.0847	4.83809	3.52542
Ghir_A03G004610	WeakCircadian	Night	0.934247	0.598931	1.78053	3.50278	0.836969	1.77332	0.571913	0.879604	0.80003	1.34846	1.29669	0.141472	0.949605	0.124904	0.219983	0.654671	1.21426	0.311331
Ghir_A03G004620	WeakCircadian	Night	1.26782	1.02777	0.484176	1.27063	1.08496	1.2656	0.932196	1.18773	2.1308	1.93096	2.4739	1.6043	2.02394	2.19326	3.27916	3.76976	4.25462	2.97206
Ghir_A03G004650	WeakCircadian	Night	6.94676	8.71349	5.04932	28.6884	8.87539	22.4808	20.7694	36.4155	27.9635	6.61279	14.8693	8.23722	9.9207	7.6155	13.0753	8.72628	9.99049	14.7936
Ghir_A03G004660	WeakCircadian	Night	90.2711	66.5723	57.5714	175.368	93.9575	125.121	108.333	137.083	104.457	102.977	180.904	70.1749	98.2219	80.3615	176.098	112.63	172.691	113.635
Ghir_A03G004710	WeakCircadian	Night	12.7851	13.5171	16.1181	16.1243	14.1955	27.6713	21.8397	44.674	30.4207	10.3327	13.7179	9.11307	12.2588	12.4507	21.4675	14.8044	17.661	22.7127
Ghir_A03G004770	WeakCircadian	Light	47.8976	44.4327	44.9174	36.5126	58.2949	47.3292	49.7777	49.5527	42.0284	39.9048	41.534	44.4437	49.471	60.296	54.8204	38.4976	48.0961	53.6122
Ghir_A03G004800	WeakCircadian	Night	23.9924	21.6923	17.6982	23.2905	14.9318	18.7805	14.0053	14.1905	11.7897	21.9394	20.6927	21.4009	22.2575	13.1086	17.9224	15.0204	14.2428	14.4014
Ghir_A03G004810	WeakCircadian	Night	8.10381	11.6132	15.5361	48.7557	14.836	15.3631	14.7191	18.0141	16.9983	8.38209	16.4203	15.3167	19.8574	15.4834	14.8947	12.3431	17.1235	14.4333
Ghir_A03G004830	WeakCircadian	Light	0.23781	0	0.233582	0.0537799	1.2466	1.11216	2.39374	1.93369	0.863633	0	0.145106	0.0821376	0.0107706	1.08792	0.222338	1.04594	0.143297	1.32288
Ghir_A03G004880	WeakCircadian	Night	2.52024	3.51442	2.59935	4.43106	1.98331	5.95152	5.63075	4.02865	3.11061	2.83712	3.86353	3.15274	2.82838	2.89476	3.12967	3.16415	2.63167	2.8208
Ghir_A03G004900	WeakCircadian	Night	22.8121	29.866	21.8631	58.7337	18.9897	25.2292	24.9174	24.3367	23.3208	23.5095	34.8539	25.525	30.2519	22.7842	24.1273	21.4178	25.3171	22.3144
Ghir_A03G004930	WeakCircadian	Night	12.6668	15.9574	9.91965	26.6118	9.95259	10.6482	11.2039	9.65084	9.71557	10.7971	22.0332	10.9976	13.2579	8.33725	12.8629	7.45183	9.239	13.2249
Ghir_A03G004990	WeakCircadian	Light	39.6345	31.8431	38.0995	26.9589	49.1301	52.1537	49.4758	47.2922	41.5851	49.2045	29.0754	52.5615	38.8438	63.2364	54.5082	57.2531	42.1978	60.2222
Ghir_A03G005010	WeakCircadian	Night	2.97759	1.79747	2.1304	6.1066	5.27973	7.10623	5.05058	12.0317	4.49106	4.05525	5.79262	3.83632	3.4427	4.31871	6.5676	3.78084	5.35153	5.15948
Ghir_A03G005020	WeakCircadian	Night	0.40589	1.37196	0.722879	1.85992	0.493428	1.54093	0.87916	1.22818	0.725027	0.405449	1.16405	0.866733	0.43209	0.7924	0.719864	0.587338	1.1743	0.64564
Ghir_A03G005030	WeakCircadian	Night	7.49864	12.201	14.2266	21.7879	21.7239	30.4759	21.8364	61.8394	32.8449	14.5706	15.2333	25.8237	19.3824	32.4791	28.1664	22.6422	24.1716	22.4453
Ghir_A03G005040	WeakCircadian	Night	1.68399	2.51002	1.62168	4.61296	0.412445	1.52448	1.36117	1.84042	3.21947	1.70454	4.03943	1.71474	1.87777	0.521007	0.620847	0.992603	1.43339	0.827116
Ghir_A03G005050	WeakCircadian	Night	0.539098	0.505204	0.170107	1.88908	0.164123	0.760534	1.10047	0.739996	1.42612	0.394525	0.767558	0.299172	0.534674	0	0.415054	0.333779	0.692524	0.675516
Ghir_A03G005070	WeakCircadian	Night	19.3995	18.4342	16.1721	26.6535	22.773	35.8027	33.6336	41.8437	43.2397	13.4778	19.4889	17.4645	21.4494	24.1342	32.0089	25.6747	28.4713	46.0768
Ghir_A03G005110	WeakCircadian	Night	4.10163	6.92724	4.61572	17.6186	6.88084	18.1613	14.6484	51.8085	40.1906	4.84993	8.07613	5.13978	7.44933	6.47893	7.50999	5.11821	11.6801	9.47503
Ghir_A03G005140	WeakCircadian	Night	3.43669	3.10268	1.68022	17.6551	3.9538	10.8135	10.7829	16.9152	16.5542	3.85304	9.99883	1.85796	5.06341	1.73873	4.82703	4.22062	9.07805	7.23713
Ghir_A03G005170	WeakCircadian	Night	0.0891514	1.31089	0.489735	0.580991	0.243237	0.63969	0.169069	0.430997	0.27501	0.81333	0.904022	0.632029	1.19324	0.48992	1.23648	0.368791	0.568753	0.699664
Ghir_A03G005190	WeakCircadian	Night	6.2317	10.6708	7.39425	17.4718	11.1081	12.6136	11.1103	14.6936	25.9875	7.32264	16.6481	7.7285	10.1725	6.58085	9.99893	6.06265	8.33399	8.52718
Ghir_A03G005200	WeakCircadian	Light	77.097	61.511	68.7203	24.7869	67.9141	51.3341	67.7666	62.4213	84.0891	69.0985	57.1676	58.3341	50.3956	60.2775	48.6792	53.7618	60.0618	59.6121
Ghir_A03G005230	WeakCircadian	Night	1.72799	4.51895	2.04092	3.08582	2.75284	4.93048	4.30499	4.36898	4.28691	0.841748	1.20391	0.650929	1.61991	0.687556	0.749233	1.27692	0.591807	1.13632
Ghir_A03G005310	WeakCircadian	Light	6.06876	4.81635	5.61048	5.58318	4.28771	7.32067	7.45824	4.67127	5.14021	4.3338	5.85179	5.27958	3.96851	6.16689	4.68927	5.04007	3.36355	5.38836
Ghir_A03G005320	WeakCircadian	Night	163.088	132.846	173.687	73.6684	152.237	140.983	120.548	127.346	172.219	141.132	136.041	121.906	169.348	114.613	130.991	109.786	151.744	122.709
Ghir_A03G005330	WeakCircadian	Night	27.6834	37.6457	24.1253	85.7353	33.7917	45.3101	44.9377	58.4815	50.9769	29.3506	59.6793	28.9374	48.5347	26.7746	35.3412	26.5472	49.0625	41.5738
Ghir_A03G005380	WeakCircadian	Night	0.866696	1.29373	0.686425	2.28115	0.238518	0.953202	0.516487	1.44482	1.97831	0.954048	2.9428	0.889902	1.71181	0.551666	1.15291	0.532776	1.20485	1.61037
Ghir_A03G005390	WeakCircadian	Night	5.47582	4.36175	3.34202	6.28763	3.8902	6.54843	4.69719	13.7249	7.6758	4.30332	8.73434	3.40879	3.92437	2.96741	5.8404	3.6884	5.1877	4.45418
Ghir_A03G005410	WeakCircadian	Light	25.4351	20.6553	22.3073	18.9841	18.9372	18.0683	16.3604	12.1477	6.4337	26.0238	18.3872	26.3498	18.5283	23.3285	16.9758	23.151	12.4521	12.5092
Ghir_A03G005430	WeakCircadian	Night	11.7212	12.956	9.13215	27.3767	12.8988	15.5757	16.905	23.5192	18.2148	13.6248	25.0564	12.1971	15.5866	8.70864	15.5063	11.2597	14.8389	14.3912
Ghir_A03G005480	WeakCircadian	Light	3.75369	3.10601	4.47396	2.82409	4.16109	3.64868	4.05585	3.19063	5.94342	4.95297	3.20807	4.69919	2.47383	4.21762	3.84701	5.07737	2.63712	4.69344
Ghir_A03G005520	WeakCircadian	Night	6.08047	9.21249	4.32252	12.4232	7.2492	9.88984	10.8778	13.4238	15.1733	5.8556	8.17492	5.21184	6.97035	4.14195	6.32554	5.41714	8.51121	10.6571
Ghir_A03G005550	WeakCircadian	Night	12.3706	17.3534	9.99823	24.1006	13.7552	28.4739	24.9369	33.6958	27.9488	6.32524	10.6452	5.99334	7.77397	3.69796	9.7119	6.56438	13.3555	9.93707
Ghir_A03G005560	WeakCircadian	Night	5.05913	5.46382	4.12631	9.40146	4.24539	5.37961	4.4953	7.58917	6.58459	5.64607	5.56772	7.8836	5.05219	8.29082	5.12629	5.3702	6.4128	5.1536
Ghir_A03G005590	WeakCircadian	Night	0.405145	0.357409	0	2.05974	0.482487	0.953352	1.50467	6.10419	4.50388	0.646523	2.80894	0.755006	1.50054	0.426955	0.932405	0.448739	2.50753	1.56805
Ghir_A03G005610	WeakCircadian	Night	10.8482	15.6399	6.70604	30.219	5.57487	11.7112	10.6613	13.6917	14.0407	15.7886	27.441	9.76276	14.9613	5.64702	8.52472	7.33254	12.4832	8.70807
Ghir_A03G005620	SignificantCircadian	Night	1.34347	2.49246	0.994699	5.88543	0.281552	2.9342	2.08187	4.79482	2.56127	1.07017	3.3988	1.44883	2.97608	0.250058	2.19809	0.700112	3.21905	1.47753
Ghir_A03G005630	WeakCircadian	Night	4.62331	4.99185	3.97997	10.6166	7.10834	12.2656	9.80482	11.5791	9.48322	4.17169	5.36828	3.81975	5.69665	5.18243	6.10392	6.07176	5.12813	6.78128
Ghir_A03G005640	WeakCircadian	Night	1.34744	3.17116	1.39347	7.78575	2.23086	4.33382	2.3181	5.79602	3.56945	2.33692	3.41407	2.02985	3.1642	1.22458	1.29007	1.1502	3.59644	1.89497
Ghir_A03G005650	SignificantCircadian	Night	37.761	28.0877	20.4969	87.1772	35.1483	41.897	57.3465	74.6297	83.0683	39.4224	88.1527	24.208	36.2774	30.2149	59.0334	35.4002	109.305	45.1749
Ghir_A03G005670	WeakCircadian	Night	14.9334	15.9333	10.1525	34.1175	7.34672	12.0717	11.7156	12.4224	8.85142	15.3236	26.0917	11.6034	15.1297	6.85828	14.1983	11.3206	15.2304	11.5695
Ghir_A03G005680	WeakCircadian	Night	19.0251	29.8329	17.519	63.366	15.4288	23.2166	28.7409	24.4557	23.6688	20.7828	43.6294	20.8669	28.9783	15.2603	20.1211	15.0579	26.5536	21.6207
Ghir_A03G005690	WeakCircadian	Night	1.72754	1.24486	1.05747	2.6563	0.85448	2.34761	3.56171	2.1374	3.08822	2.43297	4.44196	2.62398	3.30437	1.4576	1.74616	1.6857	2.32312	2.78267
Ghir_A03G005710	WeakCircadian	Night	18.4429	25.8496	18.8194	57.5984	23.4692	35.4079	34.854	58.5757	50.61	18.2369	46.6969	21.3147	31.9727	18.7887	35.4463	23.9872	37.633	31.2879
Ghir_A03G005720	SignificantCircadian	Night	9.80488	9.73218	4.58859	37.5863	8.86958	11.0819	21.311	22.2083	27.1118	11.7345	31.0619	5.7758	16.5861	10.6455	14.1768	10.1811	18.3777	15.9281
Ghir_A03G005740	SignificantCircadian	Night	4.35581	9.46196	2.55073	19.035	1.9642	7.13133	1.90729	17.019	4.66604	6.61968	17.8957	2.0545	10.619	1.95336	5.66616	1.82544	11.9427	3.01974
Ghir_A03G005750	WeakCircadian	Night	21.2028	25.0468	20.3632	47.4464	22.5349	25.0567	24.1925	19.2293	17.7196	23.4125	37.3672	24.4241	27.8281	24.8314	26.6254	24.7955	27.2762	25.1272
Ghir_A03G005760	SignificantCircadian	Light	71.7491	72.8962	101.543	46.303	80.9496	71.7853	75.8541	63.2394	116.182	80.7086	48.2586	86.0021	53.6029	75.7643	67.9949	73.3784	51.3361	61.9678
Ghir_A03G005770	WeakCircadian	Night	7.59151	11.1131	7.65505	20.4167	7.0497	9.96723	10.3517	13.6439	14.1679	7.85212	20.2722	7.9513	14.8391	7.59592	8.56069	6.09069	10.1529	8.4559
Ghir_A03G005780	WeakCircadian	Light	5.50775	5.22237	5.82119	4.1857	4.7983	4.62515	5.15532	3.62233	4.34904	4.83587	6.27693	6.32821	5.43407	6.93675	7.24046	6.5103	3.75605	3.86638
Ghir_A03G005800	WeakCircadian	Night	0.407382	0.31362	0.3295	1.88594	0.587163	2.28792	3.98743	1.0779	1.41862	0.197886	0.481746	0.0821376	0.259444	0.250058	1.55538	1.15519	1.44342	1.48089
Ghir_A03G005850	SignificantCircadian	Night	2.42011	6.02696	1.65289	21.1883	3.79806	10.3608	4.18511	18.1647	6.9372	1.61721	16.3946	2.03856	8.18684	2.74322	9.88164	3.10135	11.2949	4.89848
Ghir_A03G005870	WeakCircadian	Night	0.144754	0.31602	0.159192	1.28228	0.169208	0.316109	0.45579	0.36123	0	0.352355	0.753486	0	0.577889	0.343446	0.52082	0.192269	0.27547	0.30511
Ghir_A03G005880	WeakCircadian	Night	0.593494	1.66222	1.13172	4.30274	0.409537	1.00332	0.472132	1.42115	0.792149	1.52211	3.12844	0.626781	2.62356	0.531605	1.30823	0.865714	1.50662	1.09604
Ghir_A03G005910	WeakCircadian	Night	0.921661	0.578105	0.786388	1.48134	1.57583	1.40349	2.53477	1.83531	2.87225	1.52565	1.77679	0.912205	1.34376	0.82346	1.31185	0.789919	1.10306	1.2785
Ghir_A03G005930	WeakCircadian	Night	22.5708	24.9979	21.222	31.2617	17.6147	18.0358	15.9861	12.1561	16.0577	22.0809	23.8291	21.4917	21.6659	12.6008	15.147	15.9981	13.9638	19.8685
Ghir_A03G005960	WeakCircadian	Night	6.672	7.27423	5.46186	9.11227	3.47442	6.16022	5.0519	4.53324	6.86278	5.62166	7.87981	6.57611	6.42446	3.56302	4.07686	5.21692	3.65109	5.74931
Ghir_A03G006000	WeakCircadian	Night	1.58277	1.52577	1.19162	1.33602	0.546672	1.21889	0	0.762943	0.587381	1.34212	1.42038	1.13201	0.933607	0.713801	0.790354	0.769243	2.9878	0.850863
Ghir_A03G006010	WeakCircadian	Night	2.18443	3.12477	1.56823	3.62717	2.86098	3.2479	2.65245	2.02642	3.69846	4.41088	3.57336	3.28139	3.32562	2.54775	2.78107	3.21871	4.96816	3.36304
Ghir_A03G006030	WeakCircadian	Night	1.83666	2.59853	3.54442	3.77909	3.47326	3.9997	2.30891	5.36345	3.32953	2.60179	3.77204	2.34412	2.2511	2.88022	2.85415	3.14487	5.41184	5.21098
Ghir_A03G006070	WeakCircadian	Light	11.1143	7.801	13.3141	5.31605	13.0246	12.2949	10.1823	5.32271	4.07699	11.9514	7.03053	14.2345	6.7368	16.8388	11.6512	14.9471	7.29764	12.1868
Ghir_A03G006080	WeakCircadian	Night	0.713094	0.694127	0.387955	1.33011	0.667761	1.61417	1.28293	2.45667	2.17584	0.0416602	0.894952	0.710668	0.291386	0.801309	0.48588	0.343418	0.263843	0.705577
Ghir_A03G006110	WeakCircadian	Night	0.733254	1.00254	0.952299	1.60693	0.674676	0.78381	0.432583	0.932485	0.287511	0.716144	1.05475	1.54954	0.944431	1.25472	1.19967	0.7042	1.40538	0.641759
Ghir_A03G006120	WeakCircadian	Light	36.6337	30.9935	33.5565	23.8736	29.142	20.5631	24.3523	15.4984	12.3137	25.1614	26.3615	28.9822	28.697	22.8693	28.4163	28.3873	20.2426	21.9513
Ghir_A03G006140	WeakCircadian	Night	6.97521	8.44466	5.21144	19.8611	4.17353	10.3696	8.70526	12.2889	9.06623	9.13117	17.4217	5.87152	11.8592	4.27559	10.8457	8.60759	15.4083	9.07188
Ghir_A03G006180	WeakCircadian	Night	3.88069	6.23566	4.88705	9.20645	3.87771	7.03638	3.85005	4.80487	5.93858	3.40706	5.69976	4.71965	6.3276	4.1305	5.11929	4.91671	4.39617	4.81809
Ghir_A03G006260	WeakCircadian	Light	9.26775	6.83032	6.66309	15.7218	9.457	9.41676	11.8652	10.4071	6.73729	9.22879	9.3644	10.4595	6.88028	9.64727	8.40132	10.995	7.65904	9.40086
Ghir_A03G006280	WeakCircadian	Light	54.227	39.4523	50.7197	33.4338	44.6615	35.8643	39.9694	30.4836	30.4522	42.7562	33.2098	42.3526	29.5332	37.9234	30.9482	39.1812	27.2306	31.6376
Ghir_A03G006290	WeakCircadian	Night	5.17276	8.50013	5.68321	17.8124	6.45259	8.89731	8.23254	10.9435	6.48767	8.87262	17.3702	9.6396	12.2008	6.39509	10.4955	8.19165	10.4682	8.73776
Ghir_A03G006300	WeakCircadian	Night	0.0604872	0.635114	0.297595	0.449393	0.131298	0.656696	0.527758	0.699013	1.40087	0.238808	0.455049	0.445181	0.215728	0.760772	0.603208	0.971383	0.317848	0.482736
Ghir_A03G006310	WeakCircadian	Night	7.49568	9.1689	6.44515	8.61511	4.23125	8.74741	8.71233	6.20249	12.3932	14.7067	16.4978	12.8605	13.6706	11.6723	13.2016	17.6852	10.6222	19.1716
Ghir_A03G006320	WeakCircadian	Light	3.43344	1.63885	2.50821	0.600144	3.22589	1.69804	2.25736	1.77063	8.06617	3.23753	1.70355	1.98674	1.38682	2.51144	2.22291	4.37757	4.17703	6.75291
Ghir_A03G006330	WeakCircadian	Night	5.64597	5.81977	5.75275	12.6684	5.70672	5.75777	5.29416	4.66551	6.80649	4.81195	9.59894	4.38873	7.77318	3.70765	5.83512	4.64884	6.657	4.61148
[truncated: 27,284 more rows]
