# Supplementary material for: Cell-specific clock-controlled gene expression program regulates rhythmic fiber cell growth in cotton
Source: Genome Biol. 2023 Mar 14;24:49. doi: 10.1186/s13059-023-02886-0 (PMC10012527; doi:10.1186/s13059-023-02886-0)
Supplement: Supplementary file 8 — Additional file 8: Table S7. List of active chromatin regions (ACRs). [file 13059_2023_2886_MOESM8_ESM.xlsx]

## Sheet: Description
Supplementary Table 7: List of active chromatin regions (ACRs).
Sheet	Column	Description
ACRs	Chrom	Chrom
ACRs	Start	Start
ACRs	End	End
ACRs	WT signal	Normalized ATAC-seq signal in FL sample
ACRs	FL signal	Normalized ATAC-seq signal in WT sample

## Sheet: ACRs
Active chromatin regions
Chrom	Start	End	WT signal	FL signal
Ghir_A01	10002288	10002514	0.0835862	0.0599332
Ghir_A01	100026432	100027449	1.02358	0.81867
Ghir_A01	100028226	100028467	0.0872218	0.107641
Ghir_A01	100034313	100034648	0.437647	0.368237
Ghir_A01	100038110	100038865	1.81718	1.73338
Ghir_A01	100039162	100039810	0.930034	0.663844
Ghir_A01	100044142	100045205	0.518409	0.569983
Ghir_A01	10007134	10007349	0.249969	0.140082
Ghir_A01	10008109	10011252	3.60098	3.54283
Ghir_A01	100101386	100103199	1.834	1.58636
Ghir_A01	100106253	100106453	0.120848	0.0962364
Ghir_A01	100116602	100117502	1.01303	0.936163
Ghir_A01	100118270	100119011	0.396893	0.448669
Ghir_A01	100121598	100122113	0.242145	0.288805
Ghir_A01	100122182	100122382	0.0378936	0.092131
Ghir_A01	10019813	10020257	0.193638	0.158348
Ghir_A01	100209989	100210681	0.312662	0.216102
Ghir_A01	100210731	100211040	0.165227	0.152102
Ghir_A01	100218605	100219350	1.49111	1.52076
Ghir_A01	100281613	100282539	0.362298	0.508928
Ghir_A01	100283649	100284652	0.384873	0.301713
Ghir_A01	100284671	100284881	0.0931603	0.0596206
Ghir_A01	100297015	100297409	0.126461	0.130454
Ghir_A01	10030230	10031082	0.40903	0.798464
Ghir_A01	100360312	100360711	0.0709154	0.100575
Ghir_A01	100361294	100362429	0.855539	0.475067
Ghir_A01	100385563	100385989	0.198349	0.0352929
Ghir_A01	100387744	100388024	0.0908666	0.0674475
Ghir_A01	100391604	100392975	0.3813	0.387739
Ghir_A01	10043068	10044618	4.58327	4.38322
Ghir_A01	100434460	100434660	0.0323214	0.0621042
Ghir_A01	100440521	100441169	0.362546	0.587335
Ghir_A01	100444233	100445102	1.35688	2.00848
Ghir_A01	100466609	100467636	0.379642	0.359359
Ghir_A01	100482363	100483038	0.393892	0.417736
Ghir_A01	100512060	100512354	0.199494	0.194225
Ghir_A01	100512404	100512704	0.239958	0.277595
Ghir_A01	10051786	10051993	0.255586	0.358981
Ghir_A01	10052054	10052271	0.201385	0.26796
Ghir_A01	10052793	10054767	8.23207	9.26539
Ghir_A01	100555569	100556142	0.429657	0.482551
Ghir_A01	100557622	100558110	0.650751	0.367142
Ghir_A01	100558243	100558463	0.196542	0.173198
Ghir_A01	100560500	100561212	1.48669	1.23019
Ghir_A01	100561854	100562786	2.5027	2.28674
Ghir_A01	100564295	100564707	0.476568	0.464314
Ghir_A01	1006190	1007319	0.88187	0.998282
Ghir_A01	10071746	10072405	1.00222	1.1098
Ghir_A01	100750255	100752333	1.20494	1.52437
Ghir_A01	100780579	100781291	1.81018	1.57681
Ghir_A01	100782304	100783244	1.28502	1.2105
Ghir_A01	10085304	10085533	0.0297019	0.0612225
Ghir_A01	1008941	1009475	0.184347	0.498344
Ghir_A01	100918883	100919493	0.379643	0.21241
Ghir_A01	100923595	100924454	2.06909	1.46966
Ghir_A01	1010211	1010465	0.760083	0.569009
Ghir_A01	10103776	10104011	0.0388193	0.0300962
Ghir_A01	1010514	1010763	0.879529	0.644322
Ghir_A01	10121880	10122097	0.0221454	0.0586164
Ghir_A01	10122189	10122461	0.0512157	0.0838152
Ghir_A01	101228299	101229273	2.67836	2.03111
Ghir_A01	101232644	101233457	0.975495	0.705356
Ghir_A01	101302599	101303404	1.03402	1.40486
Ghir_A01	101313	102061	0.847195	1.02603
Ghir_A01	101337612	101338422	1.51518	1.2382
Ghir_A01	101340182	101340440	0.504583	0.224226
Ghir_A01	10134056	10134310	0.0768437	0.136056
Ghir_A01	10134380	10134825	0.208016	0.274418
Ghir_A01	101353789	101354509	0.36277	0.374388
Ghir_A01	101355196	101356008	0.735759	0.489742
Ghir_A01	10136976	10138528	4.36687	4.12962
Ghir_A01	101395303	101395533	0.295893	0.272387
Ghir_A01	101396812	101397884	2.78942	2.3748
Ghir_A01	101398730	101399725	2.66686	2.44383
Ghir_A01	101400585	101400999	1.05471	0.665181
Ghir_A01	101402119	101402688	1.59536	1.45714
Ghir_A01	101403226	101403774	1.23704	0.971776
Ghir_A01	1015192	1016337	2.13915	1.35549
Ghir_A01	10169024	10169505	0.152818	0.188227
Ghir_A01	10170407	10171172	0.196495	0.250715
Ghir_A01	10173639	10174225	0.249756	0.228571
Ghir_A01	1017827	1018625	1.43196	1.36185
Ghir_A01	101798030	101798295	0.0660816	0.0507158
Ghir_A01	101834879	101835761	2.13764	1.49942
Ghir_A01	101839855	101840451	0.371498	0.245642
Ghir_A01	101851664	101851963	0.0435054	0.0551996
Ghir_A01	101893179	101893924	0.269498	0.24451
Ghir_A01	101897919	101898904	1.69829	0.973997
Ghir_A01	10201646	10203938	1.44339	1.53207
Ghir_A01	10211930	10212673	0.390532	0.675373
Ghir_A01	10212966	10213924	1.57695	1.01312
Ghir_A01	10217684	10218477	0.505831	0.386968
Ghir_A01	102208717	102209414	2.32334	3.16133
Ghir_A01	102259940	102261845	1.27754	0.767033
Ghir_A01	10229307	10230528	2.28263	2.53327
Ghir_A01	10230636	10230958	0.310294	0.297894
Ghir_A01	10231003	10231366	0.380853	0.242585
Ghir_A01	10231507	10231715	0.188618	0.0931885
Ghir_A01	10233094	10233827	2.14826	1.57951
Ghir_A01	10238885	10239358	0.225562	0.306797
Ghir_A01	1024049	1024790	0.385627	0.552274
Ghir_A01	10242526	10243212	0.266635	0.695322
Ghir_A01	10246206	10246654	0.306623	0.602761
Ghir_A01	10247895	10248547	3.46047	2.09894
Ghir_A01	102493802	102495049	1.07987	1.23396
Ghir_A01	10249434	10249649	0.278855	0.147451
Ghir_A01	102495548	102496103	0.264966	0.272898
Ghir_A01	10250555	10252226	3.57196	2.93526
Ghir_A01	10252282	10252947	1.25248	1.22099
Ghir_A01	102532375	102534985	11.9579	16.0448
Ghir_A01	102535130	102536282	5.15267	6.78481
Ghir_A01	102552812	102553629	0.561176	0.404599
Ghir_A01	102553837	102554405	0.439732	0.359748
Ghir_A01	102557550	102558246	0.510443	0.732798
Ghir_A01	102567772	102568546	0.214764	0.442644
Ghir_A01	102582656	102583486	0.899023	0.804706
Ghir_A01	102591125	102591863	0.521808	0.741372
Ghir_A01	102591942	102593010	1.06199	1.01566
Ghir_A01	102593569	102594276	0.543598	0.472566
Ghir_A01	102597784	102598440	0.78758	0.692494
Ghir_A01	102610329	102611561	2.29314	1.7745
Ghir_A01	102614023	102614700	1.23516	1.70644
Ghir_A01	102615739	102616529	1.08672	1.08949
Ghir_A01	10262148	10262466	0.187739	0.262654
Ghir_A01	10263392	10264210	1.47256	1.2182
Ghir_A01	102638389	102639599	0.486033	0.481129
Ghir_A01	102644059	102644631	0.063104	0.389937
Ghir_A01	102644730	102644999	0.0460005	0.0571548
Ghir_A01	10264664	10265359	1.04883	0.834409
Ghir_A01	10265450	10265982	0.823816	0.774486
Ghir_A01	102688808	102689008	0.00920411	0.0490287
Ghir_A01	10270094	10270568	0.441283	0.353577
Ghir_A01	10270934	10271620	1.63485	1.4468
Ghir_A01	10273594	10274375	0.926561	0.894312
Ghir_A01	102766362	102767572	0.761726	0.546906
Ghir_A01	102771554	102771754	0.210575	0.16138
Ghir_A01	102773543	102775068	1.60761	1.49842
Ghir_A01	102776019	102777039	1.03944	0.797387
Ghir_A01	102800401	102801135	1.49226	1.48473
Ghir_A01	102801419	102801913	0.552071	0.541401
Ghir_A01	102802210	102803081	3.13406	2.13283
Ghir_A01	102803414	102804149	1.35049	1.62748
Ghir_A01	10281301	10281886	0.0876796	0.230546
Ghir_A01	102813148	102813955	1.17219	1.57028
Ghir_A01	102814198	102814681	0.16623	0.314093
Ghir_A01	102815426	102816131	0.307947	0.358959
Ghir_A01	102817827	102818452	0.625343	0.709839
Ghir_A01	10282404	10283184	0.910134	1.02007
Ghir_A01	10285713	10286305	0.150199	0.251957
Ghir_A01	102891921	102892858	0.559866	0.579113
Ghir_A01	102893225	102894732	0.875356	1.12642
Ghir_A01	10292449	10292974	0.0635268	0.171621
Ghir_A01	102947756	102947956	0.00123945	0.0427133
Ghir_A01	102948411	102948768	0.0075237	0.130406
Ghir_A01	102969606	102969864	0.135225	0.0477724
Ghir_A01	102970901	102971466	0.424961	0.547079
Ghir_A01	102974338	102975019	0.597286	0.755023
Ghir_A01	102978049	102978250	0.277734	0.334411
Ghir_A01	102980490	102980699	0.00396825	0.0122345
Ghir_A01	102980838	102981285	1.51051	2.52452
Ghir_A01	102982112	102982761	3.07364	4.05369
Ghir_A01	102984590	102984837	0.265362	0.451425
Ghir_A01	1030276	1030513	0.122578	0.0562004
Ghir_A01	103029823	103030025	0.0482408	0.0469766
Ghir_A01	103032085	103032515	0.0629656	0.107078
Ghir_A01	103032654	103033432	0.556919	0.500376
Ghir_A01	103095942	103096142	0.065685	0.00839029
Ghir_A01	10310502	10311012	0.170488	0.195825
Ghir_A01	1031379	1031661	0.075972	0.11074
Ghir_A01	10314841	10315598	0.430077	0.742348
Ghir_A01	103156341	103156770	0.0375416	0.070487
Ghir_A01	103225409	103226293	0.274797	0.433739
Ghir_A01	103230888	103231740	0.207757	0.420038
Ghir_A01	10326849	10327754	3.47445	4.99693
Ghir_A01	10329200	10329541	0.0765515	0.116963
Ghir_A01	103510715	103511703	0.394142	0.689242
Ghir_A01	10351982	10353069	1.57558	1.42538
Ghir_A01	103523872	103524502	0.450729	0.434383
Ghir_A01	10354779	10356013	2.13017	1.01162
Ghir_A01	103601894	103603676	22.5752	31.3469
Ghir_A01	103603730	103605898	17.8328	23.6653
Ghir_A01	1036081	1036456	0.147642	0.178337
Ghir_A01	103627422	103627674	0.00941479	0.0513087
Ghir_A01	10364336	10364827	0.914378	1.05925
Ghir_A01	103651968	103652800	0.404597	0.01675
Ghir_A01	10365330	10365545	0.440692	0.511796
Ghir_A01	10367095	10367836	0.454317	0.67438
Ghir_A01	103679105	103680126	2.45687	3.39823
Ghir_A01	10369168	10369970	0.392964	0.443087
Ghir_A01	103696022	103696636	0.211563	0.44883
Ghir_A01	103696826	103697281	0.13056	0.265629
Ghir_A01	103698365	103698923	0.180364	0.295306
Ghir_A01	103699301	103700545	0.394673	0.662692
Ghir_A01	10378758	10379008	0.0607262	0.060848
Ghir_A01	10379100	10379365	0.0698218	0.0653678
Ghir_A01	10384731	10384978	0.0819152	0.132985
Ghir_A01	103851841	103852971	0.877342	1.30419
Ghir_A01	10386197	10387064	0.605884	0.600822
Ghir_A01	10387855	10388402	0.333981	0.276655
Ghir_A01	10389073	10389679	0.812848	1.02824
Ghir_A01	103902783	103905034	5.03269	4.43571
Ghir_A01	10390332	10390559	0.143432	0.0755546
Ghir_A01	103905083	103905304	0.215707	0.254358
Ghir_A01	10394853	10395118	0.0448295	0.0342166
Ghir_A01	10395623	10396153	0.0913165	0.193061
Ghir_A01	10411017	10412703	7.98625	7.72308
Ghir_A01	104128896	104129169	0.361574	0.247525
Ghir_A01	104130084	104131610	4.90499	3.87516
Ghir_A01	104133759	104134339	0.544001	0.633052
Ghir_A01	104171975	104172567	0.609389	0.357644
Ghir_A01	10417331	10417863	0.262389	0.214422
Ghir_A01	104175263	104175911	0.579259	0.897818
Ghir_A01	104185284	104186772	5.34337	4.82654
Ghir_A01	104200582	104200785	0.110279	0.170461
Ghir_A01	104201319	104202793	2.29299	2.58469
Ghir_A01	104204742	104205335	1.224	1.01539
Ghir_A01	10422585	10423202	0.599772	0.467342
Ghir_A01	104229717	104229936	0.0489823	0.102153
Ghir_A01	104229998	104230238	0.0323941	0.089404
Ghir_A01	10423694	10423894	0.130141	0.0974646
Ghir_A01	10424030	10424381	0.300297	0.271941
Ghir_A01	104254518	104255108	0.479893	0.54058
Ghir_A01	104255289	104256143	0.578439	0.782143
Ghir_A01	104261507	104263075	4.80275	3.77623
Ghir_A01	104271787	104272625	0.7258	0.88917
Ghir_A01	104272689	104272956	0.354217	0.38632
Ghir_A01	104273105	104273758	1.13473	1.24865
Ghir_A01	10427360	10428996	5.58494	5.59634
Ghir_A01	104274326	104274560	0.0835237	0.11505
Ghir_A01	104290304	104290897	0.187406	0.332336
Ghir_A01	104291380	104291593	0.060788	0.0674433
Ghir_A01	104291831	104292680	0.966995	0.830469
Ghir_A01	104331415	104332990	3.28489	3.36882
Ghir_A01	104333682	104334423	2.45572	1.82006
Ghir_A01	104335842	104336454	1.628	2.23561
Ghir_A01	104338808	104339932	2.45653	2.06417
Ghir_A01	104340752	104341533	2.11634	1.90714
Ghir_A01	104341604	104342058	1.1244	0.828257
Ghir_A01	104342931	104343392	0.999356	0.803727
Ghir_A01	104343960	104344539	0.998357	1.44919
Ghir_A01	104345836	104346037	0.299433	0.605018
Ghir_A01	104346161	104346422	0.292556	0.311851
Ghir_A01	104347881	104348512	0.541581	0.581735
Ghir_A01	104359145	104360308	1.82888	1.28033
Ghir_A01	104360843	104361085	0.136014	0.123252
Ghir_A01	104366218	104367582	2.48387	1.78114
Ghir_A01	1044061	1044632	0.101605	0.247019
Ghir_A01	104409790	104410224	0.1985	0.394621
Ghir_A01	104411710	104412655	1.51359	1.67511
Ghir_A01	104415530	104415774	0.262312	0.283096
Ghir_A01	104419306	104419640	0.465818	0.373248
Ghir_A01	104421528	104423988	2.88419	2.49054
Ghir_A01	104488873	104489083	0.294368	0.223555
Ghir_A01	104489658	104490162	0.987002	0.362188
Ghir_A01	104490802	104491829	2.00692	1.74305
Ghir_A01	104491937	104492732	2.47618	2.11169
Ghir_A01	104497928	104498589	1.2011	1.18896
Ghir_A01	104499065	104499774	1.53015	1.3614
Ghir_A01	10449999	10450795	1.07501	1.02051
Ghir_A01	104520424	104522339	1.55291	0.494269
Ghir_A01	104571254	104571485	0.159554	0.204728
Ghir_A01	104571540	104571830	0.319005	0.234472
Ghir_A01	104576700	104578045	3.31663	4.16118
Ghir_A01	104578447	104579788	2.74923	2.49712
Ghir_A01	104580580	104581489	1.99171	1.22241
Ghir_A01	104584050	104584593	0.914522	0.327121
Ghir_A01	10458681	10459466	0.533919	0.489545
Ghir_A01	10459989	10460228	0.135369	0.188829
Ghir_A01	104607178	104608066	1.19602	0.614432
Ghir_A01	104616479	104617154	0.925273	1.17449
Ghir_A01	104618717	104619552	1.72866	0.884133
Ghir_A01	104622878	104623554	2.4246	1.24242
Ghir_A01	104623883	104625649	6.18064	4.25651
Ghir_A01	104625809	104626532	1.66602	0.483255
Ghir_A01	104632463	104633056	0.485909	0.376107
Ghir_A01	104633675	104634378	0.394066	0.714705
Ghir_A01	10473361	10473666	0.0863727	0.068433
Ghir_A01	10473742	10474057	0.147735	0.117077
Ghir_A01	104741315	104742060	0.654262	0.418842
Ghir_A01	10474253	10474468	0.0802476	0.0634597
Ghir_A01	104746739	104747418	0.2644	0.232569
Ghir_A01	1047480	1048092	0.125771	0.20242
Ghir_A01	10477841	10478707	0.204289	0.33715
Ghir_A01	104780410	104780706	0.0882434	0.181309
Ghir_A01	104780762	104780972	0.129699	0.216142
Ghir_A01	104781615	104784008	2.07405	2.13509
Ghir_A01	10478821	10479055	0.0780562	0.101796
Ghir_A01	10479167	10479508	0.162537	0.169859
Ghir_A01	104840913	104841579	0.0343765	0.246081
Ghir_A01	10490321	10490532	0.0842672	0.086034
Ghir_A01	104909176	104910297	0.536941	0.502667
Ghir_A01	104910822	104912070	0.613029	0.796511
Ghir_A01	10491955	10492626	0.513372	0.433032
Ghir_A01	104919961	104921306	0.492035	0.422566
Ghir_A01	10492741	10493404	1.20547	0.827249
Ghir_A01	104937412	104938234	0.545834	0.721622
Ghir_A01	104938452	104939091	1.15028	1.11508
Ghir_A01	104943524	104944642	0.724181	0.714295
Ghir_A01	104969846	104970076	0.0957227	0.111142
Ghir_A01	104970499	104971233	0.585484	1.07612
Ghir_A01	104971357	104972092	0.5472	0.791269
Ghir_A01	104972164	104973036	0.532796	0.555336
Ghir_A01	104974319	104974943	0.572159	0.424407
Ghir_A01	104993757	104994365	0.511179	0.393318
Ghir_A01	104995761	104996177	0.27086	0.26577
Ghir_A01	104996288	104996493	0.0487847	0.0833428
Ghir_A01	104996675	104997308	0.489971	0.660211
Ghir_A01	104997451	104998328	0.670937	1.12229
Ghir_A01	104998613	104998827	0.0620384	0.0848917
Ghir_A01	10501372	10502157	0.253065	0.338823
Ghir_A01	10502169	10502378	0.0734106	0.0672783
Ghir_A01	10505196	10505763	0.144594	0.217426
Ghir_A01	1050812	1051368	0.0415363	0.204561
Ghir_A01	1052069	1052463	0.0553633	0.115146
Ghir_A01	105342115	105343664	0.880156	0.906738
Ghir_A01	105347340	105349379	2.09848	1.54849
Ghir_A01	105349551	105350001	0.210665	0.255005
Ghir_A01	105357975	105359308	0.77825	0.479954
Ghir_A01	105363525	105363773	0.164677	0.124566
Ghir_A01	105363827	105364699	1.65158	1.82166
Ghir_A01	105365399	105366024	1.73793	1.6564
Ghir_A01	105392	105613	0.0931456	0.17057
Ghir_A01	1054082	1054406	0.0545428	0.133115
Ghir_A01	105414082	105414809	0.145851	0.278666
Ghir_A01	105420674	105421659	1.46361	0.990769
Ghir_A01	105422269	105423024	1.8647	1.60668
Ghir_A01	105426459	105426708	0.242833	0.313373
Ghir_A01	105427442	105427947	0.285201	0.239445
Ghir_A01	105429580	105430152	0.293222	0.3864
Ghir_A01	1054463	1054663	0.0554363	0.077177
Ghir_A01	105472541	105473545	3.50908	1.89852
Ghir_A01	105477230	105478741	5.49173	5.34462
Ghir_A01	105510620	105510855	0.265284	0.425672
Ghir_A01	105513180	105514046	1.98116	1.5694
Ghir_A01	105514528	105515170	1.34385	1.68136
Ghir_A01	105515389	105516268	4.02553	3.35663
Ghir_A01	105516864	105517100	0.567234	0.623056
Ghir_A01	105522890	105523836	1.62352	1.24713
Ghir_A01	105531124	105532155	0.385167	0.594645
Ghir_A01	105532278	105532504	0.010574	0.0283766
Ghir_A01	105533811	105534464	0.169323	0.366988
Ghir_A01	105545383	105545733	0.676895	0.520543
Ghir_A01	105546044	105547468	2.8462	3.36562
Ghir_A01	105547932	105549319	5.07029	5.86379
Ghir_A01	105552407	105553351	3.21051	2.69152
Ghir_A01	105554348	105554585	0.304392	0.221727
Ghir_A01	105554699	105555524	2.00142	1.94953
Ghir_A01	105605994	105606659	0.42211	0.344241
Ghir_A01	105611486	105611798	0.412173	0.263599
Ghir_A01	105611992	105613574	4.26102	6.65901
Ghir_A01	105640866	105641137	0.142512	0.0761787
Ghir_A01	105641653	105642239	0.264524	0.249979
Ghir_A01	105668656	105669788	1.35863	0.838282
Ghir_A01	105679059	105679351	0.0382403	0.0672512
Ghir_A01	105679825	105680571	1.55096	1.56074
Ghir_A01	105684605	105684827	0.150664	0.172365
Ghir_A01	105685500	105685740	0.0859036	0.150955
Ghir_A01	105685788	105686020	0.0602608	0.142557
Ghir_A01	105691195	105691837	0.87859	0.819705
Ghir_A01	105693636	105694611	1.72614	1.61606
Ghir_A01	105694997	105695349	0.191771	0.238604
Ghir_A01	105727467	105728657	4.2863	3.38084
Ghir_A01	105729824	105730399	1.72439	1.08739
Ghir_A01	105733160	105736132	9.86689	6.79492
Ghir_A01	105736335	105736585	0.547962	0.402604
Ghir_A01	105744900	105745675	0.781223	0.32519
Ghir_A01	1057480	1057751	0.0448358	0.0767797
Ghir_A01	105748919	105750098	0.849776	0.804258
Ghir_A01	105751091	105751376	0.150124	0.171624
Ghir_A01	10580781	10581915	0.454409	0.595157
Ghir_A01	105825575	105825837	0.104845	0.0855573
Ghir_A01	10582772	10583171	0.0998584	0.176007
Ghir_A01	105828407	105829181	1.79917	1.69876
Ghir_A01	10583632	10584239	0.166313	0.30677
Ghir_A01	105933837	105934568	0.228006	0.318304
Ghir_A01	105934723	105935846	0.256726	0.376193
Ghir_A01	105936493	105937163	0.452169	0.328897
Ghir_A01	105942299	105942572	0.0737027	0.0895825
Ghir_A01	105943386	105944153	1.67953	1.29937
Ghir_A01	105995237	105996023	0.692425	0.328631
Ghir_A01	105996797	105997315	0.21839	0.176676
Ghir_A01	105997584	105998490	0.883447	0.209105
Ghir_A01	105999494	106000018	0.484032	0.153322
Ghir_A01	106005441	106006243	2.35922	2.85052
Ghir_A01	106007133	106007568	0.269995	0.229926
Ghir_A01	106007648	106007913	0.325081	0.204055
Ghir_A01	106011892	106013422	0.880683	1.15586
Ghir_A01	106013735	106014533	0.463077	0.590644
Ghir_A01	106021020	106021715	0.507268	0.806988
Ghir_A01	106022528	106022833	0.263123	0.16007
Ghir_A01	106026674	106027834	0.698468	0.719532
Ghir_A01	106061325	106061940	0.363466	0.621485
Ghir_A01	106064531	106064938	0.444355	0.49311
Ghir_A01	106066316	106066940	0.490201	0.636744
Ghir_A01	106068581	106068973	0.24517	0.278402
Ghir_A01	106069095	106069396	0.186884	0.30452
Ghir_A01	106072646	106073237	0.195586	0.361564
Ghir_A01	106087360	106087633	0.311545	0.246737
Ghir_A01	106087700	106087959	0.231981	0.178151
Ghir_A01	106088868	106089190	0.259268	0.111424
Ghir_A01	106089916	106090472	0.479414	0.400638
Ghir_A01	106090779	106091450	0.393842	0.527647
Ghir_A01	106101509	106102508	0.69361	0.556552
Ghir_A01	106103116	106103768	0.631833	0.382739
Ghir_A01	106123315	106123596	0.110033	0.169759
Ghir_A01	106126561	106127356	2.85568	3.05817
Ghir_A01	10613734	10614523	0.204524	0.263809
Ghir_A01	106156715	106157426	0.530757	0.567807
Ghir_A01	106158412	106158762	0.179839	0.229471
Ghir_A01	106159892	106160813	0.539528	0.565736
Ghir_A01	106162674	106163060	0.255793	0.256573
Ghir_A01	106163976	106164246	0.197214	0.245122
Ghir_A01	106169088	106170658	0.976351	0.506337
Ghir_A01	106181302	106181867	0.0696532	0.249852
Ghir_A01	106202799	106204279	3.16801	3.61368
Ghir_A01	10620585	10622081	1.10829	1.47107
Ghir_A01	106208065	106208620	0.523641	0.391378
Ghir_A01	106212934	106213493	0.107545	0.19674
Ghir_A01	106258215	106258437	0.0483375	0.131001
Ghir_A01	106261033	106261325	0.0565831	0.105596
Ghir_A01	106261396	106262039	0.406317	0.677785
Ghir_A01	106262968	106263183	0.147314	0.180528
Ghir_A01	10627625	10630227	1.99198	1.82922
Ghir_A01	106288577	106288933	0.0237458	0.0711814
Ghir_A01	106308920	106309945	0.353755	0.520712
Ghir_A01	106316946	106317776	1.9379	1.58806
Ghir_A01	106318865	106319198	0.77006	0.51355
Ghir_A01	106319382	106320137	2.74409	1.92279
Ghir_A01	106322290	106322882	1.42954	1.04674
Ghir_A01	106323599	106324023	0.482411	0.340327
Ghir_A01	106365446	106366561	0.631543	0.649292
Ghir_A01	106367126	106368083	0.777834	0.567297
Ghir_A01	106374073	106374579	0.10021	0.207626
Ghir_A01	106375020	106375923	0.294708	0.449316
Ghir_A01	106379678	106382219	2.18615	1.96371
Ghir_A01	106446716	106447478	0.265337	0.289675
Ghir_A01	106454056	106454866	1.33779	1.95698
Ghir_A01	106460213	106461569	1.1222	1.55208
Ghir_A01	106486720	106487879	0.865605	1.05258
Ghir_A01	106491066	106491742	1.40781	1.33645
Ghir_A01	106492819	106493459	0.917189	0.861224
Ghir_A01	106522368	106523494	1.21739	1.19901
Ghir_A01	106525766	106526648	0.747233	0.774482
Ghir_A01	106530707	106531632	3.61374	3.33828
Ghir_A01	106532373	106532650	0.396039	0.275082
Ghir_A01	106533135	106533815	0.702243	1.03965
Ghir_A01	106538964	106539538	2.41072	2.49621
Ghir_A01	106540245	106540872	1.7538	1.58901
Ghir_A01	106541556	106542652	2.81081	2.30463
Ghir_A01	106544316	106544722	0.710302	1.21486
Ghir_A01	106545554	106545961	0.671429	1.01585
Ghir_A01	106546653	106548355	3.47508	3.14184
Ghir_A01	1065540	1066225	0.106272	0.259944
Ghir_A01	106556296	106557518	0.781513	1.13537
Ghir_A01	106586362	106586967	0.140395	0.185449
Ghir_A01	106588454	106588737	0.119744	0.112937
Ghir_A01	106588902	106589393	0.11506	0.128761
Ghir_A01	106603521	106604799	2.01783	2.74887
Ghir_A01	106606354	106606598	0.167781	0.234029
Ghir_A01	106606666	106606880	0.213327	0.295557
Ghir_A01	106627610	106627814	0.0239068	0.00964957
Ghir_A01	106629208	106629520	0.131635	0.0678419
Ghir_A01	106640617	106642233	0.902081	0.89498
Ghir_A01	106649649	106651726	5.71014	4.08416
Ghir_A01	106652593	106652860	0.375907	0.262136
Ghir_A01	106652957	106653336	0.699727	0.597151
Ghir_A01	106677269	106679161	4.86748	3.52786
Ghir_A01	106679632	106679978	0.54498	0.472769
Ghir_A01	106686776	106688861	2.82345	2.50441
Ghir_A01	1067419	1067848	0.052966	0.138425
Ghir_A01	106749201	106751740	1.10161	1.59809
Ghir_A01	10676248	10676469	0.141562	0.160122
Ghir_A01	106763123	106763353	0.112063	0.113115
Ghir_A01	106763452	106763703	0.171523	0.129099
Ghir_A01	106764532	106765872	0.770255	1.0628
Ghir_A01	10676551	10677735	1.02466	0.837999
Ghir_A01	106766589	106766795	0.0805619	0.124546
Ghir_A01	10678063	10679044	1.14631	0.807304
Ghir_A01	106824516	106825580	2.37336	1.75737
Ghir_A01	106828585	106829624	2.93217	1.03291
Ghir_A01	10686134	10686746	0.683547	0.656012
Ghir_A01	10687880	10688506	0.390729	0.601002
Ghir_A01	10689697	10690515	0.73048	1.2368
Ghir_A01	106930898	106931604	0.743596	0.949373
Ghir_A01	106940221	106941068	0.172603	0.223843
Ghir_A01	106941346	106941858	0.102762	0.15566
Ghir_A01	106948873	106949667	0.203363	0.270673
Ghir_A01	106955088	106955361	0.0550824	0.0930382
Ghir_A01	10712130	10712836	0.162903	0.248664
Ghir_A01	10712894	10713254	0.117068	0.192532
Ghir_A01	10713310	10713546	0.0994405	0.0957956
Ghir_A01	107145058	107145842	0.628008	0.847957
Ghir_A01	107151816	107153236	0.596653	0.80239
Ghir_A01	107157447	107158022	0.492835	0.433934
Ghir_A01	107160230	107160834	0.838899	0.761122
Ghir_A01	107160973	107161844	0.622603	0.676648
Ghir_A01	10719566	10720426	0.753278	1.09592
Ghir_A01	107201745	107202942	0.667746	0.925573
Ghir_A01	107220208	107220726	0.169981	0.192073
Ghir_A01	107220978	107221853	0.245983	0.380269
Ghir_A01	107225673	107227012	1.35373	1.22436
Ghir_A01	107227218	107227988	0.606325	0.41628
Ghir_A01	107241909	107242497	0.241465	0.262214
Ghir_A01	107243091	107243973	0.291164	0.508254
Ghir_A01	107255810	107256848	0.448445	0.819656
Ghir_A01	107263372	107263903	0.21066	0.13179
Ghir_A01	107271875	107273171	3.78705	3.80288
Ghir_A01	107274234	107274908	1.65271	1.61267
Ghir_A01	107276432	107276653	0.135325	0.190344
Ghir_A01	107282986	107284348	0.510599	0.49054
Ghir_A01	107285386	107285607	0.0867526	0.0892515
Ghir_A01	107286207	107286968	0.469948	0.549483
Ghir_A01	107290194	107290788	0.53209	0.533339
Ghir_A01	107292501	107293218	0.836005	0.547647
Ghir_A01	107321721	107322098	0.125419	0.144588
Ghir_A01	107322951	107323502	0.13366	0.22625
Ghir_A01	107328012	107328528	0.123108	0.28038
Ghir_A01	107335388	107338002	4.3845	3.99245
Ghir_A01	107348964	107349672	0.35277	0.5219
Ghir_A01	107350201	107351134	0.33816	0.548844
Ghir_A01	107359840	107360795	1.73487	1.90994
Ghir_A01	107366980	107368454	5.95182	5.64058
Ghir_A01	107371986	107372812	0.574677	0.867216
Ghir_A01	107373356	107373794	0.163289	0.245564
Ghir_A01	107394138	107394808	0.591422	0.658029
Ghir_A01	107402497	107403130	0.427335	0.430402
Ghir_A01	107406369	107407183	0.517587	0.535431
Ghir_A01	107408727	107409485	3.11794	4.3983
Ghir_A01	107417110	107418508	1.43838	1.14394
Ghir_A01	107423909	107424760	2.29609	2.07255
Ghir_A01	107425565	107426203	0.711567	1.14827
Ghir_A01	107427848	107428405	0.501659	0.677844
Ghir_A01	107439512	107439785	0.241531	0.183401
Ghir_A01	107440037	107440953	1.77623	1.11845
Ghir_A01	107444981	107445563	0.741947	0.675282
Ghir_A01	107452040	107452854	1.1182	1.03232
Ghir_A01	107455737	107455992	0.415899	0.365479
Ghir_A01	107456038	107456352	0.515591	0.411739
Ghir_A01	107460548	107462103	1.70864	1.83993
Ghir_A01	107473981	107474229	0.0523771	0.0633408
Ghir_A01	107474347	107475250	0.268863	0.421098
Ghir_A01	107475840	107476350	0.242311	0.253865
Ghir_A01	107477140	107477367	0.0884173	0.0596465
Ghir_A01	107480299	107481064	0.133747	0.278396
Ghir_A01	107487503	107488492	1.59488	1.42035
Ghir_A01	107492671	107493409	0.30992	0.471212
Ghir_A01	107493527	107493977	0.126897	0.223911
Ghir_A01	107494085	107494681	0.12006	0.244805
Ghir_A01	107508302	107509553	0.798811	0.713061
Ghir_A01	107530422	107531863	0.684697	0.509359
Ghir_A01	107535587	107536080	0.178809	0.145421
Ghir_A01	107535	108496	2.1578	2.75177
Ghir_A01	107564733	107565433	1.06419	1.03197
Ghir_A01	107569210	107569435	0.0714454	0.056688
Ghir_A01	107569693	107570486	0.774412	0.542927
Ghir_A01	107613888	107614683	1.4993	1.17409
Ghir_A01	107615601	107617061	3.67761	3.03193
Ghir_A01	107619794	107620079	0.341348	0.328825
Ghir_A01	107622267	107622570	0.937285	0.71616
Ghir_A01	107622626	107622847	0.326189	0.238404
Ghir_A01	107625326	107625729	0.170886	0.269966
Ghir_A01	107626507	107627149	1.15622	0.912222
Ghir_A01	107630699	107631398	2.06885	1.31464
Ghir_A01	107631449	107631654	0.390049	0.224532
Ghir_A01	107632879	107633862	1.5778	0.831886
Ghir_A01	10767785	10768302	0.0560238	0.106163
Ghir_A01	107701044	107702190	0.67535	0.670705
Ghir_A01	107703541	107703803	0.47205	0.375224
Ghir_A01	107706500	107707270	2.67101	2.18875
Ghir_A01	107707870	107708812	1.09339	1.5652
Ghir_A01	10776297	10776920	0.829508	0.76504
Ghir_A01	107770349	107770603	0.125307	0.19157
Ghir_A01	107770763	107771296	0.2568	0.192578
Ghir_A01	107771824	107773775	1.26233	1.307
Ghir_A01	10778151	10778670	0.202444	0.098507
Ghir_A01	107782206	107782421	0.0404652	0.0994039
Ghir_A01	107782465	107783541	0.245422	0.376366
Ghir_A01	107783914	107784114	0.0552638	0.0874477
Ghir_A01	10779093	10779371	0.118859	0.134693
Ghir_A01	107792511	107792727	0.122475	0.116037
Ghir_A01	107793244	107793993	0.777365	0.629784
Ghir_A01	10779432	10779658	0.0985798	0.0870819
Ghir_A01	107797654	107798299	0.367624	0.547101
Ghir_A01	107799006	107799692	0.896513	0.737957
Ghir_A01	107803120	107803806	0.781986	1.04157
Ghir_A01	107829752	107830695	0.31936	0.508362
Ghir_A01	107842024	107843212	0.269809	0.468473
Ghir_A01	107843331	107843690	0.060376	0.142732
Ghir_A01	107850926	107851795	4.0605	4.59562
Ghir_A01	107853642	107853885	0.585942	0.672627
Ghir_A01	107856693	107857490	2.69246	2.70988
Ghir_A01	107859319	107860018	2.29533	2.76317
Ghir_A01	107862598	107862953	0.228638	0.255771
Ghir_A01	107865095	107865980	0.721943	0.647893
Ghir_A01	107866179	107866386	0.0668489	0.0347914
Ghir_A01	10788121	10790083	3.90706	3.21863
Ghir_A01	107887551	107888763	1.25107	1.23217
Ghir_A01	107891039	107891798	1.25137	1.17913
Ghir_A01	107892394	107892932	0.817758	0.901774
Ghir_A01	107896146	107896552	0.257031	0.261716
Ghir_A01	107897049	107898587	0.774221	1.29156
Ghir_A01	107907077	107907880	0.869896	0.916195
Ghir_A01	10791009	10791920	1.14742	1.03402
Ghir_A01	107912511	107914596	1.58008	1.96801
Ghir_A01	107915027	107915617	0.4841	0.530202
Ghir_A01	10791983	10792192	0.342596	0.190127
Ghir_A01	10792329	10792641	0.469055	0.224001
Ghir_A01	107923989	107925500	8.19785	7.84442
Ghir_A01	107927766	107928828	4.39039	5.02806
Ghir_A01	107930054	107930347	0.128831	0.245742
Ghir_A01	107937599	107939231	0.305364	0.635621
Ghir_A01	107944976	107945721	0.396386	0.353814
Ghir_A01	107973602	107974476	0.622494	0.66092
Ghir_A01	107975343	107975818	0.0238297	0.297191
Ghir_A01	107976150	107976739	0.774237	0.634494
Ghir_A01	107981725	107983525	2.17784	1.7738
Ghir_A01	107995228	107997310	5.69388	6.45041
Ghir_A01	108008718	108009695	2.31679	3.2297
Ghir_A01	108016071	108017175	0.840642	0.921223
Ghir_A01	108019166	108019874	1.85645	1.67139
Ghir_A01	108021900	108022102	0.119391	0.135962
Ghir_A01	108022202	108022451	0.18647	0.199491
Ghir_A01	108027513	108027980	0.134481	0.162131
Ghir_A01	108033562	108034738	1.48069	2.28061
Ghir_A01	108038071	108039392	1.69208	2.18875
Ghir_A01	108056113	108056410	0.156255	0.211916
Ghir_A01	108058856	108059843	0.562959	0.696882
Ghir_A01	108060215	108060482	0.213858	0.272172
Ghir_A01	108060547	108060787	0.131528	0.156656
Ghir_A01	108064244	108064537	0.102549	0.200785
Ghir_A01	108064651	108064940	0.0904037	0.168521
Ghir_A01	108064997	108065207	0.0885787	0.0970984
Ghir_A01	108082152	108082785	0.127251	0.328744
Ghir_A01	108083185	108083460	0.0488007	0.0774684
Ghir_A01	108165341	108165645	0.06303	0.0769445
Ghir_A01	108165850	108166129	0.0456654	0.0798306
Ghir_A01	108170317	108170586	0.133272	0.161271
Ghir_A01	108171140	108172058	1.42958	1.54293
Ghir_A01	10821255	10821996	2.11969	1.32556
Ghir_A01	10822298	10825435	3.92664	2.58752
Ghir_A01	108241542	108241833	0.0268969	0.0798568
Ghir_A01	108247053	108247274	0.103958	0.132601
Ghir_A01	108248573	108248898	0.0874497	0.174112
Ghir_A01	108256478	108257066	0.16701	0.164299
Ghir_A01	108260362	108261011	0.392525	0.560386
Ghir_A01	108262481	108263072	0.229029	0.576083
Ghir_A01	108264860	108265496	0.291833	0.819739
Ghir_A01	108286211	108286861	0.379592	0.503124
Ghir_A01	108287339	108287539	0.0514744	0.0832876
Ghir_A01	108287593	108287793	0.0344434	0.0655697
Ghir_A01	108288775	108289397	0.158593	0.248517
Ghir_A01	108321041	108321443	0.16696	0.483892
Ghir_A01	108321509	108322551	0.651276	0.855268
Ghir_A01	108324021	108324579	0.462243	0.435799
Ghir_A01	108325583	108326273	0.646869	1.0482
Ghir_A01	108326997	108327293	0.107545	0.152033
Ghir_A01	108339717	108341083	2.93387	2.95381
Ghir_A01	108343604	108343806	0.141523	0.130571
Ghir_A01	108344524	108345284	1.16258	1.05321
Ghir_A01	10834566	10835068	0.519136	0.523689
Ghir_A01	108352934	108353609	0.401668	0.542492
Ghir_A01	108356693	108357609	0.625124	0.509006
Ghir_A01	108363059	108364601	1.43151	1.306
Ghir_A01	10836629	10836852	0.17563	0.170072
Ghir_A01	10836928	10838134	1.35389	0.979262
Ghir_A01	108372565	108373410	0.484837	1.19047
Ghir_A01	108374733	108375261	0.138832	0.31358
Ghir_A01	108397440	108398359	0.7676	0.779894
Ghir_A01	108409065	108409972	3.30785	2.50382
Ghir_A01	108417229	108418062	2.31086	2.3807
Ghir_A01	108424086	108425183	1.06486	1.48889
Ghir_A01	108428882	108429490	2.21973	1.84094
Ghir_A01	108429605	108430539	2.64765	1.98851
Ghir_A01	108436191	108436650	0.321359	0.520088
Ghir_A01	10843743	10844634	0.666599	0.730527
Ghir_A01	108437462	108438661	1.44032	1.23808
Ghir_A01	108441489	108442299	0.798525	0.79101
Ghir_A01	108443221	108444339	0.508287	0.60918
Ghir_A01	10844740	10845144	0.280255	0.310921
Ghir_A01	108465225	108465963	1.37224	1.35104
Ghir_A01	108466509	108466764	0.155224	0.175512
Ghir_A01	108469849	108470108	0.378053	0.347873
Ghir_A01	108471301	108471908	1.24708	1.40577
Ghir_A01	108472618	108472904	0.216961	0.138598
Ghir_A01	108475268	108475510	0.138922	0.131464
Ghir_A01	108475725	108476368	0.732976	0.68713
Ghir_A01	108479562	108480163	0.579414	0.787072
Ghir_A01	108484712	108484980	0.282479	0.381432
Ghir_A01	108487171	108488657	2.3791	2.46787
Ghir_A01	10849297	10850101	2.23928	1.06212
Ghir_A01	108503045	108503828	0.28022	0.531707
Ghir_A01	108504927	108505984	0.438889	0.528985
Ghir_A01	10852168	10852548	0.407206	0.237929
Ghir_A01	108549540	108551183	5.47917	4.62241
Ghir_A01	10857042	10857828	0.881723	0.614735
Ghir_A01	108575823	108576661	1.05248	0.943047
Ghir_A01	108576957	108577779	0.879225	1.34923
Ghir_A01	108577847	108578498	0.945703	0.927282
Ghir_A01	108580545	108581104	0.673135	0.906431
Ghir_A01	10858095	10858912	1.39958	0.868023
Ghir_A01	108582982	108583720	1.03318	0.897674
Ghir_A01	108583814	108584965	1.0115	1.0492
Ghir_A01	10859171	10859898	0.415261	0.508811
Ghir_A01	108597704	108598594	0.154878	0.26893
Ghir_A01	108603693	108604210	0.296349	0.178279
Ghir_A01	108606914	108607137	0.08497	0.0319902
Ghir_A01	108607790	108609065	0.548834	0.668899
Ghir_A01	108617349	108617577	0.0868285	0.092284
Ghir_A01	108617643	108617887	0.0785349	0.0942311
Ghir_A01	108618665	108619386	0.428871	0.510514
Ghir_A01	10862962	10864952	0.857503	1.96266
Ghir_A01	108647755	108648815	0.546626	1.27117
Ghir_A01	108648901	108649211	0.049488	0.229835
Ghir_A01	108657417	108657619	0.0502121	0.108411
Ghir_A01	108658324	108658851	0.407613	0.401181
Ghir_A01	108659206	108660091	0.783282	0.436187
Ghir_A01	108661155	108661874	1.21078	1.38927
Ghir_A01	108665608	108665813	0.0833331	0.0976307
Ghir_A01	108666013	108666247	0.00498245	0.00967227
Ghir_A01	108667604	108668228	0.126989	0.274679
Ghir_A01	108677576	108678566	1.09031	1.05204
Ghir_A01	108679090	108679824	1.06269	0.906519
Ghir_A01	108680290	108680939	1.52616	0.912186
Ghir_A01	108681012	108681697	1.03692	0.77375
Ghir_A01	10868446	10868730	0.0939832	0.0653687
Ghir_A01	10868930	10869130	0.098282	0.0768054
Ghir_A01	10870031	10870300	0.0620897	0.0864788
Ghir_A01	10871458	10871742	0.0477349	0.0621938
Ghir_A01	10871834	10872038	0.034626	0.0851923
Ghir_A01	108745333	108746182	0.179694	0.245902
Ghir_A01	108746660	108747330	0.197868	0.275252
Ghir_A01	108804174	108804511	0.076873	0.0875033
Ghir_A01	108805053	108805907	0.370455	0.338995
Ghir_A01	108810119	108811497	1.45781	1.37727
Ghir_A01	108851885	108852683	0.53895	0.473758
Ghir_A01	108852723	108853147	0.21398	0.267618
Ghir_A01	108856639	108857569	1.70631	1.67032
Ghir_A01	108857624	108858227	0.912085	0.506041
Ghir_A01	108859219	108860050	1.26405	2.08836
Ghir_A01	108864939	108866013	2.77122	2.80753
Ghir_A01	108866713	108867744	4.77506	3.04542
Ghir_A01	108871654	108871900	0.717444	0.556836
Ghir_A01	108875375	108876157	0.560692	0.366736
Ghir_A01	108880345	108881414	0.511142	0.463832
Ghir_A01	108911097	108911619	0.227368	0.328397
Ghir_A01	108912617	108913450	1.82282	1.26819
Ghir_A01	108917288	108918233	2.02911	1.71018
Ghir_A01	108918295	108918500	0.477968	0.36081
Ghir_A01	108918755	108919348	0.540758	0.620568
Ghir_A01	108934786	108935025	0.0756545	0.113947
Ghir_A01	108935125	108936308	0.889201	1.0188
Ghir_A01	108937335	108937900	0.450873	0.380005
Ghir_A01	108947273	108948631	0.938608	0.89997
Ghir_A01	108949694	108950121	0.309379	0.349088
Ghir_A01	108952475	108953065	0.564123	0.783046
Ghir_A01	108953301	108953852	0.443427	0.282463
Ghir_A01	109031441	109032001	0.228901	0.346103
Ghir_A01	109032338	109033082	0.701401	0.603059
Ghir_A01	109034067	109034465	0.641668	0.44722
Ghir_A01	109037907	109038640	1.06116	0.937008
Ghir_A01	109038974	109039414	0.437583	0.482216
Ghir_A01	109040562	109041433	2.33789	2.04285
Ghir_A01	109072120	109072735	1.59917	1.73149
Ghir_A01	109073353	109074420	3.26106	2.14316
Ghir_A01	109074539	109074792	0.332503	0.282838
Ghir_A01	109077538	109078115	1.54204	0.912487
Ghir_A01	109081322	109082891	5.40277	4.65173
Ghir_A01	109088091	109089026	2.70731	2.53985
Ghir_A01	109094105	109094888	0.406914	0.570456
Ghir_A01	109094934	109095718	0.536941	0.460237
Ghir_A01	109124296	109126518	1.6047	2.21926
Ghir_A01	109133660	109134686	0.486594	0.703989
Ghir_A01	109138330	109138903	0.247414	0.661285
Ghir_A01	109139948	109140233	0.329151	0.657094
Ghir_A01	109142675	109143851	1.04833	3.21075
Ghir_A01	109144692	109145670	0.383833	0.964135
Ghir_A01	109167041	109168089	0.30265	0.354579
Ghir_A01	10916800	10918532	6.60132	6.52819
Ghir_A01	109168803	109169586	0.420851	0.555123
Ghir_A01	109218578	109218991	0.202181	0.590609
Ghir_A01	109219061	109219333	0.127274	0.448003
Ghir_A01	109219795	109221493	7.35419	12.5311
Ghir_A01	10922283	10923020	0.435713	0.615072
Ghir_A01	109235618	109235823	0.0211505	0.0205039
Ghir_A01	109235956	109236178	0.0119091	0.0186605
Ghir_A01	109240666	109241659	0.35077	0.921119
Ghir_A01	109241922	109242202	0.054062	0.0990475
Ghir_A01	109242252	109242890	0.255099	0.707446
Ghir_A01	109243531	109244455	0.61841	1.28789
Ghir_A01	109267068	109269440	3.53744	7.07832
Ghir_A01	109279656	109280434	0.333177	0.858468
Ghir_A01	10928020	10928725	1.01623	1.1217
Ghir_A01	109280588	109281629	0.263365	0.632
Ghir_A01	109286368	109287423	0.470764	0.543178
Ghir_A01	109298501	109300675	1.339	1.75247
Ghir_A01	10931854	10932135	0.620619	0.369008
Ghir_A01	10932211	10933090	2.0789	1.31771
Ghir_A01	109328870	109329657	0.927758	1.467
Ghir_A01	109330463	109331634	0.316299	0.721521
Ghir_A01	10933656	10934404	1.46161	0.644443
Ghir_A01	109373943	109374856	0.576719	0.69294
Ghir_A01	10937394	10937864	0.665602	0.4055
Ghir_A01	109377668	109378033	0.237641	0.322561
Ghir_A01	109380011	109380740	0.586503	0.709669
Ghir_A01	109384101	109384423	0.118177	0.186858
Ghir_A01	10939149	10940088	1.65825	0.704504
Ghir_A01	109406310	109406510	0.0248764	0.0299748
Ghir_A01	109406706	109407012	0.058634	0.0477159
Ghir_A01	109411236	109412114	0.428408	0.515117
Ghir_A01	109432024	109433760	0.611744	0.655592
Ghir_A01	1094509	1095247	0.118377	0.308858
Ghir_A01	109466088	109466967	1.26171	1.6012
Ghir_A01	109476264	109476937	1.30993	0.935391
Ghir_A01	109479144	109479836	3.06187	1.96858
Ghir_A01	109479902	109481332	3.41944	3.81397
Ghir_A01	109507856	109508517	0.593594	0.849754
Ghir_A01	109512992	109513249	0.0397552	0.0842858
Ghir_A01	109517979	109518204	0.0973709	0.115189
Ghir_A01	109518248	109518955	0.401456	0.423195
Ghir_A01	109519478	109520461	0.974872	0.567897
Ghir_A01	109555487	109556651	1.5388	2.03231
Ghir_A01	109575117	109576397	1.54213	2.19354
Ghir_A01	109577359	109577573	0.172853	0.12923
Ghir_A01	109577881	109578976	1.51099	1.14306
Ghir_A01	109581276	109581942	1.06118	0.868113
Ghir_A01	109588684	109590085	0.535176	0.709825
Ghir_A01	109590146	109590352	0.0651546	0.0571512
Ghir_A01	109600053	109601046	0.467334	0.404512
Ghir_A01	109602875	109603844	0.698494	0.578625
Ghir_A01	109608215	109608812	0.335627	0.326094
Ghir_A01	109611374	109612208	0.841304	0.789387
Ghir_A01	109620766	109622019	2.00155	2.21614
Ghir_A01	109623596	109623949	0.298547	0.214462
Ghir_A01	109630532	109631460	0.508565	0.389799
Ghir_A01	109648044	109649435	2.37031	2.51005
Ghir_A01	109649480	109649767	0.298452	0.26953
Ghir_A01	109650045	109650336	0.281969	0.215268
Ghir_A01	10965490	10967341	7.27225	8.37365
Ghir_A01	109657074	109657480	0.163018	0.132527
Ghir_A01	109658174	109658902	0.789388	0.598585
Ghir_A01	1097047	1097619	0.0638315	0.182125
Ghir_A01	109735466	109736585	0.326982	0.446571
Ghir_A01	109738362	109739167	0.804676	0.442195
Ghir_A01	109758843	109759435	0.494044	0.403863
Ghir_A01	109759648	109761070	1.1578	1.0228
Ghir_A01	109762852	109763520	0.303432	0.447238
Ghir_A01	109769601	109770691	3.69641	4.38026
Ghir_A01	109771382	109773420	3.17477	3.29929
Ghir_A01	109815952	109817019	1.42666	1.40939
Ghir_A01	109830295	109831279	0.513048	0.536935
Ghir_A01	109834131	109834341	0.105371	0.0713515
Ghir_A01	109851802	109853179	1.21033	1.73504
Ghir_A01	109858251	109859197	0.183121	0.285656
Ghir_A01	109862192	109862950	0.977533	0.907144
Ghir_A01	109865818	109867552	0.685299	0.990707
Ghir_A01	109879984	109882184	1.16747	1.28736
Ghir_A01	109892920	109893967	1.67878	2.0527
Ghir_A01	109896325	109896668	0.0858089	0.0758893
Ghir_A01	10995465	10996293	0.122008	0.592639
Ghir_A01	109973286	109974190	2.1163	2.82444
Ghir_A01	109984225	109984985	0.573162	0.601771
Ghir_A01	109989707	109990411	0.447049	0.435337
Ghir_A01	109991028	109991617	0.476828	0.573672
Ghir_A01	109994710	109995171	0.277306	0.347584
Ghir_A01	109995601	109995872	0.245592	0.323424
Ghir_A01	109995915	109996204	0.351196	0.496162
Ghir_A01	109996681	109996931	0.413385	0.431763
Ghir_A01	109997010	109997255	0.454578	0.414085
Ghir_A01	110017983	110018699	1.2939	1.5502
Ghir_A01	110019357	110019583	0.0584855	0.0531169
Ghir_A01	110022605	110022838	0.119084	0.0559816
Ghir_A01	110035536	110035752	0.0818797	0.132791
Ghir_A01	110036173	110036950	0.841999	0.664001
Ghir_A01	110037018	110038248	3.20294	2.60825
Ghir_A01	110061131	110062291	1.28148	0.833222
Ghir_A01	110062359	110062675	0.14266	0.0987106
Ghir_A01	110063468	110064263	1.0626	0.98154
Ghir_A01	110064355	110064555	0.127526	0.116338
Ghir_A01	110070258	110071843	5.58171	5.59622
Ghir_A01	110083396	110084180	0.399224	0.478947
Ghir_A01	110084878	110085394	0.261999	0.214785
Ghir_A01	110089280	110090413	0.604947	0.743594
Ghir_A01	110099516	110099731	0.304868	0.123363
Ghir_A01	110099811	110100066	0.35045	0.140053
Ghir_A01	110100311	110101540	1.69004	0.787474
Ghir_A01	110101727	110102911	0.805774	0.807858
Ghir_A01	110132200	110132851	0.495207	0.472171
Ghir_A01	110135793	110136622	0.655105	0.761312
Ghir_A01	110168922	110170247	2.18208	2.99615
Ghir_A01	110174907	110175147	0.0937432	0.0960366
Ghir_A01	110176435	110176961	0.330484	0.433459
Ghir_A01	110178166	110178795	0.617772	0.608609
Ghir_A01	110179094	110179317	0.123544	0.155267
Ghir_A01	110181261	110182017	1.433	2.17308
Ghir_A01	110184998	110185537	0.25946	0.560292
Ghir_A01	110256697	110257124	0.0999771	0.151453
Ghir_A01	110274312	110274763	0.0784261	0.108778
Ghir_A01	110282243	110282475	0.017897	0.0186275
Ghir_A01	110282682	110282949	0.0623497	0.108096
Ghir_A01	110324939	110325139	0.0951517	0.0357194
Ghir_A01	110327721	110328231	0.314652	0.459791
Ghir_A01	110329701	110331402	3.44958	3.64563
Ghir_A01	110341907	110342674	1.13613	0.731335
Ghir_A01	110342939	110343476	0.209487	0.0847662
Ghir_A01	11037378	11037913	0.0894069	0.188468
Ghir_A01	110388548	110389225	0.231843	0.379861
Ghir_A01	110391571	110392526	0.703892	0.838933
Ghir_A01	110393266	110393923	0.613091	0.527656
Ghir_A01	110422367	110423025	0.651465	0.478327
Ghir_A01	110426299	110426977	1.93743	1.688
Ghir_A01	110427063	110427792	3.82923	3.37706
Ghir_A01	110432565	110433432	1.18742	1.37544
Ghir_A01	110434027	110434371	0.206815	0.380278
Ghir_A01	110436806	110437266	0.420602	0.256822
Ghir_A01	110439033	110439772	0.352595	0.528464
Ghir_A01	110443754	110444312	0.335354	0.290673
Ghir_A01	110444876	110445301	0.144889	0.217665
Ghir_A01	110445461	110445729	0.082548	0.0855468
Ghir_A01	110450279	110451396	1.51672	1.23688
Ghir_A01	110453305	110453529	0.296848	0.257346
Ghir_A01	110456979	110458406	2.31685	1.48541
Ghir_A01	110458785	110459412	0.63044	0.542044
Ghir_A01	110461595	110462090	0.338352	0.411114
Ghir_A01	110462760	110463455	0.356116	0.220358
Ghir_A01	110494045	110494253	0.056482	0.0956544
Ghir_A01	110494490	110495150	0.254098	0.363709
Ghir_A01	110499840	110500606	0.624589	0.594353
Ghir_A01	110503405	110503651	0.020076	0.0282345
Ghir_A01	110503764	110504002	0.079952	0.0352424
Ghir_A01	110512465	110513454	1.45473	1.53977
Ghir_A01	110513955	110514187	0.0816935	0.0867295
Ghir_A01	110519075	110519585	0.153581	0.0658442
Ghir_A01	11052214	11053257	0.315474	0.598682
Ghir_A01	110527211	110527744	0.267795	0.433934
Ghir_A01	110531926	110532173	0.154229	0.178799
Ghir_A01	110533513	110533718	0.703889	0.509771
Ghir_A01	110535287	110535913	1.23219	0.948021
Ghir_A01	110537045	110538664	6.71216	5.07768
Ghir_A01	11054121	11054706	0.0728179	0.230836
Ghir_A01	110555677	110555879	0.0507187	0.0523969
Ghir_A01	110555938	110556222	0.104364	0.108792
Ghir_A01	110564236	110565066	4.46998	3.32974
Ghir_A01	110565160	110565820	1.02991	1.19187
Ghir_A01	110566397	110566969	0.496401	0.376263
Ghir_A01	110571784	110572471	0.880213	0.678183
Ghir_A01	110576224	110577856	4.21732	3.58524
Ghir_A01	11060883	11062410	0.947622	1.93954
Ghir_A01	110611469	110612887	5.40164	4.98546
Ghir_A01	110613561	110614186	1.01233	0.995993
Ghir_A01	110615099	110615685	1.24859	1.36352
Ghir_A01	110619368	110619957	0.708745	0.406273
Ghir_A01	110620506	110621195	1.14355	0.690182
Ghir_A01	110621612	110622295	1.62001	1.44301
Ghir_A01	11062528	11062834	0.200851	0.217325
Ghir_A01	110626717	110627073	0.153951	0.119741
Ghir_A01	110637375	110637575	0.0426187	0.0766788
Ghir_A01	110638453	110638672	0.161852	0.162148
Ghir_A01	110638765	110639722	0.890379	0.75213
Ghir_A01	110645038	110645255	0.118355	0.11055
Ghir_A01	110645699	110646068	0.363904	0.385217
Ghir_A01	110646889	110647663	0.66406	0.981264
Ghir_A01	110648874	110649430	0.494885	0.247641
Ghir_A01	110656810	110657989	1.09012	1.40459
Ghir_A01	110658402	110659022	0.607031	0.531527
Ghir_A01	110670106	110671219	2.01826	1.5179
Ghir_A01	11067456	11069129	1.14505	1.86989
Ghir_A01	110677060	110678285	2.26392	2.44007
Ghir_A01	110678353	110678568	0.165567	0.115675
Ghir_A01	110682785	110684042	0.776039	0.782224
Ghir_A01	110684740	110685407	0.53314	0.495422
Ghir_A01	110687	111274	1.54467	1.21211
Ghir_A01	110689967	110690767	0.448686	0.566568
Ghir_A01	110691448	110691657	0.0736266	0.0769332
Ghir_A01	11072606	11073921	0.937418	1.9885
Ghir_A01	11074518	11074941	0.290147	0.361808
Ghir_A01	110749606	110750252	0.916433	0.934035
Ghir_A01	110750551	110751106	0.57355	0.736881
Ghir_A01	110752644	110753472	1.49269	0.952904
Ghir_A01	110754535	110755592	1.8594	2.12758
Ghir_A01	110761029	110761251	0.0923349	0.0977401
Ghir_A01	110761350	110761615	0.0648544	0.197533
Ghir_A01	110781886	110782091	0.0854332	0.0397128
Ghir_A01	11078966	11080874	1.21762	2.063
Ghir_A01	110791519	110791854	0.454116	0.458974
Ghir_A01	110792544	110794395	3.05839	2.84985
Ghir_A01	110794580	110795682	1.55172	1.51026
Ghir_A01	110797666	110798291	1.69643	1.63046
Ghir_A01	110799109	110799695	0.58503	0.353446
Ghir_A01	110805745	110807464	1.01143	1.3745
Ghir_A01	110807527	110808318	0.952069	1.02017
Ghir_A01	110811102	110811706	1.66716	1.77822
Ghir_A01	110813013	110813221	0.153363	0.185915
Ghir_A01	110816139	110816745	0.416819	0.400171
Ghir_A01	110816836	110818145	0.787599	1.1964
Ghir_A01	110818841	110819067	0.165676	0.143734
Ghir_A01	11082290	11082502	0.089287	0.169809
Ghir_A01	110824566	110825712	0.919703	0.901788
Ghir_A01	110827906	110828562	0.289208	0.420612
Ghir_A01	110838490	110839978	0.916258	1.01768
Ghir_A01	11084067	11084712	0.41303	0.979678
Ghir_A01	110846285	110848314	1.35507	1.12081
Ghir_A01	110873251	110874087	1.2558	1.12197
Ghir_A01	110874304	110874867	0.336525	0.182349
Ghir_A01	110875112	110875600	0.110083	0.202027
Ghir_A01	110880768	110881957	1.66937	0.981279
Ghir_A01	110882298	110883086	1.52621	1.48123
Ghir_A01	11088483	11089788	0.351243	0.591895
Ghir_A01	110902402	110903327	1.77359	1.18851
Ghir_A01	110903849	110904057	0.237543	0.0731276
Ghir_A01	110904105	110904454	0.233817	0.105022
Ghir_A01	110907511	110908169	0.428061	0.454413
Ghir_A01	110909640	110909966	0.0903224	0.100137
Ghir_A01	110910365	110911139	0.279467	0.170883
Ghir_A01	1109720	1109994	0.0354813	0.0808307
Ghir_A01	110993331	110993790	0.095497	0.146783
Ghir_A01	110993850	110994702	0.645429	0.65754
Ghir_A01	111052863	111053595	1.30129	1.4137
Ghir_A01	111054363	111054894	0.486013	0.399607
Ghir_A01	111055266	111055516	0.125682	0.208155
Ghir_A01	111055599	111055887	0.275834	0.472779
Ghir_A01	111059992	111060727	1.12559	0.834397
Ghir_A01	111066511	111068493	3.73307	4.31496
Ghir_A01	111093341	111094228	0.317276	0.208843
Ghir_A01	111094417	111095291	0.317055	0.162664
Ghir_A01	111120607	111121457	1.43435	0.767468
Ghir_A01	111121684	111122664	1.83843	1.16391
Ghir_A01	111123442	111124730	2.16876	2.37323
Ghir_A01	111126815	111127485	1.17322	1.1943
Ghir_A01	111128773	111129413	0.446415	0.317123
Ghir_A01	111142673	111143288	0.646645	0.675837
Ghir_A01	111145272	111146690	1.75264	2.12834
Ghir_A01	111148327	111149056	0.772973	0.980382
Ghir_A01	111151268	111152132	0.570147	0.572336
Ghir_A01	111211841	111212345	0.112096	0.17017
Ghir_A01	111213554	111214617	0.444202	0.55744
Ghir_A01	111237117	111238183	0.282588	0.278957
Ghir_A01	111241132	111241338	0.0647825	0.038588
Ghir_A01	111248199	111248870	0.598444	0.546221
Ghir_A01	111251397	111252229	1.90635	1.44433
Ghir_A01	111256656	111257759	4.40056	5.07823
Ghir_A01	111269419	111271233	1.28947	1.14512
Ghir_A01	111282759	111284574	1.93016	1.91002
Ghir_A01	111288413	111288704	0.170545	0.26022
Ghir_A01	111289171	111289371	0.0645644	0.0871056
Ghir_A01	111291075	111291321	0.19551	0.277568
Ghir_A01	111294254	111294624	0.275011	0.196221
Ghir_A01	111294809	111296281	0.802671	0.783518
Ghir_A01	111318443	111319024	0.645595	0.461117
Ghir_A01	111321236	111322283	2.17411	1.21494
Ghir_A01	111325069	111325640	0.623755	0.574634
Ghir_A01	111332316	111333191	1.77713	1.68974
Ghir_A01	111337347	111338035	2.93752	2.49423
Ghir_A01	111338199	111338887	1.92847	1.79302
Ghir_A01	111338944	111339615	1.14128	1.03965
Ghir_A01	111360485	111361699	0.912485	0.976347
Ghir_A01	111364336	111365001	1.29511	0.906327
Ghir_A01	111367206	111368280	0.527513	0.67221
Ghir_A01	111376510	111376712	0.0907384	0.0987567
Ghir_A01	111382854	111383526	0.154223	0.260425
Ghir_A01	111386927	111387251	0.17114	0.0884345
Ghir_A01	111393848	111394604	0.538742	1.04394
Ghir_A01	111395567	111396172	0.705067	0.831627
Ghir_A01	111396704	111397550	4.26128	3.87944
Ghir_A01	111400146	111400383	0.421993	0.449238
Ghir_A01	111403352	111403926	0.282228	0.565648
Ghir_A01	111404039	111404738	0.423888	0.684507
Ghir_A01	111405096	111405315	0.390359	0.370975
Ghir_A01	111405361	111405561	0.338371	0.262191
Ghir_A01	111405711	111405911	0.196459	0.203467
Ghir_A01	111407443	111407900	0.22194	0.390403
Ghir_A01	111410626	111411346	0.49387	0.23224
Ghir_A01	111416111	111416933	3.02093	2.89971
Ghir_A01	111417040	111417994	1.95584	2.00104
Ghir_A01	111440808	111441588	0.0308298	0.713102
Ghir_A01	111452058	111453035	0.27586	0.385201
Ghir_A01	111455934	111456424	0.110702	0.228127
Ghir_A01	111457861	111458061	0.0284359	0.0365345
Ghir_A01	111458374	111458959	0.088761	0.187902
Ghir_A01	111478746	111479543	0.980061	1.14347
Ghir_A01	111480996	111481597	0.277761	0.514818
Ghir_A01	111484664	111485257	0.64361	0.54496
Ghir_A01	111509049	111509531	0.315424	0.375725
Ghir_A01	111510168	111511438	2.37818	2.57827
Ghir_A01	111513842	111514696	2.33095	2.41237
Ghir_A01	111520061	111520821	0.925044	0.751112
Ghir_A01	111521386	111521614	0.0387034	0.0820772
Ghir_A01	111525306	111525691	0.257477	0.173795
Ghir_A01	111526400	111526675	0.390355	0.427004
Ghir_A01	111526724	111527590	0.683308	0.774099
Ghir_A01	111539656	111539908	0.0764079	0.0856955
Ghir_A01	111548506	111549487	0.459399	0.623375
Ghir_A01	111557617	111558366	1.62602	1.67295
Ghir_A01	111571564	111571838	0.059507	0.121512
Ghir_A01	111572808	111573068	0.134001	0.183177
Ghir_A01	111576335	111578053	3.7892	3.71124
Ghir_A01	111641337	111642996	4.92677	5.19562
Ghir_A01	111654226	111655766	3.81282	3.60415
Ghir_A01	111699572	111700358	0.228297	0.283575
Ghir_A01	111701043	111701854	0.262211	0.488952
Ghir_A01	111702547	111702757	0.0488217	0.0261608
Ghir_A01	111702832	111703121	0.139915	0.100138
Ghir_A01	111716582	111717578	0.293789	0.230645
Ghir_A01	111730790	111731510	1.66487	1.28057
Ghir_A01	111731823	111732268	0.610848	0.364113
Ghir_A01	111733315	111734340	1.39964	1.68783
Ghir_A01	111739640	111740598	3.2399	2.84912
Ghir_A01	111742257	111742480	0.332195	0.24469
Ghir_A01	111743034	111744329	2.71967	2.86447
Ghir_A01	111751287	111751851	0.220001	0.236929
Ghir_A01	111753101	111753550	0.243787	0.290482
Ghir_A01	111756083	111756380	0.313228	0.199668
Ghir_A01	111756820	111757733	1.41533	0.898979
Ghir_A01	111761252	111761710	0.444524	0.344022
Ghir_A01	111762484	111762708	0.379656	0.179743
Ghir_A01	111762771	111763051	0.49307	0.235916
Ghir_A01	111763195	111764034	0.663326	0.647143
Ghir_A01	111764101	111764820	0.829435	0.488218
Ghir_A01	111769460	111769660	0.0362018	0.061586
Ghir_A01	111794192	111794512	0.276091	0.384449
Ghir_A01	111794555	111794767	0.180913	0.209332
Ghir_A01	111796006	111796208	0.0653826	0.024582
Ghir_A01	111796266	111796943	1.10748	1.44866
Ghir_A01	111797609	111799347	1.27067	1.76725
Ghir_A01	111801084	111801284	0.316632	0.21424
Ghir_A01	111802873	111803522	1.58692	2.0347
Ghir_A01	111805483	111806116	0.936544	0.668263
Ghir_A01	111807802	111808420	0.803798	0.899448
Ghir_A01	111811212	111811470	0.220197	0.219774
Ghir_A01	111812987	111813597	1.45558	1.22923
Ghir_A01	111817424	111818147	2.12121	2.27137
Ghir_A01	111819577	111820354	0.572085	0.48624
Ghir_A01	111855462	111855662	0.0172735	0.0109073
Ghir_A01	111909540	111910119	0.117118	0.256701
Ghir_A01	111913218	111913842	0.28664	0.247947
Ghir_A01	111915003	111915297	0.0542185	0.134749
Ghir_A01	111916883	111917533	0.324911	0.209216
Ghir_A01	111921979	111922557	0.368361	0.4456
Ghir_A01	111923762	111924321	0.366597	0.306775
Ghir_A01	111924591	111925298	1.07456	0.746541
Ghir_A01	111946115	111946712	0.262188	0.0335625
Ghir_A01	111950128	111950358	0.0686209	0.077037
Ghir_A01	111952083	111953605	1.73697	1.84046
Ghir_A01	111959910	111960745	0.54787	0.389911
Ghir_A01	111965222	111966022	2.34658	1.95443
Ghir_A01	111987	112677	2.8967	2.49401
Ghir_A01	111993567	111994926	1.5008	0.859483
Ghir_A01	111995139	111995396	0.109472	0.103789
Ghir_A01	111995510	111995720	0.0792527	0.0492519
Ghir_A01	112004587	112005350	0.202673	0.231093
Ghir_A01	112019762	112021246	2.12471	2.35683
Ghir_A01	112022350	112022585	0.161197	0.138251
Ghir_A01	112026105	112026706	0.530272	0.578122
Ghir_A01	112027139	112028253	1.19324	0.811216
Ghir_A01	112032441	112033761	0.561684	0.816236
Ghir_A01	112054408	112055052	0.143004	0.22576
Ghir_A01	112058051	112058569	0.0942703	0.214262
Ghir_A01	112059576	112060294	2.89562	2.60489
Ghir_A01	112064030	112064886	2.0972	1.81682
Ghir_A01	112067364	112067770	0.270916	0.613952
Ghir_A01	112067816	112068078	0.0738984	0.358763
Ghir_A01	112069684	112070666	0.970197	1.2241
Ghir_A01	112079595	112080748	1.53203	1.68314
Ghir_A01	112093295	112094712	6.46521	5.45457
Ghir_A01	112095668	112095899	0.505793	0.419253
Ghir_A01	112096047	112097431	4.41075	3.16485
Ghir_A01	112110586	112111859	0.373256	0.411617
Ghir_A01	112111954	112112920	0.550073	0.252061
Ghir_A01	112194716	112196200	2.18281	2.03276
Ghir_A01	112198456	112199008	0.177805	0.444625
Ghir_A01	112207690	112207924	0.101444	0.118184
Ghir_A01	112207932	112209342	1.62451	1.37374
Ghir_A01	112228605	112228864	0.0581097	0.0551505
Ghir_A01	112229394	112229627	0.0295146	0.0140752
Ghir_A01	112249803	112251369	0.541428	0.503004
Ghir_A01	112251479	112251715	0.0766287	0.0888358
Ghir_A01	112253388	112253611	0.0465055	0.0708642
Ghir_A01	112253707	112254097	0.121894	0.170677
Ghir_A01	112275845	112276438	0.0422415	1.41402
Ghir_A01	112276599	112277562	0.137017	3.889
Ghir_A01	112278749	112280473	2.7236	1.8679
Ghir_A01	112282357	112283749	1.7547	1.69958
Ghir_A01	112284586	112284794	0.236208	0.0864016
Ghir_A01	112284884	112285106	0.273861	0.0581546
Ghir_A01	112327499	112327753	0.0644814	0.0108966
Ghir_A01	112342329	112343311	0.149858	0.462541
Ghir_A01	112379937	112380551	0.278013	0.505881
Ghir_A01	112380626	112381088	0.31426	0.211533
Ghir_A01	112382375	112383586	1.10845	1.21587
Ghir_A01	112385380	112386140	0.550202	0.437002
Ghir_A01	112411403	112413089	1.6996	2.1688
Ghir_A01	112419277	112420251	1.46092	1.18066
Ghir_A01	112432644	112433269	1.27477	1.38293
Ghir_A01	112434575	112435867	3.2789	3.34759
Ghir_A01	112438792	112440392	5.25359	4.44819
Ghir_A01	112440988	112441411	0.307669	0.346703
Ghir_A01	112450238	112450919	1.1577	1.05525
Ghir_A01	112451110	112451821	0.639166	0.829379
Ghir_A01	112452372	112452591	0.140658	0.126965
Ghir_A01	112454731	112455409	1.40198	1.6357
Ghir_A01	112462248	112462484	0.033386	0.0418571
Ghir_A01	112475013	112475834	0.47822	0.490714
Ghir_A01	112476716	112477522	0.928042	0.682718
Ghir_A01	112478910	112479217	0.30393	0.227822
Ghir_A01	112480408	112480886	0.439067	0.235124
Ghir_A01	112481394	112482132	0.609667	0.583699
Ghir_A01	112492291	112493356	1.35658	1.10201
Ghir_A01	112508552	112509956	0.809104	1.01588
Ghir_A01	112517968	112518739	0.629632	0.783864
Ghir_A01	112523525	112524269	0.433059	0.695632
Ghir_A01	112529878	112530679	1.48026	1.37943
Ghir_A01	112536741	112537053	0.116014	0.169048
Ghir_A01	112537129	112537366	0.0643082	0.12886
Ghir_A01	112538420	112539400	0.710411	0.731692
Ghir_A01	112543736	112544218	0.402505	0.318318
Ghir_A01	112545775	112546616	0.838128	0.91005
Ghir_A01	112546943	112547829	0.914299	0.839223
Ghir_A01	112549777	112550153	0.292646	0.311416
Ghir_A01	112550938	112551294	0.256215	0.168849
Ghir_A01	112557744	112558353	0.184959	0.312791
Ghir_A01	112562047	112562639	0.706215	0.554612
Ghir_A01	112563097	112564923	4.8207	3.92143
Ghir_A01	112568379	112569715	4.68645	0.105665
Ghir_A01	112589016	112590505	4.94041	4.47062
Ghir_A01	112594271	112595047	0.40483	0.419666
Ghir_A01	112601988	112602755	1.51501	1.14631
Ghir_A01	112603085	112603343	0.593262	0.610725
Ghir_A01	112603405	112603660	0.459878	0.654466
Ghir_A01	112604156	112605602	1.88493	1.6547
Ghir_A01	112605714	112606288	0.582101	0.252745
Ghir_A01	112610420	112610708	0.351111	0.176093
Ghir_A01	112611243	112611950	1.17121	1.1426
Ghir_A01	112613055	112613698	0.980446	0.588398
Ghir_A01	112615353	112615870	0.271453	0.456699
Ghir_A01	112619559	112619864	0.528364	0.450766
Ghir_A01	112619932	112620140	0.48083	0.204937
Ghir_A01	112622580	112622925	0.540053	0.212594
Ghir_A01	112623119	112623380	0.2522	0.150036
Ghir_A01	112623883	112624792	1.48249	1.40915
Ghir_A01	112625377	112626524	1.32331	1.08363
Ghir_A01	112636556	112636829	0.156913	0.185101
Ghir_A01	112637779	112638308	0.456141	0.533499
Ghir_A01	112640319	112641164	1.54972	2.03883
Ghir_A01	112649339	112650351	2.46528	2.15897
Ghir_A01	112650807	112651483	0.999441	1.03133
Ghir_A01	112663934	112664161	0.0434423	0.0686593
Ghir_A01	112683902	112684230	0.166795	0.114778
Ghir_A01	112684692	112684892	0.0955795	0.0653496
Ghir_A01	112684969	112685665	0.605297	0.408334
Ghir_A01	112686357	112686961	0.176381	0.297532
Ghir_A01	112689087	112689584	0.0909871	0.182795
Ghir_A01	112691984	112692190	0.0406041	0.0640774
Ghir_A01	112692356	112692757	0.0351119	0.11642
Ghir_A01	112724795	112725381	0.266704	0.399978
Ghir_A01	112726502	112727171	0.486982	0.617694
Ghir_A01	112731641	112732209	0.342102	0.214341
Ghir_A01	112735109	112735960	0.747843	0.613029
Ghir_A01	112755367	112756397	0.65068	0.960503
Ghir_A01	112756618	112757480	0.732725	0.695682
Ghir_A01	112758129	112758374	0.184582	0.177467
Ghir_A01	112762207	112762820	0.97695	1.06584
Ghir_A01	112765117	112765905	2.25375	2.33948
Ghir_A01	112789697	112790035	0.182394	0.194851
Ghir_A01	112791134	112791886	1.11451	0.960211
Ghir_A01	112794681	112795121	0.299315	0.288477
Ghir_A01	112796273	112796694	0.322266	0.212772
Ghir_A01	112798284	112798710	0.195948	0.306461
Ghir_A01	112800355	112801126	0.457982	0.530833
Ghir_A01	112802594	112803714	1.80013	1.40592
Ghir_A01	112811089	112811325	0.153113	0.202288
Ghir_A01	112811789	112812398	0.635797	0.873076
Ghir_A01	112814879	112815400	0.417226	0.48075
Ghir_A01	112817823	112818295	0.452893	0.284744
Ghir_A01	112818574	112819178	0.649252	0.426397
Ghir_A01	112819579	112820141	0.351188	0.348138
Ghir_A01	112831310	112831538	0.039369	0.0875035
Ghir_A01	112831677	112831918	0.0800225	0.0834503
Ghir_A01	112833477	112834399	0.574711	0.778912
Ghir_A01	112835922	112836549	0.188805	0.363552
Ghir_A01	112842813	112843721	0.315069	0.448802
Ghir_A01	112846626	112847175	0.127068	0.236647
Ghir_A01	112852755	112853946	1.16315	1.10267
Ghir_A01	112880737	112881449	0.490636	0.623619
Ghir_A01	112884563	112885198	0.477776	0.303863
Ghir_A01	112885430	112886324	0.527117	0.903789
Ghir_A01	112891209	112891444	0.050341	0.108849
Ghir_A01	112904081	112904737	0.577521	0.417575
Ghir_A01	112907242	112907968	1.59086	1.54799
Ghir_A01	112911312	112911553	0.258815	0.278001
Ghir_A01	112911640	112911858	0.101949	0.0773172
Ghir_A01	112925520	112926153	0.495644	0.675236
Ghir_A01	112926586	112927894	0.914498	0.932019
Ghir_A01	112928609	112929190	0.239971	0.377608
Ghir_A01	112937893	112938479	0.125002	0.210796
Ghir_A01	112938700	112938900	0.046959	0.0733235
Ghir_A01	112939063	112939470	0.090699	0.122016
Ghir_A01	112942406	112942672	0.0462723	0.0722365
Ghir_A01	112953293	112953798	0.0569771	0.161929
Ghir_A01	112963198	112964444	0.682437	1.03555
Ghir_A01	112965630	112966785	0.569235	1.19251
Ghir_A01	112969052	112969261	0.0803742	0.143463
Ghir_A01	11296968	11297719	0.262831	0.449112
Ghir_A01	112979891	112980738	0.288068	0.340737
Ghir_A01	112982529	112983219	1.40373	1.30789
Ghir_A01	112987137	112987713	0.447848	0.3001
Ghir_A01	112988125	112988973	0.764427	0.59769
Ghir_A01	11300917	11302267	0.837068	1.68074
Ghir_A01	113015627	113016287	0.236319	0.28288
Ghir_A01	11302436	11302763	0.186028	0.17246
Ghir_A01	113027751	113028460	0.460465	0.424929
Ghir_A01	11302814	11303292	0.184999	0.270257
Ghir_A01	113041532	113042505	0.479771	0.50582
Ghir_A01	113046910	113047609	0.359699	0.388113
Ghir_A01	113047680	113048453	0.709434	0.629047
Ghir_A01	113052032	113052973	3.10295	3.2803
Ghir_A01	113056272	113056509	0.160358	0.253785
Ghir_A01	113058038	113058656	0.616792	0.46177
Ghir_A01	113062277	113063180	0.829886	0.873089
Ghir_A01	113063937	113064217	0.192063	0.113981
Ghir_A01	113064859	113065084	0.299604	0.330626
Ghir_A01	113065140	113065432	0.448409	0.480383
Ghir_A01	113065868	113066169	0.294603	0.396163
Ghir_A01	113069375	113070047	0.759463	1.28693
Ghir_A01	113073042	113073259	0.0838334	0.172864
Ghir_A01	113074956	113075172	0.147356	0.171421
Ghir_A01	113075274	113075503	0.23009	0.184278
Ghir_A01	113077267	113078021	1.23107	0.668739
Ghir_A01	113082606	113083340	1.52804	2.40406
Ghir_A01	113084818	113085608	1.29054	1.42409
Ghir_A01	113087613	113088153	0.387027	0.469002
Ghir_A01	113093024	113093407	0.171497	0.201068
Ghir_A01	113094910	113095407	0.100634	0.234135
Ghir_A01	113096005	113096265	0.0532394	0.221364
Ghir_A01	113098010	113098696	0.343935	0.252787
Ghir_A01	113106040	113106893	1.26816	0.805572
Ghir_A01	113109663	113110099	0.112795	0.240674
Ghir_A01	113111886	113112729	0.591631	0.701232
Ghir_A01	113129076	113130155	0.30154	0.418065
Ghir_A01	113130800	113131387	0.490033	0.415177
Ghir_A01	113136234	113136460	0.0390136	0.0524538
Ghir_A01	113141876	113142083	0.103516	0.0771851
Ghir_A01	113142227	113142524	0.135018	0.172317
Ghir_A01	113142614	113143279	0.340101	0.410848
Ghir_A01	113144501	113144707	0.0819235	0.121044
Ghir_A01	113149837	113151209	1.8365	2.18227
Ghir_A01	113153449	113154054	0.612058	0.973992
Ghir_A01	113159608	113160245	0.212608	0.192325
Ghir_A01	113160437	113161272	0.263979	0.268446
Ghir_A01	113174230	113175072	0.364792	0.510521
Ghir_A01	113177194	113178144	0.406801	0.733021
Ghir_A01	113178198	113178451	0.250291	0.244019
Ghir_A01	113178529	113178790	0.305542	0.268286
Ghir_A01	113179808	113180394	0.652957	0.550764
Ghir_A01	113185183	113185434	0.040478	0.0393923
Ghir_A01	113206259	113207015	1.2321	1.20971
Ghir_A01	113212093	113212911	0.599591	0.727056
Ghir_A01	113213496	113214065	0.181038	0.261239
Ghir_A01	11323582	11324341	0.248804	0.384232
Ghir_A01	113239023	113239845	0.149806	0.329529
Ghir_A01	113263397	113263770	0.102353	0.14105
Ghir_A01	113268248	113268928	0.257055	0.38565
Ghir_A01	113272697	113273087	0.15011	0.23547
Ghir_A01	113275269	113276148	1.29939	1.00445
Ghir_A01	113286745	113287661	0.362908	0.535645
Ghir_A01	11328818	11329452	0.404898	0.528234
Ghir_A01	113307230	113308780	0.36571	0.691438
Ghir_A01	113310216	113310531	0.0781958	0.105601
Ghir_A01	113316674	113318176	4.0572	3.78582
Ghir_A01	113318595	113319130	0.384993	0.529989
Ghir_A01	113323895	113324976	2.37921	2.31068
Ghir_A01	113326250	113326499	0.276013	0.290872
Ghir_A01	113326542	113327420	1.16519	1.22402
Ghir_A01	113331127	113331377	0.385782	0.319835
Ghir_A01	113332676	113333531	1.23271	0.876134
Ghir_A01	113340631	113340841	0.0157414	0.0281239
Ghir_A01	113340954	113341227	0.0615621	0.107929
Ghir_A01	113351074	113352621	4.10597	3.86667
Ghir_A01	113356152	113356963	1.69429	1.46064
Ghir_A01	113360031	113360643	0.312454	0.363689
Ghir_A01	113369102	113369428	0.141591	0.10496
Ghir_A01	113369491	113369697	0.106549	0.0997012
Ghir_A01	113376894	113378140	0.319551	0.562224
Ghir_A01	113387497	113388202	1.76766	1.66104
Ghir_A01	113388992	113389266	0.193232	0.239942
Ghir_A01	113391969	113392210	0.107192	0.171961
Ghir_A01	113392946	113393598	1.40741	1.19003
Ghir_A01	113394543	113395313	1.41833	1.27497
Ghir_A01	113401153	113401861	0.446186	0.479868
Ghir_A01	113401972	113402457	0.233389	0.240822
Ghir_A01	113405359	113405588	0.0730488	0.163941
Ghir_A01	113406758	113407470	0.330789	0.425323
Ghir_A01	113411733	113412479	2.06369	1.78396
Ghir_A01	113414180	113415472	2.12261	2.12651
Ghir_A01	113420406	113421713	0.997801	1.02763
Ghir_A01	113424051	113424583	1.11325	0.970395
Ghir_A01	113425646	113426245	1.13446	1.18062
Ghir_A01	113427022	113428250	4.06142	3.21458
Ghir_A01	113430869	113431172	0.312198	0.125148
Ghir_A01	113443175	113444731	6.30394	6.211
Ghir_A01	113446708	113447348	2.83773	3.24044
Ghir_A01	113453169	113453736	0.329859	0.289039
Ghir_A01	113457976	113458665	0.953834	1.31137
Ghir_A01	113467248	113468191	0.194616	0.461478
Ghir_A01	113504575	113505869	2.80484	2.38425
Ghir_A01	113510115	113510857	1.25075	1.46048
Ghir_A01	113513609	113515017	1.60434	2.16344
Ghir_A01	113597347	113597807	0.221141	0.078026
Ghir_A01	113598620	113600158	0.902886	0.757757
Ghir_A01	113615425	113616121	0.800298	0.580644
Ghir_A01	113617806	113618394	0.266689	0.374281
Ghir_A01	113619269	113619572	0.0733984	0.144769
Ghir_A01	113619884	113620092	0.0567211	0.0808471
Ghir_A01	113622790	113623387	0.327885	0.292395
Ghir_A01	113623624	113623825	0.040511	0.0262541
Ghir_A01	113626185	113626414	0.106307	0.0479756
Ghir_A01	113647857	113648785	0.210161	0.362773
Ghir_A01	113680658	113680886	0.0835479	0.0390517
Ghir_A01	113680949	113681149	0.0654524	0.0538751
Ghir_A01	113685807	113687337	7.00267	6.81334
Ghir_A01	113690282	113690558	0.0709322	0.150066
Ghir_A01	113715739	113716567	0.439975	0.910758
Ghir_A01	113717332	113718319	0.536664	0.563626
Ghir_A01	113718423	113719073	1.00839	0.688162
Ghir_A01	113723899	113724442	0.488939	0.415887
Ghir_A01	113725611	113726293	0.678846	0.779251
Ghir_A01	113727294	113728390	0.98611	1.12013
Ghir_A01	113734634	113735998	0.986502	0.990022
Ghir_A01	113743370	113743973	1.371	0.921056
Ghir_A01	113744669	113745339	2.14665	1.9098
Ghir_A01	113747301	113749345	2.86727	2.23105
Ghir_A01	113755501	113757043	4.8402	4.39543
Ghir_A01	113758815	113759356	1.29989	1.63378
Ghir_A01	113760218	113760700	0.551083	0.67292
Ghir_A01	113762523	113762812	0.647962	0.705646
Ghir_A01	113769439	113769934	0.569342	0.607873
Ghir_A01	113771015	113771357	0.241746	0.18505
Ghir_A01	113771447	113771762	0.485183	0.441106
Ghir_A01	113772237	113773011	1.38228	1.70949
Ghir_A01	113776236	113776836	0.456015	0.545492
Ghir_A01	113798208	113799002	0.395456	0.298201
Ghir_A01	113804184	113805016	0.679411	0.808949
Ghir_A01	113808627	113809409	1.12174	1.15743
Ghir_A01	113809586	113810330	3.03608	3.32891
Ghir_A01	113818287	113820840	4.57731	3.31278
Ghir_A01	113822196	113822413	0.207	0.209397
Ghir_A01	113822465	113822720	0.234683	0.285568
Ghir_A01	113827434	113828017	0.484138	0.441428
Ghir_A01	113829008	113830056	2.94959	4.5879
Ghir_A01	113833345	113833930	0.506852	0.887414
Ghir_A01	113835820	113836047	0.104882	0.0916766
Ghir_A01	113836098	113836392	0.141564	0.18183
Ghir_A01	113836453	113837210	0.429946	0.538185
Ghir_A01	113837449	113837682	0.0692846	0.125451
Ghir_A01	113846649	113847280	1.0511	0.846432
Ghir_A01	113848077	113849346	1.66463	1.26052
Ghir_A01	113850191	113851367	2.28859	1.37125
Ghir_A01	113859543	113862004	6.0687	4.99537
Ghir_A01	113867347	113868851	0.736897	0.956254
Ghir_A01	113869217	113869853	1.38857	1.48264
Ghir_A01	113873598	113874158	0.27258	0.523183
Ghir_A01	113876238	113876438	0.0617299	0.0948053
Ghir_A01	113877014	113877255	0.0530952	0.0832078
Ghir_A01	113877375	113877724	0.0470953	0.162519
Ghir_A01	113877791	113878467	0.148771	0.39982
Ghir_A01	113905084	113905352	0.0548578	0.15477
Ghir_A01	113907605	113907848	0.407959	0.392612
Ghir_A01	113907914	113908163	0.48618	0.539376
Ghir_A01	113909289	113910404	0.804128	0.719995
Ghir_A01	113912173	113912694	0.487457	0.656942
Ghir_A01	113913048	113913265	0.16113	0.260632
Ghir_A01	113915267	113917107	3.58787	1.09905
Ghir_A01	113922184	113923369	1.44455	1.34863
Ghir_A01	113925265	113925472	0.146911	0.0721589
Ghir_A01	113946296	113946746	0.338512	0.284649
Ghir_A01	113946976	113948342	1.48615	1.62615
Ghir_A01	113948651	113949117	0.396255	0.569383
Ghir_A01	113953121	113953339	0.218312	0.198623
Ghir_A01	113953425	113953663	0.155876	0.087377
Ghir_A01	113953814	113954097	0.219725	0.137241
Ghir_A01	113954723	113955416	1.37351	1.31858
Ghir_A01	113956029	113956851	1.06053	1.07743
Ghir_A01	113962317	113962597	0.10309	0.18391
Ghir_A01	113963658	113964412	1.63118	1.72525
Ghir_A01	113965535	113966152	0.792357	0.931543
Ghir_A01	113970659	113971302	0.933481	0.825254
Ghir_A01	113971645	113972614	1.18368	1.20725
Ghir_A01	113976385	113977152	0.875077	1.09031
Ghir_A01	113977714	113978259	0.124758	0.221943
Ghir_A01	113998446	113998648	0.179616	0.157319
Ghir_A01	113999185	114000493	1.11538	0.961701
Ghir_A01	114001241	114001463	0.295626	0.258683
Ghir_A01	114004554	114005456	2.59723	2.52759
Ghir_A01	114016527	114018174	3.42516	3.48611
Ghir_A01	114020856	114021185	0.18816	0.319198
Ghir_A01	114023362	114023567	0.0129665	0.030736
Ghir_A01	114044714	114046358	7.03293	7.32174
Ghir_A01	114048263	114049117	0.442438	0.631046
Ghir_A01	114053881	114054123	0.0177311	0.043828
Ghir_A01	114054841	114055156	0.170996	0.134214
Ghir_A01	11407472	11408040	0.469086	0.615347
Ghir_A01	11411110	11412779	3.63581	4.25168
Ghir_A01	114125866	114127495	6.65192	6.713
Ghir_A01	1141303	1141567	0.0382529	0.0819683
Ghir_A01	114143658	114144507	0.660226	0.564498
Ghir_A01	114146869	114147620	0.292329	0.515335
Ghir_A01	114147785	114148313	0.271825	0.411633
Ghir_A01	114148989	114149582	0.360603	0.777101
Ghir_A01	114158214	114159816	4.05691	3.54916
Ghir_A01	114160620	114160898	0.148965	0.165596
Ghir_A01	114163239	114164044	0.56704	0.665985
Ghir_A01	114166217	114166751	0.139902	0.259013
Ghir_A01	114200070	114200270	0.00865204	0.0445316
Ghir_A01	114200985	114201229	0.0347895	0.0673467
Ghir_A01	114207306	114208872	5.30243	4.15352
Ghir_A01	114209714	114210007	0.218529	0.237634
Ghir_A01	114210102	114210316	0.140854	0.230293
Ghir_A01	114212839	114213665	0.596413	0.696119
Ghir_A01	114213778	114213998	0.0725022	0.077832
Ghir_A01	114215953	114216194	0.046148	0.0783813
Ghir_A01	11423219	11424301	0.6084	0.496215
Ghir_A01	114307311	114307998	0.680396	0.91464
Ghir_A01	114313899	114315550	0.578671	0.626146
Ghir_A01	114316477	114317058	0.45215	0.28255
Ghir_A01	114337822	114338594	0.25196	0.376814
Ghir_A01	114340116	114340340	0.0438267	0.0827507
Ghir_A01	114346543	114346770	0.274108	0.186581
Ghir_A01	114347797	114348692	4.73329	3.87629
Ghir_A01	114350101	114351568	3.58217	1.6601
Ghir_A01	114369828	114370055	0.0314988	0.0695805
Ghir_A01	114392747	114392998	0.0260969	0.0309593
Ghir_A01	114400862	114401769	0.249985	0.460853
Ghir_A01	114402854	114403277	0.247491	0.303301
Ghir_A01	114404104	114404335	0.0691667	0.0359368
Ghir_A01	114405800	114407264	0.946716	1.0078
Ghir_A01	114407950	114408448	0.219146	0.30869
Ghir_A01	114413428	114413866	0.128213	0.154805
Ghir_A01	11441692	11442610	0.0234699	0.74267
Ghir_A01	114430075	114431853	0.884563	1.07837
Ghir_A01	114448037	114448769	0.591955	0.621892
Ghir_A01	114449122	114449587	0.367968	0.476286
Ghir_A01	114449859	114450614	3.62349	4.18918
Ghir_A01	114455090	114455675	0.583907	0.578526
Ghir_A01	114458461	114459056	0.815401	0.807542
Ghir_A01	114461951	114462467	0.365111	0.37019
Ghir_A01	114464570	114465211	1.50206	1.26126
Ghir_A01	114469984	114470608	0.647308	0.768958
Ghir_A01	114480767	114481517	1.01047	0.680359
Ghir_A01	114484172	114484945	0.325024	0.509046
Ghir_A01	114485332	114485959	0.583238	1.28921
Ghir_A01	114489612	114490410	0.997427	0.978692
Ghir_A01	114492306	114492892	1.08096	1.16351
Ghir_A01	114502516	114502741	0.26253	0.411751
Ghir_A01	114502835	114503058	0.363517	0.350396
Ghir_A01	114503104	114503896	2.17495	2.44587
Ghir_A01	114504804	114506210	4.59027	4.03822
Ghir_A01	114506377	114506766	0.618459	0.623112
Ghir_A01	114524865	114525364	0.172227	0.323311
Ghir_A01	114527519	114528204	1.27733	1.40163
Ghir_A01	114531696	114532563	0.460318	0.462913
Ghir_A01	114538698	114539367	1.70079	1.57425
Ghir_A01	114540087	114540771	0.657029	0.520515
Ghir_A01	114547130	114547697	0.50187	0.470301
Ghir_A01	114550315	114550924	0.179806	0.28267
Ghir_A01	114551029	114551257	0.0639173	0.0582208
Ghir_A01	114551521	114552293	0.864487	0.803384
Ghir_A01	114565332	114566145	0.48387	0.516296
Ghir_A01	11456862	11457989	0.60364	0.642778
Ghir_A01	114570232	114571000	0.694882	0.716725
Ghir_A01	114578756	114579520	0.375535	0.34753
Ghir_A01	114579981	114580529	0.405334	0.2233
Ghir_A01	114592871	114593083	0.0542891	0.0941777
Ghir_A01	114594401	114595487	1.14537	1.28554
Ghir_A01	114619943	114620852	0.899938	0.719915
Ghir_A01	11462594	11464186	2.67848	1.56308
Ghir_A01	114628375	114629020	0.317685	0.497959
Ghir_A01	114634760	114634983	0.026813	0.0681981
Ghir_A01	114639334	114639935	0.370151	0.357222
Ghir_A01	114643201	114643408	0.0714408	0.0951924
Ghir_A01	114643511	114643770	0.169792	0.232785
Ghir_A01	114643935	114644689	0.287964	0.45899
Ghir_A01	114649952	114650860	2.67274	2.76621
Ghir_A01	11465444	11466059	1.82574	1.24151
Ghir_A01	114657835	114658353	0.121243	0.225154
Ghir_A01	114659253	114659466	0.0263001	0.0856797
Ghir_A01	114661373	114662232	0.304819	0.325519
Ghir_A01	114662345	114662545	0.0398723	0.0563952
Ghir_A01	114671754	114672550	0.834897	0.716417
Ghir_A01	114673522	114674280	0.808428	1.19008
Ghir_A01	114675558	114675780	0.461806	0.395304
Ghir_A01	114675833	114676083	0.587912	0.452592
Ghir_A01	114679777	114680477	0.974593	0.989754
Ghir_A01	114688663	114689216	1.14921	1.30252
Ghir_A01	114689761	114690917	3.04674	2.62466
Ghir_A01	11469064	11469684	0.702825	0.50336
Ghir_A01	114692100	114692631	0.469395	0.626643
Ghir_A01	114693617	114694076	0.617644	0.676562
Ghir_A01	114697097	114697726	0.437604	0.503414
Ghir_A01	114699092	114699842	0.513254	0.637905
Ghir_A01	114705238	114705916	1.6501	1.36605
Ghir_A01	114706784	114707540	5.36883	6.50544
Ghir_A01	11470701	11471507	1.73376	1.04658
Ghir_A01	114711685	114712274	0.569398	0.57128
Ghir_A01	114713962	114714715	0.473917	0.543673
Ghir_A01	114718340	114718996	0.457199	0.389039
Ghir_A01	114723828	114724421	0.524433	0.444721
Ghir_A01	114724564	114725359	2.78159	2.8832
Ghir_A01	114731840	114732432	0.571564	0.699844
Ghir_A01	114734029	114734575	0.192983	0.337807
Ghir_A01	114735045	114735268	0.0297966	0.0583594
Ghir_A01	114738334	114738540	0.0420131	0.0599647
Ghir_A01	114740021	114740677	1.10419	1.5365
Ghir_A01	114744770	114745623	1.72834	1.94614
Ghir_A01	114746210	114746548	0.217783	0.308651
Ghir_A01	114751381	114752065	1.01471	1.21474
Ghir_A01	114753571	114754162	0.332283	0.606687
Ghir_A01	114756992	114757709	1.09982	1.12313
Ghir_A01	114758412	114758971	0.764757	0.635037
Ghir_A01	114762522	114763239	0.382057	0.216278
Ghir_A01	114764971	114765341	0.10708	0.13593
Ghir_A01	114767254	114768101	0.391349	0.420117
Ghir_A01	114770685	114771309	0.916466	0.902624
Ghir_A01	114772857	114773614	0.365828	0.354724
Ghir_A01	114781923	114782816	1.86582	1.78522
Ghir_A01	11478263	11479169	1.12917	0.989197
Ghir_A01	114787429	114788304	2.53607	2.30427
Ghir_A01	114792444	114792688	0.104604	0.141568
Ghir_A01	114792821	114793023	0.094081	0.143083
Ghir_A01	114797931	114799271	2.01169	1.47033
Ghir_A01	114802098	114802466	0.660841	0.389023
Ghir_A01	114803419	114803740	0.279143	0.507364
Ghir_A01	114806848	114807099	0.325929	0.393238
Ghir_A01	114807262	114807575	0.556453	0.434727
Ghir_A01	114807984	114809350	2.95374	1.68846
Ghir_A01	114810057	114811721	3.81512	3.76269
Ghir_A01	114819151	114819774	0.175147	0.326296
Ghir_A01	114822597	114822903	0.281218	0.249805
Ghir_A01	114826912	114827668	1.25129	0.996861
Ghir_A01	11483813	11484605	1.43366	1.057
Ghir_A01	114863383	114863923	0.151038	0.175686
Ghir_A01	114881684	114882132	0.304632	0.36157
Ghir_A01	114882709	114883299	0.623542	0.57713
Ghir_A01	114883628	114884313	1.27337	1.75931
Ghir_A01	11488853	11489498	0.749838	0.645809
Ghir_A01	114888675	114889317	0.469142	0.631495
Ghir_A01	114890181	114890410	0.076733	0.154757
Ghir_A01	114907868	114908835	0.395591	0.692295
Ghir_A01	114908865	114909187	0.318298	0.261981
Ghir_A01	114925022	114926517	4.16842	3.56753
Ghir_A01	114929136	114929404	0.104432	0.133144
Ghir_A01	114934192	114934418	0.0295814	0.0380087
Ghir_A01	114966478	114966822	0.091684	0.0862881
Ghir_A01	114966970	114967654	0.262792	0.303817
Ghir_A01	114968531	114969169	0.786317	0.510817
Ghir_A01	114981798	114982018	0.0679321	0.0241826
Ghir_A01	114982219	114982876	0.231196	0.0973964
Ghir_A01	114985909	114986129	0.0404863	0.0819794
Ghir_A01	114991763	114994000	6.1689	6.54819
Ghir_A01	115012474	115013772	4.57325	3.75299
Ghir_A01	115015371	115016002	0.844439	0.596395
Ghir_A01	115016515	115017010	0.384987	0.487432
Ghir_A01	115019600	115019993	0.250971	0.20315
Ghir_A01	115022366	115022945	0.741629	0.620774
Ghir_A01	115025163	115026163	0.813624	0.907383
Ghir_A01	115031268	115031468	0.0355481	0.0530009
Ghir_A01	115044094	115044774	1.25145	1.12043
Ghir_A01	115045306	115045523	0.115064	0.0758454
Ghir_A01	115046283	115046988	1.21867	1.1718
Ghir_A01	115056561	115057766	1.75801	1.84533
Ghir_A01	115058049	115059217	2.41803	4.95354
Ghir_A01	115073584	115074377	0.190172	0.459768
Ghir_A01	115080097	115080302	0.207816	0.202107
Ghir_A01	115080362	115080647	0.182852	0.176773
Ghir_A01	115081279	115081889	0.580514	0.739876
Ghir_A01	115084291	115084787	0.423853	0.208041
Ghir_A01	115085618	115086157	0.535301	0.408168
Ghir_A01	115086442	115087068	1.41691	1.24073
Ghir_A01	115091321	115092066	0.394078	0.651354
Ghir_A01	115092482	115093154	0.431982	0.506565
Ghir_A01	115111970	115112821	0.558894	0.759413
Ghir_A01	115113719	115114516	1.51111	1.26952
Ghir_A01	115117213	115117790	0.416216	0.36911
Ghir_A01	115123471	115123723	0.117886	0.10117
Ghir_A01	115123777	115124060	0.17299	0.15384
Ghir_A01	115127000	115127581	0.246495	0.110505
Ghir_A01	115128006	115128671	0.267451	0.164705
Ghir_A01	115134377	115135260	1.34779	0.985653
Ghir_A01	115136833	115137533	1.91036	2.18238
Ghir_A01	115139467	115140001	1.07449	1.13441
Ghir_A01	115142046	115142892	0.975023	1.15766
Ghir_A01	115143574	115143890	0.698582	0.389389
Ghir_A01	115145959	115146175	0.618662	0.532353
Ghir_A01	115146224	115147621	2.17663	2.24831
Ghir_A01	115148465	115149122	0.65473	0.771012
Ghir_A01	115153773	115155557	1.31273	2.0805
Ghir_A01	115160491	115161025	0.137106	0.155714
Ghir_A01	115166248	115166476	0.0231556	0.0314525
Ghir_A01	115167265	115168480	0.884358	0.879461
Ghir_A01	115173224	115174070	0.278095	0.529113
Ghir_A01	115174979	115175782	0.629877	0.75563
Ghir_A01	115182361	115183920	3.74201	3.62358
Ghir_A01	115186490	115186715	0.197254	0.162584
Ghir_A01	115188498	115189128	1.65289	1.96337
Ghir_A01	115192879	115193087	0.0580423	0.0952273
Ghir_A01	115194001	115194607	0.226835	0.412971
Ghir_A01	115194831	115195388	0.137483	0.220788
Ghir_A01	115210733	115210936	0.0172644	0.0721054
Ghir_A01	115213257	115213936	0.461588	0.327661
Ghir_A01	115214185	115215193	0.275332	0.361356
Ghir_A01	115219009	115219280	0.0500149	0.0869549
Ghir_A01	115219382	115219591	0.0384778	0.079902
Ghir_A01	11521983	11522537	0.180801	0.238098
Ghir_A01	115233541	115233762	0.0326633	0.040862
Ghir_A01	11523559	11524354	0.243839	0.297376
Ghir_A01	115261066	115261402	0.218341	0.278141
Ghir_A01	115261450	115262940	0.517017	0.616486
Ghir_A01	115268024	115268243	0.143704	0.109301
Ghir_A01	115268733	115269419	2.14849	2.1914
Ghir_A01	115272039	115272843	0.585233	0.489552
Ghir_A01	115272976	115273233	0.0558494	0.0993949
Ghir_A01	115283723	115284582	2.43121	2.01366
Ghir_A01	115287398	115287598	0.274646	0.178756
Ghir_A01	115288368	115289748	2.72734	2.02781
Ghir_A01	115295156	115295474	0.376346	0.335617
Ghir_A01	115296411	115297668	2.66906	4.03983
Ghir_A01	115303275	115303982	0.848888	0.759909
Ghir_A01	115304285	115304850	0.69636	0.506305
Ghir_A01	115304974	115305174	0.170217	0.11834
Ghir_A01	115306932	115307773	1.82499	1.73196
Ghir_A01	115310055	115310306	0.412075	0.267676
Ghir_A01	115312725	115312986	0.291795	0.293008
Ghir_A01	115314188	115315134	2.39733	1.66645
Ghir_A01	115315708	115315995	0.653577	0.438726
Ghir_A01	115317399	115317699	0.344452	0.211155
Ghir_A01	115317772	115317978	0.426622	0.265819
Ghir_A01	115319175	115319717	1.29141	0.946411
Ghir_A01	1153191	1153456	0.0365076	0.0722154
Ghir_A01	115321545	115322477	0.0743678	3.87457
Ghir_A01	115323861	115324101	0.303694	0.238801
Ghir_A01	115324970	115325632	0.925583	0.823299
Ghir_A01	115333512	115334142	0.530665	0.615911
Ghir_A01	11533503	11534120	0.171076	0.187348
Ghir_A01	115336831	115337116	0.142978	0.143347
Ghir_A01	115342080	115342686	0.497219	0.470402
Ghir_A01	11534262	11534788	0.262694	0.312684
Ghir_A01	115342885	115343539	1.29102	1.18154
Ghir_A01	115346201	115346513	0.421359	0.434788
Ghir_A01	115347141	115347708	0.666278	0.446234
Ghir_A01	115348744	115349697	0.686211	0.335455
Ghir_A01	1153515	1153720	0.0416141	0.037312
Ghir_A01	115388209	115388502	0.0831456	0.11472
Ghir_A01	115389273	115389866	0.480887	0.317002
Ghir_A01	11539137	11540793	5.98116	5.68701
Ghir_A01	115394669	115395495	1.64869	1.49657
Ghir_A01	115396303	115396858	0.225299	0.228441
Ghir_A01	115421452	115422568	0.937634	1.1947
Ghir_A01	115423237	115423503	0.196032	0.28029
Ghir_A01	115425287	115425959	2.01582	2.14795
Ghir_A01	115429462	115430358	1.81055	1.3056
Ghir_A01	115430970	115431577	1.60761	1.44728
Ghir_A01	115432171	115432371	0.183045	0.241405
Ghir_A01	115434022	115434275	0.461579	0.485407
Ghir_A01	115436152	115436523	0.210818	0.197402
Ghir_A01	115440701	115440947	0.261847	0.205956
Ghir_A01	115441883	115442301	0.103832	0.142654
Ghir_A01	115442502	115442739	0.140572	0.137356
Ghir_A01	115444275	115444479	0.0654993	0.0734775
Ghir_A01	115444769	115445054	0.160295	0.119655
Ghir_A01	115445554	115446113	0.333824	0.243293
Ghir_A01	115451123	115451323	0.0769185	0.0923596
Ghir_A01	115452760	115453499	0.431372	0.557769
Ghir_A01	115455833	115456635	0.544185	0.647982
Ghir_A01	115461242	115461953	0.959473	1.07754
Ghir_A01	115463574	115464035	0.497981	0.591215
Ghir_A01	115465510	115466223	1.30031	1.47323
Ghir_A01	115467385	115468056	0.599358	0.865489
Ghir_A01	115470159	115470824	2.10241	1.57002
Ghir_A01	115472193	115472879	1.69232	0.869606
Ghir_A01	115474033	115474496	0.493813	0.43137
Ghir_A01	115478906	115480036	1.78897	1.5549
Ghir_A01	115480693	115481291	1.0453	0.621301
Ghir_A01	115483011	115483214	0.324818	0.20364
Ghir_A01	115483770	115484272	0.548536	0.537766
Ghir_A01	115488929	115490029	1.55604	0.924178
Ghir_A01	115490629	115490832	0.114693	0.00869702
Ghir_A01	115490970	115491180	0.209084	0.0762574
Ghir_A01	115492784	115493415	0.291423	0.2558
Ghir_A01	115500613	115501252	0.614244	0.582151
Ghir_A01	115501301	115501632	0.125554	0.137407
Ghir_A01	115502918	115503935	1.08743	0.627322
Ghir_A01	115503971	115504462	0.137399	0.1581
Ghir_A01	115509528	115510191	0.114755	0.251091
Ghir_A01	115516607	115517329	0.326025	0.478193
Ghir_A01	115532765	115534404	7.54362	7.34615
Ghir_A01	115539051	115539777	1.39516	1.44925
Ghir_A01	115539988	115540559	0.140102	0.202
Ghir_A01	115544875	115545122	0.058316	0.0625859
Ghir_A01	115545869	115546139	0.073239	0.139897
Ghir_A01	115556308	115557120	0.687699	1.01575
Ghir_A01	115561773	115562415	1.695	1.80979
Ghir_A01	115562841	115563449	1.02209	0.869223
Ghir_A01	115563743	115564487	1.11501	1.14902
Ghir_A01	115572161	115573084	0.488336	0.494451
Ghir_A01	115577193	115577796	0.410471	0.552172
Ghir_A01	115581380	115581595	0.151648	0.13808
Ghir_A01	115582103	115582796	0.937858	0.817944
Ghir_A01	115584333	115584892	0.698048	0.283704
Ghir_A01	115587689	115588033	0.179043	0.17241
Ghir_A01	115589778	115590410	0.679003	0.609102
Ghir_A01	11559318	11559870	0.25316	0.190397
Ghir_A01	115593845	115594503	0.989434	1.0612
Ghir_A01	115597599	115597819	0.251579	0.27689
Ghir_A01	115597917	115598125	0.202868	0.238715
Ghir_A01	115598904	115599286	0.251869	0.379829
Ghir_A01	115600194	115600415	0.239166	0.189351
Ghir_A01	115600607	115601414	1.03646	1.11657
Ghir_A01	115603447	115604599	2.31907	1.5773
Ghir_A01	11561207	11561747	0.193933	0.247288
Ghir_A01	115616535	115616885	0.107068	0.200573
Ghir_A01	115616932	115617268	0.143838	0.283496
Ghir_A01	115618959	115619191	0.15594	0.187087
Ghir_A01	115620238	115620803	0.407303	0.45772
Ghir_A01	11562414	11563048	0.48292	0.4943
Ghir_A01	115630551	115632065	1.34435	0.617028
Ghir_A01	115634982	115635501	0.334936	0.261367
Ghir_A01	115635721	115635928	0.125203	0.131037
Ghir_A01	115640618	115641202	0.554131	0.634027
Ghir_A01	115641750	115642315	0.512193	0.369039
Ghir_A01	115643327	115643989	1.0504	1.13311
Ghir_A01	115651298	115651943	0.844439	0.482142
Ghir_A01	115653654	115655122	6.0203	5.92067
Ghir_A01	115665819	115667034	1.91535	2.1771
Ghir_A01	115681494	115682872	2.18642	2.69212
Ghir_A01	115690548	115691236	0.259998	0.578974
Ghir_A01	115692059	115692459	0.134728	0.157365
Ghir_A01	115693760	115694391	0.279656	0.277711
Ghir_A01	115706731	115707465	0.0925392	0.257769
Ghir_A01	115709554	115710277	0.392046	0.445822
Ghir_A01	115714102	115714682	0.0705071	0.149319
Ghir_A01	115724744	115724971	0.0401897	0.0449717
Ghir_A01	115725975	115726587	0.593523	0.478449
Ghir_A01	115728079	115728624	0.532753	0.295442
Ghir_A01	115729188	115729727	0.478531	0.324926
Ghir_A01	115734956	115735780	2.46219	2.05544
Ghir_A01	115740739	115740939	0.103497	0.0525457
Ghir_A01	115742289	115742575	0.227043	0.162214
Ghir_A01	115743210	115743803	0.225132	0.291574
Ghir_A01	115746060	115746548	0.433911	0.39032
Ghir_A01	115747213	115747787	0.270305	0.403148
Ghir_A01	115750087	115750362	0.106698	0.18241
Ghir_A01	115758363	115760041	6.77885	6.67942
Ghir_A01	115764567	115765255	3.22154	4.35752
Ghir_A01	115766978	115767618	1.1441	1.26502
Ghir_A01	115769175	115769853	1.37219	1.29764
Ghir_A01	115772108	115772559	0.325402	0.323017
Ghir_A01	115782354	115783198	0.536425	0.665269
Ghir_A01	115784039	115784264	0.109503	0.112176
Ghir_A01	115784294	115784870	0.41955	0.445105
Ghir_A01	115785333	115786116	0.514463	0.557891
Ghir_A01	115791127	115792000	0.490675	0.687704
Ghir_A01	115795435	115796054	0.779657	1.40615
Ghir_A01	115797054	115797593	0.346222	0.407272
Ghir_A01	115799407	115799716	0.201726	0.188702
Ghir_A01	115805143	115805740	0.405536	0.489332
Ghir_A01	115805885	115807734	1.25049	1.35272
Ghir_A01	115813924	115814731	1.29772	1.54294
Ghir_A01	115815376	115816009	0.533416	0.663224
Ghir_A01	115818911	115819514	2.24552	1.31553
Ghir_A01	115822186	115822830	1.38316	1.11035
Ghir_A01	115828772	115829947	1.18672	1.14712
Ghir_A01	115831376	115831576	0.135449	0.131656
Ghir_A01	115838177	115839577	1.29463	1.42965
Ghir_A01	11584365	11584618	0.371241	0.505264
Ghir_A01	115844200	115844426	0.153007	0.188268
Ghir_A01	115845204	115845816	0.325539	0.552259
Ghir_A01	115845957	115846773	0.514964	0.458823
Ghir_A01	11584674	11584944	0.444968	0.624412
Ghir_A01	115846971	115847246	0.168693	0.130548
Ghir_A01	115847356	115847791	0.295352	0.216389
Ghir_A01	115848875	115849090	0.244002	0.182283
Ghir_A01	115852453	115852731	0.0924001	0.110978
Ghir_A01	115855178	115856043	0.984595	1.07087
Ghir_A01	115857053	115857504	0.158969	0.362544
Ghir_A01	115860927	115861190	0.156208	0.110944
Ghir_A01	115863518	115864162	0.717779	0.936682
Ghir_A01	115864678	115865249	0.421708	0.389925
Ghir_A01	11586752	11587531	1.78138	2.18062
Ghir_A01	115868589	115869271	1.2519	1.11039
Ghir_A01	115870258	115870460	0.204036	0.274544
Ghir_A01	115870734	115871556	0.725841	0.809284
Ghir_A01	115872822	115873381	0.231482	0.510356
Ghir_A01	115877939	115878540	0.146956	0.194922
Ghir_A01	115881207	115881707	0.128938	0.310535
Ghir_A01	115883848	115884725	0.676871	0.505568
Ghir_A01	11588435	11589116	1.21884	1.19522
Ghir_A01	115886290	115887044	0.386555	0.557901
Ghir_A01	115896603	115896858	0.052523	0.0899758
Ghir_A01	115896956	115897199	0.0404067	0.0768649
Ghir_A01	115909825	115910037	0.00340929	0.004638
Ghir_A01	115910190	115910405	0.0066793	0.00304387
Ghir_A01	115928094	115928482	0.113926	0.14215
Ghir_A01	115934128	115936042	7.36009	7.50618
Ghir_A01	115942382	115942592	0.0226558	0.0681931
Ghir_A01	115942788	115943594	0.347231	0.433398
Ghir_A01	115957079	115957926	0.446918	0.639022
Ghir_A01	115962847	115963650	0.338038	0.432876
Ghir_A01	115971765	115972508	0.961786	1.15873
Ghir_A01	115973587	115974025	0.399634	0.389225
Ghir_A01	115975559	115976799	1.16917	1.20048
Ghir_A01	115993148	115993474	0.221679	0.175985
Ghir_A01	115993536	115993746	0.109025	0.110364
Ghir_A01	115993851	115995124	2.62563	2.73792
Ghir_A01	116000403	116001254	0.718376	0.539666
Ghir_A01	116001326	116002343	4.97921	4.47793
Ghir_A01	11600771	11601693	1.05725	0.983635
Ghir_A01	116009970	116010386	0.215274	0.229292
Ghir_A01	116011681	116012470	1.16146	1.17945
Ghir_A01	116013304	116014053	1.59774	1.29508
Ghir_A01	116018888	116019557	0.297631	0.654003
Ghir_A01	116025102	116026128	0.748535	1.0608
Ghir_A01	116026682	116027292	0.739413	1.12859
Ghir_A01	116030237	116030457	0.132113	0.176544
Ghir_A01	116030588	116030800	0.137228	0.152168
Ghir_A01	116032126	116032796	0.654834	0.44909
Ghir_A01	116038015	116039247	1.75144	1.96733
Ghir_A01	116039745	116040348	0.990771	0.817045
Ghir_A01	116047778	116048213	0.237417	0.235175
Ghir_A01	116049577	116050115	0.601949	0.22381
Ghir_A01	116050899	116051518	0.428472	0.352569
Ghir_A01	116052418	116052632	0.170747	0.0823053
Ghir_A01	116052752	116053319	0.501005	0.248352
Ghir_A01	116054005	116054523	0.380914	0.198686
Ghir_A01	116054710	116054922	0.0631414	0.0599396
Ghir_A01	116061640	116062257	0.611352	0.485696
Ghir_A01	116062880	116063215	0.144676	0.195268
Ghir_A01	116063885	116064771	0.76866	0.651974
Ghir_A01	116070537	116071289	2.62077	2.1992
Ghir_A01	116071365	116072049	2.56602	2.20494
Ghir_A01	116072746	116073550	1.35856	1.28482
Ghir_A01	116074704	116074984	0.990929	0.645361
Ghir_A01	116076893	116077437	1.65905	1.0235
Ghir_A01	116077576	116078429	1.09641	0.974594
Ghir_A01	116082352	116083057	2.27294	2.0561
Ghir_A01	116084829	116085654	2.50289	2.63396
Ghir_A01	116085724	116085940	0.3584	0.351085
Ghir_A01	116087523	116087725	0.317979	0.298196
Ghir_A01	116089818	116090261	0.234956	0.309497
Ghir_A01	116098776	116099369	0.339802	0.352274
Ghir_A01	116099546	116100247	0.351987	0.459094
Ghir_A01	116101952	116102152	0.0570398	0.0635005
Ghir_A01	116102271	116102506	0.076433	0.102366
Ghir_A01	116107263	116107909	1.33939	1.12307
Ghir_A01	116112352	116113077	0.886984	0.620015
Ghir_A01	116113139	116113395	0.279309	0.190105
Ghir_A01	116116048	116116274	0.211878	0.154005
Ghir_A01	116117901	116118681	0.384354	0.252482
Ghir_A01	116125132	116125372	0.0505216	0.0413705
Ghir_A01	116125522	116126268	0.58277	0.634079
Ghir_A01	116129258	116130335	1.6051	1.65752
Ghir_A01	116135863	116137197	1.05783	0.618502
Ghir_A01	116138418	116138668	0.0311657	0.0372686
Ghir_A01	116149864	116150086	0.100062	0.0961576
Ghir_A01	116150162	116150434	0.247342	0.266564
Ghir_A01	116151554	116152175	1.33864	1.09875
Ghir_A01	116154679	116155708	1.66973	1.75396
Ghir_A01	116158163	116158715	1.19462	0.956812
Ghir_A01	116160036	116161064	1.8032	2.61519
Ghir_A01	116167883	116169283	1.73902	1.85382
Ghir_A01	116170881	116171406	0.445016	0.359678
Ghir_A01	116173946	116174494	0.375426	0.329427
Ghir_A01	116176258	116176786	0.349336	0.257905
Ghir_A01	116178112	116178322	0.283944	0.215839
Ghir_A01	116181190	116181846	0.355034	0.401355
Ghir_A01	116182767	116183368	0.560324	0.566866
Ghir_A01	116198577	116199212	0.163553	0.243246
Ghir_A01	116201630	116202311	0.66218	0.551824
Ghir_A01	116204129	116204924	2.71587	2.36145
Ghir_A01	116208625	116208860	0.198408	0.166343
Ghir_A01	116213973	116214363	0.789542	0.445526
Ghir_A01	116214704	116215166	0.590189	0.559822
Ghir_A01	116216801	116217521	0.542871	0.905584
Ghir_A01	116218248	116218808	0.988234	1.03141
Ghir_A01	116221982	116222750	0.797362	0.854988
Ghir_A01	116227415	116228291	0.756063	0.643112
Ghir_A01	116230575	116231552	0.898176	0.819248
Ghir_A01	116235402	116235603	0.150056	0.146625
Ghir_A01	116236269	116236952	0.911903	0.881756
Ghir_A01	116238126	116238329	0.041534	0.0517562
Ghir_A01	116241772	116242468	1.56004	1.66588
Ghir_A01	116249114	116249701	0.696284	0.67782
Ghir_A01	116254545	116255073	0.371355	0.474481
Ghir_A01	116255911	116256492	0.427294	0.411502
Ghir_A01	116257438	116257746	0.335774	0.29395
Ghir_A01	116258299	116258518	0.154424	0.232632
Ghir_A01	116263213	116264040	0.443007	0.557642
Ghir_A01	116264152	116264882	1.59947	1.41389
Ghir_A01	116264948	116265166	0.0771048	0.178205
Ghir_A01	116265955	116266213	0.230726	0.157726
Ghir_A01	116270798	116272072	0.526112	0.871802
Ghir_A01	116281452	116282600	0.212023	0.399066
[truncated: 214,163+ more rows]
