# Supplementary material for: Cell-specific clock-controlled gene expression program regulates rhythmic fiber cell growth in cotton
Source: Genome Biol. 2023 Mar 14;24:49. doi: 10.1186/s13059-023-02886-0 (PMC10012527; doi:10.1186/s13059-023-02886-0)
Supplement: Supplementary file 9 — Additional file 9: Table S8. List of DARs and DAGs for scATAC-seq data. [file 13059_2023_2886_MOESM9_ESM.xlsx]

## Sheet: Description
Supplementary Table 8: List of DARs and DAGs for scATAC-seq data.
Sheet	Column	Description
DARs	Chrom	Chromosome
DARs	Start	Start position of ATAC-seq peak
DARs	End	End position of ATAC-seq peak
DARs	WT	Average ATAC-seq signal in WT sample
DARs	FL	Average ATAC-seq signal in FL sample
DARs	pct.WT	Percentage of cell with ATAC-seq signal in WT sample
DARs	pct.FL	Percentage of cell with ATAC-seq signal in FL sample
DARs	Tag	DARs components
DARs	TargetGene	Associated genes
DARs	MarkerGene	Associated marker genes
DARs	DEGs	Associated DEGs
DAGs	Gid	Gene ID
DAGs	WT	Average ATAC-seq signal in WT sample
DAGs	FL	Average ATAC-seq signal in FL sample
DAGs	pct.WT	Percentage of cell with ATAC-seq signal in WT sample
DAGs	pct.FL	Percentage of cell with ATAC-seq signal in FL sample
DAGs	Tag	DAGs components
DAGs	MarkerGene	Is marker gene
DAGs	DEGs	Is DEG

## Sheet: DARs
DARs for scATAC-seq data
Chrom	Start	End	WT	FL	pct.WT	pct.FL	Tag	TargetGene	MarkerGene
Ghir_A03	67154814	67156937	11.2092	0.0761826	0.414	0.003	WT	NA	NA
Ghir_A10	71395259	71397666	10.234	0.157099	0.388	0.006	WT	NA	NA
Ghir_A03	10168931	10170682	8.39251	0.188632	0.33	0.008	WT	NA	NA
Ghir_A08	110795393	110797166	7.2269	0.0462522	0.288	0.002	WT	NA	NA
Ghir_A11	113181436	113183117	7.96617	0.142347	0.309	0.006	WT	NA	NA
Ghir_D02	54061296	54064242	7.15216	0.0966623	0.292	0.005	WT	NA	NA
Ghir_A13	103999212	104000166	6.24238	0	0.26	0	WT	Ghir_A13G020810	NA
Ghir_A10	2473408	2474931	8.78858	0.354723	0.341	0.014	WT	NA	NA
Ghir_A11	55948874	55949953	6.48986	0.0386304	0.258	0.002	WT	NA	NA
Ghir_A08	106731435	106733905	6.68906	0.0810417	0.275	0.003	WT	Ghir_A08G016210	NA
Ghir_A12	104189200	104190710	6.31604	0.0440081	0.251	0.002	WT	NA	NA
Ghir_A07	15370768	15372487	7.51554	0.219382	0.302	0.009	WT	Ghir_A07G009980,Ghir_A07G009990	NA
Ghir_A07	15900822	15902405	7.25264	0.192957	0.284	0.009	WT	NA	NA
Ghir_A08	108533207	108534816	6.72806	0.120849	0.275	0.006	WT	Ghir_A08G016980	NA
Ghir_D11	21726327	21728160	6.2848	0.0621863	0.262	0.003	WT	NA	NA
Scaffold436	96504	98103	7.93816	0.313604	0.311	0.013	WT	NA	NA
Ghir_A05	102004506	102006112	6.90027	0.211463	0.281	0.009	WT	Ghir_A05G038700	NA
Ghir_D03	51035765	51037255	5.90726	0.0672824	0.237	0.003	WT	Ghir_D03G017790	NA
Ghir_A05	30379156	30380802	6.02353	0.0866449	0.253	0.004	WT	NA	NA
Ghir_A11	6547783	6549315	7.2602	0.291925	0.287	0.011	WT	Ghir_A11G007470	NA
Ghir_D12	2937874	2939553	6.46886	0.176493	0.263	0.007	WT	NA	NA
Ghir_A09	2701135	2702894	6.55998	0.21575	0.276	0.008	WT	NA	NA
Ghir_A07	28236998	28238194	5.47157	0.071284	0.221	0.003	WT	NA	NA
Ghir_D01	9785540	9786350	5.29202	0.0419054	0.212	0.002	WT	NA	NA
Ghir_A08	82768098	82769596	5.33194	0.0596829	0.226	0.003	WT	NA	NA
Ghir_A05	29661442	29662784	6.85978	0.316391	0.267	0.013	WT	NA	NA
Ghir_A13	2152671	2154287	6.15296	0.209581	0.251	0.008	WT	NA	NA
Ghir_A02	2077254	2078849	5.77194	0.150304	0.237	0.006	WT	NA	NA
Ghir_A10	69562764	69564310	5.08516	0.0386296	0.21	0.001	WT	NA	NA
Ghir_D11	59815826	59817290	5.02418	0.0550853	0.21	0.002	WT	Ghir_D11G027980	NA
Ghir_D04	2639578	2641305	5.71237	0.182485	0.233	0.007	WT	Ghir_D04G002010	NA
Ghir_D06	54612733	54614726	4.61802	0.0314709	0.189	0.001	WT	NA	NA
Ghir_D08	17061286	17062613	4.58998	0.0298918	0.193	0.001	WT	NA	NA
Ghir_A05	41265782	41267418	4.76773	0.0752727	0.2	0.003	WT	Ghir_A05G031110	NA
Ghir_D05	18301595	18302681	4.61483	0.0492001	0.195	0.002	WT	Ghir_D05G020970	NA
Ghir_A08	70631541	70632614	8.32935	0.755407	0.326	0.034	WT	NA	NA
Ghir_A04	81261085	81262816	6.48043	0.418424	0.26	0.017	WT	NA	NA
Ghir_A02	2050935	2052473	5.06864	0.177445	0.21	0.008	WT	NA	NA
Ghir_A01	112568379	112569715	4.68645	0.105665	0.196	0.004	WT	NA	NA
Ghir_A08	59220877	59222167	5.15602	0.22502	0.208	0.01	WT	NA	NA
Ghir_A09	75075613	75077245	6.07124	0.419835	0.253	0.018	WT	NA	NA
Ghir_A11	6545528	6546576	4.73626	0.155408	0.198	0.006	WT	NA	NA
Scaffold2971	28111	28787	4.75381	0.16601	0.199	0.007	WT	NA	NA
Ghir_D08	4611336	4612973	4.09704	0.0345776	0.18	0.002	WT	NA	NA
Ghir_D01	19549038	19550455	5.09195	0.237365	0.217	0.011	WT	NA	NA
Ghir_A06	114570129	114571629	4.17389	0.0660475	0.179	0.002	WT	NA	NA
Ghir_A11	31281232	31282770	4.11844	0.0556944	0.177	0.002	WT	NA	NA
Ghir_A11	99894517	99895635	4.04203	0.0606708	0.166	0.002	WT	Ghir_A11G025990	NA
Ghir_A10	68848527	68850186	4.30709	0.137304	0.183	0.006	WT	NA	NA
Ghir_A12	92926845	92927799	4.32729	0.142233	0.184	0.006	WT	NA	NA
Ghir_D01	3409180	3410431	3.92153	0.0568631	0.171	0.002	WT	NA	NA
Ghir_D13	6833084	6834591	4.50006	0.188014	0.196	0.008	WT	NA	NA
Ghir_D12	54356709	54357400	4.30407	0.166839	0.181	0.007	WT	NA	NA
Ghir_D13	56975821	56977311	4.74345	0.266489	0.202	0.011	WT	Ghir_D13G019460,Ghir_D13G019470	NA
Ghir_A06	113678403	113679515	3.9905	0.112569	0.165	0.006	WT	NA	NA
Ghir_D12	56314774	56315406	4.01415	0.131341	0.177	0.005	WT	Ghir_D12G022230	NA
Ghir_A06	120418433	120420047	3.96378	0.129249	0.175	0.005	WT	NA	NA
Ghir_D02	1810945	1811696	3.69074	0.0783334	0.162	0.002	WT	NA	NA
Ghir_D13	5047452	5048139	4.29782	0.219089	0.18	0.009	WT	NA	NA
Ghir_A10	89409854	89411584	4.89308	0.36218	0.208	0.015	WT	NA	NA
Ghir_A12	83175076	83176625	3.88197	0.129932	0.171	0.006	WT	Ghir_A12G013300	NA
Ghir_D13	4474982	4476194	3.95295	0.159569	0.165	0.006	WT	Ghir_D13G004230	NA
Scaffold531	226372	227164	3.64166	0.0910397	0.156	0.004	WT	NA	NA
Ghir_A06	7890875	7892524	3.53342	0.0657572	0.148	0.002	WT	Ghir_A06G004790	NA
Ghir_D01	60960121	60961518	4.26977	0.23972	0.181	0.01	WT	NA	NA
Ghir_D05	20704042	20704905	3.52369	0.0740613	0.154	0.004	WT	NA	NA
Ghir_D10	23441644	23442420	3.38245	0.0494343	0.148	0.002	WT	NA	NA
Ghir_D06	61185551	61186260	3.29374	0.0343506	0.143	0.001	WT	Ghir_D06G019200	NA
Ghir_D07	17224619	17225744	3.74552	0.146737	0.164	0.006	WT	NA	NA
Ghir_D02	11380348	11381778	3.72247	0.142555	0.167	0.007	WT	NA	NA
Ghir_A02	6066865	6067570	3.13119	0	0.136	0	WT	NA	NA
Ghir_D11	12324442	12325609	3.58754	0.11297	0.158	0.005	WT	Ghir_D11G013250	NA
Ghir_A13	98761294	98762087	4.52681	0.344782	0.19	0.016	WT	NA	NA
Ghir_A11	26283693	26285362	5.84384	0.665907	0.248	0.029	WT	NA	NA
Ghir_D02	6247202	6248285	3.42878	0.095932	0.149	0.004	WT	Ghir_D02G004820	NA
Ghir_A08	113354779	113356237	3.51015	0.119697	0.155	0.005	WT	NA	NA
Ghir_D08	13258490	13259923	3.98022	0.241536	0.173	0.009	WT	NA	NA
Ghir_D06	61114003	61114803	3.31442	0.0805471	0.142	0.003	WT	NA	NA
Ghir_A06	23506832	23507868	5.05276	0.516238	0.213	0.023	WT	NA	NA
Ghir_D06	61891062	61891899	3.65864	0.168676	0.158	0.006	WT	NA	NA
Ghir_D06	39093543	39095101	4.37655	0.349984	0.194	0.014	WT	Ghir_D06G013240	NA
Ghir_A13	89833749	89834886	4.52996	0.406737	0.188	0.019	WT	NA	NA
Ghir_D09	37982385	37983217	3.19105	0.0664293	0.146	0.003	WT	Ghir_D09G011030	NA
Ghir_A10	84924598	84926257	6.16297	0.825874	0.25	0.035	WT	NA	NA
Ghir_A13	104013983	104014682	2.9217	0.00373116	0.128	0	WT	Ghir_A13G020830	NA
Ghir_D02	65794587	65796183	6.96188	1.03861	0.277	0.041	WT	NA	NA
Ghir_D08	67352146	67353700	7.49558	1.18262	0.299	0.046	WT	Ghir_D08G025700	NA
Ghir_A12	104184981	104186427	3.39367	0.129263	0.153	0.006	WT	NA	NA
Ghir_D09	37983429	37984048	3.10096	0.0694827	0.138	0.003	WT	Ghir_D09G011030	NA
Ghir_D07	17457120	17459204	3.15257	0.0890633	0.14	0.004	WT	NA	NA
Ghir_A02	5274731	5275404	3.12955	0.0843494	0.136	0.003	WT	NA	NA
Ghir_D05	17310494	17311347	2.7891	0	0.122	0	WT	NA	NA
Ghir_A01	8447942	8450894	3.06338	0.0775257	0.137	0.004	WT	NA	NA
Ghir_A01	5837915	5839021	2.82806	0.0215109	0.128	0.001	WT	NA	NA
Ghir_A08	112762879	112764191	2.86719	0.0347304	0.128	0.002	WT	NA	NA
Ghir_A10	109921430	109923004	5.55127	0.756326	0.235	0.03	WT	NA	NA
Ghir_D06	61113034	61113811	5.13048	0.652961	0.22	0.028	WT	NA	NA
Ghir_A13	104003560	104004343	2.6993	0	0.118	0	WT	NA	NA
Ghir_A05	36293459	36294926	4.10901	0.382311	0.183	0.016	WT	NA	NA
Ghir_D09	4353960	4355155	2.85256	0.0464711	0.124	0.002	WT	NA	NA
Ghir_A11	121323524	121324299	2.7599	0.0324339	0.122	0.002	WT	NA	NA
Ghir_A06	4842233	4843673	4.13465	0.409966	0.177	0.015	WT	Ghir_A06G003760	NA
Ghir_D08	5370841	5372156	2.67569	0.00943097	0.119	0.001	WT	NA	NA
Ghir_D02	1328957	1329951	2.7055	0.0179113	0.121	0.001	WT	Ghir_D02G001360	NA
Ghir_A13	104011151	104011872	2.62577	0.0153346	0.115	0.001	WT	Ghir_A13G020820,Ghir_A13G020830	NA
Ghir_D13	42726878	42729137	2.60623	0.028709	0.112	0.001	WT	NA	NA
Ghir_D04	4275205	4276590	3.3511	0.242446	0.153	0.01	WT	NA	NA
Ghir_A06	109880522	109881908	2.51009	0.00550094	0.108	0	WT	NA	NA
Ghir_D08	64845895	64846691	4.10244	0.46456	0.18	0.019	WT	Ghir_D08G023340	NA
Ghir_D12	57384105	57385051	2.52204	0.0117391	0.115	0.001	WT	NA	NA
Ghir_D07	30786191	30788530	2.7061	0.0685261	0.121	0.003	WT	Ghir_D07G017210	NA
Ghir_D08	21800918	21801972	2.78582	0.0927036	0.12	0.004	WT	NA	NA
Ghir_D03	19513205	19514289	2.55224	0.0320819	0.116	0.001	WT	NA	NA
Ghir_D13	56373781	56374882	7.20517	1.39375	0.284	0.052	WT	NA	NA
Ghir_D07	31346740	31348175	2.66078	0.0859018	0.119	0.004	WT	Ghir_D07G017310	NA
Ghir_D06	2122593	2123364	3.03693	0.20686	0.133	0.009	WT	NA	NA
Ghir_D05	22131791	22133479	4.68994	0.717393	0.195	0.029	WT	NA	NA
Ghir_A11	116730333	116732020	5.81912	1.06318	0.245	0.04	WT	Ghir_A11G031630	NA
Ghir_D06	2121859	2122467	2.68498	0.122648	0.119	0.005	WT	NA	NA
Ghir_A02	100299505	100300459	2.45985	0.0621826	0.109	0.003	WT	NA	NA
Ghir_D10	9012704	9014049	2.32765	0.0220687	0.107	0.001	WT	NA	NA
Ghir_A12	77777796	77778516	2.74951	0.157514	0.121	0.006	WT	NA	NA
Ghir_D10	10898698	10899389	2.66217	0.146809	0.121	0.006	WT	Ghir_D10G009290	NA
Ghir_A06	111118045	111120417	7.93841	1.93317	0.308	0.078	WT	Ghir_A06G015680	NA
Ghir_D01	9982	11148	7.864	1.99303	0.333	0.084	WT	Ghir_D01G000010	NA
Ghir_D11	9696975	9698562	7.20237	1.77806	0.287	0.066	WT	NA	NA
Ghir_A02	104437803	104438645	12.4017	3.80983	0.446	0.134	WT	NA	NA
Ghir_D12	62677554	62679096	26.3452	9.1209	0.756	0.331	WT	NA	NA
Ghir_A06	122486766	122488169	6.11961	1.81511	0.251	0.067	WT	NA	NA
Ghir_A02	104440999	104441668	7.82108	2.78668	0.306	0.1	WT	NA	NA
Scaffold2647	13178	13588	7.00232	2.78282	0.365	0.133	WT	NA	NA
Ghir_A05	40234021	40234799	2.75064	0.198831	0.12	0.007	WT	NA	NA
Ghir_A05	86385922	86387073	7.67568	2.62432	0.289	0.096	WT	NA	NA
Ghir_D05	37432928	37434290	2.62936	0.193657	0.119	0.007	WT	NA	NA
Ghir_D10	21630540	21631285	2.54998	0.116183	0.111	0.005	WT	NA	NA
Ghir_A01	48988635	48989432	2.29086	0.0508542	0.103	0.002	WT	NA	NA
Ghir_D12	12355432	12356796	2.52461	0.112374	0.111	0.005	WT	NA	NA
Ghir_A06	88277021	88278138	3.00134	0.250796	0.127	0.011	WT	NA	NA
Ghir_D13	41693353	41694117	2.34848	0.080273	0.105	0.003	WT	NA	NA
Ghir_A10	98831648	98832422	2.29105	0.0113285	0.096	0.001	WT	NA	NA
Ghir_A06	112445955	112447081	2.15371	0.0383063	0.098	0.001	WT	Ghir_A06G015960,Ghir_A06G015970	NA
Ghir_A04	12276161	12277351	4.13551	0.809261	0.171	0.031	WT	NA	NA
Ghir_D06	20472327	20473176	2.28522	0.0106836	0.095	0.001	WT	NA	NA
Ghir_D03	8155993	8157610	2.0283	0.0273238	0.096	0.001	WT	NA	NA
Ghir_D05	32943825	32945137	2.15312	0.0210199	0.095	0.001	WT	NA	NA
Ghir_A03	102956990	102957753	2.13191	0.0607993	0.098	0.002	WT	NA	NA
Scaffold2971	28870	29552	2.6451	0.22989	0.116	0.009	WT	NA	NA
Ghir_A13	92576900	92577810	2.24112	0.0496398	0.097	0.002	WT	NA	NA
Ghir_A03	90276453	90277465	2.29051	0.0582268	0.097	0.002	WT	NA	NA
Ghir_A03	9271958	9272616	3.25709	0.515833	0.142	0.02	WT	NA	NA
Ghir_A08	70628964	70629599	3.33722	0.542148	0.152	0.025	WT	NA	NA
Ghir_D05	5579482	5581031	4.47186	1.08714	0.187	0.042	WT	NA	NA
Scaffold436	151263	152202	2.59183	0.249766	0.115	0.01	WT	NA	NA
Ghir_A05	34410162	34412085	8.2312	3.13263	0.309	0.119	WT	Ghir_A05G029370	NA
Ghir_A02	104456262	104456951	1.93199	0.0230314	0.09	0.001	WT	NA	NA
Ghir_D03	41898803	41899888	7.57416	2.91776	0.29	0.106	WT	NA	NA
Ghir_D11	8831424	8832518	2.3642	0.105733	0.1	0.005	WT	NA	NA
Ghir_D07	17189356	17190028	1.87632	0.0673468	0.094	0.003	WT	Ghir_D07G012410	NA
Ghir_D09	9700227	9701687	3.56595	0.715139	0.153	0.028	WT	NA	NA
Ghir_D12	62683449	62684204	4.22987	1.16134	0.201	0.053	WT	NA	NA
Ghir_A13	98760326	98761202	3.18364	0.543254	0.143	0.023	WT	NA	NA
Ghir_A09	56449954	56452094	3.10808	0.529047	0.139	0.021	WT	Ghir_A09G007730,Ghir_A09G007740	NA
Ghir_A13	104004841	104005490	1.92639	0.00763922	0.085	0	WT	NA	NA
Ghir_A10	90651805	90653635	3.49716	0.845971	0.159	0.03	WT	NA	NA
Ghir_D06	40747059	40747863	2.09081	0.107123	0.096	0.005	WT	NA	NA
Ghir_D09	37952593	37954141	2.80165	0.370952	0.126	0.016	WT	NA	NA
Ghir_A13	40268714	40269886	2.71433	0.338364	0.118	0.013	WT	NA	NA
Ghir_D12	40482857	40483617	1.78698	0.0124527	0.081	0.001	WT	NA	NA
Ghir_D11	18330417	18331231	1.96253	0.0723412	0.089	0.003	WT	NA	NA
Scaffold1354	12096	12948	1.84783	0.0554748	0.086	0.002	WT	Ghir_A08G026410	NA
Ghir_A11	148482	150128	3.34853	0.701875	0.148	0.028	WT	Ghir_A11G000090	NA
Scaffold436	62637	63619	1.6846	0.00887228	0.08	0	WT	NA	NA
Ghir_D06	774765	775500	2.24788	0.2765	0.112	0.012	WT	NA	NA
Ghir_A09	74527519	74528840	4.42314	1.29537	0.183	0.046	WT	Ghir_A09G018350	NA
Ghir_A06	78465301	78466686	1.79291	0.0321785	0.082	0.001	WT	Ghir_A06G013040	NA
Ghir_D03	41915870	41917652	6.36504	2.34863	0.263	0.095	WT	NA	NA
Ghir_A08	45046044	45046871	1.76543	0.0343881	0.082	0.001	WT	NA	NA
Ghir_A10	72741447	72742658	4.41279	1.20259	0.179	0.045	WT	NA	NA
Ghir_D01	9784281	9785343	2.01443	0.144734	0.095	0.006	WT	NA	NA
Ghir_A08	103489576	103491050	1.77419	0.0365452	0.081	0.002	WT	NA	NA
Ghir_A11	26299615	26300351	2.13977	0.146715	0.095	0.007	WT	Ghir_A11G019330	NA
Ghir_D08	68089949	68090749	1.64073	0.0178898	0.078	0.001	WT	Ghir_D08G026580	NA
Ghir_A11	7826975	7827888	1.73477	0.0425665	0.081	0.002	WT	NA	NA
Ghir_D02	11146078	11147319	5.05875	1.8276	0.217	0.068	WT	NA	NA
Ghir_D11	24452836	24453618	2.74351	0.390374	0.119	0.017	WT	Ghir_D11G020350	NA
Ghir_D03	44753264	44754197	1.72418	0.0329816	0.078	0.001	WT	NA	NA
Ghir_D07	15467806	15468575	2.80373	0.446625	0.122	0.018	WT	NA	NA
Ghir_D07	28168804	28170250	3.10552	0.609903	0.133	0.024	WT	Ghir_D07G016520	NA
Scaffold1588	15734	16729	6.39884	2.65827	0.277	0.108	WT	Ghir_Scaffold1588G000010	NA
Ghir_A08	34888586	34889730	1.71549	0.065562	0.081	0.003	WT	NA	NA
Ghir_D07	12154555	12155319	2.56716	0.396577	0.113	0.015	WT	NA	NA
Ghir_A01	5835725	5837508	1.61035	0.0234846	0.076	0.001	WT	NA	NA
Ghir_D09	9475685	9476438	1.71086	0.0538143	0.079	0.002	WT	NA	NA
Ghir_A11	23428174	23428904	2.05632	0.156387	0.093	0.007	WT	NA	NA
Ghir_D11	7753015	7754416	1.55429	0.0449189	0.077	0.002	WT	NA	NA
Ghir_A02	104494719	104496592	2.98723	0.731321	0.141	0.028	WT	NA	NA
Ghir_D03	6203596	6204354	1.68846	0.0261219	0.076	0.001	WT	Ghir_D03G004540	NA
Ghir_D08	4939534	4941587	4.46662	1.5974	0.216	0.07	WT	NA	NA
Ghir_D01	3744968	3745904	3.15378	0.725434	0.142	0.029	WT	Ghir_D01G003860	NA
Ghir_D04	7615685	7617087	3.51663	0.778275	0.143	0.03	WT	NA	NA
Ghir_D01	36155441	36156229	1.60203	0.0541563	0.077	0.002	WT	NA	NA
Ghir_D03	51455594	51457070	1.96765	0.15218	0.089	0.006	WT	Ghir_D03G017930	NA
Ghir_D13	60027731	60029087	4.02572	1.32134	0.177	0.048	WT	NA	NA
Ghir_D03	44747495	44748594	1.53587	0.00693043	0.07	0	WT	NA	NA
Ghir_A04	74002363	74004805	1.67241	0.0850309	0.079	0.003	WT	NA	NA
Ghir_A13	99088370	99089455	1.60229	0.0397268	0.075	0.002	WT	NA	NA
Scaffold2773	18124	19255	1.79303	0.0502535	0.076	0.002	WT	NA	NA
Ghir_D06	55194853	55196552	1.76152	0.108324	0.081	0.004	WT	NA	NA
Ghir_A08	6569966	6571299	1.63205	0.0647016	0.076	0.003	WT	NA	NA
Ghir_D03	8480144	8481010	1.58787	0.0181834	0.07	0.001	WT	NA	NA
Ghir_A13	104000475	104001037	1.61031	0.0389865	0.074	0.002	WT	Ghir_A13G020810	NA
Ghir_D08	2733825	2735094	2.20774	0.285228	0.098	0.011	WT	NA	NA
Ghir_D02	66837028	66838676	4.82626	1.67657	0.2	0.065	WT	NA	NA
Ghir_D07	8788686	8791174	7.97032	3.9165	0.323	0.146	WT	NA	NA
Ghir_A03	109777962	109778629	1.98677	0.175295	0.087	0.007	WT	NA	NA
Ghir_D13	18170054	18170695	1.75197	0.114426	0.08	0.004	WT	NA	NA
Ghir_A11	16159057	16160020	1.62299	0.0631721	0.075	0.003	WT	Ghir_A11G014620	NA
Ghir_A06	93327004	93328684	1.55411	0.0419263	0.072	0.002	WT	NA	NA
Ghir_D13	5682516	5683690	1.48967	0.0337576	0.07	0.001	WT	NA	NA
Ghir_D06	53482683	53484099	1.60287	0.0871627	0.075	0.003	WT	NA	NA
Ghir_A07	86615927	86616651	1.49788	0.0273579	0.069	0.001	WT	NA	NA
Ghir_A10	108503478	108504309	1.47935	0.0431389	0.069	0.001	WT	NA	NA
Ghir_D02	1820394	1821026	1.48093	0.0188239	0.067	0.001	WT	NA	NA
Ghir_D04	50004694	50005517	1.59153	0.107366	0.077	0.004	WT	NA	NA
Ghir_D11	64369696	64371287	1.90081	0.181905	0.088	0.008	WT	NA	NA
Ghir_A12	94432747	94436066	2.21214	0.302411	0.099	0.013	WT	NA	NA
Ghir_A08	32487707	32488783	1.4163	0.0211764	0.067	0.001	WT	NA	NA
Ghir_A13	99178951	99179687	1.50607	0.0277862	0.069	0.002	WT	NA	NA
Ghir_D07	17381324	17382660	1.62473	0.0690334	0.074	0.003	WT	Ghir_D07G012550	NA
Ghir_A08	63486033	63487136	2.52308	0.456669	0.116	0.021	WT	NA	NA
Ghir_D08	5333044	5334647	1.74609	0.111558	0.079	0.005	WT	NA	NA
Ghir_A07	94919601	94921223	1.39642	0.0386793	0.068	0.002	WT	NA	NA
Ghir_A02	7348835	7350153	1.52111	0.0418788	0.07	0.002	WT	NA	NA
Ghir_A05	4537139	4537911	1.56293	0.0469608	0.07	0.002	WT	Ghir_A05G004830	NA
Ghir_D07	52556341	52557721	1.36224	0.0449659	0.069	0.002	WT	NA	NA
Ghir_D05	25294762	25295473	2.99617	0.776866	0.137	0.032	WT	NA	NA
Ghir_D04	4350649	4351436	1.44458	0.0167256	0.065	0.001	WT	Ghir_D04G003170	NA
Ghir_D07	30953431	30954276	1.4978	0.0608919	0.07	0.002	WT	NA	NA
Ghir_A08	6892898	6893667	1.43618	0.0384934	0.067	0.001	WT	NA	NA
Ghir_A01	48989617	48990994	2.38072	0.453871	0.11	0.019	WT	NA	NA
Ghir_D11	8833795	8834486	1.49959	0.0533083	0.07	0.003	WT	Ghir_D11G010430,Ghir_D11G010440	NA
Ghir_A08	108140352	108141409	1.50835	0.0600507	0.071	0.003	WT	Ghir_A08G016790	NA
Ghir_D08	54327489	54330469	5.84682	2.50934	0.245	0.098	WT	NA	NA
Ghir_A06	109007988	109008677	1.73809	0.145484	0.078	0.006	WT	NA	NA
Ghir_A01	113915267	113917107	3.58787	1.09905	0.153	0.042	WT	NA	NA
Ghir_A08	79011628	79012744	3.18333	0.814675	0.135	0.033	WT	NA	NA
Ghir_A03	12068744	12069681	1.58357	0.12637	0.075	0.005	WT	NA	NA
Ghir_A06	123131124	123131872	1.65067	0.16196	0.078	0.006	WT	Ghir_A06G021430	NA
Ghir_D02	3529127	3530271	2.34255	0.463151	0.108	0.019	WT	NA	NA
Ghir_A08	25590512	25591591	1.52091	0.0537811	0.067	0.002	WT	NA	NA
Ghir_A08	32489697	32490377	1.30181	0.0213848	0.061	0.001	WT	NA	NA
Ghir_D08	4888432	4890364	5.63886	2.64062	0.262	0.111	WT	NA	NA
Ghir_A11	55935942	55937175	1.28936	0	0.059	0	WT	NA	NA
Ghir_A10	93673039	93674529	1.34887	0.0433292	0.063	0.002	WT	NA	NA
Ghir_A06	102956308	102957425	2.53825	0.471858	0.105	0.018	WT	NA	NA
Ghir_D07	58605723	58606547	1.46614	0.0596244	0.065	0.002	WT	NA	NA
Ghir_D12	57387305	57388009	1.27826	0.0167718	0.06	0.001	WT	NA	NA
Ghir_D06	9353142	9354864	1.99392	0.295017	0.093	0.013	WT	NA	NA
Ghir_A08	67985978	67986954	1.30577	0.00498135	0.058	0	WT	NA	NA
Ghir_D02	61131734	61133051	1.22274	0.0174109	0.059	0.001	WT	Ghir_D02G017670	NA
Ghir_D07	13965394	13966116	1.4276	0.0710271	0.064	0.002	WT	NA	NA
Ghir_D02	52240102	52241154	1.37416	0.0202496	0.059	0.001	WT	NA	NA
Ghir_A07	15200775	15202346	1.32629	0.0421787	0.062	0.002	WT	NA	NA
Ghir_A02	104435522	104436243	3.16246	0.997302	0.146	0.041	WT	NA	NA
Ghir_A03	9706896	9707883	2.17622	0.580954	0.122	0.028	WT	Ghir_A03G005520	NA
Ghir_D04	1923311	1924581	1.25526	0.0377688	0.061	0.002	WT	Ghir_D04G001560	NA
Ghir_D04	54535237	54536214	1.29781	0.0173484	0.058	0.001	WT	NA	NA
Ghir_D02	1773601	1775436	2.25881	0.539887	0.113	0.023	WT	NA	NA
Ghir_A06	114575368	114575978	1.2386	0.014091	0.057	0.001	WT	NA	NA
Ghir_A11	93162312	93163303	1.293	0.0389153	0.059	0.001	WT	NA	NA
Ghir_A02	6065741	6066276	1.18949	0	0.054	0	WT	Ghir_A02G004620	NA
Ghir_A12	94756886	94758647	4.01079	1.49247	0.176	0.06	WT	NA	NA
Ghir_D12	62686368	62686978	4.83962	2.12627	0.211	0.082	WT	NA	NA
Ghir_A13	99179928	99180752	1.43612	0.0755847	0.064	0.003	WT	NA	NA
Ghir_A05	42163729	42164921	1.31012	0.0559229	0.06	0.002	WT	Ghir_A05G031260	NA
Ghir_A08	75297732	75298418	1.29645	0.0584344	0.059	0.002	WT	NA	NA
Ghir_D01	36154643	36155340	1.28398	0.033305	0.057	0.001	WT	NA	NA
Ghir_A02	5275627	5276239	2.12227	0.365999	0.091	0.015	WT	NA	NA
Ghir_A12	10408584	10410524	1.19024	0.0318754	0.057	0.001	WT	NA	NA
Ghir_D10	20832310	20833722	5.44457	2.48705	0.228	0.094	WT	Ghir_D10G012790	NA
Ghir_A05	41145128	41146511	2.11781	0.510708	0.108	0.023	WT	NA	NA
Ghir_A06	40797677	40798708	1.47635	0.0697861	0.062	0.003	WT	NA	NA
Ghir_A08	102646134	102647404	1.39587	0.0968513	0.066	0.005	WT	NA	NA
Ghir_A06	95099618	95100905	1.33594	0.0819939	0.064	0.004	WT	NA	NA
Ghir_A08	83302262	83303715	2.76736	0.939335	0.142	0.041	WT	Ghir_A08G011870	NA
Ghir_D08	68200166	68201893	5.32753	2.39179	0.222	0.091	WT	Ghir_D08G026720	NA
Ghir_A05	24018417	24019910	2.4446	0.615276	0.112	0.025	WT	NA	NA
Scaffold1670	13945	15061	1.31854	0.0322661	0.057	0.001	WT	NA	NA
Ghir_D05	5253737	5254517	1.63558	0.251158	0.08	0.01	WT	Ghir_D05G006540	NA
Ghir_A12	6857497	6858222	1.4977	0.114142	0.066	0.005	WT	NA	NA
Ghir_D07	17445455	17447213	4.02507	1.57139	0.174	0.061	WT	NA	NA
Ghir_A05	24007513	24008278	1.18373	0.0664641	0.06	0.003	WT	NA	NA
Scaffold1210	455076	455994	1.19415	0.0518407	0.057	0.002	WT	NA	NA
Ghir_A08	10584391	10585523	4.64978	1.93469	0.189	0.071	WT	NA	NA
Ghir_A08	112693218	112694737	1.20387	0.0379614	0.055	0.001	WT	NA	NA
Ghir_D03	13459583	13462000	2.30288	0.558023	0.103	0.021	WT	NA	NA
Ghir_D08	4609897	4610679	1.17226	0.0184503	0.053	0.001	WT	NA	NA
Ghir_A03	9700192	9701129	2.10904	0.566169	0.114	0.027	WT	Ghir_A03G005520	NA
Ghir_A09	67727252	67728037	1.17433	0.0202088	0.054	0.001	WT	NA	NA
Ghir_A03	100930437	100931652	1.16037	0.0306117	0.056	0.002	WT	NA	NA
Ghir_D02	1832653	1833232	1.40274	0.122032	0.066	0.006	WT	NA	NA
Ghir_D01	8504855	8506135	2.46926	0.615343	0.108	0.024	WT	NA	NA
Ghir_A02	84814736	84816167	1.29967	0.0646588	0.058	0.003	WT	NA	NA
Ghir_A03	9717218	9718151	2.02692	0.599904	0.114	0.027	WT	NA	NA
Ghir_A02	1079390	1080240	1.77054	0.370014	0.089	0.015	WT	NA	NA
Ghir_D13	45608063	45609689	1.19372	0.0592036	0.057	0.002	WT	NA	NA
Ghir_A11	23427346	23428057	2.22714	0.500336	0.097	0.019	WT	NA	NA
Ghir_D01	7164	7831	4.22921	1.93184	0.196	0.077	WT	NA	NA
Ghir_A09	12372648	12373291	2.50314	0.744539	0.132	0.038	WT	NA	NA
Ghir_A09	4274312	4275928	1.6072	0.225153	0.073	0.009	WT	NA	NA
Ghir_A03	85185598	85186623	1.26678	0.0853234	0.06	0.004	WT	NA	NA
Ghir_A04	12126810	12127567	1.23748	0.0340985	0.054	0.002	WT	NA	NA
Ghir_D02	1209759	1210403	1.11442	0.0335274	0.052	0.001	WT	NA	NA
Ghir_D07	58608061	58608821	1.08066	0.0116063	0.049	0.001	WT	NA	NA
Ghir_A09	2692982	2694603	1.38737	0.162398	0.064	0.006	WT	NA	NA
Ghir_A12	84358178	84359047	3.82581	1.62179	0.168	0.06	WT	NA	NA
Ghir_D02	1260026	1260716	1.03909	0.0197685	0.051	0.001	WT	Ghir_D02G001340	NA
Ghir_D11	64343043	64344075	3.21345	1.19096	0.145	0.046	WT	NA	NA
Ghir_D05	31351445	31353119	1.10493	0.0452795	0.054	0.002	WT	NA	NA
Ghir_D03	51062829	51063748	1.10193	0.0581656	0.055	0.003	WT	NA	NA
Ghir_A10	70974398	70975226	1.18612	0.0672489	0.055	0.003	WT	NA	NA
Ghir_D05	61787229	61788385	4.00639	1.78383	0.181	0.069	WT	NA	NA
Ghir_A08	105460190	105463160	5.05834	2.39616	0.217	0.092	WT	NA	NA
Ghir_A09	5350933	5352301	2.66084	0.704826	0.11	0.028	WT	NA	NA
Ghir_D13	1983535	1984760	4.79567	2.24405	0.208	0.087	WT	NA	NA
Ghir_D02	59503569	59504833	2.51053	0.7232	0.112	0.028	WT	NA	NA
Ghir_D10	23442468	23443148	1.20232	0.063979	0.055	0.003	WT	NA	NA
Ghir_D10	61731055	61732624	1.77507	0.289077	0.078	0.012	WT	NA	NA
Ghir_D10	27139797	27141103	5.64877	2.70768	0.227	0.101	WT	NA	NA
Ghir_D05	60656902	60657846	1.48319	0.187073	0.07	0.009	WT	Ghir_D05G037880	NA
Ghir_A07	85778202	85779573	1.08342	0.047513	0.051	0.002	WT	NA	NA
Ghir_D10	58819543	58822470	4.03225	1.88906	0.18	0.069	WT	Ghir_D10G021770	NA
Ghir_D05	60099271	60100254	1.23846	0.109556	0.058	0.004	WT	NA	NA
Ghir_A13	95153909	95155074	1.31448	0.117524	0.06	0.005	WT	NA	NA
Ghir_A08	6565514	6566220	1.09344	0.0542401	0.053	0.002	WT	Ghir_A08G005430	NA
Ghir_A10	72138508	72139481	2.12033	0.551216	0.095	0.02	WT	NA	NA
Ghir_D07	49671765	49672862	3.19646	1.22643	0.143	0.047	WT	NA	NA
Ghir_A11	19496171	19497365	1.09329	0.0262662	0.049	0.001	WT	Ghir_A11G016280,Ghir_A11G016290	NA
Ghir_D05	2839738	2840996	1.08967	0.0741726	0.055	0.003	WT	Ghir_D05G003380	NA
Ghir_D04	51624329	51625682	2.21559	0.582908	0.101	0.024	WT	Ghir_D04G016400	NA
Ghir_D11	66933287	66935218	2.15094	0.539996	0.102	0.025	WT	Ghir_D11G032430	NA
Ghir_A02	10314745	10315652	1.356	0.17731	0.063	0.006	WT	NA	NA
Ghir_D02	670336	670916	1.34963	0.161714	0.065	0.007	WT	Ghir_D02G000870	NA
Ghir_A11	99896773	99898109	3.92905	1.46464	0.158	0.057	WT	NA	NA
Ghir_D05	5191391	5192320	3.68384	1.57462	0.162	0.06	WT	NA	NA
Ghir_A08	83329728	83331168	2.60213	0.972286	0.135	0.043	WT	NA	NA
Ghir_A07	45350823	45351958	1.20334	0.0423558	0.05	0.002	WT	NA	NA
Ghir_A13	108144017	108146098	3.63757	1.4987	0.158	0.057	WT	Ghir_A13G024630	NA
Ghir_D08	20080095	20080874	4.32982	1.97134	0.186	0.075	WT	NA	NA
Ghir_D05	54120058	54120779	2.35424	0.734511	0.107	0.027	WT	NA	NA
Ghir_D01	8457473	8458526	1.52438	0.320252	0.078	0.013	WT	Ghir_D01G006520	NA
Ghir_D04	1921146	1921921	0.93154	0.00272148	0.044	0	WT	Ghir_D04G001560	NA
Ghir_A10	108350376	108350653	1.37157	0.137749	0.062	0.007	WT	NA	NA
Ghir_D08	8490188	8491269	2.07822	0.527967	0.093	0.021	WT	NA	NA
Ghir_D05	29703124	29704512	4.86438	2.24248	0.2	0.085	WT	Ghir_D05G029460	NA
Ghir_D09	40920813	40922115	1.07192	0.0270022	0.046	0.001	WT	Ghir_D09G013140	NA
Ghir_A10	4132062	4133330	5.20762	2.46677	0.208	0.092	WT	Ghir_A10G004340	NA
Ghir_D02	11299160	11300314	1.86448	0.443394	0.087	0.018	WT	Ghir_D02G007680	NA
Ghir_A02	7363530	7364526	0.991197	0.0252608	0.046	0.001	WT	NA	NA
Ghir_A01	19900245	19900970	1.02961	0.0322311	0.047	0.001	WT	NA	NA
Ghir_D05	61683708	61685073	1.90995	0.452786	0.083	0.016	WT	NA	NA
Ghir_A04	84362109	84363267	1.05411	0.0463813	0.049	0.002	WT	NA	NA
Ghir_A06	6570548	6572652	4.09853	1.81743	0.173	0.069	WT	Ghir_A06G004250	NA
Ghir_D03	50367765	50368976	1.42367	0.188863	0.064	0.008	WT	Ghir_D03G017370	NA
Ghir_D05	1984189	1984586	1.04423	0.0642643	0.051	0.003	WT	NA	NA
Ghir_D10	66177259	66178005	1.13742	0.0863704	0.053	0.004	WT	NA	NA
Ghir_D03	43431287	43432444	1.09931	0.083453	0.052	0.003	WT	Ghir_D03G013100	NA
Ghir_A08	21563178	21564028	0.925183	0.0166902	0.044	0.001	WT	NA	NA
Ghir_A10	19554546	19555666	0.987209	0.0579989	0.048	0.002	WT	NA	NA
Ghir_A12	97203278	97204161	4.39584	2.15334	0.19	0.08	WT	NA	NA
Ghir_D04	48586031	48587396	2.96451	1.07566	0.129	0.042	WT	NA	NA
Ghir_D08	52897268	52899439	4.13412	1.96537	0.185	0.077	WT	NA	NA
Ghir_D04	6010165	6012726	3.18029	1.26003	0.148	0.053	WT	NA	NA
Ghir_A11	65860777	65861884	1.10822	0.0986504	0.052	0.004	WT	NA	NA
Ghir_D11	24615428	24617153	4.20822	1.97628	0.182	0.076	WT	NA	NA
Ghir_A13	103995063	103995312	0.857927	0.00105689	0.041	0	WT	Ghir_A13G020800	NA
Ghir_D13	54981768	54982813	1.13324	0.108449	0.054	0.005	WT	Ghir_D13G017990	NA
Ghir_D02	64707484	64709046	1.32357	0.177103	0.063	0.008	WT	NA	NA
Ghir_A05	34317250	34318431	4.37716	2.05777	0.188	0.08	WT	Ghir_A05G029300	NA
Ghir_A05	101138606	101139244	0.929511	0.0349899	0.045	0.001	WT	NA	NA
Ghir_A01	106828585	106829624	2.93217	1.03291	0.121	0.038	WT	NA	NA
Ghir_A05	37565292	37566482	1.88543	0.477304	0.085	0.019	WT	NA	NA
Ghir_D11	22519189	22520494	3.65254	1.64631	0.16	0.062	WT	NA	NA
Ghir_D01	15164978	15167633	4.16235	2.06451	0.186	0.079	WT	Ghir_D01G009710	NA
Ghir_A10	23258591	23259411	1.11968	0.077609	0.051	0.004	WT	Ghir_A10G010540	NA
Ghir_D13	60022665	60023575	0.810535	0.00756681	0.04	0	WT	NA	NA
Ghir_D06	24388820	24390984	3.61874	1.57395	0.157	0.061	WT	Ghir_D06G011200	NA
Ghir_A10	8841420	8842580	2.81877	0.898944	0.115	0.035	WT	NA	NA
Ghir_A03	106098238	106099152	1.01826	0.0785673	0.049	0.003	WT	NA	NA
Ghir_D04	5988331	5990848	3.00464	1.19264	0.141	0.051	WT	NA	NA
Ghir_D04	4537951	4538508	0.852889	0.017388	0.041	0.001	WT	NA	NA
Ghir_A08	113417985	113418821	1.9639	0.543797	0.092	0.023	WT	NA	NA
Ghir_D11	66885227	66887188	2.1588	0.67072	0.103	0.029	WT	NA	NA
Ghir_D10	66188323	66189157	0.871641	0.0228331	0.042	0.001	WT	NA	NA
Ghir_D11	64289313	64290066	0.850425	0.035368	0.044	0.002	WT	NA	NA
Ghir_A13	101231201	101231910	0.949937	0.0359794	0.043	0.001	WT	NA	NA
Ghir_A08	75296572	75297307	0.97781	0.0368268	0.044	0.002	WT	NA	NA
Ghir_A11	107169724	107170939	5.29293	2.62475	0.215	0.101	WT	NA	NA
Ghir_D11	26444074	26444876	1.29237	0.218833	0.061	0.008	WT	NA	NA
Ghir_A01	5293397	5294052	0.904505	0.0139948	0.04	0	WT	Ghir_A01G004280	NA
Scaffold1588	7862	9232	2.33613	0.897405	0.122	0.04	WT	NA	NA
Ghir_D11	5164738	5165369	0.854063	0.0238688	0.041	0.001	WT	NA	NA
Ghir_A04	8522688	8523553	1.10187	0.135336	0.055	0.006	WT	NA	NA
Ghir_D12	47253455	47254176	0.961108	0.0228814	0.042	0.001	WT	NA	NA
Ghir_D06	64990847	64991698	1.45355	0.246606	0.066	0.01	WT	Ghir_D06G021520	NA
Ghir_A05	98444692	98446578	3.46032	1.53232	0.151	0.058	WT	Ghir_A05G037420	NA
Ghir_A07	86849764	86850323	1.16295	0.131545	0.055	0.006	WT	NA	NA
Ghir_A05	100366936	100368174	2.0772	0.682734	0.097	0.026	WT	NA	NA
Ghir_A01	114350101	114351568	3.58217	1.6601	0.153	0.06	WT	NA	NA
Ghir_A11	30763232	30764290	1.13633	0.103834	0.054	0.006	WT	NA	NA
Ghir_D06	4304323	4305116	3.89619	1.73582	0.166	0.069	WT	NA	NA
Ghir_D05	16145613	16147444	2.73174	1.07534	0.124	0.042	WT	Ghir_D05G018620	NA
Ghir_A11	10568256	10569492	3.88225	1.82941	0.169	0.07	WT	NA	NA
Ghir_A06	4971922	4972702	1.35293	0.207122	0.061	0.009	WT	NA	NA
Ghir_A10	84736026	84737087	1.03477	0.101232	0.05	0.004	WT	NA	NA
Scaffold2186	21895	23044	1.18021	0.116912	0.053	0.005	WT	NA	NA
Ghir_D06	4733305	4734137	0.894342	0.0551093	0.043	0.002	WT	NA	NA
Ghir_D12	56313957	56314645	2.20736	0.76184	0.1	0.028	WT	Ghir_D12G022230	NA
Ghir_D09	45497308	45498600	2.794	1.10566	0.128	0.044	WT	NA	NA
Ghir_D02	37269907	37271102	1.48877	0.326965	0.067	0.011	WT	NA	NA
Ghir_A09	58287145	58288715	1.68837	0.436175	0.083	0.019	WT	NA	NA
Ghir_A02	104442836	104443354	1.89222	0.559336	0.089	0.022	WT	NA	NA
Ghir_A06	22734148	22736309	3.21725	1.39999	0.145	0.055	WT	NA	NA
Ghir_A07	39411529	39413012	2.78568	1.10306	0.127	0.044	WT	NA	NA
Ghir_D11	68757655	68758476	1.15568	0.131477	0.055	0.006	WT	Ghir_D11G033290	NA
Ghir_D09	36209989	36211387	1.62368	0.272052	0.067	0.012	WT	NA	NA
Ghir_D05	26941374	26942369	2.6922	1.02663	0.121	0.041	WT	NA	NA
Ghir_D02	59386320	59388097	3.87445	1.85105	0.166	0.069	WT	NA	NA
Ghir_A10	114517051	114518037	2.26014	0.906614	0.121	0.041	WT	Ghir_A10G024500	NA
Ghir_D13	46099040	46100154	3.35969	1.57409	0.15	0.059	WT	NA	NA
Ghir_D05	487065	487681	1.13866	0.163617	0.056	0.007	WT	Ghir_D05G000530	NA
Ghir_D10	64964268	64964949	2.27164	0.777316	0.103	0.03	WT	NA	NA
Ghir_D07	28655997	28657338	0.894912	0.0234673	0.04	0.001	WT	NA	NA
Ghir_D08	5398290	5398954	1.05271	0.0942083	0.048	0.004	WT	Ghir_D08G005010	NA
Ghir_A04	76256151	76257256	2.70955	0.975822	0.118	0.039	WT	NA	NA
Ghir_D02	1767984	1769335	1.42521	0.312566	0.07	0.013	WT	NA	NA
Ghir_D01	3686288	3687363	1.16383	0.116641	0.052	0.005	WT	Ghir_D01G003830	NA
Ghir_A08	116058513	116059171	0.999839	0.0736153	0.044	0.002	WT	Ghir_A08G020700	NA
Ghir_A13	92636085	92637366	0.891951	0.0250994	0.04	0.001	WT	NA	NA
Ghir_D04	7141681	7142393	0.850068	0.0217214	0.039	0.001	WT	NA	NA
Ghir_A05	9216036	9216296	0.768907	0.000639739	0.036	0	WT	Ghir_A05G010220	NA
Ghir_A04	75810392	75811626	1.73297	0.510465	0.082	0.02	WT	NA	NA
Ghir_D04	42980159	42980969	2.06568	0.621056	0.096	0.027	WT	Ghir_D04G013060	C1:Ghir_D04G013060
Ghir_D01	18644606	18645722	2.03154	0.62242	0.093	0.025	WT	NA	NA
Ghir_D12	51728960	51731376	3.17835	1.39218	0.143	0.055	WT	NA	NA
Ghir_D05	19329150	19330704	2.24803	0.702805	0.097	0.028	WT	Ghir_D05G022000	NA
Ghir_D01	14591269	14593218	1.90441	0.441253	0.081	0.019	WT	Ghir_D01G009570	NA
Ghir_D01	10344398	10345620	2.87154	1.24459	0.131	0.047	WT	Ghir_D01G007490	NA
Ghir_A08	113436282	113437865	3.18408	1.50267	0.145	0.057	WT	NA	NA
Ghir_D02	5485936	5487103	2.63979	0.950448	0.114	0.038	WT	Ghir_D02G004280	NA
Ghir_A10	89055844	89056674	0.791036	0.0245248	0.039	0.001	WT	NA	NA
Ghir_A11	9572955	9574117	3.43801	1.42611	0.141	0.054	WT	Ghir_A11G010470	NA
Ghir_D02	1830614	1832274	1.68269	0.477583	0.085	0.021	WT	NA	NA
Ghir_A11	48371165	48372431	0.88456	0.0550974	0.041	0.002	WT	NA	NA
Ghir_D02	533971	534678	0.692913	0	0.035	0	WT	NA	NA
Ghir_D01	3687761	3688781	1.82139	0.507925	0.087	0.023	WT	NA	NA
Ghir_D09	11865978	11866643	0.919044	0.0673367	0.043	0.002	WT	NA	NA
Ghir_A01	83362495	83363969	3.2599	1.37144	0.138	0.053	WT	NA	NA
Ghir_A02	108061942	108062789	1.86847	0.654953	0.095	0.027	WT	NA	NA
Ghir_A07	29491201	29492313	3.69974	1.75359	0.158	0.066	WT	NA	NA
Ghir_D03	41921513	41922472	2.48961	1.05476	0.129	0.047	WT	NA	NA
Ghir_D13	53682983	53683584	1.42502	0.30883	0.066	0.012	WT	NA	NA
Ghir_A13	62799408	62800334	1.98912	0.598853	0.087	0.023	WT	NA	NA
Ghir_A08	19088144	19089255	4.0141	1.82572	0.16	0.068	WT	NA	NA
Ghir_A08	3526976	3528265	2.7117	1.01642	0.118	0.04	WT	Ghir_A08G003500,Ghir_A08G003510	NA
Ghir_A13	108201799	108202703	2.43172	0.883915	0.109	0.036	WT	NA	NA
Ghir_A11	19135076	19136169	3.06289	1.21158	0.126	0.046	WT	Ghir_A11G016150	NA
Ghir_D10	7128422	7129167	2.29131	0.776437	0.099	0.03	WT	Ghir_D10G007100	NA
Ghir_A05	106300953	106301549	0.939324	0.0892417	0.046	0.004	WT	Ghir_A05G040850	NA
Ghir_D05	4803276	4804605	3.62799	1.72585	0.159	0.068	WT	NA	NA
Ghir_A07	6215256	6216353	1.98574	0.564074	0.087	0.023	WT	NA	NA
Ghir_A06	121902439	121903307	1.46467	0.334266	0.069	0.014	WT	NA	NA
Ghir_A10	114554607	114555593	2.03365	0.839075	0.115	0.039	WT	Ghir_A10G024580	NA
Ghir_A08	88898191	88899835	2.06506	0.597417	0.088	0.024	WT	NA	NA
Ghir_A06	17112796	17113675	0.899716	0.0640413	0.042	0.003	WT	NA	NA
Ghir_A06	111851574	111852567	3.76208	1.7477	0.155	0.065	WT	NA	NA
Ghir_D05	61213775	61215005	1.89632	0.604503	0.088	0.024	WT	Ghir_D05G038280	NA
Ghir_A05	73999575	74001285	1.61373	0.391456	0.071	0.015	WT	NA	NA
Ghir_D04	4547635	4548356	1.03255	0.0831555	0.045	0.004	WT	NA	NA
Ghir_D13	5046431	5047141	2.03026	0.681462	0.095	0.028	WT	NA	NA
Ghir_D06	61322958	61324511	1.031	0.0893437	0.047	0.005	WT	NA	NA
Ghir_D06	46597556	46598460	0.984982	0.092299	0.045	0.004	WT	NA	NA
Ghir_A13	3788748	3789987	1.99614	0.711809	0.093	0.027	WT	NA	NA
Ghir_A11	112637521	112638684	2.40018	0.936072	0.108	0.036	WT	NA	NA
Ghir_A10	10430636	10432444	3.65038	1.71278	0.157	0.067	WT	Ghir_A10G006890	NA
Ghir_D03	3054225	3055576	2.17652	0.705959	0.094	0.028	WT	NA	NA
Ghir_D08	19699804	19700435	1.01554	0.109069	0.046	0.005	WT	NA	NA
Ghir_A02	104436915	104437457	2.52719	1.09917	0.121	0.043	WT	NA	NA
Ghir_D04	45621372	45622004	0.694238	0.0175751	0.035	0.001	WT	NA	NA
Ghir_A08	103488275	103489045	0.695337	0.00624561	0.034	0	WT	NA	NA
Ghir_D01	57804102	57804819	0.824526	0.0251584	0.037	0.001	WT	Ghir_D01G019700	NA
Ghir_A12	93312571	93313360	1.04502	0.105714	0.047	0.005	WT	Ghir_A12G017560	NA
Ghir_D11	3687846	3688572	1.00359	0.118014	0.047	0.005	WT	Ghir_D11G004620	NA
Ghir_A03	105060749	105062941	2.69684	1.00259	0.115	0.04	WT	NA	NA
Ghir_D10	8662157	8663110	2.13534	0.743589	0.094	0.028	WT	NA	NA
Ghir_A07	93683601	93684588	0.850899	0.0452249	0.038	0.002	WT	NA	NA
Ghir_A10	114541122	114542003	2.02238	0.804932	0.109	0.037	WT	Ghir_A10G024570	NA
Ghir_A02	4653579	4654921	2.6136	1.0756	0.117	0.042	WT	Ghir_A02G003950	NA
Ghir_D07	50190494	50191357	0.897852	0.0924636	0.043	0.003	WT	Ghir_D07G020090	NA
Ghir_D10	10899662	10900736	1.86149	0.63332	0.09	0.026	WT	Ghir_D10G009290	NA
Ghir_A03	112656614	112657997	2.13036	0.815038	0.103	0.033	WT	NA	NA
Ghir_D10	4434040	4435055	3.56462	1.63692	0.153	0.065	WT	Ghir_D10G005100	NA
Ghir_D02	2630474	2631266	1.59139	0.477545	0.081	0.021	WT	Ghir_D02G002240	NA
Ghir_D01	18279800	18281631	4.32435	2.10915	0.172	0.078	WT	Ghir_D01G010920	NA
Ghir_D03	41888427	41889976	3.79597	1.83797	0.162	0.072	WT	Ghir_D03G012490	NA
Ghir_D07	21582346	21583493	1.40756	0.343364	0.067	0.014	WT	NA	NA
Ghir_A05	103672753	103673421	0.98553	0.107539	0.046	0.005	WT	NA	NA
Ghir_A08	15386820	15388033	2.23349	0.793688	0.1	0.032	WT	Ghir_A08G007860	NA
Ghir_A09	63379352	63380718	0.801427	0.0364025	0.037	0.001	WT	NA	NA
Ghir_A11	110758632	110759852	3.02194	1.3654	0.13	0.05	WT	NA	NA
Ghir_A06	121647999	121648492	0.7643	0.0218907	0.035	0.001	WT	NA	NA
Ghir_D01	8500333	8501595	2.81644	1.13315	0.125	0.047	WT	Ghir_D01G006540	NA
Ghir_A06	86661006	86662001	3.71783	1.85313	0.161	0.07	WT	NA	NA
Ghir_D06	64509642	64510606	1.18597	0.193572	0.054	0.008	WT	Ghir_D06G021260	NA
Ghir_A05	109391696	109393137	2.89427	1.43368	0.142	0.057	WT	NA	NA
Ghir_A01	44167760	44168873	2.4831	0.965246	0.107	0.036	WT	NA	NA
Ghir_A12	104471925	104472781	1.70105	0.436482	0.076	0.019	WT	NA	NA
Ghir_A03	109778969	109779543	1.30089	0.252712	0.056	0.009	WT	NA	NA
Ghir_D01	11307974	11309466	1.96127	0.706206	0.092	0.027	WT	Ghir_D01G008250	NA
Ghir_D08	5277692	5278400	1.61406	0.444941	0.071	0.016	WT	NA	NA
Ghir_D08	5024914	5025948	0.961216	0.0624333	0.041	0.003	WT	NA	NA
Ghir_D06	15436816	15438458	2.9405	1.3731	0.134	0.053	WT	Ghir_D06G008670	NA
Ghir_A10	108504446	108505054	0.765319	0.0281754	0.035	0.001	WT	NA	NA
Ghir_A05	18424454	18425141	2.40829	0.961144	0.11	0.038	WT	NA	NA
Ghir_A09	42908002	42909433	2.77189	1.20212	0.123	0.046	WT	NA	NA
Ghir_D02	1334655	1335329	1.07396	0.16557	0.05	0.007	WT	NA	NA
Ghir_D05	60500031	60500735	1.0278	0.168417	0.054	0.008	WT	NA	NA
Ghir_A10	7569202	7570370	1.84167	0.611016	0.084	0.023	WT	Ghir_A10G006260	NA
Ghir_A05	14432559	14433285	0.892116	0.0829034	0.043	0.004	WT	NA	NA
Ghir_D05	19557095	19558170	3.17531	1.52466	0.139	0.056	WT	NA	NA
Ghir_A06	114573606	114574166	0.742004	0.0242297	0.035	0.001	WT	NA	NA
Ghir_D11	21326214	21327343	3.62982	1.77846	0.158	0.07	WT	Ghir_D11G019140	NA
Ghir_D08	11961742	11963502	2.22078	0.85295	0.103	0.034	WT	NA	NA
Ghir_A08	65398709	65399702	1.93341	0.646885	0.086	0.024	WT	NA	NA
Ghir_A05	19744066	19744429	2.76324	1.20999	0.124	0.047	WT	NA	NA
Ghir_D01	3408649	3408964	0.785185	0.0331594	0.036	0.001	WT	NA	NA
Ghir_A07	6524168	6524494	1.75668	0.556954	0.082	0.023	WT	Ghir_A07G005560	NA
Ghir_A10	114551896	114553232	2.704	1.26487	0.14	0.057	WT	NA	NA
Ghir_D11	2359272	2360693	3.62388	1.69478	0.154	0.067	WT	NA	NA
Ghir_D02	1333876	1334395	0.727716	0.0395805	0.038	0.002	WT	NA	NA
Ghir_A06	2120546	2121418	2.05868	0.709521	0.093	0.028	WT	NA	NA
Ghir_D01	8431440	8432399	0.965689	0.131844	0.049	0.006	WT	NA	NA
Ghir_D11	26966661	26967467	0.782547	0.0753945	0.039	0.003	WT	NA	NA
Ghir_A08	116918261	116919532	2.7658	1.28572	0.127	0.049	WT	NA	NA
Ghir_A10	84529635	84530340	1.67523	0.544682	0.081	0.022	WT	Ghir_A10G015310	NA
Ghir_D05	14520491	14521346	2.93219	1.40998	0.138	0.056	WT	Ghir_D05G016600	NA
Ghir_A08	684253	685298	1.70906	0.570171	0.082	0.022	WT	NA	NA
Ghir_D13	32802210	32803377	0.827655	0.0333245	0.035	0.001	WT	NA	NA
Ghir_A06	112384723	112385859	0.906822	0.0799734	0.041	0.004	WT	Ghir_A06G015900	NA
Ghir_A13	103994775	103994975	0.648685	0	0.031	0	WT	Ghir_A13G020800	NA
Ghir_A08	88004257	88005794	2.73692	1.22395	0.123	0.047	WT	Ghir_A08G012330	NA
Ghir_D01	2669000	2669856	1.48069	0.379727	0.066	0.014	WT	Ghir_D01G003200	NA
Ghir_A12	87653506	87654575	3.8011	1.87813	0.162	0.073	WT	NA	NA
Ghir_A02	1001158	1002209	1.5156	0.525047	0.082	0.022	WT	NA	NA
Ghir_D10	61860244	61861772	2.09421	0.718101	0.092	0.028	WT	NA	NA
Ghir_A04	77939952	77941302	2.82066	1.25346	0.122	0.047	WT	NA	NA
Ghir_D01	53203459	53204551	2.89473	1.3568	0.132	0.053	WT	NA	NA
Ghir_D12	51738590	51739958	2.61458	1.08209	0.116	0.043	WT	Ghir_D12G018550	NA
Ghir_A08	32484518	32485851	1.61491	0.581618	0.078	0.021	WT	NA	NA
Ghir_A11	6824272	6824934	0.819696	0.0532095	0.037	0.002	WT	NA	NA
Ghir_A05	24018089	24018350	0.63692	0.00606624	0.032	0	WT	NA	NA
Ghir_A12	10956670	10958192	2.5293	1.01397	0.106	0.037	WT	NA	NA
Ghir_D05	9746714	9747276	0.768907	0.0475768	0.037	0.002	WT	Ghir_D05G011530	NA
Ghir_A03	109776367	109777428	2.75771	1.28301	0.126	0.049	WT	NA	NA
Ghir_A11	21741782	21743667	3.38514	1.66536	0.146	0.063	WT	NA	NA
Ghir_D06	61892067	61892926	2.9206	1.34199	0.127	0.05	WT	NA	NA
Ghir_A07	25809159	25811013	2.07225	0.703131	0.09	0.028	WT	NA	NA
Ghir_D13	58861337	58862002	0.72503	0.0325263	0.035	0.001	WT	Ghir_D13G021080	NA
Ghir_A07	87584527	87585273	0.663543	0.0216741	0.033	0.001	WT	Ghir_A07G020140	NA
Ghir_A01	104625809	104626532	1.66602	0.483255	0.076	0.02	WT	NA	NA
Ghir_A07	310637	311179	0.689793	0.0267887	0.034	0.001	WT	Ghir_A07G000290	NA
Ghir_A10	114535786	114536751	2.07592	0.931017	0.114	0.041	WT	Ghir_A10G024550	NA
Ghir_D01	40131423	40132387	0.691442	0.0135909	0.032	0.001	WT	Ghir_D01G014770	NA
Ghir_D12	54251010	54252128	2.19877	0.912154	0.104	0.036	WT	Ghir_D12G020340	NA
Ghir_A13	144591	145224	0.79118	0.0554441	0.038	0.003	WT	Ghir_A13G000190	NA
Ghir_A05	108739846	108740494	0.67768	0.016748	0.033	0.001	WT	NA	NA
Ghir_D13	1343635	1344706	2.55625	1.02404	0.109	0.04	WT	NA	NA
Ghir_D06	53889336	53890599	1.00516	0.139971	0.045	0.005	WT	NA	NA
Ghir_A06	113912	114743	1.92487	0.571885	0.08	0.022	WT	Ghir_A06G000190	NA
Ghir_D08	55242386	55243237	1.73282	0.500034	0.075	0.02	WT	NA	NA
Ghir_D09	3965257	3966621	1.43732	0.384425	0.067	0.015	WT	NA	NA
Ghir_A10	17666346	17667226	0.755805	0.0205062	0.033	0.001	WT	NA	NA
Ghir_D10	9446623	9448219	3.06913	1.5089	0.137	0.057	WT	NA	NA
Ghir_A07	94600558	94601870	3.11214	1.52126	0.14	0.059	WT	Ghir_A07G022940	NA
Ghir_D01	63160434	63161584	2.95603	1.43385	0.139	0.059	WT	NA	NA
Ghir_A07	85779936	85780821	0.659191	0.0217191	0.032	0.001	WT	NA	NA
Ghir_D08	67752394	67753322	1.22177	0.248267	0.056	0.011	WT	NA	NA
Ghir_A08	107913969	107915587	0.787773	0.061839	0.037	0.003	WT	NA	NA
Ghir_A13	102656580	102657335	1.81522	0.648062	0.082	0.024	WT	Ghir_A13G019420,Ghir_A13G019430	NA
Ghir_D05	9728899	9730422	1.23445	0.281951	0.059	0.012	WT	NA	NA
Ghir_A11	11948627	11951197	3.15349	1.47288	0.134	0.056	WT	NA	NA
Ghir_D06	53703318	53703997	0.942559	0.139258	0.046	0.006	WT	NA	NA
Ghir_D05	17307821	17308345	0.981846	0.116533	0.042	0.004	WT	NA	NA
Ghir_D06	32165729	32167346	1.94936	0.720762	0.089	0.028	WT	NA	NA
Ghir_D13	13766602	13767499	1.97341	0.675362	0.084	0.025	WT	NA	NA
Ghir_A01	117239800	117241182	1.8839	0.621192	0.084	0.025	WT	NA	NA
Ghir_D11	158382	160097	2.29399	0.896457	0.102	0.036	WT	Ghir_D11G000130	NA
Ghir_A03	99717189	99718031	2.06931	0.726197	0.089	0.028	WT	NA	NA
Ghir_D08	18454615	18455359	0.998994	0.143048	0.046	0.006	WT	Ghir_D08G009160	NA
Ghir_A11	14694125	14695112	1.48388	0.359058	0.063	0.014	WT	NA	NA
Ghir_D13	40209225	40209959	0.778747	0.0498964	0.036	0.002	WT	NA	NA
Ghir_A07	23917528	23919029	2.56218	1.1214	0.115	0.044	WT	NA	NA
Ghir_A09	72063355	72064037	0.726404	0.0509171	0.036	0.002	WT	NA	NA
Ghir_D11	14665987	14667634	2.14934	0.834927	0.097	0.033	WT	NA	NA
Ghir_A08	2853398	2854667	1.14496	0.261414	0.057	0.011	WT	NA	NA
Ghir_A12	6798952	6799560	1.07027	0.168847	0.047	0.007	WT	NA	NA
Ghir_D02	1317136	1318349	1.4535	0.414388	0.071	0.018	WT	Ghir_D02G001350	NA
Ghir_A11	1238853	1240236	2.12757	0.803473	0.092	0.03	WT	NA	NA
Ghir_A11	121321554	121322245	0.942595	0.144853	0.046	0.006	WT	Ghir_A11G034090	NA
Ghir_A01	72029546	72030485	0.643872	0.010151	0.03	0.001	WT	NA	NA
Scaffold2791	19672	20731	2.42542	1.04688	0.111	0.042	WT	NA	NA
Ghir_D02	9935743	9936416	0.789062	0.0561809	0.036	0.002	WT	NA	NA
Ghir_A10	114523504	114524284	1.54328	0.615933	0.084	0.025	WT	Ghir_A10G024510,Ghir_A10G024520,Ghir_A10G024530	NA
Ghir_A01	90146676	90147845	1.13277	0.179061	0.049	0.008	WT	NA	NA
Ghir_D01	23753909	23754971	3.15606	1.52401	0.135	0.058	WT	NA	NA
Ghir_D09	46407186	46407824	0.717766	0.0437088	0.033	0.001	WT	Ghir_D09G018060	NA
Ghir_D06	1980412	1981190	1.31399	0.300191	0.059	0.012	WT	Ghir_D06G001830	NA
Ghir_A01	116870046	116870641	0.718216	0.0725986	0.039	0.004	WT	NA	NA
Ghir_D10	3524710	3525895	1.70547	0.559281	0.079	0.023	WT	NA	NA
Ghir_D04	959861	960441	1.06322	0.176877	0.046	0.007	WT	NA	NA
Ghir_A05	23563287	23564387	2.56575	1.06418	0.108	0.041	WT	NA	NA
Ghir_A13	55052210	55052942	2.13994	0.915458	0.099	0.035	WT	NA	NA
Ghir_A05	26440111	26441080	2.72874	1.2958	0.12	0.048	WT	Ghir_A05G025690,Ghir_A05G025700	NA
Ghir_D07	17229989	17230695	0.601689	0.000925917	0.028	0	WT	NA	NA
Ghir_D09	24465251	24465475	0.651615	0.00557383	0.028	0	WT	NA	NA
Ghir_D02	65622260	65624005	1.1766	0.331262	0.061	0.014	WT	NA	NA
Ghir_A07	15908673	15909495	1.59163	0.559631	0.08	0.024	WT	NA	NA
Ghir_D02	40688057	40688839	0.688761	0.0317561	0.032	0.001	WT	NA	NA
Ghir_A08	88318503	88319435	0.827679	0.117991	0.041	0.005	WT	NA	NA
Ghir_A06	83035193	83036787	1.63352	0.580358	0.076	0.022	WT	NA	NA
Ghir_A10	69126332	69127800	2.60336	1.27858	0.12	0.049	WT	NA	NA
Ghir_A02	106729471	106729700	0.596656	0	0.027	0	WT	NA	NA
Ghir_A11	95226121	95226847	1.29964	0.344511	0.06	0.014	WT	NA	NA
Ghir_D07	19737437	19739173	1.4579	0.446712	0.068	0.018	WT	NA	NA
Ghir_A10	114522389	114523270	1.57041	0.605095	0.087	0.028	WT	Ghir_A10G024510,Ghir_A10G024520	NA
Ghir_A08	121094061	121094956	2.71604	1.30197	0.125	0.052	WT	NA	NA
Ghir_A08	112197839	112198732	0.798531	0.090477	0.037	0.003	WT	NA	NA
Ghir_A04	78272921	78274352	2.21877	0.913764	0.099	0.035	WT	Ghir_A04G011200	NA
Ghir_D07	31812849	31813692	2.21528	0.934808	0.105	0.039	WT	NA	NA
Scaffold1200_ERROPOS94976	71164	72797	2.31934	1.00494	0.104	0.039	WT	NA	NA
Ghir_D13	54859337	54859987	0.882234	0.117413	0.041	0.005	WT	NA	NA
Ghir_A01	104520424	104522339	1.55291	0.494269	0.07	0.019	WT	NA	NA
Ghir_D01	18653901	18654593	0.73554	0.062106	0.034	0.002	WT	NA	NA
Ghir_A01	19314268	19315513	2.64609	1.2225	0.118	0.047	WT	NA	NA
Ghir_D09	37989712	37990593	2.14015	0.828967	0.095	0.033	WT	NA	NA
Ghir_D12	52409761	52410682	0.677987	0.0399527	0.032	0.002	WT	NA	NA
Ghir_A08	113360225	113361373	2.3036	0.926009	0.098	0.035	WT	NA	NA
Ghir_A01	8031451	8032239	1.14395	0.275646	0.053	0.01	WT	Ghir_A01G005630	NA
Ghir_A09	71929927	71930409	0.597528	0.030369	0.031	0.001	WT	NA	NA
Ghir_D12	10985423	10986031	1.44336	0.416221	0.07	0.019	WT	NA	NA
Ghir_D07	30074471	30075336	0.59882	0.0185429	0.03	0.001	WT	NA	NA
Ghir_D04	51449972	51450619	1.04244	0.247597	0.053	0.01	WT	Ghir_D04G016310	NA
Ghir_A03	111476730	111477921	1.05693	0.237679	0.05	0.009	WT	Ghir_A03G021680	NA
Ghir_A03	43993274	43994578	2.25117	0.91567	0.1	0.037	WT	Ghir_A03G010080	NA
Ghir_D09	24679390	24680924	3.22667	1.59264	0.14	0.063	WT	NA	NA
Ghir_D07	38812816	38813537	3.14984	1.56628	0.136	0.06	WT	NA	NA
Ghir_A12	84737069	84738545	2.29752	0.884555	0.099	0.037	WT	NA	NA
Ghir_D01	46015677	46016586	1.36793	0.405669	0.066	0.017	WT	Ghir_D01G015810	NA
Ghir_A02	104738118	104738953	1.80984	0.684326	0.083	0.027	WT	NA	NA
Ghir_D02	37957119	37958205	1.65281	0.561324	0.075	0.022	WT	NA	NA
Ghir_D05	60098272	60099058	1.01996	0.20697	0.049	0.009	WT	NA	NA
Scaffold1700	51073	51764	0.790141	0.0872225	0.038	0.004	WT	NA	NA
Ghir_A13	79347285	79348004	0.62696	0.0297698	0.031	0.001	WT	NA	NA
Ghir_A09	62894017	62894542	1.85777	0.642445	0.082	0.026	WT	NA	NA
Ghir_A13	104015460	104015705	0.603461	0.0289208	0.03	0.001	WT	Ghir_A13G020830	NA
Scaffold32	168531	169420	1.23692	0.312454	0.058	0.013	WT	NA	NA
Ghir_A05	9215689	9215952	0.591242	0	0.026	0	WT	Ghir_A05G010210,Ghir_A05G010220	NA
Ghir_D07	52566378	52567012	0.496172	0.00669026	0.027	0	WT	NA	NA
Ghir_D06	52960601	52961182	0.692931	0.041042	0.031	0.002	WT	NA	NA
Ghir_A03	19693729	19694471	1.61311	0.522709	0.071	0.02	WT	Ghir_A03G008290	NA
Ghir_D10	64822464	64823353	1.70067	0.575138	0.076	0.023	WT	NA	NA
Ghir_A11	121368278	121369121	2.26573	0.91406	0.1	0.037	WT	NA	NA
Ghir_A04	6765445	6766156	0.601213	0.0219738	0.029	0.001	WT	NA	NA
Ghir_A08	100873323	100873894	0.63843	0.0288757	0.03	0.001	WT	Ghir_A08G014410	NA
Ghir_A11	100516726	100518294	2.45883	1.19851	0.115	0.046	WT	NA	NA
Ghir_D12	59492009	59492975	2.41636	1.09144	0.109	0.043	WT	Ghir_D12G025600	NA
Ghir_A11	107711347	107712293	0.726715	0.0396652	0.032	0.002	WT	Ghir_A11G027350,Ghir_A11G027360	NA
Ghir_D07	27593612	27594967	2.21014	0.963784	0.102	0.038	WT	NA	NA
Ghir_D10	65746336	65746939	0.887885	0.164694	0.045	0.007	WT	Ghir_D10G025710	NA
Ghir_D06	26437915	26438901	0.629149	0.0323843	0.03	0.001	WT	NA	NA
Ghir_A08	80593207	80594741	1.90508	0.788575	0.09	0.031	WT	NA	NA
Ghir_A03	2077896	2079446	3.11313	1.55197	0.133	0.059	WT	NA	NA
Ghir_D11	3999836	4000526	1.64799	0.626491	0.075	0.022	WT	NA	NA
Ghir_D08	2739903	2740938	1.28727	0.361818	0.061	0.015	WT	NA	NA
Ghir_D10	14741112	14741811	0.692978	0.0378783	0.031	0.001	WT	NA	NA
Ghir_A11	25769233	25770056	2.54345	1.06788	0.107	0.042	WT	NA	NA
Ghir_A12	506943	508065	2.53981	1.1249	0.111	0.044	WT	NA	NA
Ghir_D05	14082027	14083056	2.51036	1.20677	0.115	0.047	WT	Ghir_D05G016160	NA
Ghir_A10	14050174	14051687	1.70464	0.616458	0.08	0.025	WT	NA	NA
Ghir_D07	56148053	56149079	2.66837	1.30622	0.123	0.052	WT	Ghir_D07G022990	NA
Ghir_A13	101226916	101227167	0.571936	0.0176509	0.029	0.001	WT	Ghir_A13G018560	NA
Ghir_D04	16405543	16406855	2.15959	0.989635	0.1	0.038	WT	NA	NA
Ghir_A12	14140153	14141292	2.13808	0.902919	0.098	0.036	WT	NA	NA
Ghir_A10	109255389	109257289	2.45346	1.11477	0.111	0.045	WT	NA	NA
Ghir_D12	47211514	47212616	2.33921	1.10291	0.106	0.041	WT	Ghir_D12G015660	NA
Ghir_D04	45102571	45103343	0.56214	0.0212843	0.029	0.001	WT	NA	NA
Ghir_D05	17306149	17307251	1.54454	0.533204	0.073	0.021	WT	NA	NA
Ghir_A06	87005806	87006619	0.5729	0.0244793	0.029	0.001	WT	NA	NA
Ghir_A05	109216873	109217368	0.573681	0.00167461	0.026	0	WT	NA	NA
Ghir_D11	8832683	8833372	0.818147	0.125057	0.04	0.005	WT	Ghir_D11G010430	NA
Ghir_D07	1375330	1376038	1.28564	0.423215	0.064	0.017	WT	NA	NA
Ghir_D11	3662730	3663974	2.13094	0.832553	0.091	0.032	WT	NA	NA
Ghir_A02	1076509	1077104	1.04035	0.268522	0.053	0.011	WT	NA	NA
Ghir_A12	107540056	107540892	1.88939	0.777122	0.087	0.03	WT	Ghir_A12G028900	NA
Ghir_D03	41914430	41915055	1.21026	0.358369	0.063	0.016	WT	NA	NA
Ghir_D02	11389456	11390065	0.683968	0.0764048	0.038	0.004	WT	NA	NA
Ghir_A10	114514509	114515617	2.03936	1.01614	0.114	0.046	WT	Ghir_A10G024500	NA
Ghir_A11	114489724	114490344	1.023	0.227077	0.048	0.009	WT	Ghir_A11G030770	NA
Ghir_D05	5818438	5819862	2.23874	1.01247	0.099	0.037	WT	NA	NA
Ghir_D09	24052708	24052958	0.647535	0.0207567	0.028	0.001	WT	NA	NA
Ghir_D13	56283847	56284932	2.27081	0.997994	0.104	0.041	WT	Ghir_D13G018810	NA
Ghir_D02	1817931	1818648	0.819263	0.0775499	0.036	0.004	WT	Ghir_D02G001710	NA
Scaffold1588	11193	11799	1.35963	0.477991	0.072	0.021	WT	NA	NA
Ghir_A07	19342300	19342865	0.595226	0.013917	0.027	0.001	WT	NA	NA
Ghir_D08	54162314	54163805	2.23107	1.0079	0.104	0.041	WT	NA	NA
Ghir_A03	4564513	4565719	1.31895	0.347664	0.057	0.013	WT	NA	NA
Scaffold2017	5110	7173	1.91527	0.902428	0.1	0.038	WT	NA	NA
Ghir_A09	47396808	47398329	1.97592	0.763439	0.087	0.03	WT	NA	NA
Ghir_A11	121663	123062	1.65944	0.636723	0.077	0.024	WT	NA	NA
Ghir_D09	41180092	41180654	0.993194	0.168089	0.047	0.009	WT	NA	NA
Ghir_D07	23536911	23537914	1.85413	0.682059	0.08	0.026	WT	NA	NA
Ghir_D10	8596663	8598222	1.95671	0.813363	0.087	0.03	WT	NA	NA
Ghir_A08	121754184	121755081	2.39537	1.18595	0.12	0.051	WT	NA	NA
Ghir_D10	59337733	59338468	0.561261	0.01158	0.026	0	WT	NA	NA
Ghir_D13	61605501	61606404	0.870536	0.162508	0.04	0.005	WT	Ghir_D13G023750	NA
Ghir_A09	4139545	4140860	1.46707	0.467877	0.066	0.018	WT	NA	NA
Ghir_A11	121311231	121312169	0.507159	0.00900575	0.026	0	WT	NA	NA
Ghir_D09	13009823	13010994	2.06434	0.828107	0.088	0.031	WT	NA	NA
Ghir_A10	7798701	7799459	0.992376	0.212162	0.045	0.008	WT	NA	NA
Ghir_D07	26377567	26378516	2.39245	1.05373	0.105	0.042	WT	NA	NA
Ghir_A06	16722722	16723838	1.70019	0.690531	0.081	0.027	WT	NA	NA
Ghir_D02	6188965	6189925	0.773946	0.0718752	0.034	0.003	WT	NA	NA
Ghir_A05	23561287	23561894	1.72793	0.553569	0.072	0.022	WT	NA	NA
Ghir_A06	107601788	107602378	2.22834	1.0583	0.106	0.042	WT	NA	NA
Ghir_A09	57781141	57781712	0.682679	0.0510915	0.031	0.002	WT	NA	NA
Ghir_D05	60493673	60494487	0.501165	0.0121179	0.026	0.001	WT	NA	NA
Ghir_D11	72202810	72203596	0.669544	0.0757584	0.033	0.003	WT	NA	NA
Ghir_D06	773781	774087	0.90528	0.21888	0.048	0.009	WT	Ghir_D06G000790	NA
Ghir_D11	21172929	21174294	2.42657	1.15844	0.108	0.044	WT	NA	NA
Ghir_D04	1922352	1923025	0.501209	0	0.024	0	WT	Ghir_D04G001560	NA
Ghir_D06	780244	780842	1.36112	0.44807	0.067	0.019	WT	Ghir_D06G000800	NA
Ghir_D02	6246254	6246878	0.508846	0.0108629	0.026	0.001	WT	NA	NA
Ghir_D08	5260648	5262005	2.04849	0.899974	0.093	0.034	WT	NA	NA
Ghir_A10	114560049	114560784	1.60542	0.663724	0.086	0.03	WT	NA	NA
Ghir_D01	7688451	7689150	0.681515	0.0746843	0.034	0.003	WT	Ghir_D01G006150	NA
Ghir_D06	776176	776621	1.17927	0.323846	0.058	0.014	WT	NA	NA
Scaffold1357	9594	10348	0.843455	0.142289	0.04	0.006	WT	NA	NA
Ghir_D05	54799389	54800798	1.16975	0.349947	0.058	0.014	WT	NA	NA
Ghir_A01	4605039	4605926	2.64749	1.27247	0.12	0.052	WT	Ghir_A01G004100	NA
Ghir_A10	114106485	114107376	1.63829	0.575862	0.072	0.022	WT	NA	NA
Ghir_A12	106518739	106519578	1.02137	0.175693	0.043	0.007	WT	NA	NA
Ghir_D07	30062789	30064205	2.48842	1.18407	0.11	0.045	WT	NA	NA
Ghir_A05	82491595	82492571	1.33505	0.400161	0.059	0.015	WT	NA	NA
Ghir_D09	32343129	32344005	0.60286	0.0224695	0.028	0.001	WT	NA	NA
Ghir_D06	41672189	41673867	0.981313	0.203849	0.048	0.009	WT	NA	NA
Ghir_D03	443119	443832	1.46939	0.542083	0.067	0.019	WT	NA	NA
Ghir_D03	3455838	3456641	1.54472	0.589869	0.076	0.024	WT	NA	NA
Ghir_D05	8788042	8788634	2.04628	0.846614	0.093	0.034	WT	NA	NA
Ghir_D05	20720275	20720481	0.496082	0.0123377	0.026	0.001	WT	Ghir_D05G023150	NA
Ghir_D05	60499022	60499594	0.526816	0.0170546	0.027	0.001	WT	NA	NA
Ghir_D12	7941568	7942607	0.516626	0.00513135	0.025	0	WT	NA	NA
Ghir_A01	6242	6769	1.48756	0.545626	0.067	0.019	WT	NA	NA
Ghir_D07	17230756	17231333	0.450313	0	0.024	0	WT	NA	NA
Ghir_A13	55050865	55051527	1.23278	0.375779	0.058	0.015	WT	NA	NA
Ghir_D06	14929075	14929778	0.709707	0.0637631	0.032	0.003	WT	NA	NA
Ghir_D13	2166155	2167736	1.77496	0.681212	0.084	0.029	WT	Ghir_D13G002410	NA
Ghir_D06	6139754	6140997	1.88684	0.802492	0.087	0.031	WT	NA	NA
Ghir_A10	78715042	78715811	2.70222	1.31758	0.117	0.05	WT	NA	NA
Ghir_D13	55478355	55479075	0.530164	0.011419	0.026	0.001	WT	NA	NA
Ghir_D02	446670	447442	1.56626	0.546856	0.074	0.023	WT	NA	NA
Ghir_D06	12934190	12935837	2.17819	0.93018	0.095	0.036	WT	Ghir_D06G007660	NA
Scaffold454_ERROPOS11849037	96285	97703	1.68259	0.644411	0.081	0.027	WT	Ghir_D07G025300	NA
Ghir_D05	57122245	57123328	0.648485	0.0524977	0.031	0.002	WT	NA	NA
Ghir_A11	17076950	17078398	2.30364	1.09881	0.106	0.043	WT	NA	NA
Ghir_D13	3295484	3296258	1.8343	0.701388	0.083	0.029	WT	NA	NA
Ghir_A13	104006337	104006559	0.566899	0.0170407	0.027	0.001	WT	NA	NA
Scaffold32	160793	161587	0.656061	0.04758	0.031	0.002	WT	Ghir_D05G039630	NA
Ghir_A12	13674394	13675153	0.707428	0.0597764	0.03	0.002	WT	NA	NA
Ghir_A03	104370150	104371401	2.45475	1.07598	0.109	0.045	WT	Ghir_A03G017070	NA
Ghir_A11	10979051	10979719	1.46543	0.414341	0.06	0.016	WT	NA	NA
Ghir_A11	7369141	7370377	2.08849	0.894119	0.092	0.034	WT	Ghir_A11G008350	NA
Ghir_D11	3787710	3788375	1.36329	0.439195	0.062	0.017	WT	Ghir_D11G004740	NA
Ghir_A05	978573	979286	2.79933	1.37086	0.123	0.055	WT	NA	NA
Ghir_D01	8142087	8142892	1.7617	0.762421	0.084	0.029	WT	Ghir_D01G006420	NA
Ghir_A07	18036109	18037085	2.45314	1.1517	0.108	0.045	WT	NA	NA
Ghir_A05	14430388	14430884	0.618773	0.0688219	0.033	0.003	WT	NA	NA
Ghir_A04	80659961	80661736	1.9155	0.750338	0.084	0.029	WT	Ghir_A04G012390	NA
Ghir_A05	3923541	3924566	2.23512	1.01534	0.1	0.039	WT	Ghir_A05G004160	NA
Ghir_D10	49524069	49525289	1.61887	0.578202	0.073	0.023	WT	NA	NA
Ghir_A05	95952631	95953551	1.93962	0.833334	0.089	0.032	WT	Ghir_A05G036550	NA
Ghir_A06	28583023	28584200	2.86069	1.40125	0.12	0.053	WT	NA	NA
Ghir_D03	48622435	48623484	1.67567	0.563153	0.073	0.023	WT	Ghir_D03G016000	NA
Ghir_A05	107582064	107583343	1.80565	0.739968	0.084	0.03	WT	Ghir_A05G041500	NA
Ghir_A01	5297015	5297615	0.491185	0	0.023	0	WT	NA	NA
Scaffold454_ERROPOS10049037	67761	69184	2.61705	1.27222	0.116	0.05	WT	Ghir_D07G025210	NA
Ghir_A05	96768390	96768669	0.880556	0.143296	0.039	0.006	WT	NA	NA
Ghir_D07	16228026	16229511	2.2269	1.01189	0.1	0.04	WT	NA	NA
Ghir_A01	15057610	15059276	1.7251	0.567495	0.071	0.022	WT	NA	NA
Ghir_D01	9576746	9577954	2.25179	1.09717	0.101	0.04	WT	NA	NA
Ghir_D04	47567871	47568512	1.55245	0.529521	0.069	0.021	WT	Ghir_D04G014540	NA
Ghir_A13	55579071	55579957	0.749216	0.0475201	0.03	0.002	WT	NA	NA
Ghir_A13	21151427	21152717	1.74222	0.681252	0.081	0.028	WT	NA	NA
Ghir_A05	4795760	4796898	2.40314	1.12441	0.104	0.043	WT	Ghir_A05G005110	C5:Ghir_A05G005110
Ghir_A06	43857936	43858921	0.676088	0.0587926	0.031	0.003	WT	NA	NA
Ghir_D13	16621947	16622982	3.06989	1.48079	0.128	0.059	WT	NA	NA
Ghir_A10	88210229	88211377	2.30774	1.09671	0.112	0.048	WT	NA	NA
Ghir_D06	10331721	10334238	1.75603	0.744111	0.082	0.029	WT	NA	NA
Ghir_A07	36556805	36557873	2.49314	1.17436	0.108	0.046	WT	NA	NA
Ghir_D08	65334916	65336416	0.91165	0.198198	0.042	0.007	WT	Ghir_D08G023780,Ghir_D08G023790	NA
Ghir_A03	56965277	56966284	2.43313	1.20782	0.11	0.047	WT	NA	NA
Ghir_A07	92186244	92187058	1.47768	0.469175	0.065	0.019	WT	Ghir_A07G021350	NA
Ghir_A03	102859449	102859889	0.542423	0.0357637	0.028	0.001	WT	NA	NA
Ghir_A06	696423	698127	2.05701	0.971932	0.099	0.039	WT	NA	NA
Ghir_A13	30948498	30949651	2.06741	0.888622	0.093	0.036	WT	NA	NA
Ghir_D09	38404507	38405890	1.54056	0.622841	0.076	0.025	WT	Ghir_D09G011330	NA
Ghir_D10	60748456	60749293	1.91837	0.789586	0.083	0.029	WT	Ghir_D10G022670	NA
Ghir_A04	2499933	2500767	0.502443	0.0114674	0.024	0	WT	NA	NA
Ghir_D08	2749972	2750780	1.21291	0.319422	0.055	0.014	WT	Ghir_D08G002960	NA
Ghir_D12	505048	506141	2.72479	1.32775	0.117	0.052	WT	NA	NA
Ghir_A04	81527212	81528034	1.17905	0.31715	0.053	0.013	WT	Ghir_A04G012890	NA
Ghir_D10	5189738	5191135	1.53789	0.602611	0.073	0.024	WT	Ghir_D10G005790	NA
Ghir_D02	3530561	3531190	0.966354	0.219971	0.048	0.01	WT	NA	NA
Ghir_A10	5105456	5106576	1.75868	0.63947	0.075	0.025	WT	NA	NA
Ghir_D10	65781071	65782603	1.75661	0.741808	0.085	0.031	WT	Ghir_D10G025710	NA
Ghir_D04	52612342	52613262	1.65399	0.610472	0.075	0.025	WT	NA	NA
Ghir_D08	54509223	54510220	1.70905	0.645541	0.078	0.027	WT	NA	NA
Ghir_D07	3237092	3238323	1.74433	0.706996	0.079	0.027	WT	NA	NA
Ghir_A08	113788650	113789757	0.843451	0.143691	0.041	0.007	WT	Ghir_A08G019130	NA
Ghir_A02	83695204	83695816	0.553307	0.0385527	0.028	0.002	WT	NA	NA
Ghir_D04	1542522	1544035	1.89315	0.763908	0.089	0.034	WT	Ghir_D04G001280	NA
Ghir_A07	90264937	90266015	1.93366	0.890237	0.089	0.033	WT	NA	NA
Ghir_D07	17190601	17190821	0.483467	0.0167838	0.025	0.001	WT	Ghir_D07G012410	NA
Ghir_A09	67726738	67727137	0.457813	0	0.022	0	WT	NA	NA
Ghir_D10	3523483	3524454	1.81168	0.833368	0.089	0.033	WT	NA	NA
Ghir_D09	41723016	41723790	1.39906	0.442188	0.061	0.017	WT	NA	NA
Ghir_D07	17380508	17381215	0.637503	0.0721679	0.032	0.003	WT	Ghir_D07G012550	NA
Ghir_A06	147921	148733	1.85226	0.756688	0.083	0.03	WT	Ghir_A06G000210,Ghir_A06G000220	NA
Ghir_D07	36616836	36617909	1.2782	0.405481	0.06	0.017	WT	NA	NA
Ghir_A07	3437411	3437858	0.499817	0.0227173	0.025	0.001	WT	Ghir_A07G003190	NA
Ghir_A01	3635103	3635654	1.18091	0.361205	0.057	0.015	WT	NA	NA
Scaffold1588	10190	10798	1.46229	0.59163	0.077	0.026	WT	NA	NA
Ghir_D11	14664559	14665686	1.69564	0.693431	0.081	0.029	WT	NA	NA
Ghir_A12	2943153	2944204	1.50677	0.581353	0.072	0.024	WT	NA	NA
Ghir_A08	103257594	103258122	0.613954	0.0566039	0.03	0.002	WT	NA	NA
Ghir_A07	3161385	3162208	0.694478	0.0780592	0.033	0.004	WT	NA	NA
Ghir_D10	15814174	15815385	1.79676	0.70099	0.081	0.029	WT	NA	NA
Ghir_A04	75849677	75850763	1.11325	0.303443	0.049	0.011	WT	Ghir_A04G010610	NA
Ghir_D02	24366714	24368014	0.805615	0.171259	0.04	0.007	WT	NA	NA
Ghir_D05	3435829	3436560	1.95887	0.931605	0.091	0.035	WT	NA	NA
Ghir_A09	80628292	80629461	1.80331	0.816058	0.085	0.032	WT	Ghir_A09G024770	NA
Ghir_D08	10612827	10614063	1.70105	0.673411	0.076	0.026	WT	NA	NA
Ghir_A01	21738523	21739546	2.27474	1.00968	0.099	0.04	WT	NA	NA
Ghir_D06	53292691	53294084	1.25796	0.424111	0.06	0.017	WT	NA	NA
Ghir_D03	52011474	52013327	1.77761	0.761529	0.083	0.03	WT	Ghir_D03G018310	NA
Ghir_D05	5748572	5749725	1.82708	0.79998	0.084	0.031	WT	Ghir_D05G007170	NA
Ghir_D09	10372930	10373834	0.504404	0.0226869	0.025	0.001	WT	NA	NA
Ghir_A07	19010963	19011525	0.861461	0.208601	0.043	0.008	WT	NA	NA
Ghir_A10	216177	218002	2.01452	0.901785	0.091	0.035	WT	Ghir_A10G000310	NA
Ghir_A10	92568403	92569522	1.48192	0.534066	0.066	0.02	WT	NA	NA
Ghir_A05	109414471	109415293	1.27741	0.530001	0.072	0.023	WT	NA	NA
Ghir_D13	463696	464428	0.924554	0.202501	0.042	0.008	WT	NA	NA
Ghir_A03	64197546	64198732	2.80967	1.40449	0.119	0.054	WT	NA	NA
Ghir_A04	76438201	76439335	2.41345	1.08669	0.1	0.041	WT	NA	NA
Ghir_D13	59253145	59253948	0.466089	0	0.022	0	WT	NA	NA
Ghir_A11	121319554	121320143	0.912098	0.209642	0.046	0.01	WT	Ghir_A11G034090	NA
Ghir_A06	122232291	122233022	2.06692	0.909391	0.092	0.036	WT	Ghir_A06G020390	NA
Ghir_D11	64308281	64308900	0.486469	0.0260724	0.026	0.001	WT	NA	NA
Ghir_A12	104474256	104474987	1.49809	0.575152	0.072	0.024	WT	NA	NA
Ghir_D12	54352766	54353357	0.948324	0.250414	0.046	0.01	WT	NA	NA
Ghir_D07	47377976	47379083	2.25802	1.12766	0.104	0.044	WT	NA	NA
Ghir_A03	99769922	99772408	2.36308	1.17809	0.108	0.046	WT	Ghir_A03G015830	NA
Ghir_D02	69435404	69436788	1.86843	0.92203	0.095	0.038	WT	NA	NA
Ghir_D07	32089928	32090898	0.579107	0.0324445	0.026	0.001	WT	Ghir_D07G017490	NA
Ghir_D04	43379970	43381055	1.27026	0.45769	0.06	0.017	WT	NA	NA
Ghir_A13	90682542	90684304	1.45424	0.585531	0.071	0.023	WT	NA	NA
Ghir_D12	53986999	53987582	0.56885	0.0560398	0.028	0.002	WT	Ghir_D12G020050	NA
Ghir_A07	85338700	85339905	2.34541	1.0862	0.099	0.041	WT	NA	NA
Ghir_A07	97105420	97106067	0.962771	0.29166	0.049	0.011	WT	Ghir_A07G024640,Ghir_A07G024650	NA
Ghir_A05	106481203	106482527	2.00047	0.892789	0.089	0.035	WT	NA	NA
Ghir_A09	51502956	51503883	0.557614	0.0375246	0.026	0.001	WT	NA	NA
Ghir_D10	29318438	29319536	1.68471	0.563102	0.07	0.023	WT	NA	NA
Ghir_D10	55353536	55355055	2.26939	1.04616	0.099	0.041	WT	NA	NA
Ghir_D06	63404912	63405531	1.78254	0.788927	0.081	0.029	WT	Ghir_D06G020640	NA
Ghir_D09	40495923	40497418	2.13072	0.995737	0.096	0.039	WT	Ghir_D09G012860	NA
Ghir_A08	116751133	116751991	2.35806	1.17202	0.109	0.047	WT	NA	NA
Ghir_A10	3016738	3017227	1.06822	0.286204	0.048	0.011	WT	NA	NA
Ghir_A11	1803649	1804232	2.493	1.24591	0.113	0.051	WT	NA	NA
Ghir_A11	8991539	8992996	1.97715	0.776628	0.084	0.032	WT	NA	NA
Ghir_D12	60923406	60923978	1.07984	0.296422	0.05	0.012	WT	Ghir_D12G027110	NA
Ghir_A05	95409119	95409967	2.29599	1.12071	0.101	0.042	WT	NA	NA
Ghir_D02	65313518	65314425	2.19974	1.07421	0.098	0.04	WT	NA	NA
Ghir_D01	38376380	38377311	1.32368	0.443654	0.062	0.019	WT	NA	NA
Ghir_A04	6596199	6596950	0.603341	0.0356882	0.027	0.002	WT	NA	NA
Ghir_D06	59056173	59056840	1.48295	0.555153	0.067	0.021	WT	NA	NA
Ghir_A06	25892543	25893814	1.12565	0.345012	0.056	0.015	WT	NA	NA
Ghir_D13	13800361	13800913	1.01138	0.257742	0.046	0.01	WT	NA	NA
Ghir_D07	4844986	4845750	1.54401	0.675012	0.081	0.03	WT	NA	NA
Ghir_A08	119095031	119095596	1.0061	0.2726	0.047	0.011	WT	Ghir_A08G022960	NA
Ghir_A10	113596672	113597263	1.4749	0.543257	0.067	0.021	WT	Ghir_A10G023730	NA
Ghir_D04	1736539	1738258	1.87013	0.796013	0.084	0.032	WT	NA	NA
Ghir_A12	78087152	78087898	1.9178	0.833135	0.087	0.034	WT	Ghir_A12G011150	NA
Ghir_D10	53532841	53533555	1.39431	0.500338	0.064	0.02	WT	NA	NA
Ghir_A07	94395988	94397378	1.61572	0.707647	0.079	0.028	WT	Ghir_A07G022770	NA
Ghir_A08	116749848	116750404	1.59911	0.598588	0.072	0.024	WT	NA	NA
Ghir_A01	116477727	116478866	2.22007	1.08583	0.101	0.042	WT	NA	NA
Ghir_D08	19371081	19372709	1.54957	0.731451	0.084	0.031	WT	NA	NA
Ghir_D04	6729906	6731183	1.99648	0.916402	0.095	0.039	WT	NA	NA
Ghir_A10	20552259	20553192	1.3542	0.41784	0.059	0.017	WT	NA	NA
Ghir_D11	64344710	64346022	1.9699	0.930258	0.089	0.035	WT	NA	NA
Ghir_D02	1836577	1837194	0.674227	0.11761	0.036	0.006	WT	NA	NA
Ghir_A08	32486345	32486619	0.473891	0.00762439	0.023	0	WT	NA	NA
Ghir_A07	28293943	28295080	0.925729	0.213704	0.044	0.009	WT	NA	NA
Ghir_A03	112178094	112179048	1.07511	0.304652	0.051	0.013	WT	Ghir_A03G022550	NA
Ghir_D04	45103855	45104466	0.496842	0.0133701	0.023	0.001	WT	NA	NA
Ghir_D12	51722733	51723451	1.3686	0.527128	0.064	0.02	WT	NA	NA
Ghir_A01	40118548	40119360	1.37797	0.492755	0.065	0.02	WT	NA	NA
Ghir_A07	82368336	82369190	1.071	0.276216	0.047	0.011	WT	NA	NA
Ghir_A08	112477096	112477753	0.443167	0	0.021	0	WT	NA	NA
Ghir_D11	21753748	21754329	0.885026	0.204625	0.042	0.009	WT	Ghir_D11G019480	NA
Ghir_D01	24216741	24217853	1.77412	0.808789	0.085	0.033	WT	NA	NA
Ghir_D09	1277666	1278626	1.80618	0.83628	0.082	0.031	WT	Ghir_D09G000520	NA
Ghir_A08	9433683	9434743	1.83786	0.814551	0.081	0.03	WT	NA	NA
Scaffold287	161777	163037	1.08055	0.268545	0.048	0.011	WT	NA	NA
Ghir_A07	6314011	6315395	1.4514	0.53148	0.069	0.023	WT	NA	NA
Ghir_A05	29588019	29589665	1.04883	0.294185	0.049	0.012	WT	Ghir_A05G027510	NA
Ghir_D02	11488820	11489466	0.474482	0.0278599	0.026	0.002	WT	NA	NA
Ghir_D06	54758566	54759590	0.492409	0.0121524	0.023	0.001	WT	NA	NA
Ghir_A04	2501461	2502037	0.479303	0.0208664	0.024	0.001	WT	NA	NA
Ghir_A07	3347461	3349043	1.63624	0.707548	0.08	0.029	WT	NA	NA
Ghir_D12	62649485	62650397	1.62135	0.677695	0.074	0.026	WT	NA	NA
Ghir_D09	5694220	5694880	1.25032	0.48567	0.068	0.022	WT	Ghir_D09G001850	NA
Ghir_D11	4972670	4973340	1.05512	0.308692	0.049	0.012	WT	NA	NA
Ghir_A02	3368825	3370131	1.60684	0.69227	0.076	0.027	WT	NA	NA
Ghir_D09	27609053	27610197	0.537012	0.0123086	0.023	0.001	WT	Ghir_D09G005920	NA
Ghir_D08	54188913	54190261	1.87392	0.894299	0.086	0.033	WT	NA	NA
Ghir_D12	51800955	51802528	1.48563	0.513071	0.067	0.022	WT	NA	NA
Ghir_D02	44046438	44047534	1.80766	0.748225	0.078	0.029	WT	NA	NA
Ghir_D10	9723625	9724307	0.744681	0.123356	0.035	0.006	WT	Ghir_D10G008700	NA
Ghir_D06	2394212	2395525	2.16161	1.02391	0.096	0.04	WT	Ghir_D06G002210	NA
Ghir_A12	81859705	81860704	1.21803	0.440586	0.059	0.017	WT	Ghir_A12G012730	NA
Ghir_D13	51795092	51796113	1.39286	0.51221	0.063	0.02	WT	NA	NA
Ghir_A09	67908473	67910092	2.35158	1.12262	0.106	0.047	WT	NA	NA
Ghir_A05	9639194	9639692	1.68828	0.769757	0.08	0.03	WT	NA	NA
Ghir_D08	63277102	63277690	1.61221	0.68476	0.074	0.026	WT	NA	NA
Ghir_A13	102636753	102637551	1.70418	0.830521	0.085	0.033	WT	NA	NA
Ghir_A02	104809301	104810376	1.57735	0.654155	0.073	0.026	WT	NA	NA
Ghir_D07	1303373	1303926	0.441229	0	0.02	0	WT	Ghir_D07G001220	NA
Ghir_A13	102054848	102055614	1.15389	0.26771	0.047	0.011	WT	NA	NA
Ghir_D08	5096611	5097752	1.11436	0.282412	0.049	0.012	WT	Ghir_D08G004860	NA
Ghir_A13	17804937	17805913	1.82491	0.852973	0.087	0.035	WT	NA	NA
Ghir_A10	14142996	14144179	1.72897	0.684636	0.076	0.028	WT	NA	NA
Ghir_A04	19564900	19566011	1.4377	0.5715	0.066	0.021	WT	NA	NA
Ghir_D11	8742445	8743143	0.523656	0.0469896	0.027	0.002	WT	Ghir_D11G010320	NA
Ghir_D05	6658799	6659488	1.53601	0.607466	0.07	0.024	WT	NA	NA
Ghir_D10	51680620	51681991	2.02722	0.998351	0.093	0.039	WT	NA	NA
Ghir_A13	100601584	100602734	1.47742	0.579843	0.068	0.023	WT	NA	NA
Ghir_D13	52549802	52550738	1.75271	0.820832	0.083	0.032	WT	Ghir_D13G016770	NA
Ghir_A09	67740812	67741611	0.740314	0.126933	0.035	0.005	WT	NA	NA
Ghir_D05	6247843	6248700	1.70089	0.70962	0.08	0.03	WT	Ghir_D05G007710	NA
Ghir_D06	12078151	12078949	1.78107	0.812152	0.082	0.032	WT	NA	NA
Ghir_A01	103651968	103652800	0.404597	0.01675	0.022	0	WT	NA	NA
Ghir_A05	26627915	26629053	1.49616	0.572527	0.067	0.022	WT	NA	NA
Ghir_A11	118953598	118954294	1.17966	0.414958	0.057	0.017	WT	NA	NA
Ghir_A01	34712114	34713252	1.7813	0.787485	0.082	0.032	WT	NA	NA
Ghir_D02	50882681	50883451	0.984883	0.308917	0.048	0.012	WT	NA	NA
Ghir_D02	1227166	1228065	0.389494	0	0.02	0	WT	NA	NA
Ghir_D06	6072454	6073249	1.80909	0.875919	0.088	0.036	WT	NA	NA
Ghir_D08	67819930	67820639	2.54552	1.26482	0.106	0.048	WT	NA	NA
Ghir_A01	10849297	10850101	2.23928	1.06212	0.098	0.042	WT	NA	NA
Ghir_D06	49166137	49167790	1.77572	0.663388	0.072	0.026	WT	NA	NA
Ghir_D08	38653863	38656534	2.07012	0.981307	0.096	0.041	WT	NA	NA
Ghir_A09	72237727	72238334	0.52069	0.079036	0.027	0.002	WT	NA	NA
Ghir_A12	45820614	45821260	0.558809	0.0525511	0.026	0.002	WT	NA	NA
Ghir_A01	105997584	105998490	0.883447	0.209105	0.042	0.009	WT	NA	NA
Ghir_A09	1005580	1007525	2.17402	1.03171	0.094	0.04	WT	Ghir_A09G000450	NA
Ghir_D07	47502599	47503864	1.86878	0.765457	0.08	0.031	WT	NA	NA
Ghir_A02	104338998	104339576	0.685846	0.0892364	0.031	0.004	WT	Ghir_A02G016310	NA
Ghir_D08	7945372	7946313	0.779962	0.150141	0.035	0.006	WT	NA	NA
Ghir_D05	7567536	7568354	1.53793	0.582187	0.07	0.024	WT	Ghir_D05G009280	NA
Ghir_A09	78988783	78989423	1.53202	0.679832	0.075	0.027	WT	Ghir_A09G022850	NA
Ghir_A05	109224661	109225446	1.61273	0.655089	0.074	0.027	WT	NA	NA
Ghir_A10	108349405	108350251	1.77601	0.742227	0.081	0.032	WT	NA	NA
Ghir_D11	55922531	55923943	1.06341	0.352538	0.053	0.015	WT	NA	NA
Ghir_A09	4150887	4152151	1.30055	0.505428	0.061	0.019	WT	NA	NA
Ghir_D13	1669563	1670453	2.15623	1.03381	0.093	0.039	WT	NA	NA
Ghir_D01	45047993	45048565	0.473089	0.0154101	0.021	0.001	WT	NA	NA
Ghir_A04	75464578	75466512	2.13109	1.03337	0.092	0.039	WT	NA	NA
Ghir_D06	18250292	18252204	1.91225	0.938051	0.087	0.035	WT	NA	NA
Ghir_A10	85401706	85402909	2.21734	1.09183	0.101	0.044	WT	NA	NA
Ghir_D10	15753661	15755005	1.53969	0.655697	0.075	0.028	WT	NA	NA
Ghir_A13	20961456	20962319	1.50371	0.586152	0.068	0.024	WT	NA	NA
Ghir_A13	53652186	53653247	0.495025	0.0125187	0.021	0.001	WT	NA	NA
Ghir_D04	7760179	7761231	0.814395	0.187884	0.038	0.007	WT	NA	NA
Ghir_A13	91109820	91110437	0.615047	0.0839688	0.03	0.004	WT	NA	NA
Ghir_D04	47599401	47600655	2.0432	0.878445	0.087	0.035	WT	NA	NA
Ghir_D06	46734660	46735133	0.486427	0.0491262	0.025	0.002	WT	NA	NA
Ghir_A13	92717686	92718303	0.458579	0.0250842	0.023	0.001	WT	NA	NA
Ghir_A09	73504256	73504595	0.989675	0.316891	0.048	0.012	WT	Ghir_A09G017480	NA
Ghir_D09	40226214	40227049	1.68238	0.717646	0.074	0.027	WT	Ghir_D09G012630	NA
Ghir_A01	27983727	27984439	0.894945	0.254107	0.043	0.01	WT	NA	NA
Ghir_D02	66486050	66486741	0.456958	0.0217502	0.022	0.001	WT	NA	NA
Ghir_A06	107603349	107603866	1.07786	0.384566	0.053	0.015	WT	NA	NA
Ghir_D13	50551052	50552032	1.2122	0.403916	0.06	0.019	WT	NA	NA
Scaffold1306	57385	58590	0.797889	0.177697	0.037	0.007	WT	NA	NA
Ghir_D13	57890064	57890760	1.29072	0.463704	0.059	0.018	WT	NA	NA
Ghir_D04	1413664	1414346	0.778929	0.170756	0.037	0.007	WT	NA	NA
Ghir_A05	24605438	24606044	0.659007	0.112249	0.033	0.005	WT	Ghir_A05G024510	NA
Ghir_D06	15287397	15288105	1.1121	0.387776	0.051	0.014	WT	NA	NA
Ghir_D08	8453793	8455141	1.27775	0.41531	0.055	0.016	WT	NA	NA
Ghir_D08	3235603	3236150	0.463014	0.0264558	0.023	0.001	WT	Ghir_D08G003460	NA
Ghir_A05	40224149	40225211	1.68029	0.739036	0.077	0.029	WT	NA	NA
Ghir_A13	104010354	104010567	0.338315	0	0.019	0	WT	Ghir_A13G020820	NA
Ghir_D10	6501722	6502552	0.976711	0.248994	0.044	0.01	WT	NA	NA
Ghir_A06	122593389	122594050	1.24777	0.484214	0.059	0.018	WT	NA	NA
Ghir_A07	92349088	92349630	1.01459	0.292865	0.047	0.012	WT	NA	NA
Ghir_A08	114766686	114767342	0.452123	0.00457072	0.02	0	WT	NA	NA
Ghir_A02	100543961	100544758	0.627549	0.094697	0.03	0.004	WT	NA	NA
Ghir_A09	45990944	45992411	1.72962	0.779854	0.076	0.029	WT	NA	NA
Ghir_A06	4181220	4182174	1.8138	0.838641	0.084	0.034	WT	Ghir_A06G003310	NA
Ghir_D04	56045007	56045747	1.16407	0.42357	0.058	0.018	WT	NA	NA
Ghir_D07	5691184	5692377	1.66164	0.746029	0.077	0.029	WT	NA	NA
Ghir_D09	27837109	27838614	1.65568	0.774359	0.078	0.03	WT	NA	NA
Ghir_A11	28737366	28738107	0.486046	0.00791157	0.021	0	WT	NA	NA
Ghir_D12	50977318	50977858	0.710639	0.14597	0.033	0.005	WT	NA	NA
Ghir_A03	112370456	112371426	1.06371	0.263897	0.046	0.012	WT	Ghir_A03G022760	NA
Ghir_A08	113787560	113788271	0.506635	0.049592	0.026	0.002	WT	Ghir_A08G019130	NA
Ghir_A06	114574240	114574464	0.443284	0.0111925	0.021	0.001	WT	NA	NA
Ghir_D06	55936930	55937917	0.526269	0.0299831	0.023	0.001	WT	NA	NA
Ghir_A05	50416600	50417823	2.36581	1.16434	0.099	0.044	WT	NA	NA
Ghir_D13	24617572	24619476	1.78754	0.761874	0.08	0.031	WT	Ghir_D13G010150	NA
Ghir_D01	28072626	28073594	1.93184	0.954864	0.089	0.037	WT	NA	NA
Ghir_D02	11458716	11459605	0.432652	0.0353709	0.025	0.002	WT	NA	NA
Ghir_D10	16684679	16685374	1.41374	0.509628	0.062	0.021	WT	Ghir_D10G011470	NA
Ghir_D13	51796478	51797027	0.742202	0.12868	0.034	0.006	WT	NA	NA
Ghir_D06	58558766	58559656	0.864596	0.216189	0.043	0.01	WT	NA	NA
Ghir_D07	54655155	54655759	1.25567	0.408316	0.054	0.016	WT	Ghir_D07G022010	NA
Ghir_A08	116458478	116459195	0.695517	0.0946097	0.03	0.004	WT	NA	NA
Ghir_A02	44004429	44005427	1.37188	0.508081	0.061	0.02	WT	NA	NA
Ghir_D08	64152032	64152900	1.33189	0.483219	0.062	0.02	WT	NA	NA
Ghir_D06	58309083	58310200	1.33899	0.503394	0.063	0.021	WT	NA	NA
Ghir_A02	6063936	6065444	1.78788	0.857278	0.087	0.036	WT	Ghir_A02G004620	NA
Ghir_A07	3514569	3515423	1.15127	0.349232	0.05	0.014	WT	Ghir_A07G003300	NA
Ghir_D01	3295063	3295646	1.21061	0.412485	0.057	0.017	WT	NA	NA
Ghir_D05	21312261	21312818	1.20068	0.405451	0.054	0.016	WT	Ghir_D05G023560	NA
Ghir_A13	101824220	101825411	1.51131	0.616446	0.068	0.024	WT	NA	NA
Ghir_A02	98304619	98305454	1.31529	0.511937	0.063	0.021	WT	NA	NA
Ghir_D07	2333947	2334750	1.39474	0.526455	0.064	0.022	WT	Ghir_D07G002290	NA
Ghir_A13	88119567	88120488	1.689	0.758559	0.076	0.029	WT	NA	NA
Ghir_A08	84616664	84617708	1.70173	0.78735	0.084	0.034	WT	NA	NA
Ghir_D07	17029678	17030655	0.580861	0.0650242	0.027	0.003	WT	Ghir_D07G012310	NA
Ghir_D09	6933417	6934419	1.71204	0.76773	0.079	0.031	WT	Ghir_D09G002240	NA
Ghir_A07	66456986	66457839	1.26849	0.455713	0.058	0.018	WT	NA	NA
Ghir_A01	64074670	64075596	1.33227	0.490947	0.06	0.019	WT	NA	NA
Ghir_D13	61852657	61852980	0.709851	0.113441	0.032	0.005	WT	Ghir_D13G024080	NA
Ghir_A05	40234962	40235177	0.382837	0.00793852	0.02	0	WT	NA	NA
Ghir_A02	2802020	2802252	0.346977	0.0061995	0.02	0	WT	NA	NA
Ghir_A13	100712420	100713444	1.79976	0.844601	0.084	0.034	WT	NA	NA
Ghir_A03	56140474	56141312	1.42986	0.598313	0.065	0.022	WT	NA	NA
Ghir_A08	45050640	45051427	1.23043	0.467519	0.058	0.018	WT	NA	NA
Ghir_D10	5191585	5192201	1.29769	0.457056	0.059	0.019	WT	NA	NA
Ghir_A04	6046017	6046980	0.419869	0.0111334	0.021	0.001	WT	NA	NA
Ghir_D01	23727543	23728180	0.772163	0.146245	0.034	0.006	WT	NA	NA
Ghir_D04	50000768	50001379	0.707547	0.182949	0.037	0.007	WT	NA	NA
Ghir_D08	63298236	63299726	2.15905	1.07392	0.098	0.044	WT	NA	NA
Ghir_D11	34134221	34135954	1.5142	0.615341	0.067	0.024	WT	NA	NA
Ghir_D02	58468687	58469588	1.82614	0.88814	0.082	0.033	WT	NA	NA
Ghir_A13	18323304	18323623	1.12642	0.405206	0.054	0.016	WT	Ghir_A13G007350	NA
Ghir_A10	109102898	109103456	0.906647	0.209617	0.038	0.008	WT	NA	NA
Ghir_D13	37494794	37496056	1.50248	0.742752	0.075	0.029	WT	NA	NA
Ghir_A05	31967705	31969124	1.67148	0.80398	0.079	0.031	WT	NA	NA
Ghir_D11	61088804	61089938	1.55635	0.689372	0.072	0.027	WT	NA	NA
Ghir_D04	50941026	50941725	0.515187	0.0349993	0.024	0.002	WT	Ghir_D04G015940	NA
Ghir_D10	53531478	53532077	0.977091	0.294541	0.046	0.012	WT	NA	NA
Ghir_A07	5740257	5740845	1.59875	0.71685	0.072	0.027	WT	NA	NA
Ghir_D05	9102932	9103713	1.2327	0.444604	0.057	0.018	WT	Ghir_D05G010810,Ghir_D05G010820	NA
Ghir_D13	57206171	57207350	1.59735	0.773572	0.077	0.03	WT	NA	NA
Ghir_D01	4338534	4339294	1.04588	0.270127	0.046	0.012	WT	Ghir_D01G004160	NA
Ghir_D13	57023181	57023637	0.583742	0.0885337	0.028	0.003	WT	NA	NA
Ghir_A09	39601603	39602594	1.62301	0.681173	0.073	0.028	WT	Ghir_A09G005350	NA
Ghir_A05	21046260	21046802	1.15942	0.391289	0.054	0.016	WT	NA	NA
Ghir_D04	50089912	50091192	1.65852	0.725611	0.075	0.029	WT	Ghir_D04G015550	NA
Ghir_A08	12527623	12528722	1.21132	0.501051	0.062	0.021	WT	NA	NA
Ghir_D03	35423744	35424668	1.50685	0.582165	0.063	0.022	WT	NA	NA
Ghir_A07	31373779	31374544	1.33834	0.531133	0.061	0.02	WT	NA	NA
Ghir_D04	54477425	54478159	0.4677	0.02312	0.021	0.001	WT	Ghir_D04G019130	NA
Ghir_D09	48980450	48980810	0.940714	0.251166	0.041	0.009	WT	NA	NA
Ghir_D01	7685815	7686509	0.685383	0.103729	0.029	0.004	WT	NA	NA
Ghir_D11	2358433	2359223	1.5128	0.618855	0.07	0.026	WT	NA	NA
Ghir_D04	45388596	45389715	1.2122	0.44254	0.057	0.018	WT	NA	NA
Ghir_A12	98144830	98145782	0.98736	0.27594	0.044	0.011	WT	NA	NA
Ghir_A09	70315293	70315571	0.370892	0.00245305	0.019	0	WT	NA	NA
Ghir_A05	101010064	101010390	0.458709	0.0354066	0.023	0.002	WT	NA	NA
Scaffold2014	7325	8188	0.435302	0.0228138	0.021	0.001	WT	Ghir_A03G023760	NA
Ghir_A03	105325273	105325705	0.551351	0.0878101	0.028	0.004	WT	NA	NA
Ghir_D12	59528012	59528901	1.5358	0.746749	0.077	0.03	WT	Ghir_D12G025660,Ghir_D12G025670	NA
Ghir_A11	6729641	6730401	1.52048	0.680925	0.071	0.026	WT	NA	NA
Ghir_D11	60185541	60186366	0.5055	0.0528434	0.025	0.002	WT	NA	NA
Ghir_D10	8663868	8664630	1.55003	0.728774	0.073	0.028	WT	NA	NA
Ghir_A07	19145791	19147163	1.54935	0.533209	0.061	0.021	WT	NA	NA
Ghir_D07	5774740	5776112	0.984599	0.311346	0.047	0.013	WT	Ghir_D07G005470	NA
Ghir_D01	7465438	7466069	0.381867	0.00992854	0.019	0	WT	NA	NA
Ghir_A05	108738806	108739464	0.524703	0.0641669	0.024	0.002	WT	NA	NA
Ghir_D05	34089124	34090231	1.93909	0.902628	0.087	0.037	WT	NA	NA
Ghir_D11	4403863	4404752	1.6968	0.797512	0.077	0.03	WT	Ghir_D11G005380	NA
Ghir_D08	24743400	24744199	1.07271	0.377201	0.05	0.014	WT	NA	NA
Ghir_D07	27756864	27758428	1.11594	0.443415	0.052	0.016	WT	NA	NA
Ghir_A06	42011694	42012877	1.02006	0.361589	0.051	0.015	WT	NA	NA
Ghir_A13	1832518	1833413	1.59747	0.704386	0.073	0.028	WT	NA	NA
Ghir_A10	3014600	3015483	1.41979	0.664979	0.068	0.025	WT	NA	NA
Ghir_D09	24346814	24347657	1.20943	0.36649	0.049	0.014	WT	NA	NA
Ghir_A04	1374778	1375380	0.756832	0.184217	0.037	0.008	WT	NA	NA
Ghir_A13	31414915	31415731	1.97182	0.984855	0.089	0.038	WT	NA	NA
Ghir_A01	18439980	18441517	1.15244	0.405703	0.055	0.017	WT	NA	NA
Ghir_D07	1314036	1314458	0.959231	0.248345	0.042	0.01	WT	Ghir_D07G001230	NA
Ghir_D13	52867519	52868967	1.77094	0.804291	0.078	0.031	WT	NA	NA
Ghir_D05	24465697	24466784	1.43454	0.546007	0.062	0.022	WT	Ghir_D05G025920	NA
Ghir_D07	54663710	54664360	1.37862	0.581867	0.064	0.022	WT	NA	NA
Ghir_D05	35604373	35606006	1.77177	0.709488	0.075	0.029	WT	Ghir_D05G031560	NA
Ghir_D09	36151687	36152838	2.28993	1.09553	0.095	0.042	WT	NA	NA
Ghir_A05	13838990	13839453	1.83293	0.879527	0.08	0.033	WT	NA	NA
Ghir_D12	52998648	52999837	1.55183	0.754866	0.073	0.028	WT	NA	NA
Ghir_D10	67132776	67133541	1.38897	0.671604	0.071	0.027	WT	Ghir_D10G026580	NA
Ghir_D01	2227221	2227455	0.539131	0.0367356	0.023	0.002	WT	NA	NA
Ghir_A08	32486753	32486983	0.360536	0.00499342	0.019	0	WT	NA	NA
Ghir_D06	64704289	64705490	1.24651	0.490034	0.061	0.021	WT	Ghir_D06G021350	NA
Ghir_D07	2877648	2878387	1.29357	0.581582	0.064	0.022	WT	Ghir_D07G002730	NA
Ghir_A09	72801095	72801638	1.30944	0.515009	0.06	0.02	WT	Ghir_A09G016750	NA
Ghir_A02	105440652	105441380	1.58649	0.712671	0.07	0.026	WT	Ghir_A02G017040	NA
Ghir_D11	55924073	55925153	1.66292	0.814994	0.077	0.031	WT	NA	NA
Scaffold2469	40995	41808	0.547517	0.0889954	0.027	0.003	WT	NA	NA
Ghir_D01	54477294	54478054	1.45375	0.654082	0.069	0.025	WT	NA	NA
Ghir_D05	4192363	4192961	1.35876	0.558761	0.062	0.021	WT	Ghir_D05G005220	NA
Ghir_D05	22515445	22516447	1.30518	0.524106	0.06	0.02	WT	Ghir_D05G024530	NA
Ghir_A04	48046914	48047623	0.888128	0.229728	0.039	0.009	WT	NA	NA
Ghir_A06	108856445	108857172	0.51991	0.0535682	0.024	0.002	WT	NA	NA
Ghir_A01	4604242	4604851	1.01441	0.283231	0.043	0.011	WT	Ghir_A01G004100	NA
Ghir_A13	68386308	68386993	0.438661	0.0328191	0.022	0.001	WT	NA	NA
Ghir_A02	106443263	106443497	0.406711	0.0155022	0.02	0.001	WT	NA	NA
Ghir_A06	40621388	40622691	0.484578	0.0546581	0.024	0.002	WT	NA	NA
Ghir_D07	5295837	5296536	1.47651	0.660413	0.069	0.026	WT	NA	NA
Ghir_D03	30703162	30704927	1.45052	0.609348	0.066	0.024	WT	Ghir_D03G008790	NA
Ghir_A02	4626035	4626468	0.530947	0.0825359	0.027	0.003	WT	Ghir_A02G003930	NA
Ghir_A08	44718254	44719191	1.40063	0.5481	0.06	0.02	WT	NA	NA
Ghir_A03	108920117	108920832	0.956628	0.297079	0.042	0.011	WT	NA	NA
Ghir_A05	41604834	41605851	1.43465	0.606727	0.066	0.024	WT	NA	NA
Ghir_D12	1222282	1222913	1.33981	0.555872	0.065	0.023	WT	NA	NA
Ghir_D03	29270066	29271009	0.413137	0.00821936	0.019	0	WT	NA	NA
Ghir_A01	10354779	10356013	2.13017	1.01162	0.091	0.04	WT	NA	NA
Ghir_D11	71670480	71671572	1.34579	0.482788	0.058	0.019	WT	NA	NA
Ghir_A10	113101751	113103330	1.53998	0.731934	0.073	0.028	WT	NA	NA
Ghir_D06	66718958	66719777	1.14985	0.379124	0.053	0.016	WT	NA	NA
Ghir_D12	43438159	43438872	0.852184	0.208752	0.038	0.008	WT	Ghir_D12G013490	NA
Ghir_D07	4542960	4544053	1.66463	0.774799	0.076	0.03	WT	NA	NA
Ghir_A02	7406865	7407596	0.434168	0.0254181	0.02	0.001	WT	NA	NA
Ghir_A04	2453565	2454354	0.503088	0.0583491	0.025	0.003	WT	NA	NA
Ghir_A08	112496746	112497325	1.20888	0.434885	0.055	0.018	WT	NA	NA
Ghir_D11	59326738	59327744	1.27913	0.502608	0.061	0.021	WT	NA	NA
Ghir_D05	21181235	21182079	1.81782	0.828733	0.079	0.033	WT	Ghir_D05G023480	NA
Ghir_A08	108722824	108723412	1.18261	0.460038	0.054	0.017	WT	NA	NA
Ghir_D09	3412448	3413452	1.57817	0.713325	0.072	0.028	WT	NA	NA
Ghir_A03	2976897	2977663	1.27072	0.46014	0.058	0.019	WT	Ghir_A03G001960	NA
Ghir_A09	74510404	74511579	1.10495	0.408883	0.054	0.017	WT	Ghir_A09G018330,Ghir_A09G018340	NA
Ghir_D05	12634525	12635577	1.90185	0.947544	0.084	0.036	WT	Ghir_D05G014760	NA
Ghir_D06	57866707	57867289	1.00671	0.33733	0.047	0.013	WT	NA	NA
Ghir_A10	99063932	99064624	1.26834	0.518273	0.061	0.021	WT	NA	NA
Ghir_D11	13403380	13403594	0.458752	0.0204569	0.02	0.001	WT	NA	NA
Ghir_A05	109022869	109023494	1.5152	0.651679	0.068	0.025	WT	NA	NA
Ghir_D12	10626430	10627613	1.18607	0.4522	0.057	0.019	WT	Ghir_D12G006240,Ghir_D12G006250	NA
Ghir_A05	44217161	44218020	1.00524	0.272699	0.043	0.011	WT	NA	NA
Ghir_A13	12774883	12775649	1.58382	0.723775	0.074	0.029	WT	Ghir_A13G006110	NA
Ghir_D11	14887848	14888805	1.76392	0.775412	0.077	0.031	WT	NA	NA
Ghir_D08	54256091	54256982	1.20439	0.455835	0.055	0.018	WT	NA	NA
Ghir_A10	3016082	3016360	0.69198	0.124608	0.032	0.006	WT	NA	NA
Ghir_D01	46203104	46203977	1.70304	0.825927	0.076	0.031	WT	NA	NA
Ghir_D10	45913044	45913802	1.44585	0.569223	0.063	0.022	WT	Ghir_D10G017010	NA
Ghir_A08	115131660	115132394	1.26452	0.464092	0.057	0.019	WT	Ghir_A08G020100	NA
Ghir_A12	78943486	78944325	0.432217	0.0262087	0.02	0.001	WT	NA	NA
Ghir_D12	51736494	51737352	1.50974	0.599396	0.068	0.026	WT	Ghir_D12G018550	NA
Ghir_A12	93809212	93810896	1.3415	0.503156	0.06	0.021	WT	NA	NA
Ghir_D02	11358506	11359187	0.428058	0.0558887	0.025	0.003	WT	NA	NA
Ghir_A12	84296368	84297125	0.517868	0.036768	0.022	0.002	WT	NA	NA
Ghir_A11	11176727	11177572	1.41361	0.63485	0.069	0.026	WT	NA	NA
Ghir_D08	63092986	63093937	1.4557	0.670566	0.072	0.028	WT	NA	NA
Ghir_A02	107639110	107639846	1.28768	0.536117	0.059	0.02	WT	Ghir_A02G018940	NA
Ghir_D01	43312956	43313839	1.7596	0.849233	0.083	0.036	WT	NA	NA
Ghir_A07	80396547	80397628	2.30035	1.13933	0.097	0.045	WT	Ghir_A07G018950	NA
Ghir_A09	8589566	8590900	1.19792	0.376885	0.052	0.016	WT	NA	NA
Ghir_A04	65549586	65550731	0.497112	0.0245895	0.021	0.001	WT	Ghir_A04G008470	NA
Ghir_D06	9499612	9500851	0.772428	0.232952	0.038	0.009	WT	NA	NA
Ghir_A09	3628125	3629447	0.3667	0.0180995	0.019	0.001	WT	NA	NA
Ghir_A10	114561128	114561821	0.922277	0.341808	0.051	0.015	WT	NA	NA
Scaffold2017	16244	17063	1.42451	0.60941	0.068	0.026	WT	Ghir_D08G027760	NA
Ghir_D12	59015298	59015991	1.0283	0.324315	0.047	0.014	WT	NA	NA
Ghir_D11	57194717	57195415	0.452184	0.0285607	0.02	0.001	WT	NA	NA
Ghir_A12	106786086	106786991	1.61328	0.768939	0.075	0.03	WT	Ghir_A12G028090	NA
Ghir_D12	53986031	53986758	0.522456	0.0801795	0.026	0.003	WT	Ghir_D12G020040,Ghir_D12G020050	NA
Ghir_D13	13475490	13477084	1.57497	0.754054	0.073	0.029	WT	NA	NA
Ghir_A13	97216064	97217056	0.780187	0.228592	0.039	0.009	WT	NA	NA
Ghir_A11	115052256	115053522	1.62776	0.781331	0.073	0.029	WT	NA	NA
Scaffold2204	340924	341541	0.375594	0.0123983	0.019	0.001	WT	NA	NA
Ghir_A03	48363374	48364277	0.929701	0.303988	0.046	0.013	WT	NA	NA
Ghir_A12	11485244	11486231	1.45963	0.560153	0.066	0.025	WT	NA	NA
Ghir_D05	1062506	1063126	0.626547	0.122589	0.031	0.006	WT	Ghir_D05G001180	NA
Ghir_D05	35573013	35575025	1.70236	0.761253	0.075	0.031	WT	NA	NA
Ghir_A08	116523816	116524782	1.43786	0.660127	0.07	0.027	WT	NA	NA
Ghir_D03	38179108	38180341	0.582865	0.0963186	0.027	0.004	WT	NA	NA
Ghir_D12	44848584	44850132	1.63441	0.733587	0.074	0.03	WT	NA	NA
Ghir_D13	18165373	18166175	1.05081	0.352871	0.047	0.014	WT	NA	NA
Ghir_D02	64738213	64739035	1.86887	0.894793	0.083	0.035	WT	Ghir_D02G019670	NA
Ghir_D12	62591808	62592556	1.24413	0.472808	0.055	0.018	WT	Ghir_D12G029160	NA
Ghir_D02	1812288	1812528	0.444205	0.0349694	0.022	0.002	WT	Ghir_D02G001710	NA
Ghir_D12	53839091	53840430	1.46946	0.692937	0.071	0.028	WT	NA	NA
Ghir_D02	69429557	69430070	0.870588	0.252683	0.04	0.01	WT	NA	NA
Ghir_D12	8827046	8827879	1.78646	0.859076	0.082	0.035	WT	NA	NA
Ghir_A07	97604441	97605191	0.50525	0.0492835	0.023	0.002	WT	Ghir_A07G025020	NA
Ghir_A03	106698366	106699555	1.69562	0.809553	0.076	0.031	WT	Ghir_A03G018080	NA
Ghir_A07	88533933	88535091	1.30866	0.601054	0.064	0.023	WT	NA	NA
Ghir_A01	10939149	10940088	1.65825	0.704504	0.071	0.028	WT	NA	NA
Ghir_D12	3000894	3001573	0.458458	0.0440369	0.022	0.002	WT	NA	NA
Ghir_A06	62431943	62432790	1.1706	0.415332	0.055	0.018	WT	NA	NA
Ghir_A03	16684497	16685187	0.843472	0.279094	0.042	0.011	WT	NA	NA
Ghir_D11	19867614	19868115	0.560262	0.0638862	0.026	0.003	WT	Ghir_D11G018340	NA
Ghir_A10	2129160	2129827	1.97414	0.929031	0.082	0.036	WT	NA	NA
Ghir_D04	4178111	4179054	0.733968	0.189202	0.036	0.008	WT	NA	NA
Ghir_A01	10933656	10934404	1.46161	0.644443	0.066	0.025	WT	NA	NA
Ghir_A07	13685160	13686077	0.861034	0.294654	0.043	0.012	WT	NA	NA
Ghir_A01	82927277	82928080	1.47316	0.73563	0.072	0.029	WT	NA	NA
Ghir_A06	4404723	4405538	1.71512	0.835562	0.079	0.034	WT	NA	NA
Ghir_D07	4323645	4324332	1.66229	0.751608	0.071	0.028	WT	NA	NA
Ghir_D02	52238969	52239541	0.381439	0.0155782	0.019	0.001	WT	NA	NA
Ghir_D10	66593888	66594664	1.12326	0.438174	0.055	0.018	WT	NA	NA
Ghir_A01	84709503	84710817	0.984947	0.31987	0.047	0.014	WT	NA	NA
Ghir_A05	35979747	35980551	1.36941	0.56755	0.062	0.022	WT	NA	NA
Ghir_A01	92834308	92835301	1.63651	0.774077	0.074	0.03	WT	NA	NA
Ghir_D09	45053587	45054654	1.79555	0.856778	0.082	0.035	WT	NA	NA
Ghir_D13	11745337	11746139	0.369363	0.0225232	0.019	0.001	WT	Ghir_D13G007430	NA
Ghir_D11	17889793	17891360	0.629283	0.120874	0.031	0.006	WT	NA	NA
Ghir_D08	10035244	10036063	1.46864	0.628453	0.066	0.025	WT	NA	NA
Ghir_A06	3420209	3421134	1.73828	0.810497	0.077	0.032	WT	NA	NA
Ghir_A09	56322581	56323305	1.48692	0.661652	0.066	0.025	WT	Ghir_A09G007700	NA
Ghir_D01	9379935	9380976	0.888052	0.301066	0.043	0.012	WT	NA	NA
Ghir_D01	7186203	7187550	1.487	0.695066	0.069	0.027	WT	NA	NA
Ghir_A05	4747201	4747671	1.25082	0.493797	0.057	0.02	WT	NA	NA
Ghir_A13	91126736	91127574	0.38467	0.0153207	0.018	0.001	WT	Ghir_A13G014420	NA
Ghir_A05	10958663	10959431	0.699627	0.136817	0.031	0.006	WT	NA	NA
Ghir_A08	5283645	5284691	1.15865	0.48425	0.056	0.019	WT	Ghir_A08G004690	NA
Ghir_D13	57878173	57878994	1.2658	0.582853	0.065	0.025	WT	NA	NA
Ghir_D02	1818749	1819072	0.548868	0.0989427	0.027	0.004	WT	Ghir_D02G001710	NA
Ghir_D12	24616025	24617698	1.23883	0.452973	0.053	0.018	WT	NA	NA
Ghir_D11	64478191	64479769	0.943915	0.328844	0.047	0.014	WT	Ghir_D11G031070	NA
Ghir_D05	38515269	38516387	1.81756	0.867199	0.079	0.033	WT	NA	NA
Ghir_A07	9670186	9671002	1.72974	0.852862	0.078	0.033	WT	Ghir_A07G007580	NA
Ghir_A05	6433327	6434094	1.66924	0.787642	0.075	0.031	WT	NA	NA
Ghir_D12	43939102	43940359	1.54939	0.687797	0.072	0.029	WT	NA	NA
Ghir_A07	27201591	27202662	1.48687	0.658834	0.069	0.027	WT	NA	NA
Ghir_A03	16789313	16789901	0.39345	0.0300019	0.02	0.001	WT	Ghir_A03G007490	NA
Ghir_D09	36042341	36042880	0.716104	0.175251	0.033	0.007	WT	NA	NA
Ghir_D06	61123313	61123949	0.792111	0.193164	0.039	0.01	WT	NA	NA
Ghir_D13	15505880	15506688	1.84226	0.90159	0.084	0.037	WT	NA	NA
Ghir_D05	11756090	11756718	0.889198	0.302742	0.042	0.011	WT	Ghir_D05G013660,Ghir_D05G013670	NA
Ghir_A01	110100311	110101540	1.69004	0.787474	0.076	0.032	WT	NA	NA
Ghir_D10	4485264	4485967	1.07645	0.418873	0.052	0.017	WT	NA	NA
Ghir_A04	65234667	65235855	0.768039	0.178373	0.034	0.007	WT	NA	NA
Ghir_A10	110124353	110125280	0.704319	0.167893	0.034	0.007	WT	NA	NA
Ghir_A06	121356857	121357564	1.46368	0.639724	0.066	0.025	WT	Ghir_A06G019790	NA
Ghir_D03	32831568	32832183	1.57065	0.756899	0.07	0.028	WT	NA	NA
Ghir_D13	465007	465816	1.04971	0.361929	0.046	0.014	WT	NA	NA
Ghir_D12	59240124	59240718	0.879623	0.267421	0.041	0.011	WT	NA	NA
Ghir_A08	107187775	107188543	1.13765	0.486478	0.054	0.018	WT	NA	NA
Ghir_D09	3990956	3992039	0.982646	0.344254	0.047	0.014	WT	NA	NA
Ghir_D06	54690962	54691554	0.358964	0.0107232	0.018	0	WT	Ghir_D06G016250	NA
Ghir_A05	106302166	106303120	1.38801	0.575221	0.062	0.023	WT	Ghir_A05G040850	NA
Ghir_D01	53192103	53192746	1.76459	0.800434	0.078	0.033	WT	Ghir_D01G017540	NA
Ghir_A08	45293837	45294507	0.471932	0.0247113	0.019	0.001	WT	NA	NA
Ghir_A12	106055020	106055725	1.04463	0.42836	0.051	0.017	WT	NA	NA
Ghir_D13	55632422	55633224	0.60824	0.122858	0.029	0.005	WT	NA	NA
Ghir_A12	94981496	94982925	1.41321	0.629975	0.066	0.025	WT	Ghir_A12G018270	NA
Ghir_A08	11833808	11835147	1.73083	0.822333	0.079	0.034	WT	NA	NA
Ghir_D05	11777282	11778315	1.45189	0.707935	0.072	0.029	WT	Ghir_D05G013690	NA
Ghir_A05	17437929	17438547	0.52056	0.0875914	0.028	0.004	WT	NA	NA
Scaffold670	41834	42517	0.550191	0.0963345	0.027	0.004	WT	NA	NA
Ghir_D11	64447504	64447832	0.362703	0.00606682	0.017	0	WT	Ghir_D11G031060	NA
Ghir_D10	6081406	6081695	1.12099	0.460594	0.055	0.019	WT	NA	NA
Ghir_A12	45008081	45009060	0.871858	0.243601	0.04	0.01	WT	NA	NA
Ghir_D02	68300774	68301473	1.63959	0.797403	0.076	0.032	WT	NA	NA
Ghir_D05	21314210	21315324	1.85859	0.920009	0.082	0.036	WT	Ghir_D05G023560	NA
Ghir_A07	82533316	82533989	1.20461	0.419448	0.054	0.018	WT	NA	NA
Ghir_D04	39696669	39697315	0.517958	0.0887675	0.025	0.003	WT	NA	NA
Ghir_D05	33274543	33275304	1.27994	0.507966	0.055	0.019	WT	NA	NA
Ghir_A09	75986391	75986856	0.366567	0.0224487	0.019	0.001	WT	NA	NA
Ghir_A05	23562729	23562952	0.643908	0.074352	0.025	0.003	WT	NA	NA
Ghir_D11	1041526	1042206	1.56209	0.750559	0.068	0.027	WT	Ghir_D11G001170	NA
Ghir_D09	5679051	5679669	1.07064	0.486233	0.06	0.022	WT	Ghir_D09G001840	NA
Ghir_D10	56062037	56063094	0.512325	0.0677266	0.024	0.003	WT	NA	NA
Ghir_D10	5194694	5195552	1.26558	0.518135	0.058	0.02	WT	NA	NA
Ghir_D10	48354259	48355273	0.712713	0.189061	0.035	0.008	WT	Ghir_D10G017780	NA
Ghir_A05	12171705	12172502	1.08224	0.392	0.051	0.017	WT	Ghir_A05G013170	NA
Ghir_A13	83005059	83006015	1.13331	0.439609	0.051	0.017	WT	NA	NA
Ghir_A06	122137404	122137915	0.389794	0.0310752	0.02	0.001	WT	Ghir_A06G020300	NA
Ghir_D05	30215030	30216433	1.29806	0.557283	0.059	0.021	WT	NA	NA
Ghir_A01	4983025	4983646	1.56802	0.759317	0.072	0.029	WT	NA	NA
Ghir_D06	14839177	14839732	0.424716	0.0191836	0.019	0.001	WT	Ghir_D06G008490	NA
Ghir_D04	28045878	28046725	1.19788	0.485335	0.057	0.02	WT	NA	NA
Ghir_A08	62530782	62531863	1.21104	0.50357	0.058	0.021	WT	NA	NA
Ghir_D07	3383342	3383978	1.00925	0.347016	0.047	0.014	WT	Ghir_D07G003290	NA
Ghir_D05	35541181	35542566	1.83884	0.910558	0.082	0.036	WT	NA	NA
Ghir_D10	66057633	66058365	1.50203	0.69481	0.068	0.027	WT	NA	NA
Ghir_A13	20167118	20168163	1.6503	0.820061	0.078	0.033	WT	NA	NA
Ghir_D02	5375028	5376251	1.42274	0.596267	0.063	0.024	WT	NA	NA
Ghir_A10	72422798	72423682	1.90756	0.920874	0.082	0.036	WT	NA	NA
Ghir_A06	16689456	16690136	1.0829	0.412519	0.051	0.017	WT	Ghir_A06G007090	NA
Ghir_D06	5395086	5395999	1.30778	0.597686	0.063	0.024	WT	Ghir_D06G004080	NA
Ghir_D07	21217280	21217695	0.871578	0.26193	0.04	0.01	WT	NA	NA
Ghir_A06	30792504	30793207	1.30567	0.616863	0.064	0.025	WT	NA	NA
Ghir_A08	457976	458847	1.3811	0.674249	0.067	0.026	WT	Ghir_A08G000630	NA
Ghir_A12	104668610	104669346	1.36618	0.639084	0.064	0.025	WT	Ghir_A12G025920	NA
Ghir_A05	96768724	96768983	0.593364	0.0877707	0.026	0.004	WT	NA	NA
Ghir_D13	57204631	57205367	1.02286	0.382728	0.048	0.015	WT	NA	NA
Ghir_A13	50858699	50859802	1.3219	0.52228	0.058	0.021	WT	NA	NA
Ghir_A09	39066805	39067483	0.512283	0.0764791	0.025	0.003	WT	NA	NA
Ghir_D02	11912137	11913326	0.612541	0.12244	0.03	0.006	WT	NA	NA
Ghir_A11	84794744	84795802	1.69853	0.846568	0.078	0.033	WT	NA	NA
Ghir_A05	5872186	5872812	1.5512	0.681964	0.07	0.028	WT	NA	NA
Ghir_D06	53721502	53722029	0.654482	0.1285	0.031	0.006	WT	NA	NA
Ghir_D06	41973408	41974420	1.06144	0.353962	0.047	0.014	WT	NA	NA
Ghir_A12	104066318	104066771	1.45406	0.629882	0.067	0.027	WT	NA	NA
Ghir_D12	27298894	27299706	1.24208	0.510164	0.055	0.019	WT	NA	NA
Ghir_D09	43286087	43286676	0.875692	0.313714	0.043	0.012	WT	NA	NA
Ghir_A06	115870542	115871268	1.52728	0.674694	0.068	0.027	WT	NA	NA
Ghir_D02	65310823	65311992	1.33035	0.626758	0.063	0.024	WT	NA	NA
Ghir_D08	13468927	13470142	1.05461	0.359464	0.048	0.015	WT	NA	NA
Ghir_A12	13999583	14000221	1.05792	0.365146	0.048	0.015	WT	NA	NA
Ghir_D11	2878777	2879738	1.35852	0.663298	0.064	0.025	WT	Ghir_D11G003620	NA
Ghir_A03	98024509	98025322	1.64529	0.814075	0.075	0.032	WT	NA	NA
Ghir_D10	65571406	65571890	0.6911	0.157923	0.032	0.006	WT	NA	NA
Ghir_A08	86242037	86242493	0.320438	0.00667578	0.016	0	WT	Ghir_A08G012110	NA
Ghir_D10	21295387	21296321	1.49936	0.704596	0.067	0.027	WT	NA	NA
Ghir_A05	5937460	5937864	1.33304	0.578884	0.06	0.023	WT	NA	NA
Ghir_D11	18217353	18218275	1.11012	0.421723	0.049	0.016	WT	Ghir_D11G017340	NA
Ghir_A06	114241561	114242148	1.19253	0.497067	0.055	0.019	WT	NA	NA
Ghir_D06	61328896	61329742	0.481733	0.0662187	0.024	0.003	WT	NA	NA
Ghir_A02	4466833	4467519	1.39291	0.641309	0.063	0.024	WT	NA	NA
Ghir_D01	56749042	56750447	1.89499	0.935965	0.081	0.036	WT	NA	NA
Ghir_A06	38108011	38108844	1.34737	0.625154	0.061	0.023	WT	NA	NA
Ghir_D05	62889964	62891400	1.08992	0.50441	0.058	0.021	WT	Ghir_D05G039420,Ghir_D05G039430,Ghir_D05G039440	NA
Ghir_D01	53210177	53210514	0.947189	0.3278	0.046	0.014	WT	NA	NA
Ghir_A09	44052415	44053392	1.03063	0.398814	0.05	0.017	WT	NA	NA
Ghir_A06	6975607	6976958	1.53708	0.719333	0.071	0.03	WT	NA	NA
Ghir_D02	61130411	61131017	0.345357	0.0129599	0.017	0	WT	Ghir_D02G017670	NA
Ghir_D02	36938084	36938964	1.19593	0.492801	0.055	0.019	WT	NA	NA
Ghir_A06	40068236	40069221	1.65419	0.78062	0.074	0.031	WT	NA	NA
Ghir_D05	19556039	19556766	1.55404	0.679957	0.068	0.028	WT	NA	NA
Ghir_D07	1063351	1064225	1.47611	0.703084	0.071	0.03	WT	Ghir_D07G000990	NA
Ghir_D03	44003196	44003834	1.25774	0.564989	0.067	0.027	WT	NA	NA
Ghir_A11	100469643	100470403	1.28207	0.555648	0.063	0.024	WT	NA	NA
Ghir_D08	13260564	13261352	0.939197	0.337613	0.044	0.013	WT	NA	NA
Scaffold2971	30252	30488	0.672591	0.169829	0.031	0.006	WT	NA	NA
Ghir_A08	105392753	105393655	1.30215	0.537914	0.058	0.021	WT	NA	NA
Ghir_D01	11435559	11437333	1.28182	0.60912	0.068	0.027	WT	NA	NA
Ghir_A01	5146166	5146851	0.410731	0.0343973	0.02	0.002	WT	NA	NA
Ghir_A07	77969830	77970480	0.366763	0.0241464	0.018	0.001	WT	NA	NA
Ghir_A08	103256645	103257049	0.351321	0.023461	0.018	0.001	WT	NA	NA
Scaffold2470	35441	36049	0.90122	0.278706	0.04	0.011	WT	Ghir_A08G026570	NA
Ghir_D13	56968502	56969213	0.329039	0.0164004	0.018	0.001	WT	NA	NA
Ghir_A02	37031872	37032865	1.16949	0.469485	0.055	0.019	WT	NA	NA
Ghir_D02	1754976	1755957	1.09213	0.504164	0.056	0.02	WT	Ghir_D02G001690	NA
Ghir_A11	121300506	121301370	0.378013	0.0303896	0.019	0.001	WT	Ghir_A11G034060,Ghir_A11G034070	NA
Ghir_D06	16203028	16203611	0.350205	0.00372808	0.016	0	WT	NA	NA
Ghir_A03	112655732	112656399	1.03954	0.434525	0.052	0.018	WT	NA	NA
Ghir_D04	44825968	44827204	1.35878	0.592073	0.06	0.023	WT	NA	NA
Ghir_A09	62583288	62584029	0.846259	0.299881	0.042	0.012	WT	NA	NA
Ghir_A08	9320209	9320902	1.39595	0.613763	0.062	0.024	WT	NA	NA
Ghir_A05	19679424	19680742	1.14946	0.384862	0.049	0.016	WT	NA	NA
Ghir_A10	75812603	75814004	0.51869	0.0719288	0.024	0.003	WT	NA	NA
Ghir_A13	30876488	30877106	0.762369	0.230225	0.037	0.009	WT	NA	NA
Ghir_D13	50432533	50433064	0.353997	0.0253742	0.018	0.001	WT	NA	NA
Ghir_D13	11683166	11684020	1.17891	0.478638	0.055	0.02	WT	NA	NA
Ghir_D04	231406	232242	0.956124	0.312201	0.045	0.014	WT	Ghir_D04G000190	NA
Ghir_D06	545242	546147	1.17437	0.480464	0.052	0.018	WT	NA	NA
Ghir_A05	94431615	94432281	0.471072	0.0671492	0.022	0.003	WT	NA	NA
Ghir_D02	1823558	1823879	0.486938	0.0706582	0.025	0.003	WT	NA	NA
Ghir_A06	5152854	5153258	0.912579	0.294764	0.042	0.012	WT	Ghir_A06G003880	NA
Ghir_A09	69454433	69455155	1.21997	0.486917	0.052	0.018	WT	NA	NA
Ghir_A06	121444646	121445783	1.11553	0.435126	0.051	0.017	WT	NA	NA
Ghir_D06	52994674	52995327	0.839297	0.261462	0.041	0.012	WT	NA	NA
Ghir_D12	4737321	4737901	0.378555	0.0391363	0.019	0.001	WT	NA	NA
Ghir_A09	80215214	80215512	0.909581	0.303314	0.041	0.012	WT	NA	NA
Ghir_D12	47563669	47565064	1.38736	0.585284	0.061	0.024	WT	NA	NA
Ghir_A03	89391842	89392942	1.68588	0.820584	0.073	0.031	WT	NA	NA
Ghir_D13	2617444	2618018	1.14207	0.531044	0.058	0.021	WT	NA	NA
Ghir_A13	934695	935628	0.965332	0.317802	0.043	0.013	WT	NA	NA
Ghir_A05	28964956	28965577	1.40453	0.680957	0.069	0.029	WT	Ghir_A05G027150	NA
Ghir_D12	47256392	47256799	0.357634	0.017861	0.017	0.001	WT	NA	NA
Ghir_D13	41643418	41644505	1.80858	0.892994	0.078	0.034	WT	NA	NA
Ghir_D05	11030604	11031543	1.15099	0.451653	0.051	0.017	WT	Ghir_D05G012930	NA
Ghir_A06	21017654	21018546	0.483991	0.0457183	0.02	0.002	WT	NA	NA
Ghir_D09	43720153	43720775	1.54838	0.75385	0.072	0.03	WT	NA	NA
Ghir_A12	1043253	1043818	1.21029	0.583939	0.059	0.022	WT	Ghir_A12G000820	C5:Ghir_A12G000820
Ghir_D04	44417760	44418831	0.564094	0.137195	0.029	0.006	WT	NA	NA
Ghir_A07	19559015	19559781	1.42991	0.654934	0.064	0.026	WT	NA	NA
Ghir_D12	62598325	62599021	1.17608	0.544399	0.058	0.021	WT	Ghir_D12G029170	NA
Ghir_D06	39096789	39097068	0.320777	0.00723539	0.016	0	WT	Ghir_D06G013240	NA
Ghir_A13	99003611	99004345	0.336699	0	0.015	0	WT	NA	NA
Ghir_A11	55950285	55950598	0.377452	0.0467713	0.02	0.002	WT	NA	NA
Ghir_D07	8666135	8666735	0.580966	0.13261	0.028	0.005	WT	NA	NA
Ghir_D02	58937710	58938531	1.23266	0.450271	0.054	0.019	WT	NA	NA
Ghir_A05	106476717	106477321	0.814495	0.257605	0.037	0.01	WT	Ghir_A05G040980	NA
Ghir_D02	2570157	2570827	1.15153	0.442237	0.051	0.018	WT	NA	NA
Ghir_A05	16384231	16384882	1.59861	0.764652	0.071	0.03	WT	NA	NA
Ghir_A06	123955273	123956044	1.0799	0.417014	0.051	0.018	WT	NA	NA
Ghir_D01	10524997	10526062	1.03186	0.366695	0.047	0.015	WT	NA	NA
Ghir_D11	70744332	70745108	1.14457	0.491655	0.053	0.019	WT	NA	NA
Ghir_D11	11423278	11424360	1.28233	0.550398	0.059	0.022	WT	NA	NA
Ghir_A13	20461796	20463380	1.21887	0.57232	0.061	0.024	WT	NA	NA
Ghir_D13	28212442	28214233	1.14906	0.45901	0.052	0.018	WT	NA	NA
Ghir_A11	16160345	16161461	1.03817	0.384858	0.047	0.015	WT	Ghir_A11G014620	NA
Ghir_A13	1618889	1619601	1.14651	0.440741	0.052	0.018	WT	NA	NA
Ghir_D05	14004459	14005395	1.45063	0.688114	0.065	0.026	WT	Ghir_D05G016080	NA
Ghir_D13	33501752	33503186	1.19809	0.541579	0.057	0.021	WT	NA	NA
Ghir_A13	27257454	27259637	1.5941	0.723474	0.071	0.03	WT	NA	NA
Ghir_A11	61120497	61122633	1.1394	0.341512	0.044	0.014	WT	NA	NA
Ghir_A04	75071486	75072025	0.826711	0.221392	0.036	0.009	WT	NA	NA
Ghir_A06	25635663	25636312	1.04875	0.334176	0.044	0.014	WT	NA	NA
Ghir_A10	1730385	1731363	1.31986	0.599047	0.063	0.025	WT	NA	NA
Ghir_A07	86799183	86799464	0.307578	0.00656012	0.016	0	WT	NA	NA
Ghir_A05	31819497	31820234	1.33024	0.614074	0.057	0.021	WT	NA	NA
Ghir_A09	58228007	58229225	1.27457	0.62914	0.063	0.025	WT	NA	NA
Ghir_A11	102289641	102290355	1.06375	0.414663	0.048	0.016	WT	NA	NA
Ghir_D09	27019477	27020499	1.46841	0.706497	0.066	0.027	WT	NA	NA
Ghir_A13	92714661	92715367	0.590958	0.149878	0.03	0.006	WT	Ghir_A13G014960	NA
Ghir_A03	3199969	3200458	0.507206	0.110811	0.029	0.006	WT	NA	NA
Ghir_A04	7797525	7798496	0.794135	0.240558	0.037	0.01	WT	NA	NA
Ghir_D09	26868512	26870035	1.87757	0.934879	0.082	0.038	WT	NA	NA
Ghir_A13	342454	343216	0.825151	0.216089	0.036	0.009	WT	NA	NA
Ghir_A03	4573180	4574233	1.13058	0.433448	0.048	0.016	WT	NA	NA
Ghir_A05	106067866	106068488	0.632051	0.172792	0.032	0.007	WT	NA	NA
Ghir_D09	41180829	41181479	0.763748	0.207162	0.037	0.009	WT	NA	NA
Ghir_D02	60690770	60692051	1.13714	0.429109	0.05	0.017	WT	NA	NA
Ghir_D10	66187730	66188248	0.318625	0.00671372	0.016	0	WT	NA	NA
Ghir_D03	2089686	2090292	0.917944	0.334326	0.043	0.013	WT	NA	NA
Ghir_A11	2517519	2518034	1.53318	0.76456	0.072	0.031	WT	NA	NA
Scaffold1438	68379	69275	0.37978	0.0240068	0.017	0.001	WT	NA	NA
Ghir_A09	73331447	73332151	1.20031	0.515501	0.057	0.021	WT	Ghir_A09G017300	NA
Ghir_D03	51471726	51472372	0.615703	0.15318	0.03	0.006	WT	NA	NA
Ghir_D07	25470878	25472310	1.57284	0.778255	0.071	0.03	WT	NA	NA
Ghir_A10	99920824	99921544	1.35719	0.659089	0.064	0.026	WT	NA	NA
Ghir_D11	16077244	16078299	0.857316	0.21169	0.036	0.009	WT	NA	NA
Ghir_D01	9640484	9641211	1.91307	0.948146	0.081	0.037	WT	Ghir_D01G007030	NA
Ghir_D11	57570503	57571573	1.69079	0.828527	0.074	0.032	WT	NA	NA
Ghir_D05	61260566	61260880	0.298512	0	0.014	0	WT	NA	NA
Ghir_D07	20493341	20494106	1.1968	0.53656	0.055	0.02	WT	Ghir_D07G013840	NA
Ghir_D11	71857441	71857908	0.329844	0.00161603	0.015	0	WT	NA	NA
Ghir_D05	11990463	11991346	1.19358	0.508409	0.053	0.019	WT	Ghir_D05G013990	NA
Ghir_A10	113858813	113859556	1.152	0.478001	0.054	0.02	WT	NA	NA
Ghir_D10	66955714	66956359	0.818326	0.281508	0.039	0.011	WT	Ghir_D10G026410	NA
Ghir_A13	101764954	101765571	1.58581	0.789203	0.075	0.033	WT	Ghir_A13G018880	NA
Ghir_D10	8664868	8665407	0.988792	0.34949	0.046	0.015	WT	NA	NA
Ghir_D08	18562835	18563613	1.58121	0.770388	0.071	0.031	WT	Ghir_D08G009200	NA
Ghir_D04	46108273	46108771	0.378283	0.0185376	0.018	0.001	WT	NA	NA
Ghir_D06	58596972	58597577	0.309347	0.00790567	0.016	0.001	WT	NA	NA
Ghir_D09	24464934	24465162	0.344765	0.0237486	0.017	0.001	WT	NA	NA
Ghir_A03	105325790	105326063	0.360679	0.0133425	0.016	0.001	WT	NA	NA
Ghir_D06	23036601	23037665	1.37177	0.663621	0.065	0.026	WT	NA	NA
Ghir_D09	50011742	50012464	1.41535	0.682458	0.067	0.028	WT	Ghir_D09G022080	NA
Ghir_D06	41727841	41728713	0.50758	0.0827163	0.022	0.003	WT	NA	NA
Ghir_A13	88118409	88119109	1.53525	0.713189	0.069	0.029	WT	NA	NA
Ghir_D11	66126861	66128288	0.815779	0.216915	0.037	0.01	WT	Ghir_D11G031870	NA
Ghir_D06	16727293	16728198	0.529487	0.120012	0.026	0.005	WT	Ghir_D06G008970	NA
Ghir_A04	3967148	3967812	1.46697	0.73152	0.068	0.028	WT	NA	NA
Ghir_D05	7051193	7052057	0.843348	0.306818	0.046	0.015	WT	NA	NA
Ghir_D06	53144595	53145018	1.04294	0.454466	0.053	0.019	WT	NA	NA
Ghir_D10	23274298	23275316	1.12254	0.520536	0.055	0.021	WT	NA	NA
Ghir_D06	58686133	58686915	0.614995	0.145599	0.029	0.006	WT	NA	NA
Ghir_D09	52090890	52091606	0.740024	0.218008	0.035	0.009	WT	Ghir_D09G024650	NA
Ghir_A05	40235235	40235450	0.300667	0.00674428	0.015	0	WT	NA	NA
Ghir_D10	66594779	66595633	1.36614	0.6749	0.065	0.026	WT	NA	NA
Ghir_A10	69545543	69546667	1.50031	0.646987	0.064	0.026	WT	NA	NA
Ghir_A05	10344519	10345363	0.89886	0.315161	0.043	0.013	WT	NA	NA
Ghir_A12	83631837	83633117	1.46849	0.644181	0.068	0.028	WT	NA	NA
Ghir_D01	58437738	58438441	1.14612	0.499011	0.054	0.02	WT	NA	NA
Ghir_D12	57154961	57156287	1.35168	0.638752	0.065	0.027	WT	NA	NA
Ghir_A09	58697738	58698585	0.43653	0.0330475	0.019	0.001	WT	NA	NA
Ghir_A09	63611984	63612761	0.632717	0.157913	0.031	0.007	WT	NA	NA
Ghir_A11	5277344	5277903	1.29105	0.564848	0.057	0.022	WT	Ghir_A11G006060	NA
Ghir_A13	108205380	108205602	0.628548	0.156306	0.031	0.007	WT	NA	NA
Ghir_D13	56833076	56833619	1.23707	0.530401	0.057	0.022	WT	Ghir_D13G019330	NA
Ghir_A02	104492734	104493314	1.2451	0.60845	0.058	0.022	WT	NA	NA
Ghir_D11	8316109	8317217	1.29897	0.514655	0.055	0.02	WT	NA	NA
Ghir_D12	61583650	61584120	0.620365	0.119524	0.027	0.005	WT	NA	NA
Ghir_A09	56335078	56335980	1.16545	0.436467	0.05	0.017	WT	NA	NA
Ghir_A02	7364599	7365226	0.261291	0.00507219	0.015	0	WT	NA	NA
Ghir_D11	28991553	28992199	1.05161	0.475412	0.051	0.018	WT	Ghir_D11G021890	NA
Ghir_A04	9000604	9001263	0.884037	0.310439	0.042	0.013	WT	NA	NA
Ghir_D09	47479547	47480547	1.53781	0.653376	0.063	0.026	WT	NA	NA
Ghir_A11	23847303	23847952	0.565434	0.0981342	0.026	0.004	WT	NA	NA
Ghir_A02	104433787	104434089	0.709433	0.206061	0.034	0.009	WT	NA	NA
Ghir_A01	2328990	2329654	1.14246	0.466769	0.054	0.02	WT	Ghir_A01G002530	NA
Ghir_A07	93031048	93031584	0.97483	0.361305	0.044	0.014	WT	NA	NA
Ghir_A05	8516024	8516542	1.02594	0.375863	0.046	0.015	WT	NA	NA
Ghir_A04	9092707	9094100	1.21171	0.553021	0.058	0.022	WT	NA	NA
Ghir_D03	18403486	18404436	1.45352	0.713084	0.068	0.029	WT	NA	NA
Ghir_D13	15221064	15221843	1.47863	0.654318	0.063	0.026	WT	NA	NA
Scaffold32	170436	170828	0.389865	0.0391381	0.019	0.002	WT	NA	NA
Ghir_A01	104489658	104490162	0.987002	0.362188	0.046	0.015	WT	NA	NA
Ghir_D12	62668205	62668721	0.567226	0.133833	0.029	0.006	WT	NA	NA
Ghir_D12	58307664	58308336	1.37592	0.629051	0.06	0.024	WT	Ghir_D12G024290	NA
Ghir_A06	6579824	6580477	0.841733	0.254836	0.037	0.01	WT	Ghir_A06G004260	NA
Ghir_D05	47172559	47173947	1.20669	0.504915	0.052	0.019	WT	NA	NA
Ghir_A04	6047218	6048170	0.354852	0.0221062	0.017	0.001	WT	NA	NA
Ghir_D02	1182888	1183674	0.306398	0.00943492	0.015	0	WT	NA	NA
Ghir_A11	11719263	11720503	1.51621	0.717528	0.069	0.029	WT	NA	NA
Ghir_D11	51945091	51945736	0.896617	0.304357	0.042	0.013	WT	NA	NA
Ghir_D01	37660639	37661560	0.998329	0.422325	0.047	0.016	WT	NA	NA
Ghir_A08	9319040	9319787	1.09986	0.41508	0.049	0.017	WT	NA	NA
Ghir_A11	65809706	65810474	0.519504	0.0978637	0.025	0.004	WT	Ghir_A11G023380	NA
Ghir_D13	60244543	60245147	0.298717	0.00223546	0.014	0	WT	Ghir_D13G022400	NA
Ghir_A09	49013469	49014953	1.02646	0.420041	0.048	0.017	WT	NA	NA
Ghir_A01	115630551	115632065	1.34435	0.617028	0.062	0.025	WT	NA	NA
Ghir_D05	20719934	20720154	0.362012	0.0312726	0.017	0.001	WT	Ghir_D05G023150	NA
Ghir_A04	13976257	13976859	0.413573	0.080252	0.021	0.003	WT	NA	NA
Ghir_A06	116012605	116013824	1.47769	0.720985	0.069	0.03	WT	NA	NA
Ghir_A09	4142501	4143467	0.914976	0.354319	0.043	0.014	WT	NA	NA
Ghir_A05	9705417	9706231	1.37023	0.647523	0.063	0.026	WT	Ghir_A05G010790	NA
Ghir_D04	54159421	54160282	0.862341	0.289393	0.04	0.012	WT	Ghir_D04G018780	NA
Ghir_A11	24684879	24685848	1.43115	0.631549	0.064	0.027	WT	NA	NA
Ghir_D06	49200880	49201906	1.44939	0.659843	0.064	0.027	WT	NA	NA
Ghir_A05	2934229	2934981	1.42692	0.679762	0.065	0.027	WT	Ghir_A05G003030	NA
Ghir_A08	44745571	44746671	1.30812	0.501012	0.054	0.02	WT	NA	NA
Ghir_A05	43674594	43675391	1.17834	0.54364	0.053	0.019	WT	Ghir_A05G031520	NA
Ghir_D05	21043854	21044667	1.30799	0.580033	0.059	0.023	WT	NA	NA
Ghir_A09	73789305	73790317	1.30455	0.651353	0.062	0.025	WT	Ghir_A09G017710	NA
Ghir_D05	19337538	19338315	0.530336	0.109714	0.025	0.004	WT	NA	NA
Ghir_D12	59987000	59987535	1.02486	0.437112	0.051	0.018	WT	Ghir_D12G026150	NA
Ghir_A13	1440398	1440938	1.09556	0.53393	0.053	0.02	WT	NA	NA
Ghir_D07	2213016	2213948	1.27879	0.538804	0.056	0.021	WT	NA	NA
Ghir_D11	2435106	2435547	0.724332	0.193888	0.032	0.008	WT	NA	NA
Ghir_D03	29793224	29794092	1.10551	0.519859	0.053	0.02	WT	Ghir_D03G008570	NA
Ghir_D12	41358697	41359405	0.975102	0.366978	0.044	0.014	WT	Ghir_D12G012360	NA
Ghir_A04	79300659	79301350	0.476241	0.0786466	0.022	0.003	WT	NA	NA
Ghir_D05	59527509	59528234	1.57194	0.755977	0.068	0.029	WT	Ghir_D05G037440	NA
Ghir_D09	40562293	40562907	0.613568	0.142785	0.029	0.006	WT	Ghir_D09G012940	NA
Ghir_A06	120207539	120208195	0.957383	0.346293	0.041	0.013	WT	NA	NA
Ghir_D07	2128512	2129700	0.438819	0.0427003	0.019	0.002	WT	NA	NA
Ghir_A01	116380859	116381564	1.09089	0.461961	0.049	0.017	WT	NA	NA
Ghir_D06	12108494	12109185	1.14858	0.493565	0.053	0.02	WT	NA	NA
Ghir_A02	2120808	2121382	0.931614	0.353854	0.044	0.014	WT	NA	NA
Ghir_A07	66952317	66953687	1.53364	0.749209	0.069	0.03	WT	NA	NA
Ghir_A06	109010282	109011359	0.98056	0.361091	0.044	0.014	WT	NA	NA
Ghir_A11	64658405	64659267	1.59601	0.791267	0.069	0.03	WT	NA	NA
Ghir_D08	34088308	34089245	0.927075	0.398839	0.048	0.016	WT	NA	NA
Ghir_D02	2603833	2604486	1.09513	0.512303	0.053	0.019	WT	Ghir_D02G002210	NA
Ghir_A12	617275	618138	1.27225	0.568924	0.057	0.022	WT	NA	NA
Ghir_A01	104584050	104584593	0.914522	0.327121	0.04	0.012	WT	Ghir_A01G016010	NA
Ghir_D01	62986224	62986756	0.855214	0.292434	0.04	0.012	WT	NA	NA
Ghir_A06	3720060	3721044	1.27546	0.62627	0.06	0.024	WT	Ghir_A06G002980	NA
Ghir_A11	106178911	106179988	1.54796	0.764296	0.067	0.029	WT	NA	NA
Ghir_A12	12965941	12966504	0.433022	0.0590706	0.021	0.002	WT	Ghir_A12G005800	NA
Ghir_D11	51209080	51210064	0.621316	0.110546	0.026	0.005	WT	NA	NA
Ghir_A09	47696300	47697230	1.09302	0.407582	0.047	0.016	WT	NA	NA
Ghir_A10	99062412	99063048	0.831258	0.281908	0.039	0.012	WT	NA	NA
Ghir_D10	66961461	66962505	0.920582	0.372398	0.046	0.015	WT	NA	NA
Ghir_A06	25527376	25528439	1.06915	0.420199	0.049	0.018	WT	Ghir_A06G008770	NA
Ghir_D05	62906847	62907142	0.245407	0.00965303	0.015	0	WT	NA	NA
Ghir_A09	52879785	52880379	0.305234	0.000944553	0.014	0	WT	NA	NA
Ghir_D12	59143191	59143709	1.35392	0.625499	0.061	0.025	WT	NA	NA
Ghir_D12	47209544	47210663	1.34518	0.648268	0.064	0.027	WT	Ghir_D12G015650,Ghir_D12G015660	NA
Ghir_A03	101431851	101433069	1.07298	0.471448	0.051	0.018	WT	NA	NA
Ghir_A12	23530350	23531204	0.991297	0.417328	0.049	0.017	WT	NA	NA
Ghir_D06	53108773	53109536	1.00009	0.379228	0.044	0.014	WT	NA	NA
Ghir_A12	95418818	95419893	0.756078	0.262691	0.036	0.01	WT	Ghir_A12G018570	NA
Ghir_D06	64258448	64259152	1.36568	0.641879	0.063	0.026	WT	NA	NA
Ghir_D10	55016774	55017281	0.838465	0.284218	0.04	0.012	WT	Ghir_D10G020050	NA
Ghir_D06	57047406	57048135	0.411497	0.0465938	0.019	0.002	WT	NA	NA
Ghir_A09	56910025	56910648	0.274485	0	0.013	0	WT	NA	NA
Ghir_D06	63713611	63714466	1.39149	0.606929	0.059	0.024	WT	NA	NA
Ghir_A06	107644513	107646542	1.11736	0.476105	0.052	0.019	WT	NA	NA
Ghir_A04	13109648	13110822	1.12341	0.488938	0.051	0.019	WT	NA	NA
Ghir_D06	12353041	12354166	1.39694	0.64944	0.062	0.026	WT	NA	NA
Ghir_A08	6871144	6871640	1.40989	0.693902	0.065	0.028	WT	Ghir_A08G005640	NA
Ghir_A07	9970562	9971257	0.598557	0.143977	0.027	0.005	WT	Ghir_A07G007690	NA
Ghir_D13	32200913	32201626	0.424809	0.0540958	0.02	0.002	WT	Ghir_D13G010900	NA
Ghir_D01	2012582	2013221	0.962592	0.421573	0.048	0.017	WT	Ghir_D01G002450	NA
Ghir_A09	2121485	2122218	1.20899	0.578344	0.059	0.023	WT	Ghir_A09G000860	NA
Ghir_A11	17370028	17370882	1.33558	0.57285	0.058	0.023	WT	Ghir_A11G015220	NA
Ghir_D11	40087528	40088513	1.19363	0.507579	0.057	0.023	WT	NA	NA
Ghir_D06	62055779	62056810	1.27681	0.57553	0.058	0.023	WT	Ghir_D06G019760	NA
Ghir_A12	99919173	99919609	1.39212	0.666484	0.064	0.027	WT	NA	NA
Ghir_D12	43951882	43952407	1.30944	0.564665	0.059	0.024	WT	Ghir_D12G013800	NA
Ghir_A10	5102517	5103204	0.83766	0.294559	0.04	0.012	WT	NA	NA
Ghir_D13	1374770	1375492	1.35619	0.651179	0.062	0.025	WT	Ghir_D13G001590	NA
Ghir_A13	101232053	101232261	0.309584	0.0078996	0.014	0	WT	NA	NA
Ghir_A06	17288117	17289397	1.32509	0.636554	0.063	0.026	WT	NA	NA
Ghir_D06	26317834	26318530	0.458539	0.0578987	0.021	0.003	WT	NA	NA
Ghir_A08	1257952	1258579	0.672271	0.159791	0.029	0.006	WT	NA	NA
Ghir_A08	4974910	4975884	1.08005	0.428929	0.048	0.017	WT	NA	NA
Ghir_A12	104572761	104573440	1.13394	0.517118	0.053	0.02	WT	NA	NA
Ghir_D08	1051490	1052128	1.13653	0.525697	0.053	0.02	WT	NA	NA
Ghir_D11	16829997	16831426	1.34709	0.643338	0.065	0.028	WT	NA	NA
Ghir_D04	5219529	5220020	0.70619	0.221995	0.033	0.009	WT	Ghir_D04G003660	NA
Ghir_D10	65978186	65978738	0.75658	0.249053	0.035	0.009	WT	NA	NA
Ghir_A09	69858840	69860160	1.53936	0.736574	0.067	0.029	WT	NA	NA
Ghir_D08	65325113	65325655	0.367071	0.0317409	0.017	0.001	WT	NA	NA
Ghir_A01	88049061	88049648	0.835169	0.265784	0.036	0.01	WT	NA	NA
Ghir_D09	29556596	29557466	0.6551	0.159187	0.029	0.006	WT	NA	NA
Ghir_D01	62796425	62797350	0.721137	0.19192	0.032	0.008	WT	NA	NA
Ghir_D11	22509148	22509696	1.23666	0.530424	0.055	0.021	WT	NA	NA
Ghir_D08	67350762	67351233	0.685568	0.170034	0.029	0.007	WT	Ghir_D08G025700	NA
Ghir_A01	5810874	5811406	0.842543	0.287216	0.039	0.012	WT	Ghir_A01G004480	NA
Scaffold3250	46531	47459	0.936312	0.361454	0.045	0.015	WT	Ghir_A10G024830	NA
Ghir_D01	7570117	7570694	0.621245	0.173311	0.03	0.007	WT	NA	NA
Ghir_A13	108204992	108205216	0.456188	0.0847738	0.023	0.004	WT	NA	NA
Ghir_D03	22688790	22689632	0.737955	0.218332	0.034	0.009	WT	NA	NA
Ghir_D02	42531106	42532004	1.21266	0.501441	0.053	0.02	WT	NA	NA
Ghir_D09	38390034	38390955	1.17148	0.530123	0.053	0.02	WT	NA	NA
Ghir_A11	94070117	94070746	0.615533	0.170157	0.03	0.007	WT	NA	NA
Ghir_D09	3944153	3944779	1.08268	0.469438	0.049	0.018	WT	NA	NA
Ghir_A11	11567015	11567707	1.02655	0.425645	0.046	0.016	WT	NA	NA
Ghir_A03	14483532	14483765	0.263277	0.00551275	0.014	0	WT	NA	NA
Ghir_D07	32091018	32091581	0.301861	0.00627758	0.015	0	WT	Ghir_D07G017490	NA
Ghir_A11	4057150	4057937	0.904127	0.346195	0.043	0.014	WT	NA	NA
Ghir_D13	38159255	38160123	0.925325	0.359853	0.042	0.013	WT	NA	NA
Ghir_A02	4610848	4611434	0.736804	0.254336	0.035	0.01	WT	Ghir_A02G003930	NA
Ghir_D11	61572122	61572814	0.73257	0.281686	0.038	0.011	WT	Ghir_D11G029000	NA
Ghir_D01	9586706	9587528	0.826821	0.323732	0.043	0.014	WT	Ghir_D01G006930	NA
Ghir_D02	2623894	2624759	0.805789	0.267785	0.041	0.013	WT	Ghir_D02G002230,Ghir_D02G002240	NA
Ghir_A11	106678716	106679911	0.921646	0.330873	0.045	0.015	WT	NA	NA
Ghir_A06	246279	247259	1.50658	0.736369	0.066	0.029	WT	NA	NA
Ghir_A09	64273066	64273685	0.491413	0.088385	0.022	0.003	WT	NA	NA
Ghir_D09	42915219	42916039	0.888278	0.330736	0.041	0.013	WT	Ghir_D09G014710	NA
Ghir_D11	3325393	3325938	0.785777	0.22642	0.035	0.01	WT	NA	NA
Ghir_A11	24520963	24521508	0.290259	0.00730289	0.014	0	WT	Ghir_A11G018480	NA
Ghir_D08	1059390	1059592	0.59935	0.118385	0.025	0.005	WT	NA	NA
Ghir_A01	117216613	117217079	0.738868	0.238937	0.033	0.009	WT	Ghir_A01G022020	NA
Ghir_A02	2375470	2376403	1.43102	0.694816	0.064	0.027	WT	NA	NA
Ghir_A05	28876053	28876934	0.436239	0.0750598	0.022	0.003	WT	NA	NA
Ghir_A11	121246561	121247182	1.12612	0.482203	0.052	0.02	WT	Ghir_A11G034040	NA
Ghir_A03	8388107	8389081	1.22546	0.533008	0.057	0.023	WT	NA	NA
Ghir_A05	36033978	36034620	1.47325	0.692727	0.066	0.029	WT	NA	NA
Ghir_A10	2135887	2136389	1.08462	0.50484	0.052	0.02	WT	NA	NA
Ghir_A03	3159095	3161085	1.28429	0.539825	0.055	0.022	WT	NA	NA
Ghir_D03	2334464	2335237	1.40049	0.662486	0.061	0.026	WT	NA	NA
Ghir_A02	15234114	15235388	1.18213	0.518279	0.054	0.021	WT	Ghir_A02G007970	NA
Ghir_A12	76197921	76198512	1.18728	0.526716	0.055	0.021	WT	Ghir_A12G010390	NA
Ghir_D10	44837819	44838559	0.521333	0.118615	0.024	0.004	WT	NA	NA
Ghir_A02	49669868	49670410	0.973207	0.428507	0.045	0.016	WT	NA	NA
Ghir_D09	3967289	3967932	0.918757	0.348084	0.04	0.013	WT	NA	NA
Ghir_A05	31392182	31392739	1.07172	0.447794	0.051	0.019	WT	NA	NA
Ghir_A07	24501147	24502503	1.42855	0.675533	0.064	0.028	WT	NA	NA
Ghir_A01	2960075	2960503	0.500162	0.10681	0.023	0.004	WT	Ghir_A01G003230	NA
Ghir_D11	7158364	7159653	1.36929	0.645626	0.062	0.026	WT	NA	NA
Ghir_A08	86325457	86326091	0.906833	0.328587	0.041	0.013	WT	NA	NA
Ghir_A10	113865458	113866214	1.05977	0.441597	0.048	0.017	WT	Ghir_A10G023930	NA
Ghir_A13	95388951	95389570	0.29144	0.0109728	0.015	0.001	WT	NA	NA
Ghir_D03	43980975	43981582	1.22951	0.585245	0.066	0.029	WT	Ghir_D03G013350	NA
Ghir_D10	59588746	59589655	0.403135	0.0774997	0.021	0.003	WT	NA	NA
Ghir_D01	28064777	28065335	0.411504	0.0556358	0.02	0.002	WT	NA	NA
Ghir_D09	31493011	31494552	1.15348	0.449202	0.052	0.02	WT	NA	NA
Ghir_D05	33275378	33275652	0.446773	0.0681045	0.021	0.003	WT	NA	NA
Ghir_D10	1299057	1299900	0.961128	0.40711	0.047	0.017	WT	Ghir_D10G001570,Ghir_D10G001580	NA
Ghir_D08	4843837	4844754	1.01156	0.382265	0.044	0.015	WT	Ghir_D08G004740	NA
Ghir_A11	161590	162313	1.38171	0.671012	0.064	0.027	WT	Ghir_A11G000110	NA
Ghir_D07	6425966	6426736	0.915557	0.366817	0.043	0.014	WT	Ghir_D07G005920	NA
Ghir_D05	50644189	50644928	1.51847	0.759106	0.064	0.028	WT	NA	NA
Ghir_A11	43126177	43127038	0.881515	0.335616	0.041	0.014	WT	NA	NA
Ghir_D12	55267771	55268200	1.36639	0.679803	0.063	0.027	WT	Ghir_D12G021190,Ghir_D12G021200	NA
Ghir_A11	21739471	21740074	0.839644	0.294123	0.039	0.012	WT	Ghir_A11G017260	NA
Ghir_A12	106273065	106273646	1.23799	0.607407	0.057	0.023	WT	Ghir_A12G027670	NA
Ghir_D01	8507956	8508424	0.61962	0.177564	0.031	0.008	WT	Ghir_D01G006550	NA
Ghir_D13	9016504	9016741	1.0528	0.424288	0.046	0.017	WT	Ghir_D13G006570	NA
Ghir_D09	4081812	4082915	1.55811	0.776436	0.069	0.031	WT	NA	NA
Ghir_A04	46571859	46572890	1.36321	0.654608	0.064	0.027	WT	NA	NA
Ghir_A08	114419560	114420174	1.20096	0.559444	0.056	0.023	WT	NA	NA
Ghir_D10	5411987	5412623	1.55468	0.774399	0.072	0.033	WT	Ghir_D10G005950	NA
Ghir_A10	89407475	89408550	1.36639	0.660366	0.064	0.028	WT	NA	NA
Ghir_D01	7568212	7568795	0.732457	0.261915	0.035	0.01	WT	NA	NA
Ghir_A06	116369468	116370230	0.386472	0.0253059	0.017	0.001	WT	NA	NA
Ghir_A07	85831178	85831699	0.321384	0.00373255	0.013	0	WT	NA	NA
Ghir_A03	112187222	112188350	0.959145	0.360716	0.044	0.015	WT	Ghir_A03G022560	NA
Ghir_D09	5321657	5322334	0.724264	0.281029	0.04	0.013	WT	Ghir_D09G001800	NA
Ghir_A05	7703712	7704338	1.15687	0.576836	0.056	0.022	WT	NA	NA
Ghir_D09	10373911	10374617	0.284965	0.0064453	0.014	0	WT	NA	NA
Ghir_D10	33113911	33114510	0.288639	0.00867447	0.014	0	WT	NA	NA
Ghir_D13	2266340	2267067	1.22503	0.527315	0.054	0.022	WT	NA	NA
Ghir_A02	12467679	12468577	0.686576	0.211578	0.032	0.009	WT	NA	NA
Ghir_D11	70575031	70575933	1.06821	0.450599	0.049	0.018	WT	Ghir_D11G034290	NA
Ghir_D08	5278947	5279528	0.521434	0.108626	0.024	0.004	WT	NA	NA
Ghir_D05	44644676	44645425	0.851501	0.288549	0.037	0.011	WT	NA	NA
Ghir_D05	19390477	19391067	1.11755	0.510869	0.053	0.02	WT	NA	NA
Ghir_A05	7370241	7370877	1.23338	0.603965	0.056	0.023	WT	NA	NA
Ghir_A07	19151161	19152062	1.05885	0.426941	0.046	0.016	WT	NA	NA
Ghir_A05	27480121	27480728	1.05668	0.458332	0.051	0.02	WT	NA	NA
Ghir_A01	7417696	7418289	0.917618	0.359287	0.044	0.015	WT	Ghir_A01G005280	NA
Ghir_D02	2230666	2231451	0.880894	0.35296	0.042	0.014	WT	NA	NA
Ghir_A07	39419300	39420252	0.59496	0.145033	0.027	0.006	WT	NA	NA
Ghir_A11	65859725	65860590	0.61577	0.176444	0.03	0.007	WT	NA	NA
Ghir_D05	34994694	34995400	0.537381	0.119887	0.025	0.005	WT	NA	NA
Ghir_D06	5623848	5624414	0.278738	0.00869286	0.014	0	WT	Ghir_D06G004200	NA
Ghir_A04	46565651	46566623	0.826051	0.263703	0.035	0.01	WT	NA	NA
Ghir_D10	20484254	20484873	0.524148	0.120621	0.024	0.004	WT	Ghir_D10G012620	NA
Ghir_D02	47922156	47922991	0.565223	0.157768	0.027	0.006	WT	NA	NA
Ghir_A08	74707606	74708305	1.18542	0.59074	0.058	0.024	WT	NA	NA
Ghir_D02	59498340	59498750	0.723791	0.250781	0.034	0.009	WT	NA	NA
Ghir_D02	37299549	37300148	0.68388	0.196112	0.031	0.008	WT	NA	NA
Ghir_A12	6355168	6356215	0.777519	0.265718	0.036	0.011	WT	NA	NA
Ghir_D09	39376272	39376725	0.975522	0.431134	0.046	0.017	WT	NA	NA
Ghir_D07	18389001	18389927	1.14368	0.523161	0.053	0.021	WT	NA	NA
Ghir_D01	1820604	1821456	1.46907	0.726575	0.064	0.028	WT	Ghir_D01G002210	NA
Ghir_D04	2290900	2291294	0.265955	0.00393301	0.013	0	WT	NA	NA
Ghir_D06	58598112	58598703	0.36471	0.035534	0.017	0.002	WT	NA	NA
Ghir_D05	30642182	30642601	0.250765	0.00529035	0.013	0	WT	NA	NA
Ghir_A01	12281567	12283590	1.2735	0.568578	0.057	0.023	WT	NA	NA
Ghir_D01	264772	265465	1.26635	0.575088	0.055	0.022	WT	NA	NA
Ghir_A05	31362576	31363355	1.00798	0.466772	0.048	0.018	WT	NA	NA
Ghir_A13	12775812	12776368	0.855651	0.364306	0.042	0.014	WT	NA	NA
Ghir_A08	64791790	64792352	1.36885	0.658996	0.062	0.026	WT	NA	NA
Scaffold531	268902	270219	0.784121	0.314062	0.039	0.012	WT	NA	NA
Ghir_A02	100594580	100595350	0.829766	0.300534	0.04	0.013	WT	NA	NA
Ghir_D05	3711056	3712009	1.36239	0.652519	0.061	0.026	WT	Ghir_D05G004630	NA
Ghir_A05	3502278	3502485	0.563743	0.158554	0.028	0.006	WT	Ghir_A05G003650	NA
Ghir_D11	329196	329677	1.21481	0.58807	0.056	0.023	WT	Ghir_D11G000400	NA
Ghir_A09	74395778	74396400	0.720037	0.207662	0.033	0.009	WT	NA	NA
Ghir_D10	45929636	45930624	1.09159	0.512091	0.053	0.021	WT	NA	NA
Ghir_A08	111888456	111889440	1.07169	0.461923	0.05	0.019	WT	Ghir_A08G018220	NA
Ghir_A02	2801670	2801927	0.272647	0.0314876	0.016	0.001	WT	NA	NA
Ghir_A05	36035100	36035677	1.28828	0.599581	0.058	0.024	WT	NA	NA
Ghir_A10	7113298	7113934	1.09196	0.453334	0.049	0.018	WT	Ghir_A10G005960	NA
Ghir_A06	96063790	96064889	1.50073	0.664353	0.069	0.032	WT	NA	NA
Scaffold1580	90100	90981	1.00187	0.407472	0.046	0.016	WT	NA	NA
Ghir_D05	30216854	30217789	0.938025	0.435663	0.048	0.017	WT	NA	NA
Ghir_D10	12726848	12727692	0.625136	0.128238	0.028	0.006	WT	NA	NA
Ghir_A10	13234800	13235051	0.284533	0.00265397	0.013	0	WT	NA	NA
Ghir_A02	106443603	106443803	0.253101	0.00442852	0.013	0	WT	NA	NA
Ghir_A07	85785557	85786462	0.318012	0.0307789	0.016	0.001	WT	NA	NA
Ghir_A06	112942394	112943987	1.28772	0.567812	0.057	0.023	WT	NA	NA
Ghir_A08	117708778	117709575	1.16034	0.493452	0.051	0.02	WT	Ghir_A08G021880	NA
Ghir_D06	1658955	1660441	1.27984	0.610981	0.059	0.025	WT	NA	NA
Ghir_D04	7667298	7668585	1.14868	0.557111	0.054	0.022	WT	NA	NA
Ghir_D11	26968104	26968679	0.410566	0.0670964	0.019	0.002	WT	NA	NA
Ghir_A02	104643826	104644786	0.918623	0.337112	0.042	0.014	WT	NA	NA
Ghir_A03	56968011	56968347	0.745029	0.275824	0.036	0.011	WT	NA	NA
Ghir_A03	56968989	56969547	1.21424	0.605877	0.058	0.024	WT	NA	NA
Ghir_D13	45473761	45474914	0.299488	0.0322669	0.018	0.002	WT	Ghir_D13G014000,Ghir_D13G014010	NA
Ghir_D11	11698483	11699255	1.29178	0.584692	0.056	0.023	WT	Ghir_D11G012710	NA
Ghir_A10	5756583	5757041	0.747668	0.221297	0.033	0.009	WT	Ghir_A10G005310	NA
Ghir_D02	2397647	2398848	0.734625	0.241549	0.034	0.01	WT	Ghir_D02G002110	NA
Ghir_A05	18286202	18286772	1.03096	0.407212	0.047	0.017	WT	Ghir_A05G019160	NA
Ghir_A10	14880361	14881072	1.04943	0.465561	0.049	0.018	WT	NA	NA
Ghir_A10	1952084	1952672	0.838321	0.342944	0.042	0.014	WT	NA	NA
Ghir_D05	5972762	5973519	0.895434	0.386479	0.044	0.016	WT	NA	NA
Ghir_A11	111280888	111281654	0.79882	0.325075	0.039	0.013	WT	Ghir_A11G028840	NA
Ghir_D09	36254120	36255637	0.88375	0.405665	0.044	0.015	WT	NA	NA
Ghir_A13	1823426	1824172	0.983537	0.392275	0.044	0.015	WT	NA	NA
Ghir_A10	92469107	92469993	0.876533	0.351757	0.04	0.013	WT	NA	NA
Ghir_A08	1388667	1388924	0.740127	0.261121	0.035	0.01	WT	NA	NA
Ghir_D06	344624	345347	0.695982	0.252192	0.034	0.01	WT	Ghir_D06G000460	NA
Scaffold32	198399	198851	0.366592	0.0499961	0.018	0.002	WT	NA	NA
Ghir_A04	6304758	6305934	1.115	0.485034	0.049	0.018	WT	Ghir_A04G002930	NA
Ghir_D07	48564474	48565093	0.974018	0.46267	0.05	0.019	WT	NA	NA
Ghir_A08	116754435	116754765	1.0543	0.456534	0.05	0.019	WT	NA	NA
Ghir_D02	65334138	65334697	0.447765	0.080949	0.023	0.004	WT	NA	NA
Ghir_D05	50873916	50874413	0.795759	0.317018	0.037	0.012	WT	NA	NA
Ghir_A11	111698563	111699308	0.996505	0.467296	0.047	0.017	WT	NA	NA
Ghir_A08	113500197	113500745	0.321919	0.0415463	0.017	0.002	WT	NA	NA
Ghir_A01	7418426	7419066	0.749041	0.252626	0.036	0.011	WT	Ghir_A01G005280	NA
Ghir_D12	40102047	40103146	1.30624	0.653025	0.061	0.026	WT	Ghir_D12G011820	NA
Scaffold514	56035	56737	1.25437	0.621003	0.056	0.023	WT	Ghir_D08G027860	NA
Ghir_A09	77803449	77803874	0.815113	0.312349	0.039	0.013	WT	Ghir_A09G021450	NA
Ghir_D07	48144830	48145612	1.25728	0.564382	0.055	0.023	WT	NA	NA
Scaffold2017	15040	16152	0.967393	0.462571	0.051	0.02	WT	Ghir_D08G027760	NA
Ghir_A06	95139006	95139828	0.816399	0.268731	0.038	0.012	WT	NA	NA
Scaffold1417	29406	30157	0.434138	0.112763	0.025	0.005	WT	NA	NA
Ghir_D08	9297066	9297786	1.07804	0.434862	0.047	0.017	WT	NA	NA
Ghir_A11	118965150	118965780	0.799075	0.26371	0.036	0.011	WT	NA	NA
Ghir_D05	35540512	35541119	0.749078	0.221123	0.034	0.01	WT	NA	NA
Ghir_D07	57632518	57633628	0.561989	0.187536	0.03	0.007	WT	NA	NA
Ghir_A09	75905006	75906472	1.49174	0.739527	0.066	0.03	WT	NA	NA
Ghir_A05	44313375	44314080	0.790536	0.269864	0.033	0.009	WT	NA	NA
Ghir_D08	56302168	56302750	0.860388	0.319981	0.039	0.013	WT	Ghir_D08G017700	NA
Ghir_D11	57192072	57192977	0.452145	0.0653844	0.02	0.003	WT	NA	NA
Ghir_D09	51723987	51724734	1.00509	0.454527	0.046	0.017	WT	NA	NA
Ghir_D05	23863430	23864038	0.491283	0.106308	0.023	0.004	WT	Ghir_D05G025440	NA
Ghir_D06	54757315	54758478	0.366633	0.0374617	0.017	0.002	WT	NA	NA
Ghir_D06	55200832	55201213	0.438969	0.0607764	0.019	0.003	WT	NA	NA
Ghir_A05	101009792	101009993	0.378449	0.0465309	0.018	0.002	WT	NA	NA
Ghir_D07	36603090	36603964	0.816704	0.303884	0.039	0.013	WT	NA	NA
Ghir_A13	66690091	66690877	0.501126	0.127827	0.025	0.005	WT	NA	NA
Ghir_D06	779318	779650	0.832895	0.344812	0.043	0.015	WT	Ghir_D06G000800	NA
Ghir_D10	66178619	66179397	0.317261	0.0152974	0.015	0.001	WT	NA	NA
Ghir_D06	61819139	61820379	0.911189	0.313593	0.039	0.013	WT	NA	NA
Ghir_D05	23492229	23493995	1.15555	0.533485	0.054	0.022	WT	NA	NA
Ghir_A06	121710433	121711202	0.860666	0.324525	0.041	0.014	WT	NA	NA
Ghir_D06	6662915	6663431	1.09228	0.504542	0.052	0.021	WT	NA	NA
Ghir_A12	5061103	5061714	0.378004	0.0453194	0.018	0.002	WT	NA	NA
Ghir_A12	92584992	92585974	0.713607	0.265346	0.035	0.011	WT	Ghir_A12G017090	NA
Ghir_D12	51721494	51722215	1.21773	0.593031	0.054	0.022	WT	NA	NA
Ghir_A10	112723289	112723965	0.410236	0.0814845	0.021	0.003	WT	NA	NA
Ghir_A12	105565417	105565964	1.1004	0.435125	0.048	0.018	WT	Ghir_A12G026810	NA
Ghir_D08	55243325	55243909	1.01561	0.414319	0.043	0.015	WT	NA	NA
Ghir_D09	10464943	10465518	1.05655	0.430634	0.046	0.017	WT	NA	NA
Ghir_A12	104467795	104468440	1.28919	0.623757	0.06	0.026	WT	Ghir_A12G025680	NA
Ghir_A05	35356101	35357826	1.10637	0.448041	0.046	0.017	WT	NA	NA
Ghir_A11	108368597	108369350	0.87825	0.377087	0.042	0.015	WT	NA	NA
Ghir_D07	867299	868058	0.839288	0.294697	0.037	0.012	WT	NA	NA
Ghir_D07	26855059	26855962	0.621603	0.188752	0.029	0.007	WT	NA	NA
Ghir_A03	104878367	104879075	1.03162	0.423379	0.045	0.016	WT	NA	NA
Ghir_A09	78989775	78990298	0.747797	0.30432	0.038	0.012	WT	NA	NA
Ghir_A11	1773389	1774114	1.34366	0.664945	0.06	0.026	WT	Ghir_A11G002080	NA
Ghir_D04	39615055	39615876	0.928075	0.331703	0.039	0.013	WT	NA	NA
Ghir_A11	85490299	85491104	1.14796	0.561067	0.053	0.021	WT	NA	NA
Ghir_D05	7199397	7199938	0.988684	0.429288	0.046	0.017	WT	NA	NA
Ghir_D05	8215799	8216799	0.793221	0.319568	0.04	0.014	WT	Ghir_D05G009870	NA
Ghir_D07	17080554	17081175	0.275531	0.0232113	0.015	0.001	WT	Ghir_D07G012340	NA
Ghir_D05	2838705	2839035	0.305253	0.041588	0.016	0.001	WT	Ghir_D05G003380	NA
Ghir_D07	18507700	18508914	1.03001	0.442035	0.048	0.018	WT	NA	NA
Ghir_A09	3629825	3630430	0.288968	0.00509134	0.013	0	WT	NA	NA
Ghir_D02	58224800	58225585	0.78942	0.340389	0.038	0.013	WT	NA	NA
Ghir_A13	9645793	9646991	1.23758	0.588932	0.058	0.025	WT	NA	NA
Ghir_D01	3603959	3604610	0.235725	0	0.012	0	WT	NA	NA
Ghir_A12	78944460	78945116	0.27798	0.0108872	0.013	0	WT	NA	NA
Ghir_D13	15484500	15485562	0.54588	0.133502	0.025	0.005	WT	NA	NA
Ghir_D01	6621104	6621398	0.523517	0.174808	0.027	0.007	WT	Ghir_D01G005500	NA
Ghir_D06	54691851	54692454	0.247748	0.0151974	0.013	0	WT	Ghir_D06G016250	NA
Ghir_D13	33439827	33440484	0.996937	0.438032	0.046	0.017	WT	NA	NA
Ghir_A06	66060452	66061106	1.18084	0.575952	0.053	0.022	WT	NA	NA
Ghir_D04	4650645	4651443	0.937447	0.392701	0.043	0.016	WT	NA	NA
Ghir_D04	41857730	41858393	0.910717	0.356619	0.041	0.014	WT	NA	NA
Ghir_D12	3624420	3624624	0.267321	0.0010537	0.012	0	WT	Ghir_D12G002840	NA
Ghir_A10	15478882	15479890	0.91348	0.40555	0.044	0.016	WT	NA	NA
Ghir_D03	2327554	2328234	1.15914	0.540834	0.054	0.022	WT	Ghir_D03G002490	NA
Ghir_D05	3345418	3346153	0.83763	0.362655	0.046	0.017	WT	Ghir_D05G004110	NA
Ghir_D05	9470550	9471165	0.893723	0.388339	0.044	0.016	WT	NA	NA
Ghir_D10	55345945	55346778	0.931712	0.409342	0.044	0.016	WT	NA	NA
Ghir_D03	47484846	47485495	0.85202	0.371248	0.041	0.014	WT	Ghir_D03G015180	NA
Ghir_D04	49718608	49719260	0.712475	0.260698	0.033	0.01	WT	NA	NA
Ghir_A12	83070598	83071164	0.799766	0.240548	0.032	0.009	WT	NA	NA
Ghir_D04	2975157	2975869	0.492456	0.146103	0.026	0.006	WT	Ghir_D04G002250	NA
Ghir_D10	25343477	25345014	1.11008	0.507656	0.052	0.021	WT	NA	NA
Ghir_D08	56207572	56208259	1.09802	0.436604	0.049	0.019	WT	Ghir_D08G017600	NA
Ghir_A02	105684347	105685031	1.07049	0.463899	0.049	0.019	WT	NA	NA
Ghir_A11	25684079	25685009	1.18741	0.479862	0.051	0.02	WT	NA	NA
Ghir_D02	10933184	10933908	0.704587	0.219358	0.031	0.009	WT	NA	NA
Ghir_D11	10564946	10565212	0.407402	0.0709855	0.019	0.003	WT	NA	NA
Ghir_A05	38860718	38861269	0.275975	0.0139657	0.014	0.001	WT	NA	NA
Ghir_D10	901963	902686	0.59305	0.158533	0.028	0.007	WT	Ghir_D10G001040	NA
Ghir_D05	62898031	62899218	0.853472	0.388806	0.045	0.017	WT	Ghir_D05G039450	NA
Ghir_D07	58103892	58105232	1.32598	0.647422	0.059	0.026	WT	NA	NA
Ghir_D04	11108165	11108781	0.327522	0.0749573	0.021	0.004	WT	NA	NA
Ghir_D13	5451647	5452567	0.856273	0.371896	0.042	0.015	WT	NA	NA
Ghir_A05	30359476	30360791	1.39219	0.683938	0.063	0.028	WT	NA	NA
Ghir_D12	26349126	26349987	0.748676	0.282897	0.035	0.011	WT	NA	NA
Ghir_A13	15021748	15022510	0.354817	0.0522472	0.018	0.002	WT	NA	NA
Ghir_D02	3719303	3720037	0.789279	0.375941	0.043	0.015	WT	NA	NA
Ghir_A08	114768121	114768654	0.228333	0	0.012	0	WT	NA	NA
Ghir_A03	21153909	21154509	0.28958	0.0120802	0.013	0	WT	NA	NA
Ghir_A12	107232575	107232991	0.926727	0.406798	0.046	0.017	WT	Ghir_A12G028520	NA
Ghir_A10	111018538	111019272	0.242259	0.0103373	0.013	0.001	WT	Ghir_A10G022260	NA
Ghir_D12	38302552	38303086	1.08615	0.528248	0.054	0.022	WT	NA	NA
Ghir_D01	14613188	14614312	1.1717	0.551975	0.054	0.022	WT	NA	NA
Ghir_D12	54245503	54246643	1.05192	0.493912	0.048	0.019	WT	NA	NA
Ghir_A08	40584276	40585129	1.02015	0.439767	0.046	0.017	WT	NA	NA
Ghir_A13	94837937	94838526	0.920289	0.363907	0.043	0.015	WT	Ghir_A13G015760	NA
Ghir_D11	9993281	9993775	1.32087	0.573915	0.053	0.022	WT	Ghir_D11G011310	NA
Ghir_D13	56684954	56685828	0.952737	0.40734	0.043	0.016	WT	Ghir_D13G019170	NA
Ghir_A07	4189705	4190664	1.11818	0.487944	0.049	0.019	WT	NA	NA
Ghir_A04	8908036	8908746	0.835322	0.399831	0.043	0.015	WT	Ghir_A04G003830	NA
Ghir_D09	25169702	25170602	0.875739	0.358501	0.041	0.015	WT	NA	NA
Ghir_D07	22473975	22474561	0.525273	0.127717	0.025	0.006	WT	NA	NA
Ghir_D07	58610804	58611066	0.259466	0.00504385	0.012	0	WT	Ghir_D07G024740	NA
Ghir_D07	48563510	48564120	0.828805	0.38775	0.044	0.016	WT	NA	NA
Ghir_D12	1688577	1689269	1.21571	0.590765	0.056	0.024	WT	Ghir_D12G001390	NA
Ghir_A01	116428139	116428941	0.769963	0.301425	0.037	0.012	WT	NA	NA
Ghir_D11	14897444	14898102	0.420406	0.073771	0.02	0.003	WT	NA	NA
Ghir_D03	30134357	30135474	1.06305	0.422391	0.046	0.018	WT	NA	NA
Ghir_D02	1822616	1822826	0.240159	0	0.011	0	WT	NA	NA
Ghir_A02	103669163	103669992	0.640807	0.218564	0.034	0.01	WT	NA	NA
Ghir_D11	31350644	31351341	1.11668	0.509189	0.05	0.02	WT	NA	NA
Ghir_D07	23526183	23526919	0.877272	0.367112	0.039	0.013	WT	NA	NA
Ghir_A12	2645818	2646304	0.720756	0.263703	0.034	0.01	WT	NA	NA
Ghir_D01	32706316	32707674	0.890851	0.354714	0.04	0.014	WT	NA	NA
Ghir_A10	102963421	102963983	0.720574	0.219205	0.031	0.009	WT	Ghir_A10G019140	NA
Ghir_A02	106167208	106168160	0.890663	0.436206	0.044	0.016	WT	NA	NA
Ghir_A05	14265839	14266770	1.1748	0.51576	0.05	0.02	WT	NA	NA
Ghir_D04	14153909	14154825	1.14509	0.525029	0.052	0.021	WT	NA	NA
Ghir_A11	20325950	20326719	0.499288	0.11572	0.024	0.005	WT	NA	NA
Ghir_A06	95136473	95137148	1.06337	0.445994	0.047	0.018	WT	NA	NA
Ghir_A04	46529386	46530146	0.897671	0.361198	0.041	0.014	WT	NA	NA
Ghir_D02	1208842	1209638	0.856664	0.363142	0.041	0.015	WT	NA	NA
Ghir_A08	2869755	2870436	1.05273	0.495232	0.048	0.019	WT	Ghir_A08G002880	NA
Ghir_D02	39004178	39004851	0.711221	0.247896	0.032	0.009	WT	NA	NA
Ghir_A04	84946714	84947501	0.481295	0.107197	0.022	0.004	WT	Ghir_A04G015860	NA
Ghir_D02	10077311	10077888	0.271465	0.0239828	0.014	0.001	WT	NA	NA
Ghir_D05	25043804	25044826	1.06133	0.516144	0.048	0.019	WT	NA	NA
Ghir_D06	57522292	57522844	0.540179	0.148966	0.027	0.007	WT	NA	NA
Ghir_D03	49174234	49174804	0.974662	0.422609	0.046	0.017	WT	NA	NA
Ghir_D08	10034075	10035031	1.31059	0.614392	0.059	0.026	WT	NA	NA
Ghir_A09	29734221	29734989	0.937181	0.420617	0.044	0.017	WT	NA	NA
Ghir_A07	19191177	19191743	0.450388	0.104661	0.021	0.004	WT	NA	NA
Ghir_D10	4135007	4135938	0.769691	0.258524	0.035	0.011	WT	NA	NA
Ghir_D05	60916398	60917313	0.384019	0.0775114	0.02	0.003	WT	Ghir_D05G038000	NA
Ghir_A11	122205739	122206472	0.987086	0.449548	0.047	0.018	WT	Ghir_A11G034570	NA
Ghir_D02	3568204	3569213	0.726058	0.263897	0.033	0.01	WT	Ghir_D02G002810	NA
Ghir_D07	5573745	5574370	1.03822	0.419994	0.045	0.017	WT	NA	NA
Ghir_A06	112643178	112644004	1.11448	0.481395	0.049	0.019	WT	Ghir_A06G016070	NA
Ghir_A01	116976814	116977321	0.476041	0.0997443	0.02	0.003	WT	Ghir_A01G021760	NA
Ghir_A02	107312344	107312852	0.985922	0.481914	0.048	0.019	WT	Ghir_A02G018510	NA
Ghir_D05	18795116	18795735	0.546405	0.154401	0.026	0.006	WT	NA	NA
Ghir_D02	41352077	41353388	0.876031	0.354622	0.039	0.014	WT	NA	NA
Ghir_D07	49081129	49081858	0.38739	0.10657	0.023	0.005	WT	NA	NA
Ghir_A13	4427459	4427675	0.378133	0.0665127	0.019	0.003	WT	NA	NA
Ghir_D13	37242063	37243020	1.1418	0.467015	0.048	0.019	WT	Ghir_D13G012060	NA
Ghir_A05	101365424	101366647	1.04452	0.441518	0.046	0.017	WT	Ghir_A05G038430	NA
Ghir_D07	18388041	18388726	0.892333	0.439831	0.044	0.016	WT	NA	NA
Ghir_D11	36528253	36528842	0.768569	0.251183	0.034	0.01	WT	NA	NA
Ghir_A03	105773835	105774265	0.832403	0.337145	0.038	0.013	WT	NA	NA
Ghir_A03	19693240	19693452	0.277676	0.0295038	0.014	0.001	WT	Ghir_A03G008290	NA
Ghir_A08	38725917	38726689	0.387517	0.0646607	0.019	0.003	WT	NA	NA
Ghir_D08	62472635	62472851	0.242354	0.00298162	0.012	0	WT	NA	NA
Ghir_A03	90770054	90771524	1.22518	0.58903	0.054	0.023	WT	Ghir_A03G014050	NA
Ghir_A07	36637248	36637840	1.15447	0.54484	0.051	0.021	WT	NA	NA
Ghir_A07	34566634	34567609	0.524307	0.123343	0.023	0.005	WT	NA	NA
Ghir_D11	71490158	71491261	0.802043	0.327068	0.037	0.012	WT	NA	NA
Ghir_A08	29495098	29495815	0.309145	0.0204071	0.013	0.001	WT	NA	NA
Ghir_D02	9773220	9773780	1.12045	0.544666	0.051	0.021	WT	Ghir_D02G007030	NA
Ghir_D10	24652736	24653583	0.265681	0.0195465	0.013	0.001	WT	Ghir_D10G014120	NA
Ghir_A05	85008627	85009847	0.85137	0.335672	0.04	0.014	WT	NA	NA
Ghir_D08	20077697	20078500	0.728831	0.281103	0.037	0.012	WT	NA	NA
Ghir_A01	9551228	9552024	1.00742	0.365664	0.042	0.015	WT	NA	NA
Ghir_A06	107233029	107234166	0.90064	0.413762	0.044	0.016	WT	NA	NA
Ghir_A05	42124130	42124746	0.719183	0.270668	0.036	0.012	WT	NA	NA
Ghir_D05	22513648	22514428	0.982489	0.426484	0.046	0.018	WT	Ghir_D05G024530	NA
Ghir_D08	12485146	12485784	0.838983	0.363035	0.04	0.014	WT	Ghir_D08G008120	NA
Ghir_A11	8740261	8740930	0.875561	0.37669	0.042	0.015	WT	NA	NA
Ghir_A09	41534621	41535433	1.12643	0.544394	0.052	0.022	WT	NA	NA
Ghir_A07	9675942	9676585	0.858022	0.404557	0.043	0.016	WT	Ghir_A07G007580	NA
Ghir_A07	29480829	29482016	1.00065	0.344855	0.039	0.014	WT	NA	NA
Ghir_A06	119648786	119649018	0.692008	0.193308	0.029	0.008	WT	NA	NA
Ghir_D07	52303468	52304133	0.304478	0.0194341	0.014	0.001	WT	Ghir_D07G020760	NA
Ghir_A02	43396697	43397368	0.806237	0.322184	0.04	0.014	WT	NA	NA
Ghir_A09	8681480	8682407	0.621876	0.182484	0.027	0.007	WT	NA	NA
Ghir_D01	41453508	41454592	0.747712	0.318983	0.036	0.012	WT	NA	NA
Ghir_A13	87404630	87405432	0.826093	0.311408	0.04	0.014	WT	NA	NA
Ghir_D04	2652184	2653147	0.886993	0.355758	0.04	0.014	WT	NA	NA
Ghir_D12	736327	737219	1.03282	0.50705	0.05	0.02	WT	Ghir_D12G000570	NA
Ghir_D04	45829823	45830404	1.19218	0.559781	0.053	0.022	WT	NA	NA
Ghir_A11	110577214	110578402	1.13821	0.545658	0.052	0.021	WT	NA	NA
Ghir_D06	43878205	43879284	1.0545	0.519588	0.05	0.02	WT	NA	NA
Ghir_D01	2601751	2602051	0.450337	0.102307	0.021	0.004	WT	NA	NA
Ghir_A07	28907300	28908112	0.782924	0.293791	0.035	0.011	WT	NA	NA
Ghir_D08	67996632	67997269	1.22047	0.607398	0.055	0.024	WT	Ghir_D08G026470	NA
Ghir_D10	59352800	59353403	0.201421	0.00134533	0.011	0	WT	NA	NA
Ghir_D05	11446686	11447213	0.96636	0.433542	0.044	0.016	WT	Ghir_D05G013360	NA
Ghir_D11	3926745	3927381	1.33936	0.64752	0.057	0.025	WT	Ghir_D11G004810	NA
Ghir_A11	12698350	12699219	1.12851	0.517091	0.05	0.021	WT	NA	NA
Ghir_D05	9943286	9944201	0.800441	0.364921	0.04	0.014	WT	Ghir_D05G011740	NA
Ghir_A01	116986991	116987247	0.40951	0.078288	0.019	0.003	WT	Ghir_A01G021770	NA
Ghir_D05	3701611	3702016	0.826185	0.369041	0.04	0.014	WT	Ghir_D05G004620	NA
Ghir_D08	51429616	51430313	1.09224	0.446617	0.045	0.018	WT	NA	NA
Ghir_A09	15729511	15730309	0.741934	0.256886	0.033	0.01	WT	NA	NA
Ghir_A10	24624402	24625070	0.869251	0.348823	0.04	0.014	WT	NA	NA
Ghir_A11	25994122	25994802	0.686106	0.261527	0.034	0.01	WT	NA	NA
Ghir_A07	881620	882445	0.797915	0.363437	0.041	0.015	WT	NA	NA
Ghir_D09	24681528	24682053	0.624146	0.176122	0.029	0.008	WT	NA	NA
Ghir_A04	44193655	44194342	1.36079	0.663798	0.058	0.026	WT	NA	NA
Ghir_D09	49822513	49823215	0.888486	0.419656	0.044	0.017	WT	Ghir_D09G021840	NA
Ghir_D08	67259236	67259767	0.804605	0.306469	0.037	0.012	WT	NA	NA
Ghir_D02	3750801	3751384	0.681595	0.299639	0.037	0.012	WT	NA	NA
Ghir_D11	64262805	64263756	0.708183	0.23417	0.032	0.01	WT	NA	NA
Ghir_D03	34965843	34966477	0.85816	0.367052	0.04	0.014	WT	NA	NA
Ghir_D02	41300409	41301671	1.12686	0.560109	0.05	0.02	WT	NA	NA
Ghir_D10	8892207	8893401	0.962838	0.415082	0.046	0.018	WT	NA	NA
Ghir_A07	26627595	26628112	0.756174	0.261417	0.034	0.011	WT	NA	NA
Ghir_A11	111273035	111273624	0.675671	0.258423	0.034	0.011	WT	Ghir_A11G028820	NA
Ghir_D09	40922583	40923065	0.269393	0.0223041	0.013	0.001	WT	Ghir_D09G013140	NA
Ghir_D10	2135215	2135721	0.713616	0.293909	0.035	0.011	WT	Ghir_D10G002580,Ghir_D10G002590	NA
Ghir_A05	20779519	20779834	0.893263	0.414736	0.043	0.016	WT	Ghir_A05G021500,Ghir_A05G021510	NA
Ghir_A12	18280018	18280887	0.733576	0.272733	0.035	0.011	WT	Ghir_A12G007180	NA
Ghir_A03	24231505	24232135	0.635975	0.216663	0.031	0.009	WT	NA	NA
Ghir_D08	54510337	54510838	0.810626	0.335366	0.038	0.013	WT	NA	NA
Ghir_A10	33672015	33672653	0.842892	0.356387	0.044	0.017	WT	NA	NA
Ghir_D05	61045434	61045703	0.730716	0.263669	0.034	0.011	WT	NA	NA
Ghir_A03	109853705	109854346	1.09275	0.541514	0.052	0.022	WT	NA	NA
Ghir_D08	7607822	7608664	0.743354	0.245848	0.033	0.01	WT	NA	NA
Ghir_A10	112352459	112353125	0.382666	0.105339	0.023	0.005	WT	NA	NA
Ghir_D08	3646863	3647404	0.524205	0.139041	0.026	0.006	WT	Ghir_D08G003750	NA
Ghir_A05	9640748	9641287	1.10112	0.489574	0.049	0.02	WT	Ghir_A05G010740	NA
Ghir_D10	59357103	59357827	0.403404	0.140049	0.025	0.006	WT	NA	NA
Ghir_D08	67215961	67216920	0.927164	0.460999	0.046	0.018	WT	Ghir_D08G025550	NA
Ghir_A10	13223627	13224221	0.264429	0.0208517	0.014	0.001	WT	NA	NA
Ghir_A03	98670101	98670925	0.948361	0.468677	0.047	0.019	WT	NA	NA
Ghir_A13	41101837	41102569	0.647911	0.247839	0.033	0.01	WT	NA	NA
Ghir_A10	55407669	55408397	0.539786	0.134417	0.024	0.005	WT	NA	NA
Ghir_D13	49161448	49162159	1.0175	0.484554	0.049	0.02	WT	NA	NA
Ghir_A12	84222145	84223093	0.743074	0.261804	0.033	0.01	WT	NA	NA
Ghir_A05	3501883	3502176	0.648078	0.198315	0.029	0.008	WT	Ghir_A05G003650	NA
Ghir_D04	4091540	4092324	0.320307	0.0330188	0.016	0.002	WT	NA	NA
Ghir_A09	45557790	45558705	1.33259	0.649787	0.059	0.027	WT	NA	NA
Ghir_D06	23298187	23298884	0.986535	0.416907	0.041	0.015	WT	NA	NA
Ghir_D13	40279040	40279739	0.722155	0.276007	0.034	0.011	WT	NA	NA
[truncated: 9,540 more rows]

## Sheet: DAGs
DAGs for scATAC-seq data
Gid	WT	FL	pct.WT	pct.FL	Tag	MarkerGene	DEGs
Ghir_A02G016330	1.31226	0.426213	0.568	0.203	WT	NA	NA
Ghir_D11G019440	0.45557	0.00446963	0.262	0.003	WT	NA	NA
Ghir_D11G019450	0.45557	0.00446963	0.262	0.003	WT	NA	NA
Ghir_D11G019460	0.45557	0.00446963	0.262	0.003	WT	NA	NA
Ghir_A13G020770	0.427084	0.00137789	0.241	0.001	WT	NA	C1(WT enriched);C2(WT enriched);C4(WT enriched)
Ghir_D04G002010	0.423977	0.0237611	0.238	0.012	WT	NA	NA
Ghir_D01G000010	0.570679	0.143748	0.333	0.084	WT	NA	NA
Ghir_A02G016340	0.704242	0.24189	0.365	0.119	WT	NA	NA
Ghir_D11G027970	0.364514	0.00402785	0.21	0.002	WT	NA	NA
Ghir_D03G012490	0.71432	0.276362	0.365	0.14	WT	NA	NA
Ghir_D07G012450	0.347724	0.0106247	0.202	0.006	WT	NA	C1(WT enriched);C2(WT enriched);C4(WT enriched)
Ghir_D13G018900	0.617678	0.218362	0.326	0.112	WT	NA	NA
Ghir_A11G019300	0.473267	0.115929	0.272	0.064	WT	NA	NA
Ghir_D11G010420	0.339578	0.0205257	0.191	0.012	WT	NA	NA
Ghir_D13G019450	0.371065	0.0492285	0.215	0.026	WT	NA	NA
Ghir_A06G019310	0.287734	0.00932085	0.175	0.005	WT	NA	NA
Ghir_D05G019870	0.273188	0.00839287	0.157	0.004	WT	NA	C1(WT enriched)
Ghir_A06G003760	0.375776	0.089749	0.217	0.048	WT	NA	NA
Ghir_D04G003110	0.242808	0.0174969	0.153	0.01	WT	NA	NA
Ghir_A08G018620	0.207621	0.00247998	0.128	0.002	WT	NA	NA
Ghir_A08G018630	0.207621	0.00247998	0.128	0.002	WT	NA	NA
Ghir_D02G001360	0.196366	0.00128069	0.121	0.001	WT	NA	NA
Ghir_D04G001560	0.19499	0.00291039	0.122	0.002	WT	NA	C2(WT enriched)
Ghir_D07G012400	0.170841	0.00607296	0.115	0.004	WT	NA	NA
Ghir_D06G000790	0.228189	0.035657	0.154	0.021	WT	NA	NA
Ghir_D05G030790	0.156043	0.00151199	0.095	0.001	WT	NA	NA
Ghir_A08G011360	0.165457	0.00691921	0.1	0.003	WT	NA	NA
Ghir_A06G020590	0.570007	0.230974	0.313	0.117	WT	NA	NA
Ghir_A05G029350	0.599647	0.226807	0.309	0.119	WT	NA	NA
Ghir_D02G001710	0.315517	0.0714897	0.178	0.039	WT	NA	NA
Ghir_D08G009480	0.390153	0.120275	0.22	0.062	WT	NA	NA
Ghir_D03G012480	0.549245	0.210572	0.29	0.106	WT	NA	NA
Ghir_D02G020440	0.57832	0.235916	0.312	0.121	WT	NA	NA
Ghir_D11G010410	0.171781	0.00766606	0.1	0.005	WT	NA	NA
Ghir_D09G003190	0.258534	0.0515541	0.153	0.028	WT	NA	NA
Ghir_D09G003200	0.258534	0.0515541	0.153	0.028	WT	NA	NA
Ghir_A06G015520	0.227878	0.0350165	0.134	0.019	WT	NA	NA
Ghir_A11G034040	0.245952	0.0509153	0.156	0.029	WT	NA	NA
Ghir_D11G011090	0.614734	0.274879	0.328	0.136	WT	NA	NA
Ghir_A08G026410	0.134188	0.00402571	0.086	0.002	WT	NA	NA
Ghir_A03G005520	0.365606	0.123106	0.219	0.068	WT	NA	C2(WT enriched)
Ghir_A03G019940	0.344673	0.10581	0.197	0.055	WT	NA	NA
Ghir_A11G000090	0.255012	0.0595292	0.154	0.033	WT	NA	NA
Ghir_Scaffold1588G000010	0.46452	0.191748	0.277	0.108	WT	NA	NA
Ghir_D04G005150	0.28475	0.0687964	0.158	0.037	WT	NA	NA
Ghir_D01G006540	0.383768	0.126516	0.216	0.07	WT	NA	C2(WT enriched)
Ghir_D03G004530	0.12261	0.00189017	0.076	0.001	WT	NA	C4(WT enriched)
Ghir_A02G016370	0.315272	0.11097	0.193	0.055	WT	NA	NA
Ghir_D02G014910	0.127973	0.00259759	0.076	0.002	WT	NA	NA
Ghir_D07G012530	0.269159	0.0695192	0.158	0.038	WT	NA	NA
Ghir_D03G017910	0.142998	0.0109758	0.089	0.006	WT	NA	NA
Ghir_A10G016390	0.273149	0.0875033	0.171	0.045	WT	NA	NA
Ghir_D13G022160	0.291927	0.095117	0.177	0.048	WT	NA	NA
Ghir_D13G022170	0.291927	0.095117	0.177	0.048	WT	NA	NA
Ghir_A11G014600	0.193032	0.0323348	0.117	0.018	WT	NA	NA
Ghir_D01G003830	0.231592	0.0504444	0.138	0.03	WT	NA	NA
Ghir_D05G037640	0.16386	0.022909	0.102	0.013	WT	NA	NA
Ghir_D13G004230	0.403496	0.161157	0.23	0.083	WT	NA	NA
Ghir_D10G013070	0.292741	0.089696	0.174	0.049	WT	NA	NA
Ghir_A07G020020	0.108659	0.00198215	0.069	0.001	WT	NA	NA
Ghir_D07G012540	0.117754	0.00493747	0.074	0.003	WT	NA	NA
Ghir_A13G020760	0.109482	7.71517e-05	0.063	0	WT	NA	NA
Ghir_D08G026550	0.146824	0.0227894	0.096	0.013	WT	NA	NA
Ghir_A08G008850	0.110536	0.00386489	0.067	0.002	WT	NA	C1(WT enriched)
Ghir_D05G007000	0.371009	0.148882	0.212	0.079	WT	NA	NA
Ghir_A06G015510	0.215745	0.0578097	0.128	0.031	WT	NA	C1(WT enriched);C2(WT enriched);C4(WT enriched)
Ghir_A10G024480	0.312142	0.138962	0.219	0.084	WT	NA	NA
Ghir_D02G021350	0.493683	0.234972	0.268	0.12	WT	NA	NA
Ghir_A02G004610	0.215719	0.0618285	0.136	0.036	WT	NA	NA
Ghir_A12G018240	0.403487	0.182006	0.23	0.095	WT	NA	NA
Ghir_A13G024650	0.508137	0.249564	0.28	0.13	WT	NA	NA
Ghir_A05G031090	0.179415	0.051774	0.125	0.031	WT	NA	NA
Ghir_A11G023400	0.130675	0.0222439	0.085	0.013	WT	NA	NA
Ghir_A08G005430	0.325311	0.135296	0.196	0.075	WT	NA	NA
Ghir_A12G025600	0.232483	0.0733418	0.141	0.042	WT	NA	NA
Ghir_A10G003430	0.249763	0.0819956	0.141	0.042	WT	NA	NA
Ghir_D12G002840	0.392961	0.191245	0.224	0.093	WT	NA	C1(WT enriched);C2(WT enriched);C4(WT enriched)
Ghir_A08G011860	0.224047	0.084455	0.153	0.05	WT	NA	NA
Ghir_D05G026670	0.375217	0.174978	0.219	0.093	WT	NA	NA
Ghir_D11G020400	0.437129	0.216377	0.246	0.112	WT	NA	NA
Ghir_A08G011870	0.205595	0.0765325	0.145	0.046	WT	NA	NA
Ghir_D07G011590	0.282456	0.109709	0.164	0.059	WT	NA	C1(WT enriched)
Ghir_D05G038640	0.290658	0.128979	0.181	0.069	WT	NA	NA
Ghir_D03G006210	0.186747	0.052983	0.112	0.028	WT	NA	NA
Ghir_D11G032410	0.175459	0.0478674	0.114	0.03	WT	NA	NA
Ghir_A02G016350	0.194365	0.0667581	0.124	0.035	WT	NA	NA
Ghir_A06G021360	0.239304	0.096764	0.146	0.05	WT	NA	NA
Ghir_D05G029440	0.353934	0.162509	0.2	0.085	WT	NA	NA
Ghir_D04G016390	0.182565	0.0574882	0.113	0.031	WT	NA	NA
Ghir_D13G014300	0.321422	0.15769	0.194	0.082	WT	NA	NA
Ghir_A05G037910	0.191662	0.0649038	0.116	0.034	WT	NA	NA
Ghir_A09G001970	0.215907	0.0704771	0.124	0.038	WT	NA	NA
Ghir_A10G005010	0.263455	0.101112	0.15	0.055	WT	NA	NA
Ghir_D04G004170	0.231316	0.0911694	0.148	0.053	WT	NA	NA
Ghir_D05G039410	0.298528	0.143402	0.173	0.071	WT	NA	NA
Ghir_D08G017050	0.272241	0.108338	0.15	0.057	WT	NA	NA
Ghir_D10G005790	0.20587	0.0771044	0.125	0.042	WT	NA	NA
Ghir_D12G015640	0.306561	0.148313	0.181	0.078	WT	NA	NA
Ghir_A12G018070	0.294957	0.142087	0.178	0.076	WT	NA	NA
Ghir_D02G007660	0.301793	0.150108	0.178	0.077	WT	NA	NA
Ghir_D02G002240	0.213533	0.0881412	0.135	0.05	WT	NA	NA
Ghir_D11G032400	0.170786	0.059145	0.112	0.036	WT	NA	NA
Ghir_D01G007490	0.220795	0.099288	0.138	0.051	WT	NA	NA
Ghir_A11G010460	0.249966	0.103345	0.141	0.054	WT	NA	NA
Ghir_D01G009570	0.247184	0.101985	0.143	0.057	WT	NA	NA
Ghir_A08G015720	0.298924	0.149348	0.179	0.081	WT	NA	NA
Ghir_D09G017180	0.246693	0.119587	0.153	0.063	WT	NA	NA
Ghir_A11G016140	0.23908	0.0998054	0.134	0.052	WT	NA	NA
Ghir_A10G006250	0.231436	0.104255	0.138	0.055	WT	NA	NA
Ghir_D02G012150	0.232066	0.101316	0.135	0.054	WT	NA	NA
Ghir_A08G021080	0.248045	0.117763	0.151	0.065	WT	NA	NA
Ghir_D02G004280	0.201212	0.0838487	0.121	0.046	WT	NA	NA
Ghir_D11G004600	0.190071	0.0730589	0.109	0.038	WT	NA	NA
Ghir_D05G027890	0.243498	0.118592	0.148	0.063	WT	NA	NA
Ghir_A11G000070	0.235825	0.112019	0.14	0.058	WT	NA	NA
Ghir_A03G017390	0.207958	0.0865567	0.123	0.048	WT	NA	NA
Ghir_A11G011950	0.228607	0.106703	0.134	0.056	WT	NA	NA
Ghir_D08G001320	0.0754079	0.597042	0.272	0.051	FL	NA	NA
Ghir_A05G038220	0.167825	0.722636	0.311	0.103	FL	NA	NA
Ghir_A11G023380	0.188025	0.748315	0.331	0.119	FL	NA	NA
Ghir_D05G039820	0.0180332	0.425935	0.223	0.014	FL	NA	NA
Ghir_A11G017400	0.00952925	0.409347	0.201	0.007	FL	NA	NA
Ghir_D05G039730	0.0835363	0.478295	0.245	0.058	FL	NA	NA
Ghir_A04G002570	0.50852	1.24451	0.491	0.283	FL	NA	NA
Ghir_D05G039810	0.00836848	0.297954	0.148	0.006	FL	NA	NA
Ghir_D12G013030	0.0482185	0.408292	0.197	0.033	FL	NA	NA
Ghir_D05G032790	0.0136129	0.302119	0.147	0.008	FL	NA	NA
Ghir_D11G021010	0.00741818	0.233145	0.121	0.004	FL	NA	NA
Ghir_A10G012920	0.00932486	0.246049	0.123	0.006	FL	NA	NA
Ghir_A10G023190	0.261895	0.747417	0.318	0.162	FL	NA	NA
Ghir_A08G007080	0.00818974	0.18787	0.096	0.005	FL	NA	NA
Ghir_A07G012370	0.00193791	0.17108	0.089	0.002	FL	NA	NA
Ghir_D07G013960	0.00282646	0.171049	0.089	0.002	FL	NA	NA
Ghir_A10G012910	0.029967	0.248605	0.122	0.019	FL	NA	NA
Ghir_D13G021210	0.0568747	0.314051	0.158	0.041	FL	NA	NA
Ghir_D01G021180	0.239242	0.676641	0.293	0.147	FL	NA	NA
Ghir_Scaffold3270G000010	0.0648723	0.290239	0.166	0.048	FL	NA	NA
Ghir_A11G023390	0.0842764	0.355696	0.172	0.052	FL	NA	C2(FL enriched)
Ghir_A11G015570	0.00210244	0.155754	0.079	0.002	FL	NA	NA
Ghir_D06G001340	0.0064412	0.160742	0.086	0.005	FL	NA	NA
Ghir_A07G010120	0.0078338	0.154022	0.084	0.006	FL	NA	NA
Ghir_A07G014190	0.017994	0.194779	0.099	0.013	FL	NA	NA
Ghir_D02G002740	0.121543	0.399221	0.196	0.076	FL	NA	NA
Ghir_D02G002660	0.129308	0.39477	0.219	0.096	FL	NA	NA
Ghir_D12G023780	0.0492015	0.255179	0.132	0.034	FL	NA	NA
Ghir_D05G038370	0.128287	0.42386	0.203	0.084	FL	NA	NA
Ghir_D07G025050	0.133282	0.413888	0.203	0.085	FL	NA	NA
Ghir_D02G003210	0.221946	0.584748	0.269	0.141	FL	NA	NA
Ghir_A10G023910	0.0417093	0.222826	0.115	0.027	FL	NA	NA
Ghir_D06G001330	0.018647	0.170306	0.09	0.013	FL	NA	NA
Ghir_A07G003930	0.110102	0.380241	0.18	0.072	FL	NA	NA
Ghir_A13G006020	0.0072559	0.136742	0.07	0.004	FL	NA	NA
Ghir_A12G018670	0.00540277	0.122159	0.064	0.003	FL	NA	NA
Ghir_D02G002670	0.0806856	0.288894	0.153	0.056	FL	NA	NA
Ghir_D02G002760	0.0745804	0.284955	0.15	0.055	FL	NA	NA
Ghir_D02G001490	0.013694	0.147985	0.077	0.01	FL	NA	NA
Ghir_D11G031180	0.0121802	0.131292	0.076	0.01	FL	NA	NA
Ghir_D12G006040	0.00865714	0.122472	0.065	0.007	FL	NA	NA
Ghir_D07G010140	0.0149677	0.131166	0.07	0.011	FL	NA	NA
Ghir_A05G013460	0.0657131	0.249049	0.124	0.044	FL	NA	NA
Ghir_A06G013490	0.141572	0.383872	0.185	0.09	FL	NA	NA
Ghir_D11G031170	0.048861	0.195407	0.102	0.03	FL	NA	NA
Ghir_D11G031220	0.265314	0.542518	0.264	0.162	FL	NA	NA
Ghir_A04G001270	0.0563803	0.220028	0.107	0.037	FL	NA	NA
Ghir_D03G017900	0.0916371	0.257366	0.129	0.054	FL	NA	NA
Ghir_A01G014370	0.0923596	0.276495	0.139	0.063	FL	NA	NA
Ghir_D10G005550	0.176365	0.40927	0.196	0.109	FL	NA	NA
Ghir_A04G000070	0.0893743	0.259642	0.138	0.063	FL	NA	NA
Ghir_D08G020510	0.0770234	0.231475	0.119	0.049	FL	NA	NA
Ghir_D11G031240	0.0587981	0.202757	0.102	0.038	FL	NA	NA
Ghir_D10G005560	0.163495	0.386495	0.185	0.102	FL	NA	NA
Ghir_A12G023780	0.13245	0.333936	0.167	0.087	FL	NA	NA
Ghir_D08G020520	0.0866855	0.242511	0.126	0.055	FL	NA	NA
Ghir_D02G002720	0.0605319	0.19503	0.099	0.036	FL	NA	NA
Ghir_A04G014840	0.0962805	0.25621	0.133	0.062	FL	NA	NA
Ghir_D08G006160	0.0687843	0.228895	0.111	0.046	FL	NA	NA
Ghir_A10G000630	0.0559019	0.194772	0.1	0.039	FL	NA	NA
Ghir_D10G025690	0.195784	0.425337	0.199	0.119	FL	NA	NA
Ghir_A07G005680	0.10657	0.282022	0.139	0.07	FL	NA	NA
Ghir_D07G014500	0.120349	0.296953	0.15	0.078	FL	NA	NA
Ghir_D01G002950	0.0859623	0.242844	0.121	0.056	FL	NA	NA
Ghir_D01G000030	0.0911853	0.253371	0.137	0.07	FL	NA	NA
Ghir_D06G018010	0.0746002	0.218257	0.111	0.05	FL	NA	NA
Ghir_D12G021480	0.040361	0.153162	0.081	0.03	FL	NA	NA
Ghir_A04G002580	0.100724	0.249142	0.131	0.067	FL	NA	NA
Ghir_A07G010110	0.0699664	0.188459	0.1	0.044	FL	NA	NA
Ghir_A11G022020	0.0529086	0.167397	0.087	0.035	FL	NA	NA
Ghir_D08G002140	0.126914	0.295196	0.146	0.08	FL	NA	NA
Ghir_A04G001090	0.115049	0.251728	0.141	0.076	FL	NA	NA
Ghir_A07G024960	0.0799609	0.211989	0.11	0.053	FL	NA	NA
Ghir_D10G005230	0.174817	0.373695	0.182	0.112	FL	NA	NA
Ghir_A09G012680	0.110727	0.259174	0.131	0.071	FL	NA	NA
Ghir_A10G023980	0.0695448	0.194644	0.1	0.047	FL	NA	NA
Ghir_A08G026620	0.100432	0.23729	0.12	0.064	FL	NA	NA
Ghir_D12G003720	0.0846703	0.213187	0.107	0.055	FL	NA	NA
Ghir_D10G007220	0.0878271	0.210462	0.107	0.054	FL	NA	NA
Ghir_D02G018720	0.124949	0.280809	0.137	0.08	FL	NA	NA
Ghir_D12G027780	0.097025	0.240339	0.12	0.067	FL	NA	NA
Ghir_D02G021820	0.084733	0.218377	0.107	0.056	FL	NA	NA
Ghir_D13G010850	0.100644	0.229592	0.118	0.066	FL	NA	NA
Ghir_D08G023260	0.133387	0.284214	0.139	0.084	FL	NA	NA
Ghir_D03G016880	0.0775221	0.197935	0.103	0.056	FL	NA	NA
Ghir_A05G003830	0.145349	0.305238	0.158	0.102	FL	NA	NA
Ghir_D08G015290	0.0828109	0.202077	0.108	0.059	FL	NA	NA
Ghir_D04G002580	0.0817403	0.196603	0.106	0.058	FL	NA	NA
Ghir_D05G027850	0.0840683	0.201882	0.102	0.057	FL	NA	NA
Ghir_D13G021410	0.0956945	0.220894	0.109	0.063	FL	NA	NA
Ghir_D02G006730	0.0981611	0.219487	0.111	0.064	FL	NA	NA
Ghir_A08G014420	0.101664	0.225399	0.115	0.069	FL	NA	NA
Ghir_A05G032820	0.108032	0.234949	0.117	0.071	FL	NA	NA
Ghir_A13G016970	0.12448	0.253046	0.125	0.078	FL	NA	NA
Ghir_D12G002430	0.101102	0.224085	0.11	0.067	FL	NA	NA
