# Supplementary material for: Cell-specific clock-controlled gene expression program regulates rhythmic fiber cell growth in cotton
Source: Genome Biol. 2023 Mar 14;24:49. doi: 10.1186/s13059-023-02886-0 (PMC10012527; doi:10.1186/s13059-023-02886-0)
Supplement: Supplementary file 10 — Additional file 10: Table S9. List of 8-mer motifs and their target genes. [file 13059_2023_2886_MOESM10_ESM.xlsx]

## Sheet: Description
Supplementary Table 9: Clustering of k-mer motifs and their target genes.
Sheet	Column	Description
k-mer motif	Motif	8-mer motif
k-mer motif	RevMotif	Reversed 8-mer motif
k-mer motif	Cluster	Motif cluster related to Figure 5d
k-mer motif	#Genes	Number of motif target genes
k-mer motif	C3MaxNum	Number of motif target genes with highest expression level in C3 cells
k-mer motif	C3MaxRatio	C3MaxNum / #Genes
Motif target gene	Gid	Gene ID
Motif target gene	Chrom	Chromosome ID
Motif target gene	TSS	Transctipt start site
Motif target gene	Strand	Strand
Motif target gene	Position of ATAC-seq peaks	Position of ATAC-seq peaks
Motif target gene	Motif	Motif
Motif target gene	Reversed motif	Reversed motif
Motif target gene	Position of k-mer motif	Position of k-mer motif

## Sheet: k-mer motif
Cluster of 8-mer motifs
Motif	RevMotif	Cluster	#Genes	C3MaxNum	C3MaxRatio
AAAAAAAA	TTTTTTTT	M2	14446	2352	0.162813
AAAAAATT	AATTTTTT	M2	17127	2879	0.168097
AAAAACCC	GGGTTTTT	M2	5013	973	0.194095
AAAAACGC	GCGTTTTT	M1	580	58	0.1
AAAAATTA	TAATTTTT	M2	15167	2556	0.168524
AAAACCCT	AGGGTTTT	M2	4841	1155	0.238587
AAAACCGT	ACGGTTTT	M1	492	74	0.150407
AAAACGCG	CGCGTTTT	M1	589	69	0.117148
AAAACGTC	GACGTTTT	M1	308	33	0.107143
AAAAGCCC	GGGCTTTT	M2	954	236	0.247379
AAAAGGAG	CTCCTTTT	M1	2177	349	0.160312
AAAAGGCG	CGCCTTTT	M1	394	65	0.164975
AAAAGTCA	TGACTTTT	M1	1218	152	0.124795
AAAAGTTA	TAACTTTT	M2	4963	832	0.167641
AAAATCCT	AGGATTTT	M1	1409	205	0.145493
AAAATGCC	GGCATTTT	M2	813	130	0.159902
AAAATGGG	CCCATTTT	M2	2213	376	0.169905
AAAATTTC	GAAATTTT	M2	3626	564	0.155543
AAACAAAC	GTTTGTTT	M2	2113	320	0.151443
AAACACAC	GTGTGTTT	M2	891	125	0.140292
AAACACCG	CGGTGTTT	M1	292	37	0.126712
AAACAGGG	CCCTGTTT	M1	696	88	0.126437
AAACCCTA	TAGGGTTT	M2	5318	1330	0.250094
AAACCCTC	GAGGGTTT	M2	1167	231	0.197943
AAACGACG	CGTCGTTT	M1	1137	173	0.152155
AAACGAGG	CCTCGTTT	M1	480	84	0.175
AAACGCGG	CCGCGTTT	M1	359	40	0.111421
AAACGGCA	TGCCGTTT	M1	785	116	0.147771
AAAGACGC	GCGTCTTT	M1	210	31	0.147619
AAAGCCCA	TGGGCTTT	M2	1178	304	0.258065
AAAGCGTC	GACGCTTT	M1	213	27	0.126761
AAAGGCGA	TCGCCTTT	M1	401	64	0.159601
AAAGTCAA	TTGACTTT	M1	1465	189	0.12901
AAATAGGT	ACCTATTT	M2	825	136	0.164848
AAATGAAA	TTTCATTT	M2	9979	1663	0.16665
AAATGATA	TATCATTT	M2	2020	312	0.154455
AAATGTAA	TTACATTT	M2	2145	341	0.158974
AAATTACT	AGTAATTT	M2	3232	548	0.169554
AAATTCCT	AGGAATTT	M1	1298	174	0.134052
AACAAAAA	TTTTTGTT	M2	5684	882	0.155172
AACATTAA	TTAATGTT	M2	1805	313	0.173407
AACCCTAA	TTAGGGTT	M2	4676	1053	0.225192
AACCCTAG	CTAGGGTT	M2	2144	563	0.262593
AACCGCGT	ACGCGGTT	M1	257	25	0.0972763
AACCGCTA	TAGCGGTT	M1	174	25	0.143678
AACCGGCG	CGCCGGTT	M1	375	46	0.122667
AACCGTCG	CGACGGTT	M1	393	56	0.142494
AACCTATT	AATAGGTT	M2	653	118	0.180704
AACCTTCC	GGAAGGTT	M1	640	93	0.145313
AACGACGA	TCGTCGTT	M1	707	104	0.1471
AACGCGGT	ACCGCGTT	M1	122	8	0.0655738
AACGCGTA	TACGCGTT	M1	115	15	0.130435
AACGCGTG	CACGCGTT	M1	127	11	0.0866142
AACGGCGT	ACGCCGTT	M1	638	81	0.126959
AACTAACA	TGTTAGTT	M2	628	105	0.167197
AACTCCGT	ACGGAGTT	M1	207	33	0.15942
AACTTCCC	GGGAAGTT	M1	586	70	0.119454
AACTTTTA	TAAAAGTT	M2	4097	695	0.169636
AAGAAAAG	CTTTTCTT	M1	7863	1223	0.155539
AAGAAATC	GATTTCTT	M1	1532	223	0.145561
AAGAGAAG	CTTCTCTT	M1	2676	432	0.161435
AAGCAATG	CATTGCTT	M2	829	153	0.18456
AAGCCCAA	TTGGGCTT	M2	1294	344	0.265842
AAGCCCAT	ATGGGCTT	M2	767	171	0.222947
AAGCCCTA	TAGGGCTT	M2	433	111	0.256351
AAGCGTTC	GAACGCTT	M1	119	20	0.168067
AAGCTGGG	CCCAGCTT	M1	280	40	0.142857
AAGGAATT	AATTCCTT	M1	1379	194	0.140682
AAGGAGAA	TTCTCCTT	M1	2129	309	0.145139
AAGGCCCA	TGGGCCTT	M2	510	139	0.272549
AAGGCGGC	GCCGCCTT	M1	463	79	0.170626
AAGGCTTG	CAAGCCTT	M1	499	91	0.182365
AAGGGGAT	ATCCCCTT	M1	601	89	0.148087
AAGGGGCA	TGCCCCTT	M2	334	56	0.167665
AAGTCAAA	TTTGACTT	M1	1511	229	0.151555
AAGTGAGT	ACTCACTT	M2	612	87	0.142157
AAGTTAAA	TTTAACTT	M2	2497	432	0.173008
AATAAACT	AGTTTATT	M1	1377	197	0.143065
AATATAGT	ACTATATT	M2	975	184	0.188718
AATCCCAG	CTGGGATT	M1	490	84	0.171429
AATCTTCC	GGAAGATT	M1	776	106	0.136598
AATTAAAA	TTTTAATT	M2	15893	2624	0.165104
AATTAGGG	CCCTAATT	M2	1252	226	0.180511
AATTAGGT	ACCTAATT	M2	915	134	0.146448
AATTGGGC	GCCCAATT	M2	583	114	0.19554
AATTTCCA	TGGAAATT	M1	1688	238	0.140995
ACAACGAA	TTCGTTGT	M1	866	125	0.144342
ACAACGAC	GTCGTTGT	M1	307	38	0.123779
ACAAGGGA	TCCCTTGT	M1	554	76	0.137184
ACAATGGC	GCCATTGT	M2	738	160	0.216802
ACAATTCC	GGAATTGT	M1	555	63	0.113514
ACACGCGC	GCGCGTGT	M1	141	19	0.134752
ACACGTGG	CCACGTGT	M1	1149	141	0.122715
ACACGTGT	ACACGTGT	M1	615	79	0.128455
ACACGTTC	GAACGTGT	M1	143	16	0.111888
ACACTAAA	TTTAGTGT	M2	806	144	0.17866
ACACTCCT	AGGAGTGT	M2	303	68	0.224422
ACAGGGGA	TCCCCTGT	M1	272	52	0.191176
ACAGTCAA	TTGACTGT	M1	448	64	0.142857
ACCACCAA	TTGGTGGT	M2	918	162	0.176471
ACCAGCAC	GTGCTGGT	M2	475	100	0.210526
ACCCAACC	GGTTGGGT	M2	764	150	0.196335
ACCCAGAA	TTCTGGGT	M1	1643	255	0.155204
ACCCGGTC	GACCGGGT	M1	129	19	0.147287
ACCCTAAA	TTTAGGGT	M2	1901	424	0.223041
ACCCTAAT	ATTAGGGT	M2	1225	271	0.221224
ACCCTAGA	TCTAGGGT	M2	1082	251	0.231978
ACCCTAGC	GCTAGGGT	M2	425	148	0.348235
ACCCTAGT	ACTAGGGT	M2	311	96	0.308682
ACCGGCAC	GTGCCGGT	M1	264	40	0.151515
ACCTCTCT	AGAGAGGT	M2	773	135	0.174644
ACCTTGGC	GCCAAGGT	M2	200	33	0.165
ACGAAAAG	CTTTTCGT	M1	1154	164	0.142114
ACGAAGCT	AGCTTCGT	M1	265	44	0.166038
ACGAGGAA	TTCCTCGT	M1	496	85	0.171371
ACGATGAG	CTCATCGT	M1	520	82	0.157692
ACGCAAAC	GTTTGCGT	M1	196	29	0.147959
ACGCAAAG	CTTTGCGT	M1	196	35	0.178571
ACGCGGTG	CACCGCGT	M1	90	15	0.166667
ACGCGTAA	TTACGCGT	M1	119	13	0.109244
ACGCGTAT	ATACGCGT	M1	96	3	0.03125
ACGCGTGG	CCACGCGT	M1	128	9	0.0703125
ACGCTTTC	GAAAGCGT	M1	304	37	0.121711
ACGGAAAT	ATTTCCGT	M1	484	67	0.13843
ACGGCGTC	GACGCCGT	M1	630	88	0.139683
ACGGGAAG	CTTCCCGT	M1	235	31	0.131915
ACGGTGGA	TCCACCGT	M1	491	100	0.203666
ACGTGGCA	TGCCACGT	M1	1321	201	0.152157
ACGTGTCA	TGACACGT	M1	889	110	0.123735
ACGTGTGG	CCACACGT	M1	173	17	0.0982659
ACTCAACT	AGTTGAGT	M2	810	165	0.203704
ACTCCACC	GGTGGAGT	M2	554	96	0.173285
ACTCGACG	CGTCGAGT	M1	233	33	0.141631
ACTCTCAC	GTGAGAGT	M2	493	85	0.172414
ACTTTTCT	AGAAAAGT	M1	1554	268	0.172458
AGAAACAG	CTGTTTCT	M1	2120	307	0.144811
AGAAACCT	AGGTTTCT	M2	1201	219	0.182348
AGAAGATC	GATCTTCT	M1	1167	189	0.161954
AGAAGGCG	CGCCTTCT	M1	603	93	0.154229
AGAATAAT	ATTATTCT	M1	1310	213	0.162595
AGACGAAA	TTTCGTCT	M1	604	98	0.162252
AGACGCCG	CGGCGTCT	M1	250	39	0.156
AGACGGTG	CACCGTCT	M1	382	52	0.136126
AGAGAGTA	TACTCTCT	M2	817	154	0.188494
AGAGAGTG	CACTCTCT	M2	1168	210	0.179795
AGAGTGAG	CTCACTCT	M2	933	163	0.174705
AGCAGCCA	TGGCTGCT	M2	1125	189	0.168
AGCCCAAT	ATTGGGCT	M2	660	175	0.265152
AGCCCATA	TATGGGCT	M2	394	87	0.220812
AGCGCGTG	CACGCGCT	M1	403	44	0.109181
AGCGGGAA	TTCCCGCT	M1	276	27	0.0978261
AGCTAGGG	CCCTAGCT	M2	314	78	0.248408
AGGACACG	CGTGTCCT	M1	201	27	0.134328
AGGAGAAA	TTTCTCCT	M1	1978	324	0.163802
AGGAGAAG	CTTCTCCT	M1	1601	243	0.15178
AGGAGCGA	TCGCTCCT	M1	224	48	0.214286
AGGCCCAA	TTGGGCCT	M2	608	162	0.266447
AGGGTAAA	TTTACCCT	M2	1455	277	0.190378
AGTCAAAA	TTTTGACT	M1	1265	185	0.146245
AGTGAAGA	TCTTCACT	M2	1334	244	0.182909
AGTGCGGC	GCCGCACT	M2	95	21	0.221053
AGTTGAGA	TCTCAACT	M2	987	171	0.173252
AGTTTAGG	CCTAAACT	M2	756	128	0.169312
ATAAAAAA	TTTTTTAT	M2	10600	1681	0.158585
ATAAAATG	CATTTTAT	M2	2059	341	0.165614
ATAAATAT	ATATTTAT	M2	8672	1399	0.161324
ATAACTAA	TTAGTTAT	M2	1059	199	0.187913
ATATAAAA	TTTTATAT	M2	10528	1787	0.169738
ATCGACGG	CCGTCGAT	M1	492	91	0.184959
ATGAATGG	CCATTCAT	M1	779	133	0.170732
ATTATCCA	TGGATAAT	M1	788	106	0.134518
ATTATGGG	CCCATAAT	M2	634	115	0.181388
ATTGAAGA	TCTTCAAT	M1	1677	239	0.142516
ATTGGGCC	GGCCCAAT	M2	981	258	0.262997
CAAAAAGA	TCTTTTTG	M1	2384	363	0.152265
CAAAACCG	CGGTTTTG	M1	489	64	0.130879
CAAAGACG	CGTCTTTG	M1	674	96	0.142433
CAACAAAA	TTTTGTTG	M2	2469	360	0.145808
CAACATCC	GGATGTTG	M2	527	93	0.176471
CAACGAAA	TTTCGTTG	M1	1190	183	0.153782
CAACTACC	GGTAGTTG	M2	370	82	0.221622
CAAGCCCA	TGGGCTTG	M2	623	131	0.210273
CAAGGCCA	TGGCCTTG	M2	452	69	0.152655
CACACGCC	GGCGTGTG	M1	144	20	0.138889
CACCAACA	TGTTGGTG	M2	775	121	0.156129
CACCGACC	GGTCGGTG	M1	221	31	0.140271
CACGAAAA	TTTTCGTG	M1	446	80	0.179372
CACGAGAG	CTCTCGTG	M1	170	20	0.117647
CACGCGTC	GACGCGTG	M1	129	14	0.108527
CACGTAAA	TTTACGTG	M1	309	33	0.106796
CACGTGGA	TCCACGTG	M1	556	73	0.131295
CACGTGGC	GCCACGTG	M1	1007	132	0.131082
CACGTGTA	TACACGTG	M1	772	110	0.142487
CACGTGTC	GACACGTG	M1	1110	118	0.106306
CACTCCAC	GTGGAGTG	M2	401	59	0.147132
CACTCTCA	TGAGAGTG	M2	753	134	0.177955
CAGAACTC	GAGTTCTG	M1	219	27	0.123288
CAGAGACG	CGTCTCTG	M1	434	72	0.165899
CAGAGATG	CATCTCTG	M2	487	117	0.240246
CAGAGGAC	GTCCTCTG	M1	160	28	0.175
CAGCACCA	TGGTGCTG	M2	396	68	0.171717
CAGTGGGA	TCCCACTG	M1	310	30	0.0967742
CATACAAA	TTTGTATG	M1	847	104	0.122786
CATATAAA	TTTATATG	M2	1606	269	0.167497
CATCAATC	GATTGATG	M1	761	117	0.153745
CATTTATA	TATAAATG	M2	1338	219	0.163677
CATTTCAC	GTGAAATG	M2	914	163	0.178337
CCAAGAAA	TTTCTTGG	M1	1447	213	0.147201
CCAAGGCC	GGCCTTGG	M2	384	63	0.164062
CCACACGC	GCGTGTGG	M1	169	24	0.142012
CCACCACG	CGTGGTGG	M1	339	53	0.156342
CCACCTCA	TGAGGTGG	M1	521	70	0.134357
CCACGCGC	GCGCGTGG	M1	277	36	0.129964
CCACTCTC	GAGAGTGG	M2	834	158	0.189448
CCAGCACC	GGTGCTGG	M2	550	110	0.2
CCCACACG	CGTGTGGG	M1	159	24	0.150943
CCCACGCG	CGCGTGGG	M1	204	29	0.142157
CCCCACGC	GCGTGGGG	M1	182	22	0.120879
CCCTAACC	GGTTAGGG	M2	596	125	0.209732
CCCTCCTC	GAGGAGGG	M1	954	144	0.150943
CCGAAGCG	CGCTTCGG	M1	92	12	0.130435
CCGACTCG	CGAGTCGG	M1	184	20	0.108696
CCGCCCAC	GTGGGCGG	M1	181	26	0.143646
CCGCCTTC	GAAGGCGG	M1	605	97	0.160331
CCGCGTAG	CTACGCGG	M1	40	4	0.1
CCGCGTTA	TAACGCGG	M1	65	6	0.0923077
CCGCTGAC	GTCAGCGG	M1	92	17	0.184783
CCGGCGAC	GTCGCCGG	M1	448	62	0.138393
CCGGCGTC	GACGCCGG	M1	265	41	0.154717
CCGGTTAC	GTAACCGG	M1	234	46	0.196581
CCGTGTCC	GGACACGG	M1	145	18	0.124138
CCGTTTCG	CGAAACGG	M1	272	24	0.0882353
CCGTTTTA	TAAAACGG	M1	374	69	0.184492
CCTGGAGA	TCTCCAGG	M1	214	42	0.196262
CGACGCCG	CGGCGTCG	M1	862	133	0.154292
CGATTGGA	TCCAATCG	M1	309	63	0.203883
CGCCACCA	TGGTGGCG	M2	558	112	0.200717
CGCCGGAA	TTCCGGCG	M1	520	73	0.140385
CGCCTTTC	GAAAGGCG	M1	255	34	0.133333
CGCGTAGA	TCTACGCG	M1	120	13	0.108333
CGCGTGGA	TCCACGCG	M1	185	18	0.0972973
CGCGTTAC	GTAACGCG	M1	75	7	0.0933333
CGCTATAA	TTATAGCG	M1	167	21	0.125749
CGGAATCC	GGATTCCG	M1	421	62	0.147268
CGGCTTCA	TGAAGCCG	M1	241	35	0.145228
CGGGAATC	GATTCCCG	M1	174	27	0.155172
CGTCAACG	CGTTGACG	M1	205	27	0.131707
CGTGGAAG	CTTCCACG	M1	370	47	0.127027
CGTGGCAG	CTGCCACG	M1	256	33	0.128906
CGTTGGAG	CTCCAACG	M1	289	49	0.16955
CGTTTTTA	TAAAAACG	M1	712	91	0.127809
CTACGCGC	GCGCGTAG	M1	85	10	0.117647
CTCAACTC	GAGTTGAG	M2	865	146	0.168786
CTCACCAA	TTGGTGAG	M2	658	112	0.170213
CTGCAACA	TGTTGCAG	M2	499	69	0.138277
CTGGGAAA	TTTCCCAG	M1	583	93	0.15952
CTGGTGGC	GCCACCAG	M2	226	39	0.172566
CTTCACTC	GAGTGAAG	M2	897	167	0.186176
CTTTCAGA	TCTGAAAG	M1	525	86	0.16381
CTTTTCCC	GGGAAAAG	M1	1397	212	0.151754
CTTTTTCA	TGAAAAAG	M1	2418	384	0.158809
GAAAAGTC	GACTTTTC	M1	549	68	0.123862
GAAACGCA	TGCGTTTC	M1	247	34	0.137652
GAAATTTC	GAAATTTC	M1	1430	187	0.130769
GAACAAGA	TCTTGTTC	M1	1602	262	0.163546
GAACGCGA	TCGCGTTC	M1	74	19	0.256757
GAAGAAAA	TTTTCTTC	M1	8333	1267	0.152046
GAAGCCCA	TGGGCTTC	M2	533	107	0.20075
GAAGCTTC	GAAGCTTC	M1	754	94	0.124668
GAAGGTGA	TCACCTTC	M1	930	149	0.160215
GACACGGC	GCCGTGTC	M1	125	9	0.072
GACGAAAA	TTTTCGTC	M1	654	99	0.151376
GACGCAGA	TCTGCGTC	M1	116	21	0.181034
GACGTGGA	TCCACGTC	M1	445	62	0.139326
GAGAGTGA	TCACTCTC	M2	1182	203	0.171743
GAGATTCC	GGAATCTC	M1	376	58	0.154255
GAGCGAGC	GCTCGCTC	M1	169	43	0.254438
GATATAAA	TTTATATC	M2	1277	241	0.188724
GATTCCGA	TCGGAATC	M1	655	109	0.166412
GCAGTGGA	TCCACTGC	M1	397	75	0.188917
GCCAGAGA	TCTCTGGC	M1	228	36	0.157895
GCCCAATA	TATTGGGC	M2	420	106	0.252381
GCCGGAAA	TTTCCGGC	M1	634	90	0.141956
GCGTGGAA	TTCCACGC	M1	261	33	0.126437
GCGTTGGA	TCCAACGC	M1	270	48	0.177778
GCGTTTAA	TTAAACGC	M1	303	43	0.141914
GCGTTTCA	TGAAACGC	M1	260	30	0.115385
GGAGGGTA	TACCCTCC	M1	404	46	0.113861
GGAGTGAA	TTCACTCC	M2	651	120	0.184332
GGATAAGA	TCTTATCC	M1	691	85	0.12301
GGCAATGA	TCATTGCC	M1	490	78	0.159184
GGCCCAAA	TTTGGGCC	M2	739	189	0.255751
GGCTGGAA	TTCCAGCC	M1	300	49	0.163333
GGGGATAA	TTATCCCC	M1	429	70	0.16317
GGGTTTTA	TAAAACCC	M2	1692	393	0.23227
GGTTTTCA	TGAAAACC	M2	1100	200	0.181818
GTACTTTA	TAAAGTAC	M2	495	75	0.151515
GTCTCAAC	GTTGAGAC	M2	336	69	0.205357
GTTAAAGA	TCTTTAAC	M2	903	153	0.169435
TAACCCTA	TAGGGTTA	M2	881	183	0.207719
TACACGTA	TACGTGTA	M1	207	25	0.120773
TACAGAAA	TTTCTGTA	M1	742	117	0.157682
TACGCGTA	TACGCGTA	M1	72	6	0.0833333
TAGAATGA	TCATTCTA	M1	530	77	0.145283
TAGCCCAA	TTGGGCTA	M2	549	141	0.256831
TAGGCCCA	TGGGCCTA	M2	394	91	0.230964
TCACCAAA	TTTGGTGA	M2	1297	222	0.171164
TCACTCAA	TTGAGTGA	M2	920	186	0.202174
TCCGGCGA	TCGCCGGA	M1	537	81	0.150838
TCCGTCCA	TGGACGGA	M1	252	37	0.146825
TCTAGAAA	TTTCTAGA	M1	815	102	0.125153
TGACGTAA	TTACGTCA	M1	215	32	0.148837
TGATCGAA	TTCGATCA	M1	473	83	0.175476
TGATGGAA	TTCCATCA	M1	1039	160	0.153994
TGCAGCAA	TTGCTGCA	M2	440	78	0.177273
TGGGCTAA	TTAGCCCA	M2	487	128	0.262834
TTCTTCAA	TTGAAGAA	M1	2498	358	0.143315

## Sheet: Motif target gene
Motif target gene
Gid	Chrom	TSS	Strand	Position of ATAC-seq peaks	Motif	Reversed motif	Position of k-mer motif
Ghir_A01G000010	Ghir_A01	15598	-	Ghir_A01:14853-15407	AAGGGGAT	ATCCCCTT	Ghir_A01:15129-15137
Ghir_A01G000010	Ghir_A01	15598	-	Ghir_A01:14853-15407	GAAGAAAA	TTTTCTTC	Ghir_A01:15196-15204
Ghir_A01G000050	Ghir_A01	77972	-	Ghir_A01:77472-78139	AAAAAATT	AATTTTTT	Ghir_A01:78126-78134
Ghir_A01G000050	Ghir_A01	77972	-	Ghir_A01:77472-78139	AAAAAATT	AATTTTTT	Ghir_A01:77964-77972
Ghir_A01G000050	Ghir_A01	77972	-	Ghir_A01:77472-78139	AAAAAATT	AATTTTTT	Ghir_A01:78037-78045
Ghir_A01G000050	Ghir_A01	77972	-	Ghir_A01:77472-78139	AAAAAATT	AATTTTTT	Ghir_A01:78045-78053
Ghir_A01G000050	Ghir_A01	77972	-	Ghir_A01:77472-78139	AAAAAAAA	TTTTTTTT	Ghir_A01:77966-77974
Ghir_A01G000050	Ghir_A01	77972	-	Ghir_A01:77472-78139	AAAAATTA	TAATTTTT	Ghir_A01:77963-77971
Ghir_A01G000050	Ghir_A01	77972	-	Ghir_A01:77472-78139	AAAAATTA	TAATTTTT	Ghir_A01:78044-78052
Ghir_A01G000050	Ghir_A01	77972	-	Ghir_A01:77472-78139	AAATGAAA	TTTCATTT	Ghir_A01:77923-77931
Ghir_A01G000050	Ghir_A01	77972	-	Ghir_A01:77472-78139	ATAAAAAA	TTTTTTAT	Ghir_A01:77969-77977
Ghir_A01G000050	Ghir_A01	77972	-	Ghir_A01:77472-78139	AATTAAAA	TTTTAATT	Ghir_A01:78041-78049
Ghir_A01G000050	Ghir_A01	77972	-	Ghir_A01:77472-78139	AAATGATA	TATCATTT	Ghir_A01:78105-78113
Ghir_A01G000050	Ghir_A01	77972	-	Ghir_A01:77472-78139	AGAGTGAG	CTCACTCT	Ghir_A01:77818-77826
Ghir_A01G000050	Ghir_A01	77972	-	Ghir_A01:77472-78139	AACCGGCG	CGCCGGTT	Ghir_A01:77840-77848
Ghir_A01G000050	Ghir_A01	77972	-	Ghir_A01:77472-78139	TCACTCAA	TTGAGTGA	Ghir_A01:78031-78039
Ghir_A01G000050	Ghir_A01	77972	-	Ghir_A01:77472-78139	AAATTCCT	AGGAATTT	Ghir_A01:77932-77940
Ghir_A01G000050	Ghir_A01	77972	-	Ghir_A01:77472-78139	GAGAGTGA	TCACTCTC	Ghir_A01:77817-77825
Ghir_A01G000050	Ghir_A01	77972	-	Ghir_A01:77472-78139	AGAAACCT	AGGTTTCT	Ghir_A01:77602-77610
Ghir_A01G000050	Ghir_A01	77972	-	Ghir_A01:77472-78139	AGAGAGTG	CACTCTCT	Ghir_A01:77816-77824
Ghir_A01G000050	Ghir_A01	77972	-	Ghir_A01:77472-78139	AAAAGTTA	TAACTTTT	Ghir_A01:78091-78099
Ghir_A01G000050	Ghir_A01	77972	-	Ghir_A01:77472-78139	CCCTCCTC	GAGGAGGG	Ghir_A01:77894-77902
Ghir_A01G000050	Ghir_A01	77972	-	Ghir_A01:77472-78139	CTCAACTC	GAGTTGAG	Ghir_A01:77750-77758
Ghir_A01G000060	Ghir_A01	83269	-	Ghir_A01:82321-83734	ACCCTAAT	ATTAGGGT	Ghir_A01:83561-83569
Ghir_A01G000060	Ghir_A01	83269	-	Ghir_A01:82321-83734	AATTAGGG	CCCTAATT	Ghir_A01:83560-83568
Ghir_A01G000060	Ghir_A01	83269	-	Ghir_A01:82321-83734	CAACAAAA	TTTTGTTG	Ghir_A01:83267-83275
Ghir_A01G000060	Ghir_A01	83269	-	Ghir_A01:82321-83734	CAAGCCCA	TGGGCTTG	Ghir_A01:82934-82942
Ghir_A01G000060	Ghir_A01	83269	-	Ghir_A01:82321-83734	ATATAAAA	TTTTATAT	Ghir_A01:83498-83506
Ghir_A01G000060	Ghir_A01	83269	-	Ghir_A01:82321-83734	AACATTAA	TTAATGTT	Ghir_A01:83329-83337
Ghir_A01G000060	Ghir_A01	83269	-	Ghir_A01:82321-83734	GATATAAA	TTTATATC	Ghir_A01:83499-83507
Ghir_A01G000060	Ghir_A01	83269	-	Ghir_A01:82321-83734	AACAAAAA	TTTTTGTT	Ghir_A01:83266-83274
Ghir_A01G000060	Ghir_A01	83269	-	Ghir_A01:82321-83734	AAGCAATG	CATTGCTT	Ghir_A01:83080-83088
Ghir_A01G000080	Ghir_A01	88690	+	Ghir_A01:88618-89540	AAAAAATT	AATTTTTT	Ghir_A01:88783-88791
Ghir_A01G000080	Ghir_A01	88690	+	Ghir_A01:88618-89540	AAATGAAA	TTTCATTT	Ghir_A01:88700-88708
Ghir_A01G000080	Ghir_A01	88690	+	Ghir_A01:88618-89540	AAAAGGAG	CTCCTTTT	Ghir_A01:88833-88841
Ghir_A01G000080	Ghir_A01	88690	+	Ghir_A01:88618-89540	AGGAGAAA	TTTCTCCT	Ghir_A01:88909-88917
Ghir_A01G000080	Ghir_A01	88690	+	Ghir_A01:88618-89540	GAAGGTGA	TCACCTTC	Ghir_A01:89073-89081
Ghir_A01G000080	Ghir_A01	88690	+	Ghir_A01:88618-89540	AAAATCCT	AGGATTTT	Ghir_A01:88985-88993
Ghir_A01G000080	Ghir_A01	88690	+	Ghir_A01:88618-89540	AAAAGTTA	TAACTTTT	Ghir_A01:88801-88809
Ghir_A01G000080	Ghir_A01	88690	+	Ghir_A01:88618-89540	AAGGCTTG	CAAGCCTT	Ghir_A01:88940-88948
Ghir_A01G000090	Ghir_A01	93973	+	Ghir_A01:93680-94881	AAAAAATT	AATTTTTT	Ghir_A01:93859-93867
Ghir_A01G000090	Ghir_A01	93973	+	Ghir_A01:93680-94881	ACCAGCAC	GTGCTGGT	Ghir_A01:94536-94544
Ghir_A01G000090	Ghir_A01	93973	+	Ghir_A01:93680-94881	AAGGAGAA	TTCTCCTT	Ghir_A01:93911-93919
Ghir_A01G000090	Ghir_A01	93973	+	Ghir_A01:93680-94881	ATTATCCA	TGGATAAT	Ghir_A01:93782-93790
Ghir_A01G000090	Ghir_A01	93973	+	Ghir_A01:93680-94881	AAAAGGAG	CTCCTTTT	Ghir_A01:93913-93921
Ghir_A01G000090	Ghir_A01	93973	+	Ghir_A01:93680-94881	AGGAGAAA	TTTCTCCT	Ghir_A01:93999-94007
Ghir_A01G000090	Ghir_A01	93973	+	Ghir_A01:93680-94881	GAAGGTGA	TCACCTTC	Ghir_A01:94162-94170
Ghir_A01G000090	Ghir_A01	93973	+	Ghir_A01:93680-94881	AAAATCCT	AGGATTTT	Ghir_A01:94075-94083
Ghir_A01G000090	Ghir_A01	93973	+	Ghir_A01:93680-94881	CCAGCACC	GGTGCTGG	Ghir_A01:94535-94543
Ghir_A01G000090	Ghir_A01	93973	+	Ghir_A01:93680-94881	AAAAGTTA	TAACTTTT	Ghir_A01:93877-93885
Ghir_A01G000090	Ghir_A01	93973	+	Ghir_A01:93680-94881	AAACGAGG	CCTCGTTT	Ghir_A01:94319-94327
Ghir_A01G000090	Ghir_A01	93973	+	Ghir_A01:93680-94881	AAGGCTTG	CAAGCCTT	Ghir_A01:94030-94038
Ghir_A01G000090	Ghir_A01	93973	+	Ghir_A01:93680-94881	AGGAGAAG	CTTCTCCT	Ghir_A01:93910-93918
Ghir_A01G000100	Ghir_A01	101838	+	Ghir_A01:101313-102061	AAAACCCT	AGGGTTTT	Ghir_A01:101781-101789
Ghir_A01G000100	Ghir_A01	101838	+	Ghir_A01:101313-102061	AAAAAATT	AATTTTTT	Ghir_A01:101407-101415
Ghir_A01G000100	Ghir_A01	101838	+	Ghir_A01:101313-102061	AAAAAAAA	TTTTTTTT	Ghir_A01:101738-101746
Ghir_A01G000100	Ghir_A01	101838	+	Ghir_A01:101313-102061	AAAAATTA	TAATTTTT	Ghir_A01:101720-101728
Ghir_A01G000100	Ghir_A01	101838	+	Ghir_A01:101313-102061	AATTGGGC	GCCCAATT	Ghir_A01:101496-101504
Ghir_A01G000100	Ghir_A01	101838	+	Ghir_A01:101313-102061	AAGAAAAG	CTTTTCTT	Ghir_A01:101983-101991
Ghir_A01G000100	Ghir_A01	101838	+	Ghir_A01:101313-102061	CAAAAAGA	TCTTTTTG	Ghir_A01:101731-101739
Ghir_A01G000100	Ghir_A01	101838	+	Ghir_A01:101313-102061	AGAAACCT	AGGTTTCT	Ghir_A01:101914-101922
Ghir_A01G000120	Ghir_A01	110968	-	Ghir_A01:110687-111274	AAAAAAAA	TTTTTTTT	Ghir_A01:111240-111248
Ghir_A01G000120	Ghir_A01	110968	-	Ghir_A01:110687-111274	AAAAAAAA	TTTTTTTT	Ghir_A01:111258-111266
Ghir_A01G000120	Ghir_A01	110968	-	Ghir_A01:110687-111274	AATTAAAA	TTTTAATT	Ghir_A01:111171-111179
Ghir_A01G000120	Ghir_A01	110968	-	Ghir_A01:110687-111274	CGGAATCC	GGATTCCG	Ghir_A01:110939-110947
Ghir_A01G000120	Ghir_A01	110968	-	Ghir_A01:110687-111274	ACTCCACC	GGTGGAGT	Ghir_A01:110973-110981
Ghir_A01G000120	Ghir_A01	110968	-	Ghir_A01:110687-111274	GATTCCGA	TCGGAATC	Ghir_A01:110938-110946
Ghir_A01G000120	Ghir_A01	110968	-	Ghir_A01:110687-111274	AGGAGAAA	TTTCTCCT	Ghir_A01:110715-110723
Ghir_A01G000120	Ghir_A01	110968	-	Ghir_A01:110687-111274	CTTTTCCC	GGGAAAAG	Ghir_A01:110883-110891
Ghir_A01G000130	Ghir_A01	112384	+	Ghir_A01:111987-112677	AAAGCCCA	TGGGCTTT	Ghir_A01:112390-112398
Ghir_A01G000130	Ghir_A01	112384	+	Ghir_A01:111987-112677	AAAAAATT	AATTTTTT	Ghir_A01:112130-112138
Ghir_A01G000130	Ghir_A01	112384	+	Ghir_A01:111987-112677	AGCCCAAT	ATTGGGCT	Ghir_A01:112350-112358
Ghir_A01G000130	Ghir_A01	112384	+	Ghir_A01:111987-112677	AAGCCCAT	ATGGGCTT	Ghir_A01:112391-112399
Ghir_A01G000130	Ghir_A01	112384	+	Ghir_A01:111987-112677	AAGCCCAT	ATGGGCTT	Ghir_A01:112423-112431
Ghir_A01G000130	Ghir_A01	112384	+	Ghir_A01:111987-112677	AATTGGGC	GCCCAATT	Ghir_A01:112001-112009
Ghir_A01G000130	Ghir_A01	112384	+	Ghir_A01:111987-112677	AATTGGGC	GCCCAATT	Ghir_A01:112351-112359
Ghir_A01G000130	Ghir_A01	112384	+	Ghir_A01:111987-112677	ATAAAAAA	TTTTTTAT	Ghir_A01:112128-112136
Ghir_A01G000130	Ghir_A01	112384	+	Ghir_A01:111987-112677	AATTAAAA	TTTTAATT	Ghir_A01:112200-112208
Ghir_A01G000130	Ghir_A01	112384	+	Ghir_A01:111987-112677	AAGAAAAG	CTTTTCTT	Ghir_A01:112559-112567
Ghir_A01G000130	Ghir_A01	112384	+	Ghir_A01:111987-112677	AAATGATA	TATCATTT	Ghir_A01:112092-112100
Ghir_A01G000130	Ghir_A01	112384	+	Ghir_A01:111987-112677	AGAGTGAG	CTCACTCT	Ghir_A01:112462-112470
Ghir_A01G000130	Ghir_A01	112384	+	Ghir_A01:111987-112677	AGCCCATA	TATGGGCT	Ghir_A01:112392-112400
Ghir_A01G000130	Ghir_A01	112384	+	Ghir_A01:111987-112677	AGCCCATA	TATGGGCT	Ghir_A01:112424-112432
Ghir_A01G000130	Ghir_A01	112384	+	Ghir_A01:111987-112677	AAGTTAAA	TTTAACTT	Ghir_A01:112054-112062
Ghir_A01G000150	Ghir_A01	119895	-	Ghir_A01:119935-120161	AATTAAAA	TTTTAATT	Ghir_A01:120018-120026
Ghir_A01G000150	Ghir_A01	119895	-	Ghir_A01:120332-121045	AAAAAAAA	TTTTTTTT	Ghir_A01:120332-120340
Ghir_A01G000160	Ghir_A01	121079	+	Ghir_A01:120332-121045	GAAAAGTC	GACTTTTC	Ghir_A01:120598-120606
Ghir_A01G000160	Ghir_A01	121079	+	Ghir_A01:120332-121045	AAAAAATT	AATTTTTT	Ghir_A01:120560-120568
Ghir_A01G000160	Ghir_A01	121079	+	Ghir_A01:120332-121045	ATAAAATG	CATTTTAT	Ghir_A01:120663-120671
Ghir_A01G000170	Ghir_A01	125470	-	Ghir_A01:125142-125866	ACACTAAA	TTTAGTGT	Ghir_A01:125281-125289
Ghir_A01G000170	Ghir_A01	125470	-	Ghir_A01:125142-125866	AAGAAAAG	CTTTTCTT	Ghir_A01:125495-125503
Ghir_A01G000170	Ghir_A01	125470	-	Ghir_A01:125142-125866	CTTTTTCA	TGAAAAAG	Ghir_A01:125857-125865
Ghir_A01G000170	Ghir_A01	125470	-	Ghir_A01:125142-125866	AAAAGGAG	CTCCTTTT	Ghir_A01:125498-125506
Ghir_A01G000170	Ghir_A01	125470	-	Ghir_A01:125142-125866	AAAATTTC	GAAATTTT	Ghir_A01:125843-125851
Ghir_A01G000170	Ghir_A01	125470	-	Ghir_A01:125142-125866	CATATAAA	TTTATATG	Ghir_A01:125335-125343
Ghir_A01G000200	Ghir_A01	154039	-	Ghir_A01:153652-154833	AGCCCAAT	ATTGGGCT	Ghir_A01:154240-154248
Ghir_A01G000200	Ghir_A01	154039	-	Ghir_A01:153652-154833	AAAAACCC	GGGTTTTT	Ghir_A01:154257-154265
Ghir_A01G000200	Ghir_A01	154039	-	Ghir_A01:153652-154833	AAGGAATT	AATTCCTT	Ghir_A01:154420-154428
Ghir_A01G000200	Ghir_A01	154039	-	Ghir_A01:153652-154833	GAAGAAAA	TTTTCTTC	Ghir_A01:153988-153996
Ghir_A01G000200	Ghir_A01	154039	-	Ghir_A01:153652-154833	AATTGGGC	GCCCAATT	Ghir_A01:154239-154247
Ghir_A01G000200	Ghir_A01	154039	-	Ghir_A01:153652-154833	ATATAAAA	TTTTATAT	Ghir_A01:154251-154259
Ghir_A01G000200	Ghir_A01	154039	-	Ghir_A01:153652-154833	AAGAAAAG	CTTTTCTT	Ghir_A01:153989-153997
Ghir_A01G000200	Ghir_A01	154039	-	Ghir_A01:153652-154833	TAGCCCAA	TTGGGCTA	Ghir_A01:154241-154249
Ghir_A01G000200	Ghir_A01	154039	-	Ghir_A01:153652-154833	TGGGCTAA	TTAGCCCA	Ghir_A01:154242-154250
Ghir_A01G000200	Ghir_A01	154039	-	Ghir_A01:153652-154833	AAGAGAAG	CTTCTCTT	Ghir_A01:153984-153992
Ghir_A01G000200	Ghir_A01	154039	-	Ghir_A01:153652-154833	AAATTACT	AGTAATTT	Ghir_A01:154555-154563
Ghir_A01G000210	Ghir_A01	155893	+	Ghir_A01:155577-156219	AAAAAATT	AATTTTTT	Ghir_A01:155815-155823
Ghir_A01G000210	Ghir_A01	155893	+	Ghir_A01:155577-156219	AGGCCCAA	TTGGGCCT	Ghir_A01:155783-155791
Ghir_A01G000210	Ghir_A01	155893	+	Ghir_A01:155577-156219	ATTGGGCC	GGCCCAAT	Ghir_A01:155784-155792
Ghir_A01G000210	Ghir_A01	155893	+	Ghir_A01:155577-156219	ATAAAAAA	TTTTTTAT	Ghir_A01:155790-155798
Ghir_A01G000210	Ghir_A01	155893	+	Ghir_A01:155577-156219	ATAAAAAA	TTTTTTAT	Ghir_A01:155860-155868
Ghir_A01G000210	Ghir_A01	155893	+	Ghir_A01:155577-156219	AAGAAAAG	CTTTTCTT	Ghir_A01:155699-155707
Ghir_A01G000210	Ghir_A01	155893	+	Ghir_A01:155577-156219	GCCCAATA	TATTGGGC	Ghir_A01:155785-155793
Ghir_A01G000210	Ghir_A01	155893	+	Ghir_A01:155577-156219	TAGGCCCA	TGGGCCTA	Ghir_A01:155782-155790
Ghir_A01G000210	Ghir_A01	155893	+	Ghir_A01:155577-156219	AAAATTTC	GAAATTTT	Ghir_A01:155908-155916
Ghir_A01G000210	Ghir_A01	155893	+	Ghir_A01:155577-156219	CAGTGGGA	TCCCACTG	Ghir_A01:156052-156060
Ghir_A01G000210	Ghir_A01	155893	+	Ghir_A01:155577-156219	ATTGAAGA	TCTTCAAT	Ghir_A01:156087-156095
Ghir_A01G000220	Ghir_A01	164457	-	Ghir_A01:163513-164534	AACCCTAA	TTAGGGTT	Ghir_A01:164237-164245
Ghir_A01G000220	Ghir_A01	164457	-	Ghir_A01:163513-164534	ACCCTAAA	TTTAGGGT	Ghir_A01:164236-164244
Ghir_A01G000220	Ghir_A01	164457	-	Ghir_A01:163513-164534	AATTAAAA	TTTTAATT	Ghir_A01:164503-164511
Ghir_A01G000220	Ghir_A01	164457	-	Ghir_A01:163513-164534	ATCGACGG	CCGTCGAT	Ghir_A01:163978-163986
Ghir_A01G000230	Ghir_A01	166763	-	Ghir_A01:166206-166732	ACCGGCAC	GTGCCGGT	Ghir_A01:166574-166582
Ghir_A01G000230	Ghir_A01	166763	-	Ghir_A01:166206-166732	AAGCAATG	CATTGCTT	Ghir_A01:166412-166420
Ghir_A01G000230	Ghir_A01	166763	-	Ghir_A01:166789-167589	AAAAAATT	AATTTTTT	Ghir_A01:166883-166891
Ghir_A01G000230	Ghir_A01	166763	-	Ghir_A01:166789-167589	AAAAAAAA	TTTTTTTT	Ghir_A01:167030-167038
Ghir_A01G000230	Ghir_A01	166763	-	Ghir_A01:166789-167589	AAAAATTA	TAATTTTT	Ghir_A01:166884-166892
Ghir_A01G000230	Ghir_A01	166763	-	Ghir_A01:166789-167589	AAAAATTA	TAATTTTT	Ghir_A01:166980-166988
Ghir_A01G000230	Ghir_A01	166763	-	Ghir_A01:166789-167589	AAAAATTA	TAATTTTT	Ghir_A01:166986-166994
Ghir_A01G000230	Ghir_A01	166763	-	Ghir_A01:166789-167589	AAGGAATT	AATTCCTT	Ghir_A01:166956-166964
Ghir_A01G000230	Ghir_A01	166763	-	Ghir_A01:166789-167589	ATAAAAAA	TTTTTTAT	Ghir_A01:167023-167031
Ghir_A01G000230	Ghir_A01	166763	-	Ghir_A01:166789-167589	ATATAAAA	TTTTATAT	Ghir_A01:166997-167005
Ghir_A01G000230	Ghir_A01	166763	-	Ghir_A01:166789-167589	ATATAAAA	TTTTATAT	Ghir_A01:167249-167257
Ghir_A01G000230	Ghir_A01	166763	-	Ghir_A01:166789-167589	AAATTCCT	AGGAATTT	Ghir_A01:166957-166965
Ghir_A01G000230	Ghir_A01	166763	-	Ghir_A01:166789-167589	AACTTTTA	TAAAAGTT	Ghir_A01:166973-166981
Ghir_A01G000230	Ghir_A01	166763	-	Ghir_A01:166789-167589	AAAAGTTA	TAACTTTT	Ghir_A01:166972-166980
Ghir_A01G000230	Ghir_A01	166763	-	Ghir_A01:166789-167589	ATAAATAT	ATATTTAT	Ghir_A01:166925-166933
Ghir_A01G000250	Ghir_A01	184571	-	Ghir_A01:184596-185375	ACACGTGG	CCACGTGT	Ghir_A01:185055-185063
Ghir_A01G000250	Ghir_A01	184571	-	Ghir_A01:184596-185375	GAAGAAAA	TTTTCTTC	Ghir_A01:184618-184626
Ghir_A01G000250	Ghir_A01	184571	-	Ghir_A01:184596-185375	AAATGATA	TATCATTT	Ghir_A01:184656-184664
Ghir_A01G000250	Ghir_A01	184571	-	Ghir_A01:184596-185375	AACTTTTA	TAAAAGTT	Ghir_A01:184938-184946
Ghir_A01G000250	Ghir_A01	184571	-	Ghir_A01:184596-185375	CATATAAA	TTTATATG	Ghir_A01:184963-184971
Ghir_A01G000260	Ghir_A01	186087	+	Ghir_A01:185792-186797	AAAACCCT	AGGGTTTT	Ghir_A01:186203-186211
Ghir_A01G000270	Ghir_A01	192048	-	Ghir_A01:191834-192606	AAAAAATT	AATTTTTT	Ghir_A01:192542-192550
Ghir_A01G000270	Ghir_A01	192048	-	Ghir_A01:191834-192606	AAAAAAAA	TTTTTTTT	Ghir_A01:191873-191881
Ghir_A01G000270	Ghir_A01	192048	-	Ghir_A01:191834-192606	AAAAAAAA	TTTTTTTT	Ghir_A01:192003-192011
Ghir_A01G000270	Ghir_A01	192048	-	Ghir_A01:191834-192606	AAAAAAAA	TTTTTTTT	Ghir_A01:192438-192446
Ghir_A01G000270	Ghir_A01	192048	-	Ghir_A01:191834-192606	AAAAAAAA	TTTTTTTT	Ghir_A01:192544-192552
Ghir_A01G000270	Ghir_A01	192048	-	Ghir_A01:191834-192606	AAAAACCC	GGGTTTTT	Ghir_A01:191870-191878
Ghir_A01G000270	Ghir_A01	192048	-	Ghir_A01:191834-192606	CAACGAAA	TTTCGTTG	Ghir_A01:192222-192230
Ghir_A01G000270	Ghir_A01	192048	-	Ghir_A01:191834-192606	AAAAATTA	TAATTTTT	Ghir_A01:192541-192549
Ghir_A01G000270	Ghir_A01	192048	-	Ghir_A01:191834-192606	GGCCCAAA	TTTGGGCC	Ghir_A01:192270-192278
Ghir_A01G000270	Ghir_A01	192048	-	Ghir_A01:191834-192606	AAATGAAA	TTTCATTT	Ghir_A01:192335-192343
Ghir_A01G000270	Ghir_A01	192048	-	Ghir_A01:191834-192606	ATAAAAAA	TTTTTTAT	Ghir_A01:192546-192554
Ghir_A01G000270	Ghir_A01	192048	-	Ghir_A01:191834-192606	AATTAAAA	TTTTAATT	Ghir_A01:192418-192426
Ghir_A01G000270	Ghir_A01	192048	-	Ghir_A01:191834-192606	AATCTTCC	GGAAGATT	Ghir_A01:192256-192264
Ghir_A01G000270	Ghir_A01	192048	-	Ghir_A01:191834-192606	ATATAAAA	TTTTATAT	Ghir_A01:192548-192556
Ghir_A01G000270	Ghir_A01	192048	-	Ghir_A01:191834-192606	CCACTCTC	GAGAGTGG	Ghir_A01:191864-191872
Ghir_A01G000270	Ghir_A01	192048	-	Ghir_A01:191834-192606	GAGATTCC	GGAATCTC	Ghir_A01:191989-191997
Ghir_A01G000270	Ghir_A01	192048	-	Ghir_A01:191834-192606	AGAGAGTG	CACTCTCT	Ghir_A01:191863-191871
Ghir_A01G000270	Ghir_A01	192048	-	Ghir_A01:191834-192606	ACCCAGAA	TTCTGGGT	Ghir_A01:192014-192022
Ghir_A01G000280	Ghir_A01	203259	-	Ghir_A01:203072-203292	AACCCTAG	CTAGGGTT	Ghir_A01:203111-203119
Ghir_A01G000280	Ghir_A01	203259	-	Ghir_A01:203072-203292	AATAAACT	AGTTTATT	Ghir_A01:203266-203274
Ghir_A01G000290	Ghir_A01	207216	+	Ghir_A01:205757-207029	AAAAAATT	AATTTTTT	Ghir_A01:206657-206665
Ghir_A01G000310	Ghir_A01	220401	-	Ghir_A01:219239-220918	AAAAAATT	AATTTTTT	Ghir_A01:220537-220545
Ghir_A01G000310	Ghir_A01	220401	-	Ghir_A01:219239-220918	AAAAAATT	AATTTTTT	Ghir_A01:220748-220756
Ghir_A01G000310	Ghir_A01	220401	-	Ghir_A01:219239-220918	AAAAACCC	GGGTTTTT	Ghir_A01:220422-220430
Ghir_A01G000310	Ghir_A01	220401	-	Ghir_A01:219239-220918	AACCGTCG	CGACGGTT	Ghir_A01:220275-220283
Ghir_A01G000310	Ghir_A01	220401	-	Ghir_A01:219239-220918	AAAAATTA	TAATTTTT	Ghir_A01:220538-220546
Ghir_A01G000310	Ghir_A01	220401	-	Ghir_A01:219239-220918	AAAAATTA	TAATTTTT	Ghir_A01:220747-220755
Ghir_A01G000310	Ghir_A01	220401	-	Ghir_A01:219239-220918	AAATGAAA	TTTCATTT	Ghir_A01:220438-220446
Ghir_A01G000310	Ghir_A01	220401	-	Ghir_A01:219239-220918	ATAAAAAA	TTTTTTAT	Ghir_A01:220750-220758
Ghir_A01G000310	Ghir_A01	220401	-	Ghir_A01:219239-220918	ATATAAAA	TTTTATAT	Ghir_A01:220752-220760
Ghir_A01G000310	Ghir_A01	220401	-	Ghir_A01:219239-220918	CTTTTTCA	TGAAAAAG	Ghir_A01:220700-220708
Ghir_A01G000310	Ghir_A01	220401	-	Ghir_A01:219239-220918	CTTTCAGA	TCTGAAAG	Ghir_A01:220648-220656
Ghir_A01G000340	Ghir_A01	231307	-	Ghir_A01:230691-231387	AAATGAAA	TTTCATTT	Ghir_A01:231336-231344
Ghir_A01G000340	Ghir_A01	231307	-	Ghir_A01:230691-231387	AAGAAAAG	CTTTTCTT	Ghir_A01:231295-231303
Ghir_A01G000340	Ghir_A01	231307	-	Ghir_A01:230691-231387	AAGAAAAG	CTTTTCTT	Ghir_A01:231314-231322
Ghir_A01G000340	Ghir_A01	231307	-	Ghir_A01:230691-231387	CGTGGAAG	CTTCCACG	Ghir_A01:231139-231147
Ghir_A01G000340	Ghir_A01	231307	-	Ghir_A01:230691-231387	ACGGTGGA	TCCACCGT	Ghir_A01:230855-230863
Ghir_A01G000340	Ghir_A01	231307	-	Ghir_A01:231614-231819	AAAAAATT	AATTTTTT	Ghir_A01:231625-231633
Ghir_A01G000340	Ghir_A01	231307	-	Ghir_A01:231614-231819	AAAAAATT	AATTTTTT	Ghir_A01:231718-231726
Ghir_A01G000340	Ghir_A01	231307	-	Ghir_A01:231614-231819	AAAAATTA	TAATTTTT	Ghir_A01:231626-231634
Ghir_A01G000340	Ghir_A01	231307	-	Ghir_A01:231614-231819	AAATTACT	AGTAATTT	Ghir_A01:231801-231809
Ghir_A01G000340	Ghir_A01	231307	-	Ghir_A01:231614-231819	CATATAAA	TTTATATG	Ghir_A01:231692-231700
Ghir_A01G000350	Ghir_A01	233959	-	Ghir_A01:233454-234777	AAAGTCAA	TTGACTTT	Ghir_A01:234293-234301
Ghir_A01G000350	Ghir_A01	233959	-	Ghir_A01:233454-234777	AAGTCAAA	TTTGACTT	Ghir_A01:234292-234300
Ghir_A01G000350	Ghir_A01	233959	-	Ghir_A01:233454-234777	CACGTGTC	GACACGTG	Ghir_A01:234033-234041
Ghir_A01G000350	Ghir_A01	233959	-	Ghir_A01:233454-234777	CGCCGGAA	TTCCGGCG	Ghir_A01:233655-233663
Ghir_A01G000350	Ghir_A01	233959	-	Ghir_A01:233454-234777	ACACGTGT	ACACGTGT	Ghir_A01:234034-234042
Ghir_A01G000350	Ghir_A01	233959	-	Ghir_A01:233454-234777	ACACGTGT	ACACGTGT	Ghir_A01:234034-234042
Ghir_A01G000350	Ghir_A01	233959	-	Ghir_A01:233454-234777	ATAAAAAA	TTTTTTAT	Ghir_A01:234304-234312
Ghir_A01G000350	Ghir_A01	233959	-	Ghir_A01:233454-234777	AAAAGTCA	TGACTTTT	Ghir_A01:234294-234302
Ghir_A01G000350	Ghir_A01	233959	-	Ghir_A01:233454-234777	CACGTGTA	TACACGTG	Ghir_A01:234035-234043
Ghir_A01G000350	Ghir_A01	233959	-	Ghir_A01:233454-234777	AACCTTCC	GGAAGGTT	Ghir_A01:233706-233714
Ghir_A01G000350	Ghir_A01	233959	-	Ghir_A01:233454-234777	ACGAAAAG	CTTTTCGT	Ghir_A01:233979-233987
Ghir_A01G000350	Ghir_A01	233959	-	Ghir_A01:233454-234777	GCCGGAAA	TTTCCGGC	Ghir_A01:233654-233662
Ghir_A01G000350	Ghir_A01	233959	-	Ghir_A01:233454-234777	AAAAGGAG	CTCCTTTT	Ghir_A01:233982-233990
Ghir_A01G000350	Ghir_A01	233959	-	Ghir_A01:233454-234777	AAAATTTC	GAAATTTT	Ghir_A01:234372-234380
Ghir_A01G000350	Ghir_A01	233959	-	Ghir_A01:233454-234777	ACGCGGTG	CACCGCGT	Ghir_A01:233699-233707
Ghir_A01G000350	Ghir_A01	233959	-	Ghir_A01:233454-234777	GGGGATAA	TTATCCCC	Ghir_A01:233922-233930
Ghir_A01G000350	Ghir_A01	233959	-	Ghir_A01:233454-234777	CACTCCAC	GTGGAGTG	Ghir_A01:233725-233733
Ghir_A01G000350	Ghir_A01	233959	-	Ghir_A01:233454-234777	CACTCCAC	GTGGAGTG	Ghir_A01:233796-233804
Ghir_A01G000370	Ghir_A01	245113	-	Ghir_A01:244744-245355	AAAAAATT	AATTTTTT	Ghir_A01:245259-245267
Ghir_A01G000370	Ghir_A01	245113	-	Ghir_A01:244744-245355	AAAAAAAA	TTTTTTTT	Ghir_A01:245261-245269
Ghir_A01G000370	Ghir_A01	245113	-	Ghir_A01:244744-245355	AGGCCCAA	TTGGGCCT	Ghir_A01:245013-245021
Ghir_A01G000370	Ghir_A01	245113	-	Ghir_A01:244744-245355	CAACGAAA	TTTCGTTG	Ghir_A01:244982-244990
Ghir_A01G000370	Ghir_A01	245113	-	Ghir_A01:244744-245355	AAAAATTA	TAATTTTT	Ghir_A01:245258-245266
Ghir_A01G000370	Ghir_A01	245113	-	Ghir_A01:244744-245355	CAACAAAA	TTTTGTTG	Ghir_A01:245008-245016
Ghir_A01G000370	Ghir_A01	245113	-	Ghir_A01:244744-245355	AATTAAAA	TTTTAATT	Ghir_A01:244988-244996
Ghir_A01G000370	Ghir_A01	245113	-	Ghir_A01:244744-245355	ACCAGCAC	GTGCTGGT	Ghir_A01:244791-244799
Ghir_A01G000370	Ghir_A01	245113	-	Ghir_A01:244744-245355	ACAACGAA	TTCGTTGT	Ghir_A01:244981-244989
Ghir_A01G000370	Ghir_A01	245113	-	Ghir_A01:244744-245355	AGCAGCCA	TGGCTGCT	Ghir_A01:245040-245048
Ghir_A01G000370	Ghir_A01	245113	-	Ghir_A01:244744-245355	AACAAAAA	TTTTTGTT	Ghir_A01:245007-245015
Ghir_A01G000380	Ghir_A01	247753	+	Ghir_A01:247442-248029	AAAAAATT	AATTTTTT	Ghir_A01:247588-247596
Ghir_A01G000380	Ghir_A01	247753	+	Ghir_A01:247442-248029	AAAAAAAA	TTTTTTTT	Ghir_A01:247585-247593
Ghir_A01G000380	Ghir_A01	247753	+	Ghir_A01:247442-248029	AAAAAAAA	TTTTTTTT	Ghir_A01:247614-247622
Ghir_A01G000380	Ghir_A01	247753	+	Ghir_A01:247442-248029	AAAAATTA	TAATTTTT	Ghir_A01:247589-247597
Ghir_A01G000380	Ghir_A01	247753	+	Ghir_A01:247442-248029	AAAAATTA	TAATTTTT	Ghir_A01:247595-247603
Ghir_A01G000380	Ghir_A01	247753	+	Ghir_A01:247442-248029	ATTGGGCC	GGCCCAAT	Ghir_A01:247675-247683
Ghir_A01G000380	Ghir_A01	247753	+	Ghir_A01:247442-248029	AATTGGGC	GCCCAATT	Ghir_A01:247676-247684
Ghir_A01G000380	Ghir_A01	247753	+	Ghir_A01:247442-248029	AATTAAAA	TTTTAATT	Ghir_A01:247718-247726
Ghir_A01G000380	Ghir_A01	247753	+	Ghir_A01:247442-248029	AATTAAAA	TTTTAATT	Ghir_A01:247993-248001
Ghir_A01G000380	Ghir_A01	247753	+	Ghir_A01:247442-248029	GACGAAAA	TTTTCGTC	Ghir_A01:247813-247821
Ghir_A01G000380	Ghir_A01	247753	+	Ghir_A01:247442-248029	CAAAAAGA	TCTTTTTG	Ghir_A01:247764-247772
Ghir_A01G000380	Ghir_A01	247753	+	Ghir_A01:247442-248029	TAGAATGA	TCATTCTA	Ghir_A01:247507-247515
Ghir_A01G000380	Ghir_A01	247753	+	Ghir_A01:247442-248029	AATTAGGT	ACCTAATT	Ghir_A01:247470-247478
Ghir_A01G000390	Ghir_A01	263527	+	Ghir_A01:263390-264007	AAGCCCAA	TTGGGCTT	Ghir_A01:263532-263540
Ghir_A01G000390	Ghir_A01	263527	+	Ghir_A01:263390-264007	AAAAAATT	AATTTTTT	Ghir_A01:263654-263662
Ghir_A01G000390	Ghir_A01	263527	+	Ghir_A01:263390-264007	AGCCCAAT	ATTGGGCT	Ghir_A01:263533-263541
Ghir_A01G000390	Ghir_A01	263527	+	Ghir_A01:263390-264007	AAATGAAA	TTTCATTT	Ghir_A01:263465-263473
Ghir_A01G000390	Ghir_A01	263527	+	Ghir_A01:263390-264007	GCCCAATA	TATTGGGC	Ghir_A01:263534-263542
Ghir_A01G000390	Ghir_A01	263527	+	Ghir_A01:263390-264007	AAACACAC	GTGTGTTT	Ghir_A01:263557-263565
Ghir_A01G000390	Ghir_A01	263527	+	Ghir_A01:263390-264007	AGAAACCT	AGGTTTCT	Ghir_A01:263644-263652
Ghir_A01G000390	Ghir_A01	263527	+	Ghir_A01:263390-264007	TGATCGAA	TTCGATCA	Ghir_A01:263878-263886
Ghir_A01G000390	Ghir_A01	263527	+	Ghir_A01:263390-264007	GAAGCCCA	TGGGCTTC	Ghir_A01:263531-263539
Ghir_A01G000420	Ghir_A01	296769	+	Ghir_A01:296298-296898	AAAGTCAA	TTGACTTT	Ghir_A01:296404-296412
Ghir_A01G000420	Ghir_A01	296769	+	Ghir_A01:296298-296898	AAGTCAAA	TTTGACTT	Ghir_A01:296405-296413
Ghir_A01G000420	Ghir_A01	296769	+	Ghir_A01:296298-296898	AAAAAATT	AATTTTTT	Ghir_A01:296311-296319
Ghir_A01G000420	Ghir_A01	296769	+	Ghir_A01:296298-296898	AAAAAATT	AATTTTTT	Ghir_A01:296338-296346
Ghir_A01G000420	Ghir_A01	296769	+	Ghir_A01:296298-296898	AAAAAATT	AATTTTTT	Ghir_A01:296679-296687
Ghir_A01G000420	Ghir_A01	296769	+	Ghir_A01:296298-296898	AAAAATTA	TAATTTTT	Ghir_A01:296312-296320
Ghir_A01G000420	Ghir_A01	296769	+	Ghir_A01:296298-296898	AAAAATTA	TAATTTTT	Ghir_A01:296680-296688
Ghir_A01G000420	Ghir_A01	296769	+	Ghir_A01:296298-296898	ACTTTTCT	AGAAAAGT	Ghir_A01:296864-296872
Ghir_A01G000420	Ghir_A01	296769	+	Ghir_A01:296298-296898	GAAGAAAA	TTTTCTTC	Ghir_A01:296866-296874
Ghir_A01G000420	Ghir_A01	296769	+	Ghir_A01:296298-296898	ATAAAAAA	TTTTTTAT	Ghir_A01:296309-296317
Ghir_A01G000420	Ghir_A01	296769	+	Ghir_A01:296298-296898	AAAAGTCA	TGACTTTT	Ghir_A01:296403-296411
Ghir_A01G000420	Ghir_A01	296769	+	Ghir_A01:296298-296898	AATTAAAA	TTTTAATT	Ghir_A01:296315-296323
Ghir_A01G000420	Ghir_A01	296769	+	Ghir_A01:296298-296898	AATTAAAA	TTTTAATT	Ghir_A01:296683-296691
Ghir_A01G000420	Ghir_A01	296769	+	Ghir_A01:296298-296898	AATTAAAA	TTTTAATT	Ghir_A01:296765-296773
Ghir_A01G000420	Ghir_A01	296769	+	Ghir_A01:296298-296898	AAGAAAAG	CTTTTCTT	Ghir_A01:296865-296873
Ghir_A01G000420	Ghir_A01	296769	+	Ghir_A01:296298-296898	AAAATTTC	GAAATTTT	Ghir_A01:296319-296327
Ghir_A01G000420	Ghir_A01	296769	+	Ghir_A01:296298-296898	AAAAGTTA	TAACTTTT	Ghir_A01:296862-296870
Ghir_A01G000420	Ghir_A01	296769	+	Ghir_A01:296298-296898	CACTCCAC	GTGGAGTG	Ghir_A01:296615-296623
Ghir_A01G000430	Ghir_A01	316744	-	Ghir_A01:316191-316661	AAAAAAAA	TTTTTTTT	Ghir_A01:316582-316590
Ghir_A01G000430	Ghir_A01	316744	-	Ghir_A01:316191-316661	TTCTTCAA	TTGAAGAA	Ghir_A01:316413-316421
Ghir_A01G000430	Ghir_A01	316744	-	Ghir_A01:316191-316661	ACAACGAC	GTCGTTGT	Ghir_A01:316286-316294
Ghir_A01G000430	Ghir_A01	316744	-	Ghir_A01:316191-316661	AACTTCCC	GGGAAGTT	Ghir_A01:316356-316364
Ghir_A01G000430	Ghir_A01	316744	-	Ghir_A01:316191-316661	AAACGACG	CGTCGTTT	Ghir_A01:316316-316324
Ghir_A01G000430	Ghir_A01	316744	-	Ghir_A01:316191-316661	AACAAAAA	TTTTTGTT	Ghir_A01:316566-316574
Ghir_A01G000430	Ghir_A01	316744	-	Ghir_A01:316191-316661	AACAAAAA	TTTTTGTT	Ghir_A01:316621-316629
Ghir_A01G000440	Ghir_A01	321599	+	Ghir_A01:321360-321579	ATAAAAAA	TTTTTTAT	Ghir_A01:321481-321489
Ghir_A01G000440	Ghir_A01	321599	+	Ghir_A01:321360-321579	AAATGATA	TATCATTT	Ghir_A01:321534-321542
Ghir_A01G000440	Ghir_A01	321599	+	Ghir_A01:321360-321579	AACTTTTA	TAAAAGTT	Ghir_A01:321451-321459
Ghir_A01G000440	Ghir_A01	321599	+	Ghir_A01:321360-321579	AAAAGTTA	TAACTTTT	Ghir_A01:321420-321428
Ghir_A01G000440	Ghir_A01	321599	+	Ghir_A01:321603-321925	AACCGTCG	CGACGGTT	Ghir_A01:321798-321806
Ghir_A01G000440	Ghir_A01	321599	+	Ghir_A01:321603-321925	AGAAACAG	CTGTTTCT	Ghir_A01:321651-321659
Ghir_A01G000440	Ghir_A01	321599	+	Ghir_A01:321603-321925	ACGCAAAC	GTTTGCGT	Ghir_A01:321668-321676
Ghir_A01G000440	Ghir_A01	321599	+	Ghir_A01:321603-321925	GAGCGAGC	GCTCGCTC	Ghir_A01:321636-321644
Ghir_A01G000440	Ghir_A01	321599	+	Ghir_A01:321603-321925	AACAAAAA	TTTTTGTT	Ghir_A01:321709-321717
Ghir_A01G000450	Ghir_A01	330582	+	Ghir_A01:330341-330982	CAAAGACG	CGTCTTTG	Ghir_A01:330879-330887
Ghir_A01G000450	Ghir_A01	330582	+	Ghir_A01:330341-330982	AAATGAAA	TTTCATTT	Ghir_A01:330635-330643
Ghir_A01G000450	Ghir_A01	330582	+	Ghir_A01:330341-330982	TACACGTA	TACGTGTA	Ghir_A01:330512-330520
Ghir_A01G000450	Ghir_A01	330582	+	Ghir_A01:330341-330982	ACAATGGC	GCCATTGT	Ghir_A01:330844-330852
Ghir_A01G000450	Ghir_A01	330582	+	Ghir_A01:330341-330982	AAATTACT	AGTAATTT	Ghir_A01:330420-330428
Ghir_A01G000450	Ghir_A01	330582	+	Ghir_A01:330341-330982	GGGGATAA	TTATCCCC	Ghir_A01:330778-330786
Ghir_A01G000450	Ghir_A01	330582	+	Ghir_A01:330341-330982	CATACAAA	TTTGTATG	Ghir_A01:330395-330403
Ghir_A01G000460	Ghir_A01	341323	-	Ghir_A01:340715-341898	AAAGTCAA	TTGACTTT	Ghir_A01:341788-341796
Ghir_A01G000460	Ghir_A01	341323	-	Ghir_A01:340715-341898	AAGTCAAA	TTTGACTT	Ghir_A01:341812-341820
Ghir_A01G000460	Ghir_A01	341323	-	Ghir_A01:340715-341898	AAAAAATT	AATTTTTT	Ghir_A01:341806-341814
Ghir_A01G000460	Ghir_A01	341323	-	Ghir_A01:340715-341898	AGTCAAAA	TTTTGACT	Ghir_A01:341811-341819
Ghir_A01G000460	Ghir_A01	341323	-	Ghir_A01:340715-341898	AAAAACCC	GGGTTTTT	Ghir_A01:341437-341445
Ghir_A01G000460	Ghir_A01	341323	-	Ghir_A01:340715-341898	AAAAATTA	TAATTTTT	Ghir_A01:341862-341870
Ghir_A01G000460	Ghir_A01	341323	-	Ghir_A01:340715-341898	AAAAATTA	TAATTTTT	Ghir_A01:341805-341813
Ghir_A01G000460	Ghir_A01	341323	-	Ghir_A01:340715-341898	GAAGAAAA	TTTTCTTC	Ghir_A01:341267-341275
Ghir_A01G000460	Ghir_A01	341323	-	Ghir_A01:340715-341898	CCACACGC	GCGTGTGG	Ghir_A01:341552-341560
Ghir_A01G000460	Ghir_A01	341323	-	Ghir_A01:340715-341898	ACGGCGTC	GACGCCGT	Ghir_A01:340829-340837
Ghir_A01G000460	Ghir_A01	341323	-	Ghir_A01:340715-341898	CAACAAAA	TTTTGTTG	Ghir_A01:341193-341201
Ghir_A01G000460	Ghir_A01	341323	-	Ghir_A01:340715-341898	ATAAAAAA	TTTTTTAT	Ghir_A01:341677-341685
Ghir_A01G000460	Ghir_A01	341323	-	Ghir_A01:340715-341898	AAAAGTCA	TGACTTTT	Ghir_A01:341789-341797
Ghir_A01G000460	Ghir_A01	341323	-	Ghir_A01:340715-341898	ATATAAAA	TTTTATAT	Ghir_A01:341858-341866
Ghir_A01G000460	Ghir_A01	341323	-	Ghir_A01:340715-341898	ATATAAAA	TTTTATAT	Ghir_A01:341679-341687
Ghir_A01G000460	Ghir_A01	341323	-	Ghir_A01:340715-341898	CCCACACG	CGTGTGGG	Ghir_A01:341553-341561
Ghir_A01G000460	Ghir_A01	341323	-	Ghir_A01:340715-341898	AAAACCGT	ACGGTTTT	Ghir_A01:341479-341487
Ghir_A01G000460	Ghir_A01	341323	-	Ghir_A01:340715-341898	GCGTTGGA	TCCAACGC	Ghir_A01:341428-341436
Ghir_A01G000460	Ghir_A01	341323	-	Ghir_A01:340715-341898	AACGGCGT	ACGCCGTT	Ghir_A01:340828-340836
Ghir_A01G000460	Ghir_A01	341323	-	Ghir_A01:340715-341898	GATATAAA	TTTATATC	Ghir_A01:341680-341688
Ghir_A01G000460	Ghir_A01	341323	-	Ghir_A01:340715-341898	AACTTTTA	TAAAAGTT	Ghir_A01:341469-341477
Ghir_A01G000460	Ghir_A01	341323	-	Ghir_A01:340715-341898	AACGACGA	TCGTCGTT	Ghir_A01:340817-340825
Ghir_A01G000480	Ghir_A01	351290	+	Ghir_A01:351104-351312	AAAAAAAA	TTTTTTTT	Ghir_A01:351208-351216
Ghir_A01G000480	Ghir_A01	351290	+	Ghir_A01:351104-351312	ATATAAAA	TTTTATAT	Ghir_A01:351189-351197
Ghir_A01G000490	Ghir_A01	356915	+	Ghir_A01:356658-357329	AAACCCTA	TAGGGTTT	Ghir_A01:356953-356961
Ghir_A01G000490	Ghir_A01	356915	+	Ghir_A01:356658-357329	AAAACCCT	AGGGTTTT	Ghir_A01:356952-356960
Ghir_A01G000490	Ghir_A01	356915	+	Ghir_A01:356658-357329	AACCCTAG	CTAGGGTT	Ghir_A01:356954-356962
Ghir_A01G000490	Ghir_A01	356915	+	Ghir_A01:356658-357329	ACCCTAGT	ACTAGGGT	Ghir_A01:356955-356963
Ghir_A01G000490	Ghir_A01	356915	+	Ghir_A01:356658-357329	AAAAAATT	AATTTTTT	Ghir_A01:356752-356760
Ghir_A01G000490	Ghir_A01	356915	+	Ghir_A01:356658-357329	AAAAAATT	AATTTTTT	Ghir_A01:356659-356667
Ghir_A01G000490	Ghir_A01	356915	+	Ghir_A01:356658-357329	AAAAAAAA	TTTTTTTT	Ghir_A01:356813-356821
Ghir_A01G000490	Ghir_A01	356915	+	Ghir_A01:356658-357329	AAAAAAAA	TTTTTTTT	Ghir_A01:356970-356978
Ghir_A01G000490	Ghir_A01	356915	+	Ghir_A01:356658-357329	AAAAACCC	GGGTTTTT	Ghir_A01:356951-356959
Ghir_A01G000490	Ghir_A01	356915	+	Ghir_A01:356658-357329	AAAAACCC	GGGTTTTT	Ghir_A01:357033-357041
Ghir_A01G000490	Ghir_A01	356915	+	Ghir_A01:356658-357329	TTCTTCAA	TTGAAGAA	Ghir_A01:357128-357136
Ghir_A01G000490	Ghir_A01	356915	+	Ghir_A01:356658-357329	CAACGAAA	TTTCGTTG	Ghir_A01:356886-356894
Ghir_A01G000490	Ghir_A01	356915	+	Ghir_A01:356658-357329	AAAAATTA	TAATTTTT	Ghir_A01:356721-356729
Ghir_A01G000490	Ghir_A01	356915	+	Ghir_A01:356658-357329	AAAAATTA	TAATTTTT	Ghir_A01:356753-356761
Ghir_A01G000490	Ghir_A01	356915	+	Ghir_A01:356658-357329	AAAAATTA	TAATTTTT	Ghir_A01:356835-356843
Ghir_A01G000490	Ghir_A01	356915	+	Ghir_A01:356658-357329	AAAAATTA	TAATTTTT	Ghir_A01:356658-356666
Ghir_A01G000490	Ghir_A01	356915	+	Ghir_A01:356658-357329	AATTAAAA	TTTTAATT	Ghir_A01:356717-356725
Ghir_A01G000490	Ghir_A01	356915	+	Ghir_A01:356658-357329	AATTAAAA	TTTTAATT	Ghir_A01:356838-356846
Ghir_A01G000490	Ghir_A01	356915	+	Ghir_A01:356658-357329	ATATAAAA	TTTTATAT	Ghir_A01:356785-356793
Ghir_A01G000490	Ghir_A01	356915	+	Ghir_A01:356658-357329	AAGAAAAG	CTTTTCTT	Ghir_A01:357167-357175
Ghir_A01G000490	Ghir_A01	356915	+	Ghir_A01:356658-357329	AGTGAAGA	TCTTCACT	Ghir_A01:357079-357087
Ghir_A01G000490	Ghir_A01	356915	+	Ghir_A01:356658-357329	ATTGAAGA	TCTTCAAT	Ghir_A01:357129-357137
Ghir_A01G000490	Ghir_A01	356915	+	Ghir_A01:356658-357329	AAGAGAAG	CTTCTCTT	Ghir_A01:357118-357126
Ghir_A01G000490	Ghir_A01	356915	+	Ghir_A01:356658-357329	GAAGGTGA	TCACCTTC	Ghir_A01:356999-357007
Ghir_A01G000490	Ghir_A01	356915	+	Ghir_A01:356658-357329	AAAAGTTA	TAACTTTT	Ghir_A01:356678-356686
Ghir_A01G000490	Ghir_A01	356915	+	Ghir_A01:356658-357329	AAAAGTTA	TAACTTTT	Ghir_A01:356698-356706
Ghir_A01G000490	Ghir_A01	356915	+	Ghir_A01:356658-357329	GGATAAGA	TCTTATCC	Ghir_A01:357066-357074
Ghir_A01G000490	Ghir_A01	356915	+	Ghir_A01:356658-357329	ATAAATAT	ATATTTAT	Ghir_A01:356667-356675
Ghir_A01G000490	Ghir_A01	356915	+	Ghir_A01:356658-357329	ATAAATAT	ATATTTAT	Ghir_A01:356792-356800
Ghir_A01G000490	Ghir_A01	356915	+	Ghir_A01:356658-357329	TACAGAAA	TTTCTGTA	Ghir_A01:356965-356973
Ghir_A01G000490	Ghir_A01	356915	+	Ghir_A01:356658-357329	AAGTTAAA	TTTAACTT	Ghir_A01:356680-356688
Ghir_A01G000490	Ghir_A01	356915	+	Ghir_A01:356658-357329	AAGTTAAA	TTTAACTT	Ghir_A01:356700-356708
Ghir_A01G000500	Ghir_A01	360207	+	Ghir_A01:360085-360291	AAAAAATT	AATTTTTT	Ghir_A01:360151-360159
Ghir_A01G000500	Ghir_A01	360207	+	Ghir_A01:360085-360291	AAAAAATT	AATTTTTT	Ghir_A01:360183-360191
Ghir_A01G000500	Ghir_A01	360207	+	Ghir_A01:360085-360291	AAAAATTA	TAATTTTT	Ghir_A01:360182-360190
Ghir_A01G000500	Ghir_A01	360207	+	Ghir_A01:360342-360650	AGAAGATC	GATCTTCT	Ghir_A01:360454-360462
Ghir_A01G000500	Ghir_A01	360207	+	Ghir_A01:360342-360650	AAAATGGG	CCCATTTT	Ghir_A01:360500-360508
Ghir_A01G000500	Ghir_A01	360207	+	Ghir_A01:360342-360650	GAACAAGA	TCTTGTTC	Ghir_A01:360393-360401
Ghir_A01G000510	Ghir_A01	367714	-	Ghir_A01:367029-367762	AAAAAATT	AATTTTTT	Ghir_A01:367631-367639
Ghir_A01G000510	Ghir_A01	367714	-	Ghir_A01:367029-367762	AATTAAAA	TTTTAATT	Ghir_A01:367627-367635
Ghir_A01G000510	Ghir_A01	367714	-	Ghir_A01:367029-367762	TGATGGAA	TTCCATCA	Ghir_A01:367660-367668
Ghir_A01G000510	Ghir_A01	367714	-	Ghir_A01:367029-367762	CTTTTTCA	TGAAAAAG	Ghir_A01:367642-367650
Ghir_A01G000510	Ghir_A01	367714	-	Ghir_A01:367029-367762	AGCAGCCA	TGGCTGCT	Ghir_A01:367468-367476
Ghir_A01G000510	Ghir_A01	367714	-	Ghir_A01:367818-368493	AAAAAATT	AATTTTTT	Ghir_A01:367918-367926
Ghir_A01G000510	Ghir_A01	367714	-	Ghir_A01:367818-368493	AATTAAAA	TTTTAATT	Ghir_A01:368047-368055
Ghir_A01G000510	Ghir_A01	367714	-	Ghir_A01:367818-368493	AATTAAAA	TTTTAATT	Ghir_A01:368063-368071
Ghir_A01G000510	Ghir_A01	367714	-	Ghir_A01:367818-368493	ATATAAAA	TTTTATAT	Ghir_A01:367939-367947
Ghir_A01G000510	Ghir_A01	367714	-	Ghir_A01:367818-368493	TACACGTA	TACGTGTA	Ghir_A01:368117-368125
Ghir_A01G000510	Ghir_A01	367714	-	Ghir_A01:367818-368493	AATTAGGT	ACCTAATT	Ghir_A01:368283-368291
Ghir_A01G000540	Ghir_A01	421422	-	Ghir_A01:421080-421337	AAAAAAAA	TTTTTTTT	Ghir_A01:421246-421254
Ghir_A01G000540	Ghir_A01	421422	-	Ghir_A01:421080-421337	GAAGAAAA	TTTTCTTC	Ghir_A01:421252-421260
Ghir_A01G000540	Ghir_A01	421422	-	Ghir_A01:421080-421337	AATTAAAA	TTTTAATT	Ghir_A01:421318-421326
Ghir_A01G000550	Ghir_A01	436787	-	Ghir_A01:436582-437703	AAAAAATT	AATTTTTT	Ghir_A01:436676-436684
Ghir_A01G000550	Ghir_A01	436787	-	Ghir_A01:436582-437703	AGGGTAAA	TTTACCCT	Ghir_A01:436687-436695
Ghir_A01G000550	Ghir_A01	436787	-	Ghir_A01:436582-437703	AAGCCCTA	TAGGGCTT	Ghir_A01:437039-437047
Ghir_A01G000550	Ghir_A01	436787	-	Ghir_A01:436582-437703	AAATGAAA	TTTCATTT	Ghir_A01:436709-436717
Ghir_A01G000550	Ghir_A01	436787	-	Ghir_A01:436582-437703	ACCACCAA	TTGGTGGT	Ghir_A01:436913-436921
Ghir_A01G000550	Ghir_A01	436787	-	Ghir_A01:436582-437703	AAACACAC	GTGTGTTT	Ghir_A01:436877-436885
Ghir_A01G000550	Ghir_A01	436787	-	Ghir_A01:436582-437703	CACCAACA	TGTTGGTG	Ghir_A01:436911-436919
Ghir_A01G000550	Ghir_A01	436787	-	Ghir_A01:436582-437703	TACAGAAA	TTTCTGTA	Ghir_A01:437094-437102
Ghir_A01G000560	Ghir_A01	436792	+	Ghir_A01:436582-437703	AAAAAATT	AATTTTTT	Ghir_A01:436676-436684
Ghir_A01G000560	Ghir_A01	436792	+	Ghir_A01:436582-437703	AAAAATTA	TAATTTTT	Ghir_A01:436610-436618
Ghir_A01G000560	Ghir_A01	436792	+	Ghir_A01:436582-437703	AAATGAAA	TTTCATTT	Ghir_A01:436709-436717
Ghir_A01G000560	Ghir_A01	436792	+	Ghir_A01:436582-437703	AAATTCCT	AGGAATTT	Ghir_A01:436640-436648
Ghir_A01G000560	Ghir_A01	436792	+	Ghir_A01:436582-437703	AAGTTAAA	TTTAACTT	Ghir_A01:436649-436657
Ghir_A01G000580	Ghir_A01	456925	-	Ghir_A01:456025-456740	GAACAAGA	TCTTGTTC	Ghir_A01:456607-456615
Ghir_A01G000580	Ghir_A01	456925	-	Ghir_A01:457411-457658	ATAAAAAA	TTTTTTAT	Ghir_A01:457416-457424
Ghir_A01G000580	Ghir_A01	456925	-	Ghir_A01:457411-457658	AATTAAAA	TTTTAATT	Ghir_A01:457564-457572
Ghir_A01G000590	Ghir_A01	457652	+	Ghir_A01:457411-457658	GAAATTTC	GAAATTTC	Ghir_A01:457500-457508
Ghir_A01G000590	Ghir_A01	457652	+	Ghir_A01:457411-457658	GAAATTTC	GAAATTTC	Ghir_A01:457500-457508
Ghir_A01G000590	Ghir_A01	457652	+	Ghir_A01:457411-457658	AATTAAAA	TTTTAATT	Ghir_A01:457564-457572
Ghir_A01G000620	Ghir_A01	477459	-	Ghir_A01:477221-477783	AAAAAAAA	TTTTTTTT	Ghir_A01:477551-477559
Ghir_A01G000620	Ghir_A01	477459	-	Ghir_A01:477221-477783	AAAAACCC	GGGTTTTT	Ghir_A01:477409-477417
Ghir_A01G000620	Ghir_A01	477459	-	Ghir_A01:477221-477783	ATAAAAAA	TTTTTTAT	Ghir_A01:477649-477657
Ghir_A01G000620	Ghir_A01	477459	-	Ghir_A01:477221-477783	ATATAAAA	TTTTATAT	Ghir_A01:477683-477691
Ghir_A01G000620	Ghir_A01	477459	-	Ghir_A01:477221-477783	AACTTTTA	TAAAAGTT	Ghir_A01:477426-477434
Ghir_A01G000620	Ghir_A01	477459	-	Ghir_A01:477221-477783	AACAAAAA	TTTTTGTT	Ghir_A01:477556-477564
Ghir_A01G000630	Ghir_A01	480386	+	Ghir_A01:479870-480109	AAAAAATT	AATTTTTT	Ghir_A01:480045-480053
Ghir_A01G000630	Ghir_A01	480386	+	Ghir_A01:479870-480109	AAAAAAAA	TTTTTTTT	Ghir_A01:480040-480048
Ghir_A01G000630	Ghir_A01	480386	+	Ghir_A01:479870-480109	AAATGAAA	TTTCATTT	Ghir_A01:480077-480085
Ghir_A01G000630	Ghir_A01	480386	+	Ghir_A01:479870-480109	AAAAGTTA	TAACTTTT	Ghir_A01:479969-479977
Ghir_A01G000640	Ghir_A01	482233	+	Ghir_A01:481406-481835	AAAAAAAA	TTTTTTTT	Ghir_A01:481806-481814
Ghir_A01G000640	Ghir_A01	482233	+	Ghir_A01:481406-481835	ATAAATAT	ATATTTAT	Ghir_A01:481759-481767
Ghir_A01G000660	Ghir_A01	495367	+	Ghir_A01:495560-495807	GCCGGAAA	TTTCCGGC	Ghir_A01:495589-495597
Ghir_A01G000670	Ghir_A01	506743	-	Ghir_A01:506276-507153	AAAACCCT	AGGGTTTT	Ghir_A01:506367-506375
Ghir_A01G000670	Ghir_A01	506743	-	Ghir_A01:506276-507153	AAAAAATT	AATTTTTT	Ghir_A01:507019-507027
Ghir_A01G000670	Ghir_A01	506743	-	Ghir_A01:506276-507153	AAAAAAAA	TTTTTTTT	Ghir_A01:506699-506707
Ghir_A01G000670	Ghir_A01	506743	-	Ghir_A01:506276-507153	AAAAAAAA	TTTTTTTT	Ghir_A01:507115-507123
Ghir_A01G000670	Ghir_A01	506743	-	Ghir_A01:506276-507153	AAAAACCC	GGGTTTTT	Ghir_A01:506484-506492
Ghir_A01G000670	Ghir_A01	506743	-	Ghir_A01:506276-507153	AAAAACCC	GGGTTTTT	Ghir_A01:506515-506523
Ghir_A01G000670	Ghir_A01	506743	-	Ghir_A01:506276-507153	TTCTTCAA	TTGAAGAA	Ghir_A01:506568-506576
Ghir_A01G000670	Ghir_A01	506743	-	Ghir_A01:506276-507153	AAAAATTA	TAATTTTT	Ghir_A01:507020-507028
Ghir_A01G000670	Ghir_A01	506743	-	Ghir_A01:506276-507153	AGGGTAAA	TTTACCCT	Ghir_A01:506956-506964
Ghir_A01G000670	Ghir_A01	506743	-	Ghir_A01:506276-507153	AAATGAAA	TTTCATTT	Ghir_A01:507056-507064
Ghir_A01G000670	Ghir_A01	506743	-	Ghir_A01:506276-507153	AAATGAAA	TTTCATTT	Ghir_A01:507086-507094
Ghir_A01G000670	Ghir_A01	506743	-	Ghir_A01:506276-507153	TCACTCAA	TTGAGTGA	Ghir_A01:507007-507015
Ghir_A01G000670	Ghir_A01	506743	-	Ghir_A01:506276-507153	AAAATTTC	GAAATTTT	Ghir_A01:506659-506667
Ghir_A01G000670	Ghir_A01	506743	-	Ghir_A01:506276-507153	GATATAAA	TTTATATC	Ghir_A01:506714-506722
Ghir_A01G000670	Ghir_A01	506743	-	Ghir_A01:506276-507153	AAATTACT	AGTAATTT	Ghir_A01:506989-506997
Ghir_A01G000670	Ghir_A01	506743	-	Ghir_A01:506276-507153	ATAAATAT	ATATTTAT	Ghir_A01:506912-506920
Ghir_A01G000680	Ghir_A01	508903	+	Ghir_A01:508578-509365	AAACCCTA	TAGGGTTT	Ghir_A01:509034-509042
Ghir_A01G000680	Ghir_A01	508903	+	Ghir_A01:508578-509365	AACCCTAA	TTAGGGTT	Ghir_A01:509035-509043
Ghir_A01G000680	Ghir_A01	508903	+	Ghir_A01:508578-509365	AAGCCCAA	TTGGGCTT	Ghir_A01:508859-508867
Ghir_A01G000680	Ghir_A01	508903	+	Ghir_A01:508578-509365	ACCCTAAT	ATTAGGGT	Ghir_A01:509036-509044
Ghir_A01G000680	Ghir_A01	508903	+	Ghir_A01:508578-509365	AAAGCCCA	TGGGCTTT	Ghir_A01:508858-508866
Ghir_A01G000680	Ghir_A01	508903	+	Ghir_A01:508578-509365	AAAAAAAA	TTTTTTTT	Ghir_A01:508895-508903
Ghir_A01G000680	Ghir_A01	508903	+	Ghir_A01:508578-509365	CAACGAAA	TTTCGTTG	Ghir_A01:509277-509285
Ghir_A01G000680	Ghir_A01	508903	+	Ghir_A01:508578-509365	CAACGAAA	TTTCGTTG	Ghir_A01:509226-509234
Ghir_A01G000680	Ghir_A01	508903	+	Ghir_A01:508578-509365	GGCCCAAA	TTTGGGCC	Ghir_A01:508853-508861
Ghir_A01G000680	Ghir_A01	508903	+	Ghir_A01:508578-509365	AAATGATA	TATCATTT	Ghir_A01:508949-508957
Ghir_A01G000680	Ghir_A01	508903	+	Ghir_A01:508578-509365	ACAACGAA	TTCGTTGT	Ghir_A01:509276-509284
Ghir_A01G000680	Ghir_A01	508903	+	Ghir_A01:508578-509365	ACGAAAAG	CTTTTCGT	Ghir_A01:509234-509242
Ghir_A01G000680	Ghir_A01	508903	+	Ghir_A01:508578-509365	AAACCCTC	GAGGGTTT	Ghir_A01:509044-509052
Ghir_A01G000680	Ghir_A01	508903	+	Ghir_A01:508578-509365	TGCAGCAA	TTGCTGCA	Ghir_A01:508943-508951
Ghir_A01G000680	Ghir_A01	508903	+	Ghir_A01:508578-509365	AGCGGGAA	TTCCCGCT	Ghir_A01:509103-509111
Ghir_A01G000680	Ghir_A01	508903	+	Ghir_A01:508578-509365	AAAGGCGA	TCGCCTTT	Ghir_A01:508886-508894
Ghir_A01G000690	Ghir_A01	525747	-	Ghir_A01:525547-525775	AAGCCCTA	TAGGGCTT	Ghir_A01:525646-525654
Ghir_A01G000690	Ghir_A01	525747	-	Ghir_A01:525547-525775	AAATGAAA	TTTCATTT	Ghir_A01:525574-525582
Ghir_A01G000690	Ghir_A01	525747	-	Ghir_A01:525889-526099	AAAAAATT	AATTTTTT	Ghir_A01:525998-526006
Ghir_A01G000690	Ghir_A01	525747	-	Ghir_A01:525889-526099	AAAAAATT	AATTTTTT	Ghir_A01:526044-526052
Ghir_A01G000690	Ghir_A01	525747	-	Ghir_A01:525889-526099	AAAAAAAA	TTTTTTTT	Ghir_A01:525959-525967
Ghir_A01G000690	Ghir_A01	525747	-	Ghir_A01:525889-526099	AAAAAAAA	TTTTTTTT	Ghir_A01:526000-526008
Ghir_A01G000690	Ghir_A01	525747	-	Ghir_A01:525889-526099	AAAAATTA	TAATTTTT	Ghir_A01:525997-526005
Ghir_A01G000690	Ghir_A01	525747	-	Ghir_A01:525889-526099	AAAAATTA	TAATTTTT	Ghir_A01:526043-526051
Ghir_A01G000690	Ghir_A01	525747	-	Ghir_A01:525889-526099	AAATGAAA	TTTCATTT	Ghir_A01:526050-526058
Ghir_A01G000690	Ghir_A01	525747	-	Ghir_A01:525889-526099	ATAAAAAA	TTTTTTAT	Ghir_A01:526002-526010
Ghir_A01G000690	Ghir_A01	525747	-	Ghir_A01:525889-526099	ATATAAAA	TTTTATAT	Ghir_A01:526004-526012
Ghir_A01G000690	Ghir_A01	525747	-	Ghir_A01:525889-526099	ACAATTCC	GGAATTGT	Ghir_A01:525897-525905
Ghir_A01G000690	Ghir_A01	525747	-	Ghir_A01:525889-526099	AAAAGTTA	TAACTTTT	Ghir_A01:525955-525963
Ghir_A01G000690	Ghir_A01	525747	-	Ghir_A01:525889-526099	AAGTTAAA	TTTAACTT	Ghir_A01:525953-525961
Ghir_A01G000710	Ghir_A01	543069	+	Ghir_A01:542886-543235	ATATAAAA	TTTTATAT	Ghir_A01:542992-543000
Ghir_A01G000720	Ghir_A01	551463	-	Ghir_A01:551058-551796	GCAGTGGA	TCCACTGC	Ghir_A01:551296-551304
Ghir_A01G000720	Ghir_A01	551463	-	Ghir_A01:551058-551796	AATTAAAA	TTTTAATT	Ghir_A01:551657-551665
Ghir_A01G000720	Ghir_A01	551463	-	Ghir_A01:551058-551796	AATTAAAA	TTTTAATT	Ghir_A01:551717-551725
Ghir_A01G000720	Ghir_A01	551463	-	Ghir_A01:551058-551796	AATTAAAA	TTTTAATT	Ghir_A01:551753-551761
Ghir_A01G000720	Ghir_A01	551463	-	Ghir_A01:551058-551796	CCGAAGCG	CGCTTCGG	Ghir_A01:551320-551328
Ghir_A01G000720	Ghir_A01	551463	-	Ghir_A01:551058-551796	ACAACGAA	TTCGTTGT	Ghir_A01:551264-551272
Ghir_A01G000720	Ghir_A01	551463	-	Ghir_A01:551058-551796	AACGGCGT	ACGCCGTT	Ghir_A01:551245-551253
Ghir_A01G000720	Ghir_A01	551463	-	Ghir_A01:551058-551796	CAGTGGGA	TCCCACTG	Ghir_A01:551430-551438
Ghir_A01G000720	Ghir_A01	551463	-	Ghir_A01:551058-551796	CCGCCCAC	GTGGGCGG	Ghir_A01:551468-551476
Ghir_A01G000720	Ghir_A01	551463	-	Ghir_A01:551058-551796	AACTTTTA	TAAAAGTT	Ghir_A01:551562-551570
Ghir_A01G000720	Ghir_A01	551463	-	Ghir_A01:551058-551796	CATTTATA	TATAAATG	Ghir_A01:551513-551521
Ghir_A01G000720	Ghir_A01	551463	-	Ghir_A01:551058-551796	AAAAGTTA	TAACTTTT	Ghir_A01:551563-551571
Ghir_A01G000730	Ghir_A01	577669	+	Ghir_A01:577460-578066	AAACCCTA	TAGGGTTT	Ghir_A01:577920-577928
Ghir_A01G000730	Ghir_A01	577669	+	Ghir_A01:577460-578066	AAAACCCT	AGGGTTTT	Ghir_A01:577919-577927
Ghir_A01G000730	Ghir_A01	577669	+	Ghir_A01:577460-578066	AACCCTAG	CTAGGGTT	Ghir_A01:577921-577929
Ghir_A01G000730	Ghir_A01	577669	+	Ghir_A01:577460-578066	AAAAAAAA	TTTTTTTT	Ghir_A01:577814-577822
Ghir_A01G000730	Ghir_A01	577669	+	Ghir_A01:577460-578066	AAAAATTA	TAATTTTT	Ghir_A01:577609-577617
Ghir_A01G000730	Ghir_A01	577669	+	Ghir_A01:577460-578066	AAATGAAA	TTTCATTT	Ghir_A01:577636-577644
Ghir_A01G000730	Ghir_A01	577669	+	Ghir_A01:577460-578066	ATAAAAAA	TTTTTTAT	Ghir_A01:577692-577700
Ghir_A01G000730	Ghir_A01	577669	+	Ghir_A01:577460-578066	AATTAAAA	TTTTAATT	Ghir_A01:577858-577866
Ghir_A01G000730	Ghir_A01	577669	+	Ghir_A01:577460-578066	TGATGGAA	TTCCATCA	Ghir_A01:577615-577623
Ghir_A01G000730	Ghir_A01	577669	+	Ghir_A01:577460-578066	AAGAAATC	GATTTCTT	Ghir_A01:578003-578011
Ghir_A01G000730	Ghir_A01	577669	+	Ghir_A01:577460-578066	AAACGACG	CGTCGTTT	Ghir_A01:577665-577673
Ghir_A01G000730	Ghir_A01	577669	+	Ghir_A01:577460-578066	AAAATTTC	GAAATTTT	Ghir_A01:577891-577899
Ghir_A01G000730	Ghir_A01	577669	+	Ghir_A01:577460-578066	ATAACTAA	TTAGTTAT	Ghir_A01:577499-577507
Ghir_A01G000730	Ghir_A01	577669	+	Ghir_A01:577460-578066	ATAAATAT	ATATTTAT	Ghir_A01:577537-577545
Ghir_A01G000740	Ghir_A01	585302	+	Ghir_A01:584843-585710	AAAAAATT	AATTTTTT	Ghir_A01:584983-584991
Ghir_A01G000740	Ghir_A01	585302	+	Ghir_A01:584843-585710	AAAAAAAA	TTTTTTTT	Ghir_A01:585087-585095
Ghir_A01G000740	Ghir_A01	585302	+	Ghir_A01:584843-585710	AAAAATTA	TAATTTTT	Ghir_A01:584903-584911
Ghir_A01G000740	Ghir_A01	585302	+	Ghir_A01:584843-585710	GAAGAAAA	TTTTCTTC	Ghir_A01:585083-585091
Ghir_A01G000740	Ghir_A01	585302	+	Ghir_A01:584843-585710	AAATGAAA	TTTCATTT	Ghir_A01:585111-585119
Ghir_A01G000740	Ghir_A01	585302	+	Ghir_A01:584843-585710	AGAAACAG	CTGTTTCT	Ghir_A01:585424-585432
Ghir_A01G000740	Ghir_A01	585302	+	Ghir_A01:584843-585710	AGAAACAG	CTGTTTCT	Ghir_A01:585613-585621
Ghir_A01G000740	Ghir_A01	585302	+	Ghir_A01:584843-585710	AATAAACT	AGTTTATT	Ghir_A01:585195-585203
Ghir_A01G000740	Ghir_A01	585302	+	Ghir_A01:584843-585710	AAAATTTC	GAAATTTT	Ghir_A01:585225-585233
Ghir_A01G000740	Ghir_A01	585302	+	Ghir_A01:584843-585710	AACAAAAA	TTTTTGTT	Ghir_A01:585072-585080
Ghir_A01G000740	Ghir_A01	585302	+	Ghir_A01:584843-585710	CCCTCCTC	GAGGAGGG	Ghir_A01:585304-585312
Ghir_A01G000750	Ghir_A01	595508	-	Ghir_A01:595484-596302	AAAAAATT	AATTTTTT	Ghir_A01:595737-595745
Ghir_A01G000750	Ghir_A01	595508	-	Ghir_A01:595484-596302	AAAAAATT	AATTTTTT	Ghir_A01:595954-595962
Ghir_A01G000750	Ghir_A01	595508	-	Ghir_A01:595484-596302	AAAAAAAA	TTTTTTTT	Ghir_A01:595612-595620
Ghir_A01G000750	Ghir_A01	595508	-	Ghir_A01:595484-596302	AAAAATTA	TAATTTTT	Ghir_A01:595736-595744
Ghir_A01G000750	Ghir_A01	595508	-	Ghir_A01:595484-596302	AAATGAAA	TTTCATTT	Ghir_A01:595968-595976
Ghir_A01G000750	Ghir_A01	595508	-	Ghir_A01:595484-596302	ATAAAAAA	TTTTTTAT	Ghir_A01:595566-595574
Ghir_A01G000750	Ghir_A01	595508	-	Ghir_A01:595484-596302	AGAATAAT	ATTATTCT	Ghir_A01:596034-596042
Ghir_A01G000750	Ghir_A01	595508	-	Ghir_A01:595484-596302	AATTAAAA	TTTTAATT	Ghir_A01:595803-595811
Ghir_A01G000750	Ghir_A01	595508	-	Ghir_A01:595484-596302	AATTAAAA	TTTTAATT	Ghir_A01:595921-595929
Ghir_A01G000750	Ghir_A01	595508	-	Ghir_A01:595484-596302	AATTAAAA	TTTTAATT	Ghir_A01:595937-595945
Ghir_A01G000750	Ghir_A01	595508	-	Ghir_A01:595484-596302	AATTAAAA	TTTTAATT	Ghir_A01:595998-596006
Ghir_A01G000750	Ghir_A01	595508	-	Ghir_A01:595484-596302	ATATAAAA	TTTTATAT	Ghir_A01:595568-595576
Ghir_A01G000750	Ghir_A01	595508	-	Ghir_A01:595484-596302	ATATAAAA	TTTTATAT	Ghir_A01:595702-595710
Ghir_A01G000750	Ghir_A01	595508	-	Ghir_A01:595484-596302	AAAAGGAG	CTCCTTTT	Ghir_A01:595495-595503
Ghir_A01G000750	Ghir_A01	595508	-	Ghir_A01:595484-596302	AGTTTAGG	CCTAAACT	Ghir_A01:595748-595756
Ghir_A01G000750	Ghir_A01	595508	-	Ghir_A01:595484-596302	ATAAATAT	ATATTTAT	Ghir_A01:595543-595551
Ghir_A01G000770	Ghir_A01	622119	-	Ghir_A01:621639-622230	AAGAAAAG	CTTTTCTT	Ghir_A01:622078-622086
Ghir_A01G000770	Ghir_A01	622119	-	Ghir_A01:621639-622230	AAGAAAAG	CTTTTCTT	Ghir_A01:622152-622160
Ghir_A01G000770	Ghir_A01	622119	-	Ghir_A01:621639-622230	AACAAAAA	TTTTTGTT	Ghir_A01:622120-622128
Ghir_A01G000770	Ghir_A01	622119	-	Ghir_A01:621639-622230	AAACAAAC	GTTTGTTT	Ghir_A01:622125-622133
Ghir_A01G000780	Ghir_A01	629686	+	Ghir_A01:629346-629970	AAACCCTA	TAGGGTTT	Ghir_A01:629712-629720
Ghir_A01G000780	Ghir_A01	629686	+	Ghir_A01:629346-629970	AAAACCCT	AGGGTTTT	Ghir_A01:629711-629719
Ghir_A01G000780	Ghir_A01	629686	+	Ghir_A01:629346-629970	AACCCTAG	CTAGGGTT	Ghir_A01:629713-629721
Ghir_A01G000780	Ghir_A01	629686	+	Ghir_A01:629346-629970	GGGTTTTA	TAAAACCC	Ghir_A01:629710-629718
Ghir_A01G000780	Ghir_A01	629686	+	Ghir_A01:629346-629970	ACCCTAGC	GCTAGGGT	Ghir_A01:629714-629722
Ghir_A01G000780	Ghir_A01	629686	+	Ghir_A01:629346-629970	AATTAAAA	TTTTAATT	Ghir_A01:629377-629385
Ghir_A01G000780	Ghir_A01	629686	+	Ghir_A01:629346-629970	AATTAAAA	TTTTAATT	Ghir_A01:629571-629579
Ghir_A01G000780	Ghir_A01	629686	+	Ghir_A01:629346-629970	AGAGAGTG	CACTCTCT	Ghir_A01:629796-629804
Ghir_A01G000780	Ghir_A01	629686	+	Ghir_A01:629346-629970	AGCTAGGG	CCCTAGCT	Ghir_A01:629715-629723
Ghir_A01G000790	Ghir_A01	634337	+	Ghir_A01:633464-634098	AAAAAATT	AATTTTTT	Ghir_A01:634089-634097
Ghir_A01G000790	Ghir_A01	634337	+	Ghir_A01:633464-634098	AAAAATTA	TAATTTTT	Ghir_A01:633969-633977
Ghir_A01G000790	Ghir_A01	634337	+	Ghir_A01:633464-634098	AAAAATTA	TAATTTTT	Ghir_A01:634088-634096
Ghir_A01G000790	Ghir_A01	634337	+	Ghir_A01:633464-634098	AAATTACT	AGTAATTT	Ghir_A01:634086-634094
Ghir_A01G000790	Ghir_A01	634337	+	Ghir_A01:633464-634098	AAAAGTTA	TAACTTTT	Ghir_A01:633769-633777
Ghir_A01G000790	Ghir_A01	634337	+	Ghir_A01:633464-634098	ATAAATAT	ATATTTAT	Ghir_A01:634056-634064
Ghir_A01G000790	Ghir_A01	634337	+	Ghir_A01:634301-634817	GAACAAGA	TCTTGTTC	Ghir_A01:634366-634374
Ghir_A01G000810	Ghir_A01	651811	-	Ghir_A01:651725-652372	AAAAAATT	AATTTTTT	Ghir_A01:651865-651873
Ghir_A01G000810	Ghir_A01	651811	-	Ghir_A01:651725-652372	AAAAAAAA	TTTTTTTT	Ghir_A01:651795-651803
Ghir_A01G000810	Ghir_A01	651811	-	Ghir_A01:651725-652372	ACGTGTCA	TGACACGT	Ghir_A01:651992-652000
Ghir_A01G000810	Ghir_A01	651811	-	Ghir_A01:651725-652372	AAAAATTA	TAATTTTT	Ghir_A01:651866-651874
Ghir_A01G000810	Ghir_A01	651811	-	Ghir_A01:651725-652372	AATTAAAA	TTTTAATT	Ghir_A01:651869-651877
Ghir_A01G000810	Ghir_A01	651811	-	Ghir_A01:651725-652372	CACGTGTA	TACACGTG	Ghir_A01:652099-652107
Ghir_A01G000810	Ghir_A01	651811	-	Ghir_A01:651725-652372	AAAGCGTC	GACGCTTT	Ghir_A01:651961-651969
Ghir_A01G000810	Ghir_A01	651811	-	Ghir_A01:651725-652372	AACAAAAA	TTTTTGTT	Ghir_A01:652041-652049
Ghir_A01G000810	Ghir_A01	651811	-	Ghir_A01:651725-652372	ATAAATAT	ATATTTAT	Ghir_A01:652313-652321
Ghir_A01G000810	Ghir_A01	651811	-	Ghir_A01:651725-652372	AAACAAAC	GTTTGTTT	Ghir_A01:651924-651932
Ghir_A01G000820	Ghir_A01	655868	-	Ghir_A01:655500-656156	AAACCCTA	TAGGGTTT	Ghir_A01:655829-655837
Ghir_A01G000820	Ghir_A01	655868	-	Ghir_A01:655500-656156	AACCCTAA	TTAGGGTT	Ghir_A01:655828-655836
Ghir_A01G000820	Ghir_A01	655868	-	Ghir_A01:655500-656156	AAAACCCT	AGGGTTTT	Ghir_A01:655830-655838
Ghir_A01G000820	Ghir_A01	655868	-	Ghir_A01:655500-656156	ACCCTAAA	TTTAGGGT	Ghir_A01:655827-655835
Ghir_A01G000820	Ghir_A01	655868	-	Ghir_A01:655500-656156	AAAAATTA	TAATTTTT	Ghir_A01:656057-656065
Ghir_A01G000820	Ghir_A01	655868	-	Ghir_A01:655500-656156	AAGCCCTA	TAGGGCTT	Ghir_A01:655542-655550
Ghir_A01G000820	Ghir_A01	655868	-	Ghir_A01:655500-656156	AATTAAAA	TTTTAATT	Ghir_A01:655991-655999
Ghir_A01G000820	Ghir_A01	655868	-	Ghir_A01:655500-656156	CGACGCCG	CGGCGTCG	Ghir_A01:655619-655627
Ghir_A01G000820	Ghir_A01	655868	-	Ghir_A01:655500-656156	GGTTTTCA	TGAAAACC	Ghir_A01:655832-655840
Ghir_A01G000820	Ghir_A01	655868	-	Ghir_A01:655500-656156	AAGAGAAG	CTTCTCTT	Ghir_A01:655645-655653
Ghir_A01G000820	Ghir_A01	655868	-	Ghir_A01:655500-656156	ACAATGGC	GCCATTGT	Ghir_A01:655810-655818
Ghir_A01G000820	Ghir_A01	655868	-	Ghir_A01:655500-656156	CCGGCGTC	GACGCCGG	Ghir_A01:655620-655628
Ghir_A01G000820	Ghir_A01	655868	-	Ghir_A01:655500-656156	CGATTGGA	TCCAATCG	Ghir_A01:655700-655708
Ghir_A01G000820	Ghir_A01	655868	-	Ghir_A01:655500-656156	CATATAAA	TTTATATG	Ghir_A01:655859-655867
Ghir_A01G000850	Ghir_A01	665132	-	Ghir_A01:664465-665325	AAAAAAAA	TTTTTTTT	Ghir_A01:665230-665238
Ghir_A01G000850	Ghir_A01	665132	-	Ghir_A01:664465-665325	AAATGAAA	TTTCATTT	Ghir_A01:665148-665156
Ghir_A01G000850	Ghir_A01	665132	-	Ghir_A01:664465-665325	ATAAAAAA	TTTTTTAT	Ghir_A01:665233-665241
Ghir_A01G000850	Ghir_A01	665132	-	Ghir_A01:664465-665325	AAAATGGG	CCCATTTT	Ghir_A01:665057-665065
Ghir_A01G000880	Ghir_A01	681179	+	Ghir_A01:681032-681884	AAAAAAAA	TTTTTTTT	Ghir_A01:681198-681206
Ghir_A01G000880	Ghir_A01	681179	+	Ghir_A01:681032-681884	AACGCGTA	TACGCGTT	Ghir_A01:681421-681429
Ghir_A01G000880	Ghir_A01	681179	+	Ghir_A01:681032-681884	AATTAAAA	TTTTAATT	Ghir_A01:681033-681041
Ghir_A01G000880	Ghir_A01	681179	+	Ghir_A01:681032-681884	AACTTCCC	GGGAAGTT	Ghir_A01:681506-681514
Ghir_A01G000880	Ghir_A01	681179	+	Ghir_A01:681032-681884	ACAATGGC	GCCATTGT	Ghir_A01:681163-681171
Ghir_A01G000880	Ghir_A01	681179	+	Ghir_A01:681032-681884	AAAATCCT	AGGATTTT	Ghir_A01:681373-681381
Ghir_A01G000880	Ghir_A01	681179	+	Ghir_A01:681032-681884	AAGGCTTG	CAAGCCTT	Ghir_A01:681398-681406
Ghir_A01G000890	Ghir_A01	690027	-	Ghir_A01:689185-690302	AAAAAATT	AATTTTTT	Ghir_A01:690146-690154
Ghir_A01G000890	Ghir_A01	690027	-	Ghir_A01:689185-690302	ACGTGGCA	TGCCACGT	Ghir_A01:690216-690224
Ghir_A01G000890	Ghir_A01	690027	-	Ghir_A01:689185-690302	AAAAATTA	TAATTTTT	Ghir_A01:690147-690155
Ghir_A01G000890	Ghir_A01	690027	-	Ghir_A01:689185-690302	AAGGAATT	AATTCCTT	Ghir_A01:689629-689637
Ghir_A01G000890	Ghir_A01	690027	-	Ghir_A01:689185-690302	AGGGTAAA	TTTACCCT	Ghir_A01:690022-690030
Ghir_A01G000890	Ghir_A01	690027	-	Ghir_A01:689185-690302	AACTTTTA	TAAAAGTT	Ghir_A01:690275-690283
Ghir_A01G000890	Ghir_A01	690027	-	Ghir_A01:689185-690302	GGATAAGA	TCTTATCC	Ghir_A01:689874-689882
Ghir_A01G000890	Ghir_A01	690027	-	Ghir_A01:690470-690678	ATAAAAAA	TTTTTTAT	Ghir_A01:690547-690555
Ghir_A01G000890	Ghir_A01	690027	-	Ghir_A01:690470-690678	AATTAAAA	TTTTAATT	Ghir_A01:690560-690568
Ghir_A01G000890	Ghir_A01	690027	-	Ghir_A01:690470-690678	AAAAGTTA	TAACTTTT	Ghir_A01:690604-690612
Ghir_A01G000910	Ghir_A01	705803	-	Ghir_A01:705470-705721	AATCCCAG	CTGGGATT	Ghir_A01:705597-705605
Ghir_A01G000920	Ghir_A01	707913	+	Ghir_A01:707784-708794	AAAAAAAA	TTTTTTTT	Ghir_A01:708013-708021
Ghir_A01G000920	Ghir_A01	707913	+	Ghir_A01:707784-708794	AAAAATTA	TAATTTTT	Ghir_A01:707893-707901
Ghir_A01G000920	Ghir_A01	707913	+	Ghir_A01:707784-708794	CCGGTTAC	GTAACCGG	Ghir_A01:708245-708253
Ghir_A01G000920	Ghir_A01	707913	+	Ghir_A01:707784-708794	AGGAGAAA	TTTCTCCT	Ghir_A01:708033-708041
Ghir_A01G000920	Ghir_A01	707913	+	Ghir_A01:707784-708794	AAAATCCT	AGGATTTT	Ghir_A01:707950-707958
Ghir_A01G000930	Ghir_A01	721135	-	Ghir_A01:720681-721381	GGGTTTTA	TAAAACCC	Ghir_A01:721106-721114
Ghir_A01G000930	Ghir_A01	721135	-	Ghir_A01:720681-721381	AAAAAATT	AATTTTTT	Ghir_A01:721264-721272
Ghir_A01G000930	Ghir_A01	721135	-	Ghir_A01:720681-721381	AAAAAATT	AATTTTTT	Ghir_A01:721345-721353
Ghir_A01G000930	Ghir_A01	721135	-	Ghir_A01:720681-721381	AAAAATTA	TAATTTTT	Ghir_A01:721265-721273
Ghir_A01G000930	Ghir_A01	721135	-	Ghir_A01:720681-721381	AAAACCGT	ACGGTTTT	Ghir_A01:720886-720894
Ghir_A01G000930	Ghir_A01	721135	-	Ghir_A01:720681-721381	AAACGACG	CGTCGTTT	Ghir_A01:720798-720806
Ghir_A01G000940	Ghir_A01	746603	-	Ghir_A01:745366-746735	ACTCGACG	CGTCGAGT	Ghir_A01:746370-746378
Ghir_A01G000940	Ghir_A01	746603	-	Ghir_A01:745366-746735	GAAATTTC	GAAATTTC	Ghir_A01:746616-746624
Ghir_A01G000940	Ghir_A01	746603	-	Ghir_A01:745366-746735	GAAATTTC	GAAATTTC	Ghir_A01:746652-746660
Ghir_A01G000940	Ghir_A01	746603	-	Ghir_A01:745366-746735	GAAATTTC	GAAATTTC	Ghir_A01:746616-746624
Ghir_A01G000940	Ghir_A01	746603	-	Ghir_A01:745366-746735	GAAATTTC	GAAATTTC	Ghir_A01:746652-746660
Ghir_A01G000940	Ghir_A01	746603	-	Ghir_A01:745366-746735	GAAGAAAA	TTTTCTTC	Ghir_A01:746494-746502
Ghir_A01G000940	Ghir_A01	746603	-	Ghir_A01:745366-746735	CGACGCCG	CGGCGTCG	Ghir_A01:746373-746381
Ghir_A01G000940	Ghir_A01	746603	-	Ghir_A01:745366-746735	CGGGAATC	GATTCCCG	Ghir_A01:746687-746695
Ghir_A01G000940	Ghir_A01	746603	-	Ghir_A01:745366-746735	ACGAGGAA	TTCCTCGT	Ghir_A01:746489-746497
Ghir_A01G000940	Ghir_A01	746603	-	Ghir_A01:745366-746735	GAAGCTTC	GAAGCTTC	Ghir_A01:746634-746642
Ghir_A01G000940	Ghir_A01	746603	-	Ghir_A01:745366-746735	GAAGCTTC	GAAGCTTC	Ghir_A01:746634-746642
Ghir_A01G000940	Ghir_A01	746603	-	Ghir_A01:745366-746735	AACCGGCG	CGCCGGTT	Ghir_A01:746178-746186
Ghir_A01G000940	Ghir_A01	746603	-	Ghir_A01:745366-746735	GCCGGAAA	TTTCCGGC	Ghir_A01:746316-746324
Ghir_A01G000940	Ghir_A01	746603	-	Ghir_A01:745366-746735	AGACGAAA	TTTCGTCT	Ghir_A01:746672-746680
Ghir_A01G000940	Ghir_A01	746603	-	Ghir_A01:745366-746735	ATTGAAGA	TCTTCAAT	Ghir_A01:746667-746675
Ghir_A01G000940	Ghir_A01	746603	-	Ghir_A01:745366-746735	AAACGAGG	CCTCGTTT	Ghir_A01:746487-746495
Ghir_A01G000940	Ghir_A01	746603	-	Ghir_A01:745366-746735	AACGACGA	TCGTCGTT	Ghir_A01:746644-746652
Ghir_A01G000940	Ghir_A01	746603	-	Ghir_A01:745366-746735	TCACCAAA	TTTGGTGA	Ghir_A01:746538-746546
Ghir_A01G000940	Ghir_A01	746603	-	Ghir_A01:745366-746735	AAACAAAC	GTTTGTTT	Ghir_A01:746524-746532
Ghir_A01G000950	Ghir_A01	748544	+	Ghir_A01:747582-748201	ATAAAAAA	TTTTTTAT	Ghir_A01:748068-748076
Ghir_A01G000950	Ghir_A01	748544	+	Ghir_A01:747582-748201	AATTAAAA	TTTTAATT	Ghir_A01:748010-748018
Ghir_A01G000960	Ghir_A01	755767	-	Ghir_A01:755118-755481	CCAGCACC	GGTGCTGG	Ghir_A01:755454-755462
Ghir_A01G000960	Ghir_A01	755767	-	Ghir_A01:755527-755840	CAACGAAA	TTTCGTTG	Ghir_A01:755797-755805
Ghir_A01G000960	Ghir_A01	755767	-	Ghir_A01:755527-755840	ATATAAAA	TTTTATAT	Ghir_A01:755605-755613
Ghir_A01G000960	Ghir_A01	755767	-	Ghir_A01:755527-755840	ATATAAAA	TTTTATAT	Ghir_A01:755637-755645
Ghir_A01G000960	Ghir_A01	755767	-	Ghir_A01:755527-755840	ATATAAAA	TTTTATAT	Ghir_A01:755704-755712
Ghir_A01G000980	Ghir_A01	765548	-	Ghir_A01:765244-765809	AAAAAATT	AATTTTTT	Ghir_A01:765623-765631
Ghir_A01G000980	Ghir_A01	765548	-	Ghir_A01:765244-765809	AAAAAAAA	TTTTTTTT	Ghir_A01:765392-765400
Ghir_A01G000980	Ghir_A01	765548	-	Ghir_A01:765244-765809	AAAAACCC	GGGTTTTT	Ghir_A01:765389-765397
Ghir_A01G000980	Ghir_A01	765548	-	Ghir_A01:765244-765809	AAACAGGG	CCCTGTTT	Ghir_A01:765495-765503
Ghir_A01G000980	Ghir_A01	765548	-	Ghir_A01:765244-765809	AAATGAAA	TTTCATTT	Ghir_A01:765484-765492
Ghir_A01G000980	Ghir_A01	765548	-	Ghir_A01:765244-765809	AAATGAAA	TTTCATTT	Ghir_A01:765731-765739
Ghir_A01G000980	Ghir_A01	765548	-	Ghir_A01:765244-765809	AATTAAAA	TTTTAATT	Ghir_A01:765726-765734
Ghir_A01G000980	Ghir_A01	765548	-	Ghir_A01:765244-765809	TAGCCCAA	TTGGGCTA	Ghir_A01:765414-765422
Ghir_A01G000980	Ghir_A01	765548	-	Ghir_A01:765244-765809	TCACCAAA	TTTGGTGA	Ghir_A01:765429-765437
Ghir_A01G000980	Ghir_A01	765548	-	Ghir_A01:765244-765809	AAACAAAC	GTTTGTTT	Ghir_A01:765589-765597
Ghir_A01G000990	Ghir_A01	767723	+	Ghir_A01:767298-767586	AAAAAATT	AATTTTTT	Ghir_A01:767460-767468
Ghir_A01G000990	Ghir_A01	767723	+	Ghir_A01:767298-767586	AAAAAAAA	TTTTTTTT	Ghir_A01:767407-767415
Ghir_A01G000990	Ghir_A01	767723	+	Ghir_A01:767298-767586	AATTAAAA	TTTTAATT	Ghir_A01:767456-767464
Ghir_A01G000990	Ghir_A01	767723	+	Ghir_A01:767298-767586	AATTAGGT	ACCTAATT	Ghir_A01:767395-767403
Ghir_A01G000990	Ghir_A01	767723	+	Ghir_A01:767670-767915	ACTCTCAC	GTGAGAGT	Ghir_A01:767745-767753
Ghir_A01G000990	Ghir_A01	767723	+	Ghir_A01:767670-767915	AATTAAAA	TTTTAATT	Ghir_A01:767854-767862
Ghir_A01G000990	Ghir_A01	767723	+	Ghir_A01:767670-767915	AGGAGCGA	TCGCTCCT	Ghir_A01:767776-767784
Ghir_A01G000990	Ghir_A01	767723	+	Ghir_A01:767670-767915	CATTTATA	TATAAATG	Ghir_A01:767900-767908
Ghir_A01G000990	Ghir_A01	767723	+	Ghir_A01:767670-767915	CATATAAA	TTTATATG	Ghir_A01:767898-767906
Ghir_A01G001000	Ghir_A01	770928	+	Ghir_A01:770597-771155	AAACCCTA	TAGGGTTT	Ghir_A01:771122-771130
Ghir_A01G001000	Ghir_A01	770928	+	Ghir_A01:770597-771155	AACCCTAG	CTAGGGTT	Ghir_A01:771123-771131
Ghir_A01G001000	Ghir_A01	770928	+	Ghir_A01:770597-771155	AAAAAATT	AATTTTTT	Ghir_A01:770767-770775
Ghir_A01G001000	Ghir_A01	770928	+	Ghir_A01:770597-771155	AAAAAATT	AATTTTTT	Ghir_A01:770791-770799
Ghir_A01G001000	Ghir_A01	770928	+	Ghir_A01:770597-771155	ACCCTAGC	GCTAGGGT	Ghir_A01:771124-771132
Ghir_A01G001000	Ghir_A01	770928	+	Ghir_A01:770597-771155	AAAAATTA	TAATTTTT	Ghir_A01:770650-770658
Ghir_A01G001000	Ghir_A01	770928	+	Ghir_A01:770597-771155	AATTAAAA	TTTTAATT	Ghir_A01:770647-770655
Ghir_A01G001000	Ghir_A01	770928	+	Ghir_A01:770597-771155	ATATAAAA	TTTTATAT	Ghir_A01:770845-770853
Ghir_A01G001000	Ghir_A01	770928	+	Ghir_A01:770597-771155	CTTTTTCA	TGAAAAAG	Ghir_A01:771021-771029
Ghir_A01G001000	Ghir_A01	770928	+	Ghir_A01:770597-771155	CACGTGTA	TACACGTG	Ghir_A01:770927-770935
Ghir_A01G001000	Ghir_A01	770928	+	Ghir_A01:770597-771155	AGTTTAGG	CCTAAACT	Ghir_A01:770803-770811
Ghir_A01G001000	Ghir_A01	770928	+	Ghir_A01:770597-771155	AAAATTTC	GAAATTTT	Ghir_A01:770769-770777
Ghir_A01G001000	Ghir_A01	770928	+	Ghir_A01:770597-771155	AGCTAGGG	CCCTAGCT	Ghir_A01:771125-771133
Ghir_A01G001000	Ghir_A01	770928	+	Ghir_A01:770597-771155	ATAAATAT	ATATTTAT	Ghir_A01:770617-770625
Ghir_A01G001010	Ghir_A01	783385	-	Ghir_A01:783115-784092	AAAAACCC	GGGTTTTT	Ghir_A01:783154-783162
Ghir_A01G001010	Ghir_A01	783385	-	Ghir_A01:783115-784092	AAAAACCC	GGGTTTTT	Ghir_A01:783250-783258
Ghir_A01G001010	Ghir_A01	783385	-	Ghir_A01:783115-784092	AATTAAAA	TTTTAATT	Ghir_A01:783696-783704
Ghir_A01G001010	Ghir_A01	783385	-	Ghir_A01:783115-784092	AATTAAAA	TTTTAATT	Ghir_A01:783488-783496
Ghir_A01G001010	Ghir_A01	783385	-	Ghir_A01:783115-784092	ACAACGAA	TTCGTTGT	Ghir_A01:783555-783563
Ghir_A01G001010	Ghir_A01	783385	-	Ghir_A01:783115-784092	AGTTTAGG	CCTAAACT	Ghir_A01:783443-783451
Ghir_A01G001010	Ghir_A01	783385	-	Ghir_A01:783115-784092	AAAATTTC	GAAATTTT	Ghir_A01:783368-783376
Ghir_A01G001010	Ghir_A01	783385	-	Ghir_A01:783115-784092	AACTTTTA	TAAAAGTT	Ghir_A01:783505-783513
Ghir_A01G001010	Ghir_A01	783385	-	Ghir_A01:783115-784092	AACAAAAA	TTTTTGTT	Ghir_A01:783159-783167
Ghir_A01G001010	Ghir_A01	783385	-	Ghir_A01:783115-784092	CATATAAA	TTTATATG	Ghir_A01:783918-783926
Ghir_A01G001020	Ghir_A01	790174	-	Ghir_A01:789910-790587	AAAAAATT	AATTTTTT	Ghir_A01:790491-790499
Ghir_A01G001020	Ghir_A01	790174	-	Ghir_A01:789910-790587	AAAAAAAA	TTTTTTTT	Ghir_A01:790165-790173
Ghir_A01G001020	Ghir_A01	790174	-	Ghir_A01:789910-790587	AAAAATTA	TAATTTTT	Ghir_A01:790490-790498
Ghir_A01G001020	Ghir_A01	790174	-	Ghir_A01:789910-790587	ATAAAAAA	TTTTTTAT	Ghir_A01:790493-790501
Ghir_A01G001020	Ghir_A01	790174	-	Ghir_A01:789910-790587	AATTAAAA	TTTTAATT	Ghir_A01:790535-790543
Ghir_A01G001020	Ghir_A01	790174	-	Ghir_A01:789910-790587	AATTAAAA	TTTTAATT	Ghir_A01:790487-790495
Ghir_A01G001020	Ghir_A01	790174	-	Ghir_A01:789910-790587	ATATAAAA	TTTTATAT	Ghir_A01:790016-790024
Ghir_A01G001020	Ghir_A01	790174	-	Ghir_A01:789910-790587	AAATGTAA	TTACATTT	Ghir_A01:790525-790533
Ghir_A01G001040	Ghir_A01	804919	-	Ghir_A01:803997-805303	AAAAAAAA	TTTTTTTT	Ghir_A01:804859-804867
Ghir_A01G001040	Ghir_A01	804919	-	Ghir_A01:803997-805303	CAACGAAA	TTTCGTTG	Ghir_A01:804836-804844
Ghir_A01G001040	Ghir_A01	804919	-	Ghir_A01:803997-805303	CAACAAAA	TTTTGTTG	Ghir_A01:804611-804619
Ghir_A01G001040	Ghir_A01	804919	-	Ghir_A01:803997-805303	AAATGAAA	TTTCATTT	Ghir_A01:805210-805218
Ghir_A01G001040	Ghir_A01	804919	-	Ghir_A01:803997-805303	ATAAAAAA	TTTTTTAT	Ghir_A01:804863-804871
Ghir_A01G001040	Ghir_A01	804919	-	Ghir_A01:803997-805303	AATTAAAA	TTTTAATT	Ghir_A01:805083-805091
Ghir_A01G001040	Ghir_A01	804919	-	Ghir_A01:803997-805303	ACAACGAA	TTCGTTGT	Ghir_A01:804835-804843
Ghir_A01G001040	Ghir_A01	804919	-	Ghir_A01:803997-805303	GCCGGAAA	TTTCCGGC	Ghir_A01:804466-804474
Ghir_A01G001040	Ghir_A01	804919	-	Ghir_A01:803997-805303	AGTTTAGG	CCTAAACT	Ghir_A01:805141-805149
Ghir_A01G001040	Ghir_A01	804919	-	Ghir_A01:803997-805303	AGAAACCT	AGGTTTCT	Ghir_A01:804843-804851
Ghir_A01G001040	Ghir_A01	804919	-	Ghir_A01:803997-805303	GATTCCGA	TCGGAATC	Ghir_A01:804541-804549
Ghir_A01G001040	Ghir_A01	804919	-	Ghir_A01:803997-805303	CGGCTTCA	TGAAGCCG	Ghir_A01:804462-804470
Ghir_A01G001040	Ghir_A01	804919	-	Ghir_A01:803997-805303	CAGAACTC	GAGTTCTG	Ghir_A01:804645-804653
Ghir_A01G001040	Ghir_A01	804919	-	Ghir_A01:803997-805303	CAGAACTC	GAGTTCTG	Ghir_A01:804702-804710
Ghir_A01G001040	Ghir_A01	804919	-	Ghir_A01:803997-805303	CAGAACTC	GAGTTCTG	Ghir_A01:804759-804767
Ghir_A01G001040	Ghir_A01	804919	-	Ghir_A01:803997-805303	ACTCAACT	AGTTGAGT	Ghir_A01:805146-805154
Ghir_A01G001050	Ghir_A01	856299	+	Ghir_A01:855850-856523	AAAAAATT	AATTTTTT	Ghir_A01:855989-855997
Ghir_A01G001050	Ghir_A01	856299	+	Ghir_A01:855850-856523	AAAAAATT	AATTTTTT	Ghir_A01:856011-856019
Ghir_A01G001050	Ghir_A01	856299	+	Ghir_A01:855850-856523	AAAAAAAA	TTTTTTTT	Ghir_A01:855960-855968
Ghir_A01G001050	Ghir_A01	856299	+	Ghir_A01:855850-856523	AAAAATTA	TAATTTTT	Ghir_A01:855988-855996
Ghir_A01G001050	Ghir_A01	856299	+	Ghir_A01:855850-856523	AATTTCCA	TGGAAATT	Ghir_A01:856447-856455
Ghir_A01G001050	Ghir_A01	856299	+	Ghir_A01:855850-856523	CAAAGACG	CGTCTTTG	Ghir_A01:856501-856509
Ghir_A01G001050	Ghir_A01	856299	+	Ghir_A01:855850-856523	CAACAAAA	TTTTGTTG	Ghir_A01:856291-856299
Ghir_A01G001050	Ghir_A01	856299	+	Ghir_A01:855850-856523	CAACAAAA	TTTTGTTG	Ghir_A01:856420-856428
Ghir_A01G001050	Ghir_A01	856299	+	Ghir_A01:855850-856523	AATCTTCC	GGAAGATT	Ghir_A01:856491-856499
Ghir_A01G001050	Ghir_A01	856299	+	Ghir_A01:855850-856523	GACGAAAA	TTTTCGTC	Ghir_A01:856157-856165
Ghir_A01G001050	Ghir_A01	856299	+	Ghir_A01:855850-856523	GAGATTCC	GGAATCTC	Ghir_A01:856100-856108
Ghir_A01G001050	Ghir_A01	856299	+	Ghir_A01:855850-856523	ATGAATGG	CCATTCAT	Ghir_A01:856452-856460
Ghir_A01G001050	Ghir_A01	856299	+	Ghir_A01:855850-856523	AGACGAAA	TTTCGTCT	Ghir_A01:856158-856166
Ghir_A01G001050	Ghir_A01	856299	+	Ghir_A01:855850-856523	AACAAAAA	TTTTTGTT	Ghir_A01:856292-856300
Ghir_A01G001050	Ghir_A01	856299	+	Ghir_A01:855850-856523	CGGCTTCA	TGAAGCCG	Ghir_A01:856375-856383
Ghir_A01G001060	Ghir_A01	861466	+	Ghir_A01:861193-861395	AATTTCCA	TGGAAATT	Ghir_A01:861363-861371
Ghir_A01G001060	Ghir_A01	861466	+	Ghir_A01:861193-861395	AAATGAAA	TTTCATTT	Ghir_A01:861322-861330
Ghir_A01G001060	Ghir_A01	861466	+	Ghir_A01:861193-861395	CATTTCAC	GTGAAATG	Ghir_A01:861325-861333
Ghir_A01G001060	Ghir_A01	861466	+	Ghir_A01:861193-861395	CAAAAAGA	TCTTTTTG	Ghir_A01:861305-861313
Ghir_A01G001060	Ghir_A01	861466	+	Ghir_A01:861193-861395	AAAATTTC	GAAATTTT	Ghir_A01:861361-861369
Ghir_A01G001060	Ghir_A01	861466	+	Ghir_A01:861193-861395	AAATTACT	AGTAATTT	Ghir_A01:861286-861294
Ghir_A01G001060	Ghir_A01	861466	+	Ghir_A01:861193-861395	ATAAATAT	ATATTTAT	Ghir_A01:861381-861389
Ghir_A01G001070	Ghir_A01	883748	-	Ghir_A01:883154-884151	AACCCTAA	TTAGGGTT	Ghir_A01:883535-883543
Ghir_A01G001070	Ghir_A01	883748	-	Ghir_A01:883154-884151	AAAAAATT	AATTTTTT	Ghir_A01:884020-884028
Ghir_A01G001070	Ghir_A01	883748	-	Ghir_A01:883154-884151	CGCGTGGA	TCCACGCG	Ghir_A01:883683-883691
Ghir_A01G001070	Ghir_A01	883748	-	Ghir_A01:883154-884151	AAAAACCC	GGGTTTTT	Ghir_A01:883498-883506
Ghir_A01G001070	Ghir_A01	883748	-	Ghir_A01:883154-884151	ACGCGTGG	CCACGCGT	Ghir_A01:883682-883690
Ghir_A01G001070	Ghir_A01	883748	-	Ghir_A01:883154-884151	AAATGAAA	TTTCATTT	Ghir_A01:884059-884067
Ghir_A01G001070	Ghir_A01	883748	-	Ghir_A01:883154-884151	ATAAAAAA	TTTTTTAT	Ghir_A01:884022-884030
Ghir_A01G001070	Ghir_A01	883748	-	Ghir_A01:883154-884151	GAAGCTTC	GAAGCTTC	Ghir_A01:883429-883437
Ghir_A01G001070	Ghir_A01	883748	-	Ghir_A01:883154-884151	GAAGCTTC	GAAGCTTC	Ghir_A01:883429-883437
Ghir_A01G001070	Ghir_A01	883748	-	Ghir_A01:883154-884151	CTTCACTC	GAGTGAAG	Ghir_A01:883356-883364
Ghir_A01G001070	Ghir_A01	883748	-	Ghir_A01:883154-884151	ATAAAATG	CATTTTAT	Ghir_A01:884031-884039
Ghir_A01G001070	Ghir_A01	883748	-	Ghir_A01:883154-884151	ACGCGTAT	ATACGCGT	Ghir_A01:883680-883688
Ghir_A01G001070	Ghir_A01	883748	-	Ghir_A01:883154-884151	AAATTACT	AGTAATTT	Ghir_A01:883876-883884
Ghir_A01G001070	Ghir_A01	883748	-	Ghir_A01:883154-884151	AACGACGA	TCGTCGTT	Ghir_A01:883603-883611
Ghir_A01G001070	Ghir_A01	883748	-	Ghir_A01:883154-884151	ATAACTAA	TTAGTTAT	Ghir_A01:883804-883812
Ghir_A01G001070	Ghir_A01	883748	-	Ghir_A01:883154-884151	GGAGTGAA	TTCACTCC	Ghir_A01:883355-883363
Ghir_A01G001080	Ghir_A01	892023	-	Ghir_A01:891698-892129	GAAGAAAA	TTTTCTTC	Ghir_A01:891998-892006
Ghir_A01G001080	Ghir_A01	892023	-	Ghir_A01:891698-892129	AAGAAAAG	CTTTTCTT	Ghir_A01:891997-892005
Ghir_A01G001080	Ghir_A01	892023	-	Ghir_A01:891698-892129	ACAACGAA	TTCGTTGT	Ghir_A01:891827-891835
Ghir_A01G001080	Ghir_A01	892023	-	Ghir_A01:891698-892129	AAAATGCC	GGCATTTT	Ghir_A01:891973-891981
Ghir_A01G001080	Ghir_A01	892023	-	Ghir_A01:891698-892129	ATAAATAT	ATATTTAT	Ghir_A01:892107-892115
Ghir_A01G001080	Ghir_A01	892023	-	Ghir_A01:891698-892129	AAAGGCGA	TCGCCTTT	Ghir_A01:891877-891885
Ghir_A01G001090	Ghir_A01	897642	+	Ghir_A01:897554-897784	AAAAAAAA	TTTTTTTT	Ghir_A01:897631-897639
Ghir_A01G001090	Ghir_A01	897642	+	Ghir_A01:897554-897784	AGAAACCT	AGGTTTCT	Ghir_A01:897727-897735
Ghir_A01G001090	Ghir_A01	897642	+	Ghir_A01:897554-897784	ACAATGGC	GCCATTGT	Ghir_A01:897664-897672
Ghir_A01G001100	Ghir_A01	907386	+	Ghir_A01:907386-908043	CAACGAAA	TTTCGTTG	Ghir_A01:907830-907838
Ghir_A01G001100	Ghir_A01	907386	+	Ghir_A01:907386-908043	ACGCTTTC	GAAAGCGT	Ghir_A01:907808-907816
Ghir_A01G001100	Ghir_A01	907386	+	Ghir_A01:907386-908043	CGACGCCG	CGGCGTCG	Ghir_A01:907845-907853
Ghir_A01G001100	Ghir_A01	907386	+	Ghir_A01:907386-908043	CTTTTTCA	TGAAAAAG	Ghir_A01:907540-907548
Ghir_A01G001100	Ghir_A01	907386	+	Ghir_A01:907386-908043	GCCGGAAA	TTTCCGGC	Ghir_A01:907707-907715
Ghir_A01G001100	Ghir_A01	907386	+	Ghir_A01:907386-908043	GCGTTTCA	TGAAACGC	Ghir_A01:907406-907414
Ghir_A01G001100	Ghir_A01	907386	+	Ghir_A01:907386-908043	CTTTCAGA	TCTGAAAG	Ghir_A01:907646-907654
Ghir_A01G001110	Ghir_A01	912965	-	Ghir_A01:912801-913440	AAAAATTA	TAATTTTT	Ghir_A01:913326-913334
Ghir_A01G001110	Ghir_A01	912965	-	Ghir_A01:912801-913440	ATATAAAA	TTTTATAT	Ghir_A01:913208-913216
Ghir_A01G001110	Ghir_A01	912965	-	Ghir_A01:912801-913440	AAAATGGG	CCCATTTT	Ghir_A01:912924-912932
Ghir_A01G001110	Ghir_A01	912965	-	Ghir_A01:912801-913440	ATAAATAT	ATATTTAT	Ghir_A01:913151-913159
Ghir_A01G001120	Ghir_A01	916989	+	Ghir_A01:916377-917273	AAACCCTA	TAGGGTTT	Ghir_A01:917022-917030
Ghir_A01G001120	Ghir_A01	916989	+	Ghir_A01:916377-917273	AACCCTAA	TTAGGGTT	Ghir_A01:917023-917031
Ghir_A01G001120	Ghir_A01	916989	+	Ghir_A01:916377-917273	ACCCTAAT	ATTAGGGT	Ghir_A01:917024-917032
Ghir_A01G001120	Ghir_A01	916989	+	Ghir_A01:916377-917273	AAAAAATT	AATTTTTT	Ghir_A01:916446-916454
Ghir_A01G001120	Ghir_A01	916989	+	Ghir_A01:916377-917273	AAAAAATT	AATTTTTT	Ghir_A01:916504-916512
Ghir_A01G001120	Ghir_A01	916989	+	Ghir_A01:916377-917273	AAAAAATT	AATTTTTT	Ghir_A01:917076-917084
Ghir_A01G001120	Ghir_A01	916989	+	Ghir_A01:916377-917273	AAAAAAAA	TTTTTTTT	Ghir_A01:916500-916508
Ghir_A01G001120	Ghir_A01	916989	+	Ghir_A01:916377-917273	AAAAGCCC	GGGCTTTT	Ghir_A01:916710-916718
Ghir_A01G001120	Ghir_A01	916989	+	Ghir_A01:916377-917273	TCCGGCGA	TCGCCGGA	Ghir_A01:917182-917190
Ghir_A01G001120	Ghir_A01	916989	+	Ghir_A01:916377-917273	AAAAATTA	TAATTTTT	Ghir_A01:916505-916513
Ghir_A01G001120	Ghir_A01	916989	+	Ghir_A01:916377-917273	CGCCGGAA	TTCCGGCG	Ghir_A01:917183-917191
Ghir_A01G001120	Ghir_A01	916989	+	Ghir_A01:916377-917273	ACACGTGT	ACACGTGT	Ghir_A01:916800-916808
Ghir_A01G001120	Ghir_A01	916989	+	Ghir_A01:916377-917273	ACACGTGT	ACACGTGT	Ghir_A01:916800-916808
Ghir_A01G001120	Ghir_A01	916989	+	Ghir_A01:916377-917273	AAGCCCTA	TAGGGCTT	Ghir_A01:916712-916720
Ghir_A01G001120	Ghir_A01	916989	+	Ghir_A01:916377-917273	AAATGAAA	TTTCATTT	Ghir_A01:916895-916903
Ghir_A01G001120	Ghir_A01	916989	+	Ghir_A01:916377-917273	ATAAAAAA	TTTTTTAT	Ghir_A01:916442-916450
Ghir_A01G001120	Ghir_A01	916989	+	Ghir_A01:916377-917273	ACACTAAA	TTTAGTGT	Ghir_A01:916565-916573
Ghir_A01G001120	Ghir_A01	916989	+	Ghir_A01:916377-917273	CACGTGTA	TACACGTG	Ghir_A01:916799-916807
Ghir_A01G001120	Ghir_A01	916989	+	Ghir_A01:916377-917273	AAACCCTC	GAGGGTTT	Ghir_A01:917176-917184
Ghir_A01G001120	Ghir_A01	916989	+	Ghir_A01:916377-917273	AAATTACT	AGTAATTT	Ghir_A01:916507-916515
Ghir_A01G001120	Ghir_A01	916989	+	Ghir_A01:916377-917273	GAAGGTGA	TCACCTTC	Ghir_A01:916861-916869
Ghir_A01G001120	Ghir_A01	916989	+	Ghir_A01:916377-917273	AAAAGTTA	TAACTTTT	Ghir_A01:916478-916486
Ghir_A01G001120	Ghir_A01	916989	+	Ghir_A01:916377-917273	GACGTGGA	TCCACGTC	Ghir_A01:916672-916680
Ghir_A01G001120	Ghir_A01	916989	+	Ghir_A01:916377-917273	TCACCAAA	TTTGGTGA	Ghir_A01:916650-916658
Ghir_A01G001120	Ghir_A01	916989	+	Ghir_A01:916377-917273	AAAGGCGA	TCGCCTTT	Ghir_A01:916953-916961
Ghir_A01G001130	Ghir_A01	921707	+	Ghir_A01:921486-922138	GAAGAAAA	TTTTCTTC	Ghir_A01:922004-922012
Ghir_A01G001130	Ghir_A01	921707	+	Ghir_A01:921486-922138	ACGGCGTC	GACGCCGT	Ghir_A01:921823-921831
Ghir_A01G001130	Ghir_A01	921707	+	Ghir_A01:921486-922138	AAATGAAA	TTTCATTT	Ghir_A01:921681-921689
Ghir_A01G001130	Ghir_A01	921707	+	Ghir_A01:921486-922138	AAATGAAA	TTTCATTT	Ghir_A01:921718-921726
Ghir_A01G001130	Ghir_A01	921707	+	Ghir_A01:921486-922138	CAAGCCCA	TGGGCTTG	Ghir_A01:921921-921929
Ghir_A01G001130	Ghir_A01	921707	+	Ghir_A01:921486-922138	CGACGCCG	CGGCGTCG	Ghir_A01:921824-921832
Ghir_A01G001130	Ghir_A01	921707	+	Ghir_A01:921486-922138	AGTGAAGA	TCTTCACT	Ghir_A01:921850-921858
Ghir_A01G001130	Ghir_A01	921707	+	Ghir_A01:921486-922138	AGTGAAGA	TCTTCACT	Ghir_A01:921935-921943
Ghir_A01G001130	Ghir_A01	921707	+	Ghir_A01:921486-922138	AAGAAATC	GATTTCTT	Ghir_A01:921696-921704
Ghir_A01G001130	Ghir_A01	921707	+	Ghir_A01:921486-922138	CTTCACTC	GAGTGAAG	Ghir_A01:921936-921944
Ghir_A01G001130	Ghir_A01	921707	+	Ghir_A01:921486-922138	TGATCGAA	TTCGATCA	Ghir_A01:922046-922054
Ghir_A01G001130	Ghir_A01	921707	+	Ghir_A01:921486-922138	AACGACGA	TCGTCGTT	Ghir_A01:921832-921840
Ghir_A01G001140	Ghir_A01	928342	+	Ghir_A01:927522-929834	TTCTTCAA	TTGAAGAA	Ghir_A01:928538-928546
Ghir_A01G001140	Ghir_A01	928342	+	Ghir_A01:927522-929834	ACGCTTTC	GAAAGCGT	Ghir_A01:928627-928635
Ghir_A01G001140	Ghir_A01	928342	+	Ghir_A01:927522-929834	CAACAAAA	TTTTGTTG	Ghir_A01:928079-928087
Ghir_A01G001140	Ghir_A01	928342	+	Ghir_A01:927522-929834	TCCGTCCA	TGGACGGA	Ghir_A01:928199-928207
Ghir_A01G001140	Ghir_A01	928342	+	Ghir_A01:927522-929834	AAAACCGT	ACGGTTTT	Ghir_A01:928186-928194
Ghir_A01G001140	Ghir_A01	928342	+	Ghir_A01:927522-929834	AGACGAAA	TTTCGTCT	Ghir_A01:928228-928236
Ghir_A01G001140	Ghir_A01	928342	+	Ghir_A01:927522-929834	AGAAACCT	AGGTTTCT	Ghir_A01:928723-928731
Ghir_A01G001140	Ghir_A01	928342	+	Ghir_A01:927522-929834	AACAAAAA	TTTTTGTT	Ghir_A01:928080-928088
Ghir_A01G001140	Ghir_A01	928342	+	Ghir_A01:927522-929834	CACCAACA	TGTTGGTG	Ghir_A01:928076-928084
Ghir_A01G001140	Ghir_A01	928342	+	Ghir_A01:927522-929834	AGAGAGTA	TACTCTCT	Ghir_A01:928494-928502
Ghir_A01G001140	Ghir_A01	928342	+	Ghir_A01:927522-929834	CATACAAA	TTTGTATG	Ghir_A01:927963-927971
Ghir_A01G001140	Ghir_A01	928342	+	Ghir_A01:927522-929834	TCACCAAA	TTTGGTGA	Ghir_A01:928247-928255
Ghir_A01G001150	Ghir_A01	937268	-	Ghir_A01:936969-937629	AAACCCTA	TAGGGTTT	Ghir_A01:936996-937004
Ghir_A01G001150	Ghir_A01	937268	-	Ghir_A01:936969-937629	AACCCTAA	TTAGGGTT	Ghir_A01:936997-937005
Ghir_A01G001150	Ghir_A01	937268	-	Ghir_A01:936969-937629	AAAAAATT	AATTTTTT	Ghir_A01:937566-937574
Ghir_A01G001150	Ghir_A01	937268	-	Ghir_A01:936969-937629	AAAAAAAA	TTTTTTTT	Ghir_A01:937437-937445
Ghir_A01G001150	Ghir_A01	937268	-	Ghir_A01:936969-937629	AAAAATTA	TAATTTTT	Ghir_A01:937567-937575
Ghir_A01G001150	Ghir_A01	937268	-	Ghir_A01:936969-937629	AAATGAAA	TTTCATTT	Ghir_A01:937243-937251
Ghir_A01G001150	Ghir_A01	937268	-	Ghir_A01:936969-937629	AAAAGGAG	CTCCTTTT	Ghir_A01:937275-937283
Ghir_A01G001150	Ghir_A01	937268	-	Ghir_A01:936969-937629	AAAATTTC	GAAATTTT	Ghir_A01:937419-937427
Ghir_A01G001150	Ghir_A01	937268	-	Ghir_A01:936969-937629	AAAATTTC	GAAATTTT	Ghir_A01:937453-937461
Ghir_A01G001150	Ghir_A01	937268	-	Ghir_A01:936969-937629	ATAAATAT	ATATTTAT	Ghir_A01:937579-937587
Ghir_A01G001150	Ghir_A01	937268	-	Ghir_A01:936969-937629	GTACTTTA	TAAAGTAC	Ghir_A01:937407-937415
Ghir_A01G001170	Ghir_A01	939510	+	Ghir_A01:939143-939669	AAAAAAAA	TTTTTTTT	Ghir_A01:939394-939402
Ghir_A01G001170	Ghir_A01	939510	+	Ghir_A01:939143-939669	AGTCAAAA	TTTTGACT	Ghir_A01:939226-939234
Ghir_A01G001170	Ghir_A01	939510	+	Ghir_A01:939143-939669	AAAAACCC	GGGTTTTT	Ghir_A01:939484-939492
Ghir_A01G001170	Ghir_A01	939510	+	Ghir_A01:939143-939669	AAAAATTA	TAATTTTT	Ghir_A01:939415-939423
Ghir_A01G001170	Ghir_A01	939510	+	Ghir_A01:939143-939669	GAAGAAAA	TTTTCTTC	Ghir_A01:939491-939499
Ghir_A01G001170	Ghir_A01	939510	+	Ghir_A01:939143-939669	CAACTACC	GGTAGTTG	Ghir_A01:939367-939375
Ghir_A01G001170	Ghir_A01	939510	+	Ghir_A01:939143-939669	AAATTACT	AGTAATTT	Ghir_A01:939661-939669
Ghir_A01G001170	Ghir_A01	939510	+	Ghir_A01:939143-939669	AATATAGT	ACTATATT	Ghir_A01:939273-939281
Ghir_A01G001180	Ghir_A01	945621	-	Ghir_A01:944862-945717	AAAACCCT	AGGGTTTT	Ghir_A01:945341-945349
Ghir_A01G001180	Ghir_A01	945621	-	Ghir_A01:944862-945717	AAAAAATT	AATTTTTT	Ghir_A01:945605-945613
Ghir_A01G001180	Ghir_A01	945621	-	Ghir_A01:944862-945717	AAAAAAAA	TTTTTTTT	Ghir_A01:945424-945432
Ghir_A01G001180	Ghir_A01	945621	-	Ghir_A01:944862-945717	AAAAACCC	GGGTTTTT	Ghir_A01:945342-945350
Ghir_A01G001180	Ghir_A01	945621	-	Ghir_A01:944862-945717	AAAAACCC	GGGTTTTT	Ghir_A01:945421-945429
Ghir_A01G001180	Ghir_A01	945621	-	Ghir_A01:944862-945717	TCCGGCGA	TCGCCGGA	Ghir_A01:945247-945255
Ghir_A01G001180	Ghir_A01	945621	-	Ghir_A01:944862-945717	CGCCGGAA	TTCCGGCG	Ghir_A01:945248-945256
Ghir_A01G001180	Ghir_A01	945621	-	Ghir_A01:944862-945717	CCGGCGAC	GTCGCCGG	Ghir_A01:945246-945254
Ghir_A01G001180	Ghir_A01	945621	-	Ghir_A01:944862-945717	GACGAAAA	TTTTCGTC	Ghir_A01:945438-945446
Ghir_A01G001180	Ghir_A01	945621	-	Ghir_A01:944862-945717	ATAAAATG	CATTTTAT	Ghir_A01:945708-945716
Ghir_A01G001180	Ghir_A01	945621	-	Ghir_A01:944862-945717	TCACTCAA	TTGAGTGA	Ghir_A01:945673-945681
Ghir_A01G001180	Ghir_A01	945621	-	Ghir_A01:944862-945717	AACATTAA	TTAATGTT	Ghir_A01:945537-945545
Ghir_A01G001190	Ghir_A01	949716	-	Ghir_A01:949358-949890	AAAGTCAA	TTGACTTT	Ghir_A01:949672-949680
Ghir_A01G001190	Ghir_A01	949716	-	Ghir_A01:949358-949890	AAGTCAAA	TTTGACTT	Ghir_A01:949671-949679
Ghir_A01G001190	Ghir_A01	949716	-	Ghir_A01:949358-949890	AGTCAAAA	TTTTGACT	Ghir_A01:949670-949678
Ghir_A01G001190	Ghir_A01	949716	-	Ghir_A01:949358-949890	AACCGTCG	CGACGGTT	Ghir_A01:949478-949486
Ghir_A01G001190	Ghir_A01	949716	-	Ghir_A01:949358-949890	AAAAATTA	TAATTTTT	Ghir_A01:949706-949714
Ghir_A01G001190	Ghir_A01	949716	-	Ghir_A01:949358-949890	AAATGAAA	TTTCATTT	Ghir_A01:949812-949820
Ghir_A01G001190	Ghir_A01	949716	-	Ghir_A01:949358-949890	AAAAGTCA	TGACTTTT	Ghir_A01:949673-949681
Ghir_A01G001190	Ghir_A01	949716	-	Ghir_A01:949358-949890	AGAAACAG	CTGTTTCT	Ghir_A01:949686-949694
Ghir_A01G001190	Ghir_A01	949716	-	Ghir_A01:949358-949890	GAGATTCC	GGAATCTC	Ghir_A01:949428-949436
Ghir_A01G001190	Ghir_A01	949716	-	Ghir_A01:949358-949890	AAACGACG	CGTCGTTT	Ghir_A01:949475-949483
Ghir_A01G001190	Ghir_A01	949716	-	Ghir_A01:949358-949890	AACAAAAA	TTTTTGTT	Ghir_A01:949677-949685
Ghir_A01G001190	Ghir_A01	949716	-	Ghir_A01:949358-949890	AAAATCCT	AGGATTTT	Ghir_A01:949618-949626
Ghir_A01G001190	Ghir_A01	949716	-	Ghir_A01:949358-949890	AAAAGTTA	TAACTTTT	Ghir_A01:949776-949784
Ghir_A01G001210	Ghir_A01	965973	+	Ghir_A01:966017-966229	AAAACCCT	AGGGTTTT	Ghir_A01:966107-966115
Ghir_A01G001210	Ghir_A01	965973	+	Ghir_A01:966017-966229	GGTTTTCA	TGAAAACC	Ghir_A01:966105-966113
Ghir_A01G001210	Ghir_A01	965973	+	Ghir_A01:966017-966229	ACAATGGC	GCCATTGT	Ghir_A01:966138-966146
Ghir_A01G001220	Ghir_A01	971741	-	Ghir_A01:970514-971738	AAAAAATT	AATTTTTT	Ghir_A01:971642-971650
Ghir_A01G001220	Ghir_A01	971741	-	Ghir_A01:970514-971738	AAAAAATT	AATTTTTT	Ghir_A01:971693-971701
Ghir_A01G001220	Ghir_A01	971741	-	Ghir_A01:970514-971738	AAAAAAAA	TTTTTTTT	Ghir_A01:971695-971703
Ghir_A01G001220	Ghir_A01	971741	-	Ghir_A01:970514-971738	GAAGAAAA	TTTTCTTC	Ghir_A01:971606-971614
Ghir_A01G001220	Ghir_A01	971741	-	Ghir_A01:970514-971738	AAATGAAA	TTTCATTT	Ghir_A01:971631-971639
Ghir_A01G001220	Ghir_A01	971741	-	Ghir_A01:970514-971738	ATCGACGG	CCGTCGAT	Ghir_A01:971550-971558
Ghir_A01G001220	Ghir_A01	971741	-	Ghir_A01:970514-971738	AAGAGAAG	CTTCTCTT	Ghir_A01:971595-971603
Ghir_A01G001220	Ghir_A01	971741	-	Ghir_A01:970514-971738	CTTTTCCC	GGGAAAAG	Ghir_A01:971574-971582
Ghir_A01G001230	Ghir_A01	976660	+	Ghir_A01:976472-977315	AAGTCAAA	TTTGACTT	Ghir_A01:976753-976761
Ghir_A01G001230	Ghir_A01	976660	+	Ghir_A01:976472-977315	AAAAAATT	AATTTTTT	Ghir_A01:976660-976668
Ghir_A01G001230	Ghir_A01	976660	+	Ghir_A01:976472-977315	AGAAGGCG	CGCCTTCT	Ghir_A01:977141-977149
Ghir_A01G001230	Ghir_A01	976660	+	Ghir_A01:976472-977315	AAATGAAA	TTTCATTT	Ghir_A01:976624-976632
Ghir_A01G001230	Ghir_A01	976660	+	Ghir_A01:976472-977315	AATTAAAA	TTTTAATT	Ghir_A01:976518-976526
Ghir_A01G001230	Ghir_A01	976660	+	Ghir_A01:976472-977315	ACCACCAA	TTGGTGGT	Ghir_A01:976851-976859
Ghir_A01G001230	Ghir_A01	976660	+	Ghir_A01:976472-977315	GCCGGAAA	TTTCCGGC	Ghir_A01:977172-977180
Ghir_A01G001230	Ghir_A01	976660	+	Ghir_A01:976472-977315	AAAATTTC	GAAATTTT	Ghir_A01:976620-976628
Ghir_A01G001230	Ghir_A01	976660	+	Ghir_A01:976472-977315	CCGCCTTC	GAAGGCGG	Ghir_A01:977140-977148
Ghir_A01G001230	Ghir_A01	976660	+	Ghir_A01:976472-977315	AACAAAAA	TTTTTGTT	Ghir_A01:976550-976558
Ghir_A01G001230	Ghir_A01	976660	+	Ghir_A01:976472-977315	AGGAGAAG	CTTCTCCT	Ghir_A01:977061-977069
Ghir_A01G001230	Ghir_A01	976660	+	Ghir_A01:976472-977315	CAGAGACG	CGTCTCTG	Ghir_A01:977090-977098
Ghir_A01G001230	Ghir_A01	976660	+	Ghir_A01:976472-977315	ACGGTGGA	TCCACCGT	Ghir_A01:976785-976793
Ghir_A01G001240	Ghir_A01	981364	-	Ghir_A01:981073-981343	AATTAAAA	TTTTAATT	Ghir_A01:981235-981243
Ghir_A01G001240	Ghir_A01	981364	-	Ghir_A01:981073-981343	CTTTTTCA	TGAAAAAG	Ghir_A01:981259-981267
Ghir_A01G001260	Ghir_A01	989632	-	Ghir_A01:989299-989546	GAAATTTC	GAAATTTC	Ghir_A01:989457-989465
Ghir_A01G001260	Ghir_A01	989632	-	Ghir_A01:989299-989546	GAAATTTC	GAAATTTC	Ghir_A01:989457-989465
Ghir_A01G001280	Ghir_A01	1006468	+	Ghir_A01:1006190-1007319	AAAAAAAA	TTTTTTTT	Ghir_A01:1006232-1006240
Ghir_A01G001280	Ghir_A01	1006468	+	Ghir_A01:1006190-1007319	AAAAAAAA	TTTTTTTT	Ghir_A01:1006254-1006262
Ghir_A01G001280	Ghir_A01	1006468	+	Ghir_A01:1006190-1007319	TTCTTCAA	TTGAAGAA	Ghir_A01:1006665-1006673
Ghir_A01G001280	Ghir_A01	1006468	+	Ghir_A01:1006190-1007319	ATAAAAAA	TTTTTTAT	Ghir_A01:1006230-1006238
Ghir_A01G001280	Ghir_A01	1006468	+	Ghir_A01:1006190-1007319	CGACGCCG	CGGCGTCG	Ghir_A01:1007022-1007030
Ghir_A01G001280	Ghir_A01	1006468	+	Ghir_A01:1006190-1007319	ATATAAAA	TTTTATAT	Ghir_A01:1006303-1006311
Ghir_A01G001280	Ghir_A01	1006468	+	Ghir_A01:1006190-1007319	ACAACGAA	TTCGTTGT	Ghir_A01:1006377-1006385
Ghir_A01G001280	Ghir_A01	1006468	+	Ghir_A01:1006190-1007319	ACGGAAAT	ATTTCCGT	Ghir_A01:1006832-1006840
Ghir_A01G001280	Ghir_A01	1006468	+	Ghir_A01:1006190-1007319	AAGGAGAA	TTCTCCTT	Ghir_A01:1006548-1006556
Ghir_A01G001280	Ghir_A01	1006468	+	Ghir_A01:1006190-1007319	CCCTAACC	GGTTAGGG	Ghir_A01:1006599-1006607
Ghir_A01G001280	Ghir_A01	1006468	+	Ghir_A01:1006190-1007319	AAACCCTC	GAGGGTTT	Ghir_A01:1006624-1006632
Ghir_A01G001280	Ghir_A01	1006468	+	Ghir_A01:1006190-1007319	ATCGACGG	CCGTCGAT	Ghir_A01:1006921-1006929
Ghir_A01G001280	Ghir_A01	1006468	+	Ghir_A01:1006190-1007319	GATATAAA	TTTATATC	Ghir_A01:1006302-1006310
Ghir_A01G001280	Ghir_A01	1006468	+	Ghir_A01:1006190-1007319	ACAATGGC	GCCATTGT	Ghir_A01:1006708-1006716
Ghir_A01G001280	Ghir_A01	1006468	+	Ghir_A01:1006190-1007319	AACTTTTA	TAAAAGTT	Ghir_A01:1006243-1006251
Ghir_A01G001280	Ghir_A01	1006468	+	Ghir_A01:1006190-1007319	AGGAGAAA	TTTCTCCT	Ghir_A01:1006547-1006555
Ghir_A01G001280	Ghir_A01	1006468	+	Ghir_A01:1006190-1007319	AACAAAAA	TTTTTGTT	Ghir_A01:1006421-1006429
Ghir_A01G001290	Ghir_A01	1015291	-	Ghir_A01:1015192-1016337	AAAAAATT	AATTTTTT	Ghir_A01:1015314-1015322
Ghir_A01G001290	Ghir_A01	1015291	-	Ghir_A01:1015192-1016337	AAAAAATT	AATTTTTT	Ghir_A01:1015394-1015402
Ghir_A01G001290	Ghir_A01	1015291	-	Ghir_A01:1015192-1016337	AAAAAAAA	TTTTTTTT	Ghir_A01:1015316-1015324
Ghir_A01G001290	Ghir_A01	1015291	-	Ghir_A01:1015192-1016337	AAAAAAAA	TTTTTTTT	Ghir_A01:1015396-1015404
Ghir_A01G001290	Ghir_A01	1015291	-	Ghir_A01:1015192-1016337	AAAAAAAA	TTTTTTTT	Ghir_A01:1015406-1015414
Ghir_A01G001290	Ghir_A01	1015291	-	Ghir_A01:1015192-1016337	TCTAGAAA	TTTCTAGA	Ghir_A01:1015797-1015805
Ghir_A01G001290	Ghir_A01	1015291	-	Ghir_A01:1015192-1016337	AAAAATTA	TAATTTTT	Ghir_A01:1015313-1015321
Ghir_A01G001290	Ghir_A01	1015291	-	Ghir_A01:1015192-1016337	GAAGAAAA	TTTTCTTC	Ghir_A01:1015379-1015387
Ghir_A01G001290	Ghir_A01	1015291	-	Ghir_A01:1015192-1016337	ATAAAAAA	TTTTTTAT	Ghir_A01:1015711-1015719
Ghir_A01G001290	Ghir_A01	1015291	-	Ghir_A01:1015192-1016337	AATTAAAA	TTTTAATT	Ghir_A01:1015284-1015292
Ghir_A01G001290	Ghir_A01	1015291	-	Ghir_A01:1015192-1016337	AATTAAAA	TTTTAATT	Ghir_A01:1015683-1015691
Ghir_A01G001290	Ghir_A01	1015291	-	Ghir_A01:1015192-1016337	CCACGCGC	GCGCGTGG	Ghir_A01:1015568-1015576
Ghir_A01G001290	Ghir_A01	1015291	-	Ghir_A01:1015192-1016337	ACGAAAAG	CTTTTCGT	Ghir_A01:1015492-1015500
Ghir_A01G001290	Ghir_A01	1015291	-	Ghir_A01:1015192-1016337	AACTTTTA	TAAAAGTT	Ghir_A01:1015889-1015897
Ghir_A01G001290	Ghir_A01	1015291	-	Ghir_A01:1015192-1016337	AAATTACT	AGTAATTT	Ghir_A01:1015311-1015319
Ghir_A01G001290	Ghir_A01	1015291	-	Ghir_A01:1015192-1016337	AATCCCAG	CTGGGATT	Ghir_A01:1015373-1015381
Ghir_A01G001300	Ghir_A01	1024701	-	Ghir_A01:1024049-1024790	ACAACGAA	TTCGTTGT	Ghir_A01:1024469-1024477
Ghir_A01G001300	Ghir_A01	1024701	-	Ghir_A01:1024049-1024790	ACAACGAA	TTCGTTGT	Ghir_A01:1024717-1024725
Ghir_A01G001300	Ghir_A01	1024701	-	Ghir_A01:1024049-1024790	ACGAAAAG	CTTTTCGT	Ghir_A01:1024634-1024642
Ghir_A01G001330	Ghir_A01	1094652	+	Ghir_A01:1094509-1095247	CAACGAAA	TTTCGTTG	Ghir_A01:1094722-1094730
Ghir_A01G001330	Ghir_A01	1094652	+	Ghir_A01:1094509-1095247	ACAACGAA	TTCGTTGT	Ghir_A01:1094723-1094731
Ghir_A01G001330	Ghir_A01	1094652	+	Ghir_A01:1094509-1095247	CAACATCC	GGATGTTG	Ghir_A01:1095184-1095192
Ghir_A01G001340	Ghir_A01	1109789	+	Ghir_A01:1109720-1109994	CAACGAAA	TTTCGTTG	Ghir_A01:1109803-1109811
Ghir_A01G001340	Ghir_A01	1109789	+	Ghir_A01:1109720-1109994	ACAACGAA	TTCGTTGT	Ghir_A01:1109804-1109812
Ghir_A01G001350	Ghir_A01	1164727	+	Ghir_A01:1164655-1165326	CAACGAAA	TTTCGTTG	Ghir_A01:1164795-1164803
Ghir_A01G001350	Ghir_A01	1164727	+	Ghir_A01:1164655-1165326	ACAACGAA	TTCGTTGT	Ghir_A01:1164796-1164804
Ghir_A01G001360	Ghir_A01	1217474	+	Ghir_A01:1217290-1218111	ATATAAAA	TTTTATAT	Ghir_A01:1217520-1217528
Ghir_A01G001360	Ghir_A01	1217474	+	Ghir_A01:1217290-1218111	ACCACCAA	TTGGTGGT	Ghir_A01:1217307-1217315
Ghir_A01G001360	Ghir_A01	1217474	+	Ghir_A01:1217290-1218111	CAACATCC	GGATGTTG	Ghir_A01:1218005-1218013
Ghir_A01G001370	Ghir_A01	1228140	-	Ghir_A01:1227536-1228335	AAAAACCC	GGGTTTTT	Ghir_A01:1227565-1227573
Ghir_A01G001370	Ghir_A01	1228140	-	Ghir_A01:1227536-1228335	TTCTTCAA	TTGAAGAA	Ghir_A01:1228085-1228093
Ghir_A01G001370	Ghir_A01	1228140	-	Ghir_A01:1227536-1228335	GAAGAAAA	TTTTCTTC	Ghir_A01:1228016-1228024
Ghir_A01G001370	Ghir_A01	1228140	-	Ghir_A01:1227536-1228335	AATTAAAA	TTTTAATT	Ghir_A01:1228266-1228274
Ghir_A01G001370	Ghir_A01	1228140	-	Ghir_A01:1227536-1228335	AAGAAAAG	CTTTTCTT	Ghir_A01:1228017-1228025
Ghir_A01G001370	Ghir_A01	1228140	-	Ghir_A01:1227536-1228335	ACAGTCAA	TTGACTGT	Ghir_A01:1228115-1228123
Ghir_A01G001370	Ghir_A01	1228140	-	Ghir_A01:1227536-1228335	AGGAGCGA	TCGCTCCT	Ghir_A01:1228075-1228083
Ghir_A01G001370	Ghir_A01	1228140	-	Ghir_A01:1227536-1228335	AAGGAGAA	TTCTCCTT	Ghir_A01:1227910-1227918
Ghir_A01G001370	Ghir_A01	1228140	-	Ghir_A01:1227536-1228335	AAAAGGAG	CTCCTTTT	Ghir_A01:1227908-1227916
Ghir_A01G001370	Ghir_A01	1228140	-	Ghir_A01:1227536-1228335	AAAATTTC	GAAATTTT	Ghir_A01:1227874-1227882
Ghir_A01G001380	Ghir_A01	1233034	-	Ghir_A01:1232702-1233453	AAAAATTA	TAATTTTT	Ghir_A01:1233066-1233074
Ghir_A01G001380	Ghir_A01	1233034	-	Ghir_A01:1232702-1233453	CATCAATC	GATTGATG	Ghir_A01:1232933-1232941
Ghir_A01G001380	Ghir_A01	1233034	-	Ghir_A01:1232702-1233453	AAAATTTC	GAAATTTT	Ghir_A01:1233260-1233268
Ghir_A01G001380	Ghir_A01	1233034	-	Ghir_A01:1232702-1233453	CAGCACCA	TGGTGCTG	Ghir_A01:1232893-1232901
Ghir_A01G001380	Ghir_A01	1233034	-	Ghir_A01:1232702-1233453	ATTATGGG	CCCATAAT	Ghir_A01:1233087-1233095
Ghir_A01G001390	Ghir_A01	1234900	+	Ghir_A01:1234505-1235277	AAAAAATT	AATTTTTT	Ghir_A01:1234868-1234876
Ghir_A01G001390	Ghir_A01	1234900	+	Ghir_A01:1234505-1235277	AAAAAATT	AATTTTTT	Ghir_A01:1234672-1234680
Ghir_A01G001390	Ghir_A01	1234900	+	Ghir_A01:1234505-1235277	GAAATTTC	GAAATTTC	Ghir_A01:1235165-1235173
Ghir_A01G001390	Ghir_A01	1234900	+	Ghir_A01:1234505-1235277	GAAATTTC	GAAATTTC	Ghir_A01:1235165-1235173
Ghir_A01G001390	Ghir_A01	1234900	+	Ghir_A01:1234505-1235277	AAAAAAAA	TTTTTTTT	Ghir_A01:1234864-1234872
Ghir_A01G001390	Ghir_A01	1234900	+	Ghir_A01:1234505-1235277	AAAAAAAA	TTTTTTTT	Ghir_A01:1234897-1234905
Ghir_A01G001390	Ghir_A01	1234900	+	Ghir_A01:1234505-1235277	AAAAATTA	TAATTTTT	Ghir_A01:1234716-1234724
Ghir_A01G001390	Ghir_A01	1234900	+	Ghir_A01:1234505-1235277	AAAAATTA	TAATTTTT	Ghir_A01:1234671-1234679
Ghir_A01G001390	Ghir_A01	1234900	+	Ghir_A01:1234505-1235277	AAAAATTA	TAATTTTT	Ghir_A01:1234680-1234688
Ghir_A01G001390	Ghir_A01	1234900	+	Ghir_A01:1234505-1235277	CGCCGGAA	TTCCGGCG	Ghir_A01:1235146-1235154
Ghir_A01G001390	Ghir_A01	1234900	+	Ghir_A01:1234505-1235277	AATTAAAA	TTTTAATT	Ghir_A01:1234648-1234656
Ghir_A01G001390	Ghir_A01	1234900	+	Ghir_A01:1234505-1235277	AATTAAAA	TTTTAATT	Ghir_A01:1234677-1234685
Ghir_A01G001390	Ghir_A01	1234900	+	Ghir_A01:1234505-1235277	AGGAGCGA	TCGCTCCT	Ghir_A01:1235219-1235227
Ghir_A01G001390	Ghir_A01	1234900	+	Ghir_A01:1234505-1235277	ACGGAAAT	ATTTCCGT	Ghir_A01:1235156-1235164
Ghir_A01G001390	Ghir_A01	1234900	+	Ghir_A01:1234505-1235277	GCCGGAAA	TTTCCGGC	Ghir_A01:1235145-1235153
Ghir_A01G001390	Ghir_A01	1234900	+	Ghir_A01:1234505-1235277	GACGTGGA	TCCACGTC	Ghir_A01:1235243-1235251
Ghir_A01G001390	Ghir_A01	1234900	+	Ghir_A01:1234505-1235277	ATAAATAT	ATATTTAT	Ghir_A01:1234846-1234854
Ghir_A01G001390	Ghir_A01	1234900	+	Ghir_A01:1234505-1235277	CCGTTTCG	CGAAACGG	Ghir_A01:1235214-1235222
Ghir_A01G001400	Ghir_A01	1244926	+	Ghir_A01:1244583-1245327	CACGTGTC	GACACGTG	Ghir_A01:1244898-1244906
Ghir_A01G001400	Ghir_A01	1244926	+	Ghir_A01:1244583-1245327	CACGTGTC	GACACGTG	Ghir_A01:1244896-1244904
Ghir_A01G001400	Ghir_A01	1244926	+	Ghir_A01:1244583-1245327	TCTAGAAA	TTTCTAGA	Ghir_A01:1244736-1244744
Ghir_A01G001400	Ghir_A01	1244926	+	Ghir_A01:1244583-1245327	ACACGTGT	ACACGTGT	Ghir_A01:1244897-1244905
Ghir_A01G001400	Ghir_A01	1244926	+	Ghir_A01:1244583-1245327	ACACGTGT	ACACGTGT	Ghir_A01:1244897-1244905
Ghir_A01G001400	Ghir_A01	1244926	+	Ghir_A01:1244583-1245327	AATTAAAA	TTTTAATT	Ghir_A01:1244742-1244750
Ghir_A01G001400	Ghir_A01	1244926	+	Ghir_A01:1244583-1245327	AGTGAAGA	TCTTCACT	Ghir_A01:1244884-1244892
Ghir_A01G001400	Ghir_A01	1244926	+	Ghir_A01:1244583-1245327	AGTGAAGA	TCTTCACT	Ghir_A01:1245211-1245219
Ghir_A01G001400	Ghir_A01	1244926	+	Ghir_A01:1244583-1245327	AAGGAGAA	TTCTCCTT	Ghir_A01:1244962-1244970
Ghir_A01G001400	Ghir_A01	1244926	+	Ghir_A01:1244583-1245327	AGGACACG	CGTGTCCT	Ghir_A01:1244900-1244908
Ghir_A01G001400	Ghir_A01	1244926	+	Ghir_A01:1244583-1245327	CTTCACTC	GAGTGAAG	Ghir_A01:1245212-1245220
Ghir_A01G001400	Ghir_A01	1244926	+	Ghir_A01:1244583-1245327	CAAGGCCA	TGGCCTTG	Ghir_A01:1245130-1245138
Ghir_A01G001400	Ghir_A01	1244926	+	Ghir_A01:1244583-1245327	GAGAGTGA	TCACTCTC	Ghir_A01:1245214-1245222
Ghir_A01G001400	Ghir_A01	1244926	+	Ghir_A01:1244583-1245327	AGAGAGTG	CACTCTCT	Ghir_A01:1245215-1245223
Ghir_A01G001400	Ghir_A01	1244926	+	Ghir_A01:1244583-1245327	AGGAGAAA	TTTCTCCT	Ghir_A01:1244961-1244969
Ghir_A01G001400	Ghir_A01	1244926	+	Ghir_A01:1244583-1245327	AACAAAAA	TTTTTGTT	Ghir_A01:1244749-1244757
Ghir_A01G001400	Ghir_A01	1244926	+	Ghir_A01:1244583-1245327	AAAAGTTA	TAACTTTT	Ghir_A01:1244753-1244761
Ghir_A01G001400	Ghir_A01	1244926	+	Ghir_A01:1244583-1245327	AAGTTAAA	TTTAACTT	Ghir_A01:1244755-1244763
Ghir_A01G001420	Ghir_A01	1262416	-	Ghir_A01:1262143-1262956	AAAAACCC	GGGTTTTT	Ghir_A01:1262243-1262251
Ghir_A01G001420	Ghir_A01	1262416	-	Ghir_A01:1262143-1262956	TAACCCTA	TAGGGTTA	Ghir_A01:1262414-1262422
Ghir_A01G001420	Ghir_A01	1262416	-	Ghir_A01:1262143-1262956	AATTAAAA	TTTTAATT	Ghir_A01:1262239-1262247
Ghir_A01G001420	Ghir_A01	1262416	-	Ghir_A01:1262143-1262956	AATTAAAA	TTTTAATT	Ghir_A01:1262383-1262391
Ghir_A01G001420	Ghir_A01	1262416	-	Ghir_A01:1262143-1262956	AACATTAA	TTAATGTT	Ghir_A01:1262419-1262427
Ghir_A01G001420	Ghir_A01	1262416	-	Ghir_A01:1262143-1262956	AAAAGTTA	TAACTTTT	Ghir_A01:1262739-1262747
Ghir_A01G001420	Ghir_A01	1262416	-	Ghir_A01:1262143-1262956	AAGTTAAA	TTTAACTT	Ghir_A01:1262737-1262745
Ghir_A01G001430	Ghir_A01	1268735	+	Ghir_A01:1267757-1268394	AAAAAATT	AATTTTTT	Ghir_A01:1268238-1268246
Ghir_A01G001430	Ghir_A01	1268735	+	Ghir_A01:1267757-1268394	AAAAAATT	AATTTTTT	Ghir_A01:1268298-1268306
Ghir_A01G001430	Ghir_A01	1268735	+	Ghir_A01:1267757-1268394	AAAAATTA	TAATTTTT	Ghir_A01:1268297-1268305
Ghir_A01G001430	Ghir_A01	1268735	+	Ghir_A01:1267757-1268394	ATATAAAA	TTTTATAT	Ghir_A01:1268374-1268382
Ghir_A01G001430	Ghir_A01	1268735	+	Ghir_A01:1267757-1268394	AACTAACA	TGTTAGTT	Ghir_A01:1268222-1268230
Ghir_A01G001430	Ghir_A01	1268735	+	Ghir_A01:1268500-1269051	GGGTTTTA	TAAAACCC	Ghir_A01:1268884-1268892
Ghir_A01G001430	Ghir_A01	1268735	+	Ghir_A01:1268500-1269051	AAAAAATT	AATTTTTT	Ghir_A01:1268696-1268704
Ghir_A01G001430	Ghir_A01	1268735	+	Ghir_A01:1268500-1269051	AAAAAATT	AATTTTTT	Ghir_A01:1268671-1268679
Ghir_A01G001430	Ghir_A01	1268735	+	Ghir_A01:1268500-1269051	AAAAAAAA	TTTTTTTT	Ghir_A01:1268807-1268815
Ghir_A01G001430	Ghir_A01	1268735	+	Ghir_A01:1268500-1269051	AAAAAAAA	TTTTTTTT	Ghir_A01:1268947-1268955
Ghir_A01G001430	Ghir_A01	1268735	+	Ghir_A01:1268500-1269051	ACCCTAAA	TTTAGGGT	Ghir_A01:1268732-1268740
Ghir_A01G001430	Ghir_A01	1268735	+	Ghir_A01:1268500-1269051	AAAAATTA	TAATTTTT	Ghir_A01:1268519-1268527
Ghir_A01G001430	Ghir_A01	1268735	+	Ghir_A01:1268500-1269051	AAAAATTA	TAATTTTT	Ghir_A01:1268755-1268763
Ghir_A01G001430	Ghir_A01	1268735	+	Ghir_A01:1268500-1269051	GAAGAAAA	TTTTCTTC	Ghir_A01:1268852-1268860
Ghir_A01G001430	Ghir_A01	1268735	+	Ghir_A01:1268500-1269051	AGGGTAAA	TTTACCCT	Ghir_A01:1268729-1268737
Ghir_A01G001430	Ghir_A01	1268735	+	Ghir_A01:1268500-1269051	ATAAAAAA	TTTTTTAT	Ghir_A01:1268694-1268702
Ghir_A01G001430	Ghir_A01	1268735	+	Ghir_A01:1268500-1269051	AATTAAAA	TTTTAATT	Ghir_A01:1268739-1268747
Ghir_A01G001430	Ghir_A01	1268735	+	Ghir_A01:1268500-1269051	AGGAGAAA	TTTCTCCT	Ghir_A01:1268871-1268879
Ghir_A01G001430	Ghir_A01	1268735	+	Ghir_A01:1268500-1269051	ATAACTAA	TTAGTTAT	Ghir_A01:1268526-1268534
Ghir_A01G001440	Ghir_A01	1275017	+	Ghir_A01:1273713-1274489	AAAAAATT	AATTTTTT	Ghir_A01:1274448-1274456
Ghir_A01G001440	Ghir_A01	1275017	+	Ghir_A01:1273713-1274489	ATAAAAAA	TTTTTTAT	Ghir_A01:1274457-1274465
Ghir_A01G001440	Ghir_A01	1275017	+	Ghir_A01:1274747-1275392	AAAACCCT	AGGGTTTT	Ghir_A01:1275053-1275061
Ghir_A01G001440	Ghir_A01	1275017	+	Ghir_A01:1274747-1275392	AAAAAAAA	TTTTTTTT	Ghir_A01:1275066-1275074
Ghir_A01G001440	Ghir_A01	1275017	+	Ghir_A01:1274747-1275392	AAAAACCC	GGGTTTTT	Ghir_A01:1275052-1275060
Ghir_A01G001440	Ghir_A01	1275017	+	Ghir_A01:1274747-1275392	AAAAGCCC	GGGCTTTT	Ghir_A01:1275087-1275095
Ghir_A01G001440	Ghir_A01	1275017	+	Ghir_A01:1274747-1275392	AACCGTCG	CGACGGTT	Ghir_A01:1275162-1275170
Ghir_A01G001440	Ghir_A01	1275017	+	Ghir_A01:1274747-1275392	AAAAATTA	TAATTTTT	Ghir_A01:1274854-1274862
Ghir_A01G001440	Ghir_A01	1275017	+	Ghir_A01:1274747-1275392	AAAAATTA	TAATTTTT	Ghir_A01:1274802-1274810
Ghir_A01G001440	Ghir_A01	1275017	+	Ghir_A01:1274747-1275392	CATCAATC	GATTGATG	Ghir_A01:1275370-1275378
Ghir_A01G001440	Ghir_A01	1275017	+	Ghir_A01:1274747-1275392	CCACCACG	CGTGGTGG	Ghir_A01:1275248-1275256
Ghir_A01G001440	Ghir_A01	1275017	+	Ghir_A01:1274747-1275392	AATCTTCC	GGAAGATT	Ghir_A01:1275310-1275318
Ghir_A01G001440	Ghir_A01	1275017	+	Ghir_A01:1274747-1275392	AAACCCTC	GAGGGTTT	Ghir_A01:1275054-1275062
Ghir_A01G001440	Ghir_A01	1275017	+	Ghir_A01:1274747-1275392	GGCTGGAA	TTCCAGCC	Ghir_A01:1275257-1275265
Ghir_A01G001440	Ghir_A01	1275017	+	Ghir_A01:1274747-1275392	AACAAAAA	TTTTTGTT	Ghir_A01:1275049-1275057
Ghir_A01G001460	Ghir_A01	1289949	-	Ghir_A01:1289293-1289993	AAAACCCT	AGGGTTTT	Ghir_A01:1289624-1289632
Ghir_A01G001460	Ghir_A01	1289949	-	Ghir_A01:1289293-1289993	AAAAACCC	GGGTTTTT	Ghir_A01:1289684-1289692
Ghir_A01G001460	Ghir_A01	1289949	-	Ghir_A01:1289293-1289993	AATTGGGC	GCCCAATT	Ghir_A01:1289803-1289811
Ghir_A01G001460	Ghir_A01	1289949	-	Ghir_A01:1289293-1289993	AATTAAAA	TTTTAATT	Ghir_A01:1289947-1289955
Ghir_A01G001460	Ghir_A01	1289949	-	Ghir_A01:1289293-1289993	GAAGGTGA	TCACCTTC	Ghir_A01:1289566-1289574
Ghir_A01G001460	Ghir_A01	1289949	-	Ghir_A01:1289293-1289993	CATTTATA	TATAAATG	Ghir_A01:1289864-1289872
Ghir_A01G001460	Ghir_A01	1289949	-	Ghir_A01:1289293-1289993	AAACGGCA	TGCCGTTT	Ghir_A01:1289666-1289674
Ghir_A01G001460	Ghir_A01	1289949	-	Ghir_A01:1290326-1291000	AAAAAATT	AATTTTTT	Ghir_A01:1290397-1290405
Ghir_A01G001460	Ghir_A01	1289949	-	Ghir_A01:1290326-1291000	AAATGATA	TATCATTT	Ghir_A01:1290328-1290336
Ghir_A01G001470	Ghir_A01	1293019	-	Ghir_A01:1292526-1292877	TCCGTCCA	TGGACGGA	Ghir_A01:1292620-1292628
Ghir_A01G001470	Ghir_A01	1293019	-	Ghir_A01:1292526-1292877	ACAATGGC	GCCATTGT	Ghir_A01:1292832-1292840
Ghir_A01G001490	Ghir_A01	1296806	+	Ghir_A01:1296032-1297307	AAACCCTA	TAGGGTTT	Ghir_A01:1297050-1297058
Ghir_A01G001490	Ghir_A01	1296806	+	Ghir_A01:1296032-1297307	AACCCTAA	TTAGGGTT	Ghir_A01:1297051-1297059
Ghir_A01G001490	Ghir_A01	1296806	+	Ghir_A01:1296032-1297307	ACCCTAAT	ATTAGGGT	Ghir_A01:1297052-1297060
Ghir_A01G001490	Ghir_A01	1296806	+	Ghir_A01:1296032-1297307	AAAAAATT	AATTTTTT	Ghir_A01:1296677-1296685
Ghir_A01G001490	Ghir_A01	1296806	+	Ghir_A01:1296032-1297307	AAAAAATT	AATTTTTT	Ghir_A01:1296631-1296639
Ghir_A01G001490	Ghir_A01	1296806	+	Ghir_A01:1296032-1297307	ACGTGGCA	TGCCACGT	Ghir_A01:1296605-1296613
Ghir_A01G001490	Ghir_A01	1296806	+	Ghir_A01:1296032-1297307	AAAAAAAA	TTTTTTTT	Ghir_A01:1296802-1296810
Ghir_A01G001490	Ghir_A01	1296806	+	Ghir_A01:1296032-1297307	AAGGAATT	AATTCCTT	Ghir_A01:1296867-1296875
Ghir_A01G001490	Ghir_A01	1296806	+	Ghir_A01:1296032-1297307	AAATGAAA	TTTCATTT	Ghir_A01:1297203-1297211
Ghir_A01G001490	Ghir_A01	1296806	+	Ghir_A01:1296032-1297307	ATAAAAAA	TTTTTTAT	Ghir_A01:1296675-1296683
Ghir_A01G001490	Ghir_A01	1296806	+	Ghir_A01:1296032-1297307	AAGAAAAG	CTTTTCTT	Ghir_A01:1296872-1296880
Ghir_A01G001490	Ghir_A01	1296806	+	Ghir_A01:1296032-1297307	AAAAGGAG	CTCCTTTT	Ghir_A01:1297124-1297132
Ghir_A01G001490	Ghir_A01	1296806	+	Ghir_A01:1296032-1297307	ACTCCACC	GGTGGAGT	Ghir_A01:1296839-1296847
Ghir_A01G001490	Ghir_A01	1296806	+	Ghir_A01:1296032-1297307	CGTTGGAG	CTCCAACG	Ghir_A01:1296969-1296977
Ghir_A01G001490	Ghir_A01	1296806	+	Ghir_A01:1296032-1297307	AATATAGT	ACTATATT	Ghir_A01:1296596-1296604
Ghir_A01G001490	Ghir_A01	1296806	+	Ghir_A01:1296032-1297307	AAACAAAC	GTTTGTTT	Ghir_A01:1296819-1296827
Ghir_A01G001490	Ghir_A01	1296806	+	Ghir_A01:1296032-1297307	CACTCCAC	GTGGAGTG	Ghir_A01:1296838-1296846
Ghir_A01G001510	Ghir_A01	1300925	+	Ghir_A01:1301001-1301277	AAGGGGAT	ATCCCCTT	Ghir_A01:1301085-1301093
Ghir_A01G001510	Ghir_A01	1300925	+	Ghir_A01:1301001-1301277	AAATGAAA	TTTCATTT	Ghir_A01:1301091-1301099
Ghir_A01G001510	Ghir_A01	1300925	+	Ghir_A01:1301001-1301277	AAAATGCC	GGCATTTT	Ghir_A01:1301134-1301142
Ghir_A01G001510	Ghir_A01	1300925	+	Ghir_A01:1301001-1301277	GGGGATAA	TTATCCCC	Ghir_A01:1301083-1301091
Ghir_A01G001510	Ghir_A01	1300925	+	Ghir_A01:1301001-1301277	CATACAAA	TTTGTATG	Ghir_A01:1301059-1301067
Ghir_A01G001510	Ghir_A01	1300925	+	Ghir_A01:1301001-1301277	GTTAAAGA	TCTTTAAC	Ghir_A01:1301251-1301259
Ghir_A01G001500	Ghir_A01	1307143	-	Ghir_A01:1306800-1308530	ACGTGGCA	TGCCACGT	Ghir_A01:1307293-1307301
Ghir_A01G001500	Ghir_A01	1307143	-	Ghir_A01:1306800-1308530	CACGTGGC	GCCACGTG	Ghir_A01:1307294-1307302
Ghir_A01G001500	Ghir_A01	1307143	-	Ghir_A01:1306800-1308530	ATAAAAAA	TTTTTTAT	Ghir_A01:1307171-1307179
Ghir_A01G001500	Ghir_A01	1307143	-	Ghir_A01:1306800-1308530	ATCGACGG	CCGTCGAT	Ghir_A01:1307037-1307045
Ghir_A01G001500	Ghir_A01	1307143	-	Ghir_A01:1306800-1308530	AAAATTTC	GAAATTTT	Ghir_A01:1307425-1307433
Ghir_A01G001500	Ghir_A01	1307143	-	Ghir_A01:1306800-1308530	GATATAAA	TTTATATC	Ghir_A01:1306909-1306917
Ghir_A01G001500	Ghir_A01	1307143	-	Ghir_A01:1306800-1308530	AGTGCGGC	GCCGCACT	Ghir_A01:1307060-1307068
Ghir_A01G001500	Ghir_A01	1307143	-	Ghir_A01:1306800-1308530	CTTTCAGA	TCTGAAAG	Ghir_A01:1307146-1307154
Ghir_A01G001500	Ghir_A01	1307143	-	Ghir_A01:1306800-1308530	CCGTTTCG	CGAAACGG	Ghir_A01:1306991-1306999
Ghir_A01G001530	Ghir_A01	1317200	-	Ghir_A01:1316908-1317710	AAACCCTA	TAGGGTTT	Ghir_A01:1317083-1317091
Ghir_A01G001530	Ghir_A01	1317200	-	Ghir_A01:1316908-1317710	AAACCCTA	TAGGGTTT	Ghir_A01:1317124-1317132
Ghir_A01G001530	Ghir_A01	1317200	-	Ghir_A01:1316908-1317710	AAACCCTA	TAGGGTTT	Ghir_A01:1317213-1317221
Ghir_A01G001530	Ghir_A01	1317200	-	Ghir_A01:1316908-1317710	AACCCTAA	TTAGGGTT	Ghir_A01:1317123-1317131
Ghir_A01G001530	Ghir_A01	1317200	-	Ghir_A01:1316908-1317710	AACCCTAA	TTAGGGTT	Ghir_A01:1317212-1317220
Ghir_A01G001530	Ghir_A01	1317200	-	Ghir_A01:1316908-1317710	AAAACCCT	AGGGTTTT	Ghir_A01:1317082-1317090
Ghir_A01G001530	Ghir_A01	1317200	-	Ghir_A01:1316908-1317710	AAAACCCT	AGGGTTTT	Ghir_A01:1317125-1317133
Ghir_A01G001530	Ghir_A01	1317200	-	Ghir_A01:1316908-1317710	AAAACCCT	AGGGTTTT	Ghir_A01:1317214-1317222
Ghir_A01G001530	Ghir_A01	1317200	-	Ghir_A01:1316908-1317710	AAAAACCC	GGGTTTTT	Ghir_A01:1317081-1317089
Ghir_A01G001530	Ghir_A01	1317200	-	Ghir_A01:1316908-1317710	AAAAACCC	GGGTTTTT	Ghir_A01:1317215-1317223
Ghir_A01G001530	Ghir_A01	1317200	-	Ghir_A01:1316908-1317710	ACCCTAAA	TTTAGGGT	Ghir_A01:1317122-1317130
Ghir_A01G001530	Ghir_A01	1317200	-	Ghir_A01:1316908-1317710	ATAAAAAA	TTTTTTAT	Ghir_A01:1317506-1317514
Ghir_A01G001530	Ghir_A01	1317200	-	Ghir_A01:1316908-1317710	AATTAAAA	TTTTAATT	Ghir_A01:1317550-1317558
Ghir_A01G001530	Ghir_A01	1317200	-	Ghir_A01:1316908-1317710	AATTAAAA	TTTTAATT	Ghir_A01:1317594-1317602
Ghir_A01G001530	Ghir_A01	1317200	-	Ghir_A01:1316908-1317710	AATTAAAA	TTTTAATT	Ghir_A01:1317341-1317349
Ghir_A01G001530	Ghir_A01	1317200	-	Ghir_A01:1316908-1317710	AGAAACAG	CTGTTTCT	Ghir_A01:1317046-1317054
Ghir_A01G001530	Ghir_A01	1317200	-	Ghir_A01:1316908-1317710	ATATAAAA	TTTTATAT	Ghir_A01:1317512-1317520
Ghir_A01G001530	Ghir_A01	1317200	-	Ghir_A01:1316908-1317710	ATATAAAA	TTTTATAT	Ghir_A01:1317403-1317411
Ghir_A01G001530	Ghir_A01	1317200	-	Ghir_A01:1316908-1317710	ATATAAAA	TTTTATAT	Ghir_A01:1317508-1317516
Ghir_A01G001530	Ghir_A01	1317200	-	Ghir_A01:1316908-1317710	AAGAAAAG	CTTTTCTT	Ghir_A01:1316924-1316932
Ghir_A01G001530	Ghir_A01	1317200	-	Ghir_A01:1316908-1317710	AAGAAATC	GATTTCTT	Ghir_A01:1316954-1316962
Ghir_A01G001530	Ghir_A01	1317200	-	Ghir_A01:1316908-1317710	CCGTTTTA	TAAAACGG	Ghir_A01:1317364-1317372
Ghir_A01G001530	Ghir_A01	1317200	-	Ghir_A01:1316908-1317710	ATAAATAT	ATATTTAT	Ghir_A01:1317566-1317574
Ghir_A01G001540	Ghir_A01	1341670	+	Ghir_A01:1341225-1341555	AAAAAATT	AATTTTTT	Ghir_A01:1341265-1341273
Ghir_A01G001540	Ghir_A01	1341670	+	Ghir_A01:1341225-1341555	AAAAATTA	TAATTTTT	Ghir_A01:1341264-1341272
Ghir_A01G001540	Ghir_A01	1341670	+	Ghir_A01:1341225-1341555	AATTAAAA	TTTTAATT	Ghir_A01:1341236-1341244
Ghir_A01G001540	Ghir_A01	1341670	+	Ghir_A01:1341225-1341555	AATTAAAA	TTTTAATT	Ghir_A01:1341492-1341500
Ghir_A01G001540	Ghir_A01	1341670	+	Ghir_A01:1341225-1341555	ATATAAAA	TTTTATAT	Ghir_A01:1341465-1341473
Ghir_A01G001540	Ghir_A01	1341670	+	Ghir_A01:1341225-1341555	AACATTAA	TTAATGTT	Ghir_A01:1341274-1341282
Ghir_A01G001540	Ghir_A01	1341670	+	Ghir_A01:1341225-1341555	ATTATGGG	CCCATAAT	Ghir_A01:1341321-1341329
Ghir_A01G001550	Ghir_A01	1347957	+	Ghir_A01:1347579-1348210	AAAACCCT	AGGGTTTT	Ghir_A01:1348202-1348210
Ghir_A01G001550	Ghir_A01	1347957	+	Ghir_A01:1347579-1348210	AGCCCAAT	ATTGGGCT	Ghir_A01:1347913-1347921
Ghir_A01G001550	Ghir_A01	1347957	+	Ghir_A01:1347579-1348210	AAAAAAAA	TTTTTTTT	Ghir_A01:1348121-1348129
Ghir_A01G001550	Ghir_A01	1347957	+	Ghir_A01:1347579-1348210	AATTGGGC	GCCCAATT	Ghir_A01:1347914-1347922
Ghir_A01G001550	Ghir_A01	1347957	+	Ghir_A01:1347579-1348210	AAATGAAA	TTTCATTT	Ghir_A01:1347753-1347761
Ghir_A01G001550	Ghir_A01	1347957	+	Ghir_A01:1347579-1348210	TAGCCCAA	TTGGGCTA	Ghir_A01:1347912-1347920
Ghir_A01G001550	Ghir_A01	1347957	+	Ghir_A01:1347579-1348210	TGGGCTAA	TTAGCCCA	Ghir_A01:1347911-1347919
Ghir_A01G001550	Ghir_A01	1347957	+	Ghir_A01:1347579-1348210	CAAAAAGA	TCTTTTTG	Ghir_A01:1348036-1348044
Ghir_A01G001550	Ghir_A01	1347957	+	Ghir_A01:1347579-1348210	TCACTCAA	TTGAGTGA	Ghir_A01:1347801-1347809
Ghir_A01G001550	Ghir_A01	1347957	+	Ghir_A01:1347579-1348210	GATATAAA	TTTATATC	Ghir_A01:1347813-1347821
Ghir_A01G001550	Ghir_A01	1347957	+	Ghir_A01:1347579-1348210	AAAAGTTA	TAACTTTT	Ghir_A01:1347788-1347796
Ghir_A01G001550	Ghir_A01	1347957	+	Ghir_A01:1347579-1348210	ACTCAACT	AGTTGAGT	Ghir_A01:1347771-1347779
Ghir_A01G001550	Ghir_A01	1347957	+	Ghir_A01:1347579-1348210	ACTCAACT	AGTTGAGT	Ghir_A01:1347799-1347807
Ghir_A01G001550	Ghir_A01	1347957	+	Ghir_A01:1347579-1348210	AAATGTAA	TTACATTT	Ghir_A01:1347844-1347852
Ghir_A01G001560	Ghir_A01	1367980	-	Ghir_A01:1367690-1368015	AAACCCTA	TAGGGTTT	Ghir_A01:1367994-1368002
Ghir_A01G001560	Ghir_A01	1367980	-	Ghir_A01:1367690-1368015	AAAACCCT	AGGGTTTT	Ghir_A01:1367995-1368003
Ghir_A01G001560	Ghir_A01	1367980	-	Ghir_A01:1367690-1368015	AACCCTAG	CTAGGGTT	Ghir_A01:1367993-1368001
Ghir_A01G001560	Ghir_A01	1367980	-	Ghir_A01:1367690-1368015	GGGTTTTA	TAAAACCC	Ghir_A01:1367996-1368004
Ghir_A01G001560	Ghir_A01	1367980	-	Ghir_A01:1367690-1368015	ACCCTAGC	GCTAGGGT	Ghir_A01:1367992-1368000
Ghir_A01G001560	Ghir_A01	1367980	-	Ghir_A01:1367690-1368015	GAACGCGA	TCGCGTTC	Ghir_A01:1367953-1367961
Ghir_A01G001570	Ghir_A01	1374424	-	Ghir_A01:1373927-1375019	AAAAAATT	AATTTTTT	Ghir_A01:1374598-1374606
Ghir_A01G001570	Ghir_A01	1374424	-	Ghir_A01:1373927-1375019	AAAAAATT	AATTTTTT	Ghir_A01:1374924-1374932
Ghir_A01G001570	Ghir_A01	1374424	-	Ghir_A01:1373927-1375019	AAAAAAAA	TTTTTTTT	Ghir_A01:1374600-1374608
Ghir_A01G001570	Ghir_A01	1374424	-	Ghir_A01:1373927-1375019	TTCTTCAA	TTGAAGAA	Ghir_A01:1374346-1374354
Ghir_A01G001570	Ghir_A01	1374424	-	Ghir_A01:1373927-1375019	GAAGAAAA	TTTTCTTC	Ghir_A01:1374360-1374368
Ghir_A01G001570	Ghir_A01	1374424	-	Ghir_A01:1373927-1375019	TGATGGAA	TTCCATCA	Ghir_A01:1374505-1374513
Ghir_A01G001570	Ghir_A01	1374424	-	Ghir_A01:1373927-1375019	AGTGAAGA	TCTTCACT	Ghir_A01:1374357-1374365
Ghir_A01G001570	Ghir_A01	1374424	-	Ghir_A01:1373927-1375019	GCCGGAAA	TTTCCGGC	Ghir_A01:1374138-1374146
Ghir_A01G001570	Ghir_A01	1374424	-	Ghir_A01:1373927-1375019	ATTGAAGA	TCTTCAAT	Ghir_A01:1374345-1374353
Ghir_A01G001570	Ghir_A01	1374424	-	Ghir_A01:1373927-1375019	CACCAACA	TGTTGGTG	Ghir_A01:1374202-1374210
Ghir_A01G001570	Ghir_A01	1374424	-	Ghir_A01:1373927-1375019	ATAAATAT	ATATTTAT	Ghir_A01:1374775-1374783
Ghir_A01G001570	Ghir_A01	1374424	-	Ghir_A01:1373927-1375019	TCACCAAA	TTTGGTGA	Ghir_A01:1374427-1374435
Ghir_A01G001580	Ghir_A01	1380841	-	Ghir_A01:1380392-1381068	AAAAAAAA	TTTTTTTT	Ghir_A01:1380922-1380930
Ghir_A01G001580	Ghir_A01	1380841	-	Ghir_A01:1380392-1381068	ATAAAAAA	TTTTTTAT	Ghir_A01:1380925-1380933
Ghir_A01G001580	Ghir_A01	1380841	-	Ghir_A01:1380392-1381068	GAAACGCA	TGCGTTTC	Ghir_A01:1380437-1380445
Ghir_A01G001580	Ghir_A01	1380841	-	Ghir_A01:1380392-1381068	CATTTCAC	GTGAAATG	Ghir_A01:1381059-1381067
Ghir_A01G001580	Ghir_A01	1380841	-	Ghir_A01:1380392-1381068	CCCTCCTC	GAGGAGGG	Ghir_A01:1380558-1380566
Ghir_A01G001610	Ghir_A01	1399879	+	Ghir_A01:1399658-1400233	AAAAAATT	AATTTTTT	Ghir_A01:1399930-1399938
Ghir_A01G001610	Ghir_A01	1399879	+	Ghir_A01:1399658-1400233	AAAAATTA	TAATTTTT	Ghir_A01:1399787-1399795
Ghir_A01G001610	Ghir_A01	1399879	+	Ghir_A01:1399658-1400233	AAGGCGGC	GCCGCCTT	Ghir_A01:1399958-1399966
Ghir_A01G001610	Ghir_A01	1399879	+	Ghir_A01:1399658-1400233	CCGCCTTC	GAAGGCGG	Ghir_A01:1399959-1399967
Ghir_A01G001620	Ghir_A01	1407574	-	Ghir_A01:1407054-1407698	CCAAGAAA	TTTCTTGG	Ghir_A01:1407414-1407422
Ghir_A01G001620	Ghir_A01	1407574	-	Ghir_A01:1407054-1407698	ACGCTTTC	GAAAGCGT	Ghir_A01:1407179-1407187
Ghir_A01G001620	Ghir_A01	1407574	-	Ghir_A01:1407054-1407698	CCGGCGAC	GTCGCCGG	Ghir_A01:1407284-1407292
Ghir_A01G001620	Ghir_A01	1407574	-	Ghir_A01:1407054-1407698	AAATGTAA	TTACATTT	Ghir_A01:1407628-1407636
Ghir_A01G001630	Ghir_A01	1416245	+	Ghir_A01:1415950-1416554	AAACCCTA	TAGGGTTT	Ghir_A01:1416402-1416410
Ghir_A01G001630	Ghir_A01	1416245	+	Ghir_A01:1415950-1416554	AACCCTAA	TTAGGGTT	Ghir_A01:1416403-1416411
Ghir_A01G001630	Ghir_A01	1416245	+	Ghir_A01:1415950-1416554	AAAAAATT	AATTTTTT	Ghir_A01:1416421-1416429
Ghir_A01G001630	Ghir_A01	1416245	+	Ghir_A01:1415950-1416554	ACCCTAAA	TTTAGGGT	Ghir_A01:1416404-1416412
Ghir_A01G001630	Ghir_A01	1416245	+	Ghir_A01:1415950-1416554	AGAATAAT	ATTATTCT	Ghir_A01:1416031-1416039
Ghir_A01G001630	Ghir_A01	1416245	+	Ghir_A01:1415950-1416554	AGCAGCCA	TGGCTGCT	Ghir_A01:1416340-1416348
Ghir_A01G001630	Ghir_A01	1416245	+	Ghir_A01:1415950-1416554	TACACGTA	TACGTGTA	Ghir_A01:1416085-1416093
Ghir_A01G001630	Ghir_A01	1416245	+	Ghir_A01:1415950-1416554	CACGTAAA	TTTACGTG	Ghir_A01:1416087-1416095
Ghir_A01G001630	Ghir_A01	1416245	+	Ghir_A01:1415950-1416554	AGAAACCT	AGGTTTCT	Ghir_A01:1416252-1416260
Ghir_A01G001640	Ghir_A01	1424335	-	Ghir_A01:1423035-1424294	CGCCGGAA	TTCCGGCG	Ghir_A01:1423918-1423926
Ghir_A01G001640	Ghir_A01	1424335	-	Ghir_A01:1423035-1424294	CCACCACG	CGTGGTGG	Ghir_A01:1424000-1424008
Ghir_A01G001640	Ghir_A01	1424335	-	Ghir_A01:1423035-1424294	CGACGCCG	CGGCGTCG	Ghir_A01:1424107-1424115
Ghir_A01G001640	Ghir_A01	1424335	-	Ghir_A01:1423035-1424294	AACCGGCG	CGCCGGTT	Ghir_A01:1424104-1424112
Ghir_A01G001640	Ghir_A01	1424335	-	Ghir_A01:1423035-1424294	GATTCCGA	TCGGAATC	Ghir_A01:1424122-1424130
Ghir_A01G001640	Ghir_A01	1424335	-	Ghir_A01:1423035-1424294	AGGAGAAA	TTTCTCCT	Ghir_A01:1424144-1424152
Ghir_A01G001640	Ghir_A01	1424335	-	Ghir_A01:1423035-1424294	CCGGCGTC	GACGCCGG	Ghir_A01:1424106-1424114
Ghir_A01G001640	Ghir_A01	1424335	-	Ghir_A01:1423035-1424294	CGATTGGA	TCCAATCG	Ghir_A01:1423984-1423992
Ghir_A01G001640	Ghir_A01	1424335	-	Ghir_A01:1424751-1424991	ATATAAAA	TTTTATAT	Ghir_A01:1424919-1424927
Ghir_A01G001650	Ghir_A01	1433416	-	Ghir_A01:1433180-1433786	AAAAAAAA	TTTTTTTT	Ghir_A01:1433707-1433715
Ghir_A01G001650	Ghir_A01	1433416	-	Ghir_A01:1433180-1433786	ATAAAAAA	TTTTTTAT	Ghir_A01:1433710-1433718
Ghir_A01G001650	Ghir_A01	1433416	-	Ghir_A01:1433180-1433786	AATTAAAA	TTTTAATT	Ghir_A01:1433653-1433661
Ghir_A01G001650	Ghir_A01	1433416	-	Ghir_A01:1433180-1433786	AATTAAAA	TTTTAATT	Ghir_A01:1433676-1433684
Ghir_A01G001650	Ghir_A01	1433416	-	Ghir_A01:1433180-1433786	ATATAAAA	TTTTATAT	Ghir_A01:1433373-1433381
Ghir_A01G001650	Ghir_A01	1433416	-	Ghir_A01:1433180-1433786	AAACCCTC	GAGGGTTT	Ghir_A01:1433187-1433195
Ghir_A01G001650	Ghir_A01	1433416	-	Ghir_A01:1433180-1433786	CAACTACC	GGTAGTTG	Ghir_A01:1433490-1433498
Ghir_A01G001670	Ghir_A01	1471499	+	Ghir_A01:1471082-1472213	ACTCGACG	CGTCGAGT	Ghir_A01:1471974-1471982
Ghir_A01G001670	Ghir_A01	1471499	+	Ghir_A01:1471082-1472213	AACCGCGT	ACGCGGTT	Ghir_A01:1471323-1471331
Ghir_A01G001670	Ghir_A01	1471499	+	Ghir_A01:1471082-1472213	AACCGCGT	ACGCGGTT	Ghir_A01:1471515-1471523
Ghir_A01G001670	Ghir_A01	1471499	+	Ghir_A01:1471082-1472213	ATAAAAAA	TTTTTTAT	Ghir_A01:1471407-1471415
Ghir_A01G001670	Ghir_A01	1471499	+	Ghir_A01:1471082-1472213	ATAAAAAA	TTTTTTAT	Ghir_A01:1471599-1471607
Ghir_A01G001670	Ghir_A01	1471499	+	Ghir_A01:1471082-1472213	AGAAACAG	CTGTTTCT	Ghir_A01:1471709-1471717
Ghir_A01G001670	Ghir_A01	1471499	+	Ghir_A01:1471082-1472213	GGTTTTCA	TGAAAACC	Ghir_A01:1471817-1471825
Ghir_A01G001670	Ghir_A01	1471499	+	Ghir_A01:1471082-1472213	AAACACCG	CGGTGTTT	Ghir_A01:1471745-1471753
Ghir_A01G001670	Ghir_A01	1471499	+	Ghir_A01:1471082-1472213	AACCGGCG	CGCCGGTT	Ghir_A01:1471928-1471936
Ghir_A01G001670	Ghir_A01	1471499	+	Ghir_A01:1471082-1472213	AGTTTAGG	CCTAAACT	Ghir_A01:1471231-1471239
Ghir_A01G001670	Ghir_A01	1471499	+	Ghir_A01:1471082-1472213	GATATAAA	TTTATATC	Ghir_A01:1471187-1471195
Ghir_A01G001670	Ghir_A01	1471499	+	Ghir_A01:1471082-1472213	AACCGCTA	TAGCGGTT	Ghir_A01:1471419-1471427
Ghir_A01G001670	Ghir_A01	1471499	+	Ghir_A01:1471082-1472213	AACCGCTA	TAGCGGTT	Ghir_A01:1471611-1471619
Ghir_A01G001670	Ghir_A01	1471499	+	Ghir_A01:1471082-1472213	CATATAAA	TTTATATG	Ghir_A01:1471717-1471725
Ghir_A01G001670	Ghir_A01	1471499	+	Ghir_A01:1471082-1472213	AATTAGGT	ACCTAATT	Ghir_A01:1471179-1471187
Ghir_A01G001680	Ghir_A01	1484450	-	Ghir_A01:1483873-1484691	AAAAAATT	AATTTTTT	Ghir_A01:1484655-1484663
Ghir_A01G001680	Ghir_A01	1484450	-	Ghir_A01:1483873-1484691	AAAAATTA	TAATTTTT	Ghir_A01:1484654-1484662
Ghir_A01G001680	Ghir_A01	1484450	-	Ghir_A01:1483873-1484691	CCGGCGAC	GTCGCCGG	Ghir_A01:1484207-1484215
Ghir_A01G001680	Ghir_A01	1484450	-	Ghir_A01:1483873-1484691	ATATAAAA	TTTTATAT	Ghir_A01:1484465-1484473
Ghir_A01G001680	Ghir_A01	1484450	-	Ghir_A01:1483873-1484691	ATATAAAA	TTTTATAT	Ghir_A01:1484585-1484593
Ghir_A01G001680	Ghir_A01	1484450	-	Ghir_A01:1483873-1484691	ATATAAAA	TTTTATAT	Ghir_A01:1484611-1484619
Ghir_A01G001680	Ghir_A01	1484450	-	Ghir_A01:1483873-1484691	CATTTATA	TATAAATG	Ghir_A01:1484509-1484517
Ghir_A01G001680	Ghir_A01	1484450	-	Ghir_A01:1483873-1484691	ATAAATAT	ATATTTAT	Ghir_A01:1484469-1484477
Ghir_A01G001680	Ghir_A01	1484450	-	Ghir_A01:1483873-1484691	ATAAATAT	ATATTTAT	Ghir_A01:1484561-1484569
Ghir_A01G001680	Ghir_A01	1484450	-	Ghir_A01:1483873-1484691	ATAAATAT	ATATTTAT	Ghir_A01:1484641-1484649
Ghir_A01G001680	Ghir_A01	1484450	-	Ghir_A01:1483873-1484691	AAATGTAA	TTACATTT	Ghir_A01:1484506-1484514
Ghir_A01G001700	Ghir_A01	1495240	-	Ghir_A01:1494772-1495394	CACGTGTC	GACACGTG	Ghir_A01:1495043-1495051
Ghir_A01G001700	Ghir_A01	1495240	-	Ghir_A01:1494772-1495394	AAAAAATT	AATTTTTT	Ghir_A01:1495347-1495355
Ghir_A01G001700	Ghir_A01	1495240	-	Ghir_A01:1494772-1495394	AAAAAATT	AATTTTTT	Ghir_A01:1495351-1495359
Ghir_A01G001700	Ghir_A01	1495240	-	Ghir_A01:1494772-1495394	AAAAAAAA	TTTTTTTT	Ghir_A01:1495145-1495153
Ghir_A01G001700	Ghir_A01	1495240	-	Ghir_A01:1494772-1495394	AAAAACCC	GGGTTTTT	Ghir_A01:1495253-1495261
Ghir_A01G001700	Ghir_A01	1495240	-	Ghir_A01:1494772-1495394	GGTTTTCA	TGAAAACC	Ghir_A01:1495028-1495036
Ghir_A01G001700	Ghir_A01	1495240	-	Ghir_A01:1494772-1495394	ACGAGGAA	TTCCTCGT	Ghir_A01:1495119-1495127
Ghir_A01G001700	Ghir_A01	1495240	-	Ghir_A01:1494772-1495394	AAGAAATC	GATTTCTT	Ghir_A01:1494990-1494998
Ghir_A01G001700	Ghir_A01	1495240	-	Ghir_A01:1494772-1495394	AAAAGGAG	CTCCTTTT	Ghir_A01:1494883-1494891
Ghir_A01G001700	Ghir_A01	1495240	-	Ghir_A01:1494772-1495394	ATAAATAT	ATATTTAT	Ghir_A01:1495298-1495306
Ghir_A01G001710	Ghir_A01	1505327	-	Ghir_A01:1505057-1505626	AAAAAATT	AATTTTTT	Ghir_A01:1505582-1505590
Ghir_A01G001710	Ghir_A01	1505327	-	Ghir_A01:1505057-1505626	AAGCCCAT	ATGGGCTT	Ghir_A01:1505403-1505411
Ghir_A01G001710	Ghir_A01	1505327	-	Ghir_A01:1505057-1505626	ATTGGGCC	GGCCCAAT	Ghir_A01:1505436-1505444
Ghir_A01G001710	Ghir_A01	1505327	-	Ghir_A01:1505057-1505626	CAAGCCCA	TGGGCTTG	Ghir_A01:1505404-1505412
Ghir_A01G001710	Ghir_A01	1505327	-	Ghir_A01:1505057-1505626	GGTTTTCA	TGAAAACC	Ghir_A01:1505497-1505505
Ghir_A01G001710	Ghir_A01	1505327	-	Ghir_A01:1505057-1505626	AAATTCCT	AGGAATTT	Ghir_A01:1505274-1505282
Ghir_A01G001710	Ghir_A01	1505327	-	Ghir_A01:1505057-1505626	AAATTACT	AGTAATTT	Ghir_A01:1505238-1505246
Ghir_A01G001710	Ghir_A01	1505327	-	Ghir_A01:1505057-1505626	AAACAAAC	GTTTGTTT	Ghir_A01:1505315-1505323
Ghir_A01G001720	Ghir_A01	1514113	+	Ghir_A01:1513521-1514117	ACTCGACG	CGTCGAGT	Ghir_A01:1514093-1514101
Ghir_A01G001720	Ghir_A01	1514113	+	Ghir_A01:1513521-1514117	AAAAAAAA	TTTTTTTT	Ghir_A01:1513716-1513724
Ghir_A01G001720	Ghir_A01	1514113	+	Ghir_A01:1513521-1514117	AAAAATTA	TAATTTTT	Ghir_A01:1514019-1514027
Ghir_A01G001720	Ghir_A01	1514113	+	Ghir_A01:1513521-1514117	AATTAAAA	TTTTAATT	Ghir_A01:1514001-1514009
Ghir_A01G001720	Ghir_A01	1514113	+	Ghir_A01:1513521-1514117	AAATTCCT	AGGAATTT	Ghir_A01:1513808-1513816
Ghir_A01G001720	Ghir_A01	1514113	+	Ghir_A01:1513521-1514117	AAATTCCT	AGGAATTT	Ghir_A01:1513836-1513844
Ghir_A01G001720	Ghir_A01	1514113	+	Ghir_A01:1513521-1514117	AAGTTAAA	TTTAACTT	Ghir_A01:1513701-1513709
Ghir_A01G001720	Ghir_A01	1514113	+	Ghir_A01:1513521-1514117	AAGTTAAA	TTTAACTT	Ghir_A01:1513951-1513959
Ghir_A01G001730	Ghir_A01	1518874	+	Ghir_A01:1518653-1519276	ACGTGGCA	TGCCACGT	Ghir_A01:1518885-1518893
Ghir_A01G001730	Ghir_A01	1518874	+	Ghir_A01:1518653-1519276	CACGTGGC	GCCACGTG	Ghir_A01:1518884-1518892
Ghir_A01G001730	Ghir_A01	1518874	+	Ghir_A01:1518653-1519276	AAGGAGAA	TTCTCCTT	Ghir_A01:1518902-1518910
Ghir_A01G001730	Ghir_A01	1518874	+	Ghir_A01:1518653-1519276	AGGAGAAG	CTTCTCCT	Ghir_A01:1518901-1518909
Ghir_A01G001730	Ghir_A01	1518874	+	Ghir_A01:1518653-1519276	CCCTCCTC	GAGGAGGG	Ghir_A01:1518997-1519005
Ghir_A01G001740	Ghir_A01	1531919	+	Ghir_A01:1531602-1532153	AAAAATTA	TAATTTTT	Ghir_A01:1531876-1531884
Ghir_A01G001740	Ghir_A01	1531919	+	Ghir_A01:1531602-1532153	AAATGAAA	TTTCATTT	Ghir_A01:1531998-1532006
Ghir_A01G001740	Ghir_A01	1531919	+	Ghir_A01:1531602-1532153	ATAAAAAA	TTTTTTAT	Ghir_A01:1531813-1531821
Ghir_A01G001740	Ghir_A01	1531919	+	Ghir_A01:1531602-1532153	AATTAAAA	TTTTAATT	Ghir_A01:1531826-1531834
Ghir_A01G001740	Ghir_A01	1531919	+	Ghir_A01:1531602-1532153	ATATAAAA	TTTTATAT	Ghir_A01:1531811-1531819
Ghir_A01G001740	Ghir_A01	1531919	+	Ghir_A01:1531602-1532153	AATTAGGT	ACCTAATT	Ghir_A01:1531799-1531807
Ghir_A01G001750	Ghir_A01	1539487	-	Ghir_A01:1539873-1540269	AAAAAATT	AATTTTTT	Ghir_A01:1540018-1540026
Ghir_A01G001750	Ghir_A01	1539487	-	Ghir_A01:1539873-1540269	ATAAAAAA	TTTTTTAT	Ghir_A01:1539997-1540005
Ghir_A01G001750	Ghir_A01	1539487	-	Ghir_A01:1539873-1540269	AACTTTTA	TAAAAGTT	Ghir_A01:1539917-1539925
Ghir_A01G001750	Ghir_A01	1539487	-	Ghir_A01:1539873-1540269	AAATAGGT	ACCTATTT	Ghir_A01:1539875-1539883
Ghir_A01G001770	Ghir_A01	1553888	+	Ghir_A01:1553580-1554124	AAAAAAAA	TTTTTTTT	Ghir_A01:1553909-1553917
Ghir_A01G001770	Ghir_A01	1553888	+	Ghir_A01:1553580-1554124	AAAAATTA	TAATTTTT	Ghir_A01:1553814-1553822
Ghir_A01G001770	Ghir_A01	1553888	+	Ghir_A01:1553580-1554124	GAAGAAAA	TTTTCTTC	Ghir_A01:1553890-1553898
Ghir_A01G001770	Ghir_A01	1553888	+	Ghir_A01:1553580-1554124	GAAGAAAA	TTTTCTTC	Ghir_A01:1553951-1553959
Ghir_A01G001770	Ghir_A01	1553888	+	Ghir_A01:1553580-1554124	AAACAGGG	CCCTGTTT	Ghir_A01:1553929-1553937
Ghir_A01G001770	Ghir_A01	1553888	+	Ghir_A01:1553580-1554124	AAGAAAAG	CTTTTCTT	Ghir_A01:1553889-1553897
Ghir_A01G001770	Ghir_A01	1553888	+	Ghir_A01:1553580-1554124	ACCAGCAC	GTGCTGGT	Ghir_A01:1554032-1554040
Ghir_A01G001770	Ghir_A01	1553888	+	Ghir_A01:1553580-1554124	ACCACCAA	TTGGTGGT	Ghir_A01:1553823-1553831
Ghir_A01G001770	Ghir_A01	1553888	+	Ghir_A01:1553580-1554124	AAAAGGCG	CGCCTTTT	Ghir_A01:1553886-1553894
Ghir_A01G001770	Ghir_A01	1553888	+	Ghir_A01:1553580-1554124	GAGCGAGC	GCTCGCTC	Ghir_A01:1554089-1554097
Ghir_A01G001770	Ghir_A01	1553888	+	Ghir_A01:1553580-1554124	AACAAAAA	TTTTTGTT	Ghir_A01:1553811-1553819
Ghir_A01G001770	Ghir_A01	1553888	+	Ghir_A01:1553580-1554124	AACAAAAA	TTTTTGTT	Ghir_A01:1554017-1554025
Ghir_A01G001770	Ghir_A01	1553888	+	Ghir_A01:1553580-1554124	CCAGCACC	GGTGCTGG	Ghir_A01:1554033-1554041
Ghir_A01G001770	Ghir_A01	1553888	+	Ghir_A01:1553580-1554124	ACAGGGGA	TCCCCTGT	Ghir_A01:1553927-1553935
Ghir_A01G001770	Ghir_A01	1553888	+	Ghir_A01:1553580-1554124	ATAAATAT	ATATTTAT	Ghir_A01:1553733-1553741
Ghir_A01G001800	Ghir_A01	1595642	-	Ghir_A01:1594813-1595368	AAAAACCC	GGGTTTTT	Ghir_A01:1595290-1595298
Ghir_A01G001800	Ghir_A01	1595642	-	Ghir_A01:1594813-1595368	ACCACCAA	TTGGTGGT	Ghir_A01:1595359-1595367
Ghir_A01G001870	Ghir_A01	1686101	+	Ghir_A01:1685472-1686805	AAAAAATT	AATTTTTT	Ghir_A01:1685697-1685705
Ghir_A01G001870	Ghir_A01	1686101	+	Ghir_A01:1685472-1686805	GCAGTGGA	TCCACTGC	Ghir_A01:1686139-1686147
Ghir_A01G001870	Ghir_A01	1686101	+	Ghir_A01:1685472-1686805	AGAATAAT	ATTATTCT	Ghir_A01:1686116-1686124
Ghir_A01G001870	Ghir_A01	1686101	+	Ghir_A01:1685472-1686805	AATTAAAA	TTTTAATT	Ghir_A01:1686075-1686083
Ghir_A01G001870	Ghir_A01	1686101	+	Ghir_A01:1685472-1686805	ATATAAAA	TTTTATAT	Ghir_A01:1685701-1685709
Ghir_A01G001870	Ghir_A01	1686101	+	Ghir_A01:1685472-1686805	AGAGTGAG	CTCACTCT	Ghir_A01:1686427-1686435
Ghir_A01G001870	Ghir_A01	1686101	+	Ghir_A01:1685472-1686805	AGGAGAAA	TTTCTCCT	Ghir_A01:1686342-1686350
Ghir_A01G001870	Ghir_A01	1686101	+	Ghir_A01:1685472-1686805	AACTCCGT	ACGGAGTT	Ghir_A01:1686374-1686382
Ghir_A01G001880	Ghir_A01	1691919	-	Ghir_A01:1691602-1692179	AAAAAATT	AATTTTTT	Ghir_A01:1692170-1692178
Ghir_A01G001880	Ghir_A01	1691919	-	Ghir_A01:1691602-1692179	AATTAAAA	TTTTAATT	Ghir_A01:1692024-1692032
Ghir_A01G001880	Ghir_A01	1691919	-	Ghir_A01:1691602-1692179	ACCTTGGC	GCCAAGGT	Ghir_A01:1691680-1691688
Ghir_A01G001880	Ghir_A01	1691919	-	Ghir_A01:1691602-1692179	ATTATCCA	TGGATAAT	Ghir_A01:1691634-1691642
Ghir_A01G001890	Ghir_A01	1701338	+	Ghir_A01:1700481-1701408	ATATAAAA	TTTTATAT	Ghir_A01:1700928-1700936
Ghir_A01G001890	Ghir_A01	1701338	+	Ghir_A01:1700481-1701408	AGAGTGAG	CTCACTCT	Ghir_A01:1701311-1701319
Ghir_A01G001890	Ghir_A01	1701338	+	Ghir_A01:1700481-1701408	AAACAAAC	GTTTGTTT	Ghir_A01:1700937-1700945
Ghir_A01G001920	Ghir_A01	1752420	+	Ghir_A01:1751169-1751976	ATATAAAA	TTTTATAT	Ghir_A01:1751744-1751752
Ghir_A01G001920	Ghir_A01	1752420	+	Ghir_A01:1751169-1751976	ATATAAAA	TTTTATAT	Ghir_A01:1751855-1751863
Ghir_A01G001920	Ghir_A01	1752420	+	Ghir_A01:1752550-1752759	AAACGACG	CGTCGTTT	Ghir_A01:1752668-1752676
Ghir_A01G001920	Ghir_A01	1752420	+	Ghir_A01:1752550-1752759	GGCTGGAA	TTCCAGCC	Ghir_A01:1752737-1752745
Ghir_A01G001930	Ghir_A01	1759371	-	Ghir_A01:1759055-1759760	AAACCCTA	TAGGGTTT	Ghir_A01:1759439-1759447
Ghir_A01G001930	Ghir_A01	1759371	-	Ghir_A01:1759055-1759760	AACCCTAA	TTAGGGTT	Ghir_A01:1759438-1759446
Ghir_A01G001930	Ghir_A01	1759371	-	Ghir_A01:1759055-1759760	AAAAAATT	AATTTTTT	Ghir_A01:1759318-1759326
Ghir_A01G001930	Ghir_A01	1759371	-	Ghir_A01:1759055-1759760	AAAAAATT	AATTTTTT	Ghir_A01:1759733-1759741
Ghir_A01G001930	Ghir_A01	1759371	-	Ghir_A01:1759055-1759760	AAAAAAAA	TTTTTTTT	Ghir_A01:1759735-1759743
Ghir_A01G001930	Ghir_A01	1759371	-	Ghir_A01:1759055-1759760	ACTCTCAC	GTGAGAGT	Ghir_A01:1759331-1759339
Ghir_A01G001930	Ghir_A01	1759371	-	Ghir_A01:1759055-1759760	ACCCTAAA	TTTAGGGT	Ghir_A01:1759437-1759445
Ghir_A01G001930	Ghir_A01	1759371	-	Ghir_A01:1759055-1759760	AAAAATTA	TAATTTTT	Ghir_A01:1759317-1759325
Ghir_A01G001930	Ghir_A01	1759371	-	Ghir_A01:1759055-1759760	AAAAATTA	TAATTTTT	Ghir_A01:1759732-1759740
Ghir_A01G001930	Ghir_A01	1759371	-	Ghir_A01:1759055-1759760	AGAAGGCG	CGCCTTCT	Ghir_A01:1759234-1759242
Ghir_A01G001930	Ghir_A01	1759371	-	Ghir_A01:1759055-1759760	CCACCACG	CGTGGTGG	Ghir_A01:1759110-1759118
Ghir_A01G001930	Ghir_A01	1759371	-	Ghir_A01:1759055-1759760	AATTAAAA	TTTTAATT	Ghir_A01:1759308-1759316
Ghir_A01G001930	Ghir_A01	1759371	-	Ghir_A01:1759055-1759760	ATAAAATG	CATTTTAT	Ghir_A01:1759642-1759650
Ghir_A01G001930	Ghir_A01	1759371	-	Ghir_A01:1759055-1759760	ACTCCACC	GGTGGAGT	Ghir_A01:1759113-1759121
Ghir_A01G001930	Ghir_A01	1759371	-	Ghir_A01:1759055-1759760	AAGGCGGC	GCCGCCTT	Ghir_A01:1759232-1759240
Ghir_A01G001930	Ghir_A01	1759371	-	Ghir_A01:1759055-1759760	GATATAAA	TTTATATC	Ghir_A01:1759619-1759627
Ghir_A01G001930	Ghir_A01	1759371	-	Ghir_A01:1759055-1759760	ATTGAAGA	TCTTCAAT	Ghir_A01:1759262-1759270
Ghir_A01G001930	Ghir_A01	1759371	-	Ghir_A01:1759055-1759760	CCGCCTTC	GAAGGCGG	Ghir_A01:1759233-1759241
Ghir_A01G001930	Ghir_A01	1759371	-	Ghir_A01:1759055-1759760	AACTTTTA	TAAAAGTT	Ghir_A01:1759494-1759502
Ghir_A01G001930	Ghir_A01	1759371	-	Ghir_A01:1759055-1759760	ATAAATAT	ATATTTAT	Ghir_A01:1759616-1759624
Ghir_A01G001930	Ghir_A01	1759371	-	Ghir_A01:1759055-1759760	AATATAGT	ACTATATT	Ghir_A01:1759660-1759668
Ghir_A01G001940	Ghir_A01	1772474	-	Ghir_A01:1771771-1772584	CCGGCGAC	GTCGCCGG	Ghir_A01:1772163-1772171
Ghir_A01G001940	Ghir_A01	1772474	-	Ghir_A01:1771771-1772584	CCACCTCA	TGAGGTGG	Ghir_A01:1772080-1772088
Ghir_A01G001940	Ghir_A01	1772474	-	Ghir_A01:1771771-1772584	AAATGAAA	TTTCATTT	Ghir_A01:1772521-1772529
Ghir_A01G001940	Ghir_A01	1772474	-	Ghir_A01:1771771-1772584	AAAAGTCA	TGACTTTT	Ghir_A01:1772278-1772286
Ghir_A01G001940	Ghir_A01	1772474	-	Ghir_A01:1771771-1772584	AACCGGCG	CGCCGGTT	Ghir_A01:1772131-1772139
Ghir_A01G001940	Ghir_A01	1772474	-	Ghir_A01:1771771-1772584	ACTCCACC	GGTGGAGT	Ghir_A01:1772398-1772406
Ghir_A01G001940	Ghir_A01	1772474	-	Ghir_A01:1771771-1772584	CCGGTTAC	GTAACCGG	Ghir_A01:1772129-1772137
Ghir_A01G001940	Ghir_A01	1772474	-	Ghir_A01:1771771-1772584	TGATCGAA	TTCGATCA	Ghir_A01:1772486-1772494
Ghir_A01G001940	Ghir_A01	1772474	-	Ghir_A01:1771771-1772584	ACAATGGC	GCCATTGT	Ghir_A01:1772457-1772465
Ghir_A01G001940	Ghir_A01	1772474	-	Ghir_A01:1771771-1772584	CCTGGAGA	TCTCCAGG	Ghir_A01:1772293-1772301
Ghir_A01G001940	Ghir_A01	1772474	-	Ghir_A01:1771771-1772584	GGATAAGA	TCTTATCC	Ghir_A01:1772086-1772094
Ghir_A01G001940	Ghir_A01	1772474	-	Ghir_A01:1771771-1772584	ACCTCTCT	AGAGAGGT	Ghir_A01:1772393-1772401
Ghir_A01G001950	Ghir_A01	1780147	-	Ghir_A01:1779795-1780427	GGGTTTTA	TAAAACCC	Ghir_A01:1780191-1780199
Ghir_A01G001950	Ghir_A01	1780147	-	Ghir_A01:1779795-1780427	AAAAAAAA	TTTTTTTT	Ghir_A01:1780037-1780045
Ghir_A01G001950	Ghir_A01	1780147	-	Ghir_A01:1779795-1780427	AAAAAAAA	TTTTTTTT	Ghir_A01:1780321-1780329
Ghir_A01G001950	Ghir_A01	1780147	-	Ghir_A01:1779795-1780427	AAAAACCC	GGGTTTTT	Ghir_A01:1780034-1780042
Ghir_A01G001950	Ghir_A01	1780147	-	Ghir_A01:1779795-1780427	AAATGAAA	TTTCATTT	Ghir_A01:1780272-1780280
Ghir_A01G001950	Ghir_A01	1780147	-	Ghir_A01:1779795-1780427	AATTAAAA	TTTTAATT	Ghir_A01:1780077-1780085
Ghir_A01G001950	Ghir_A01	1780147	-	Ghir_A01:1779795-1780427	AAGAAAAG	CTTTTCTT	Ghir_A01:1780145-1780153
Ghir_A01G001950	Ghir_A01	1780147	-	Ghir_A01:1779795-1780427	AAGAAATC	GATTTCTT	Ghir_A01:1780140-1780148
Ghir_A01G001950	Ghir_A01	1780147	-	Ghir_A01:1779795-1780427	ATAAATAT	ATATTTAT	Ghir_A01:1780343-1780351
Ghir_A01G001950	Ghir_A01	1780147	-	Ghir_A01:1779795-1780427	CCCTCCTC	GAGGAGGG	Ghir_A01:1779976-1779984
Ghir_A01G001970	Ghir_A01	1786896	+	Ghir_A01:1785605-1786288	AACATTAA	TTAATGTT	Ghir_A01:1786279-1786287
Ghir_A01G001970	Ghir_A01	1786896	+	Ghir_A01:1786683-1787530	AAAAAATT	AATTTTTT	Ghir_A01:1786734-1786742
Ghir_A01G001970	Ghir_A01	1786896	+	Ghir_A01:1786683-1787530	AAAAAAAA	TTTTTTTT	Ghir_A01:1786732-1786740
Ghir_A01G001970	Ghir_A01	1786896	+	Ghir_A01:1786683-1787530	CACCGACC	GGTCGGTG	Ghir_A01:1787170-1787178
Ghir_A01G001970	Ghir_A01	1786896	+	Ghir_A01:1786683-1787530	TCTAGAAA	TTTCTAGA	Ghir_A01:1786812-1786820
Ghir_A01G001970	Ghir_A01	1786896	+	Ghir_A01:1786683-1787530	AAAAATTA	TAATTTTT	Ghir_A01:1786735-1786743
Ghir_A01G001970	Ghir_A01	1786896	+	Ghir_A01:1786683-1787530	CCACCACG	CGTGGTGG	Ghir_A01:1787098-1787106
Ghir_A01G001970	Ghir_A01	1786896	+	Ghir_A01:1786683-1787530	ATAAAAAA	TTTTTTAT	Ghir_A01:1786730-1786738
Ghir_A01G001970	Ghir_A01	1786896	+	Ghir_A01:1786683-1787530	AATTAAAA	TTTTAATT	Ghir_A01:1786738-1786746
Ghir_A01G001970	Ghir_A01	1786896	+	Ghir_A01:1786683-1787530	ATATAAAA	TTTTATAT	Ghir_A01:1786728-1786736
Ghir_A01G001970	Ghir_A01	1786896	+	Ghir_A01:1786683-1787530	GGCAATGA	TCATTGCC	Ghir_A01:1786851-1786859
Ghir_A01G001970	Ghir_A01	1786896	+	Ghir_A01:1786683-1787530	AACTTCCC	GGGAAGTT	Ghir_A01:1787091-1787099
Ghir_A01G001980	Ghir_A01	1792611	+	Ghir_A01:1792321-1793176	ACCCTAAT	ATTAGGGT	Ghir_A01:1792352-1792360
Ghir_A01G001980	Ghir_A01	1792611	+	Ghir_A01:1792321-1793176	AGTCAAAA	TTTTGACT	Ghir_A01:1792345-1792353
Ghir_A01G001980	Ghir_A01	1792611	+	Ghir_A01:1792321-1793176	CACCGACC	GGTCGGTG	Ghir_A01:1792836-1792844
Ghir_A01G001980	Ghir_A01	1792611	+	Ghir_A01:1792321-1793176	CCACCACG	CGTGGTGG	Ghir_A01:1792764-1792772
Ghir_A01G001980	Ghir_A01	1792611	+	Ghir_A01:1792321-1793176	GGTTTTCA	TGAAAACC	Ghir_A01:1792476-1792484
Ghir_A01G001980	Ghir_A01	1792611	+	Ghir_A01:1792321-1793176	ACGGAAAT	ATTTCCGT	Ghir_A01:1792844-1792852
Ghir_A01G001980	Ghir_A01	1792611	+	Ghir_A01:1792321-1793176	AACTTCCC	GGGAAGTT	Ghir_A01:1792757-1792765
Ghir_A01G001990	Ghir_A01	1810802	-	Ghir_A01:1810428-1811081	AAACCCTA	TAGGGTTT	Ghir_A01:1810866-1810874
Ghir_A01G001990	Ghir_A01	1810802	-	Ghir_A01:1810428-1811081	AAAACCCT	AGGGTTTT	Ghir_A01:1810836-1810844
Ghir_A01G001990	Ghir_A01	1810802	-	Ghir_A01:1810428-1811081	AAAACCCT	AGGGTTTT	Ghir_A01:1810867-1810875
Ghir_A01G001990	Ghir_A01	1810802	-	Ghir_A01:1810428-1811081	AACCCTAG	CTAGGGTT	Ghir_A01:1810865-1810873
Ghir_A01G001990	Ghir_A01	1810802	-	Ghir_A01:1810428-1811081	GGGTTTTA	TAAAACCC	Ghir_A01:1810837-1810845
Ghir_A01G001990	Ghir_A01	1810802	-	Ghir_A01:1810428-1811081	ACCCTAGC	GCTAGGGT	Ghir_A01:1810864-1810872
Ghir_A01G001990	Ghir_A01	1810802	-	Ghir_A01:1810428-1811081	AAAAACGC	GCGTTTTT	Ghir_A01:1810938-1810946
Ghir_A01G001990	Ghir_A01	1810802	-	Ghir_A01:1810428-1811081	AAAAACCC	GGGTTTTT	Ghir_A01:1810868-1810876
Ghir_A01G001990	Ghir_A01	1810802	-	Ghir_A01:1810428-1811081	ACTTTTCT	AGAAAAGT	Ghir_A01:1811035-1811043
Ghir_A01G001990	Ghir_A01	1810802	-	Ghir_A01:1810428-1811081	AGAAGGCG	CGCCTTCT	Ghir_A01:1810755-1810763
Ghir_A01G001990	Ghir_A01	1810802	-	Ghir_A01:1810428-1811081	AAACAGGG	CCCTGTTT	Ghir_A01:1810818-1810826
Ghir_A01G001990	Ghir_A01	1810802	-	Ghir_A01:1810428-1811081	ATAAAAAA	TTTTTTAT	Ghir_A01:1810872-1810880
Ghir_A01G001990	Ghir_A01	1810802	-	Ghir_A01:1810428-1811081	AAGAAATC	GATTTCTT	Ghir_A01:1810913-1810921
Ghir_A01G001990	Ghir_A01	1810802	-	Ghir_A01:1810428-1811081	ATGAATGG	CCATTCAT	Ghir_A01:1810546-1810554
Ghir_A01G001990	Ghir_A01	1810802	-	Ghir_A01:1810428-1811081	CAAAAAGA	TCTTTTTG	Ghir_A01:1810760-1810768
Ghir_A01G001990	Ghir_A01	1810802	-	Ghir_A01:1810428-1811081	AAAAGTTA	TAACTTTT	Ghir_A01:1811037-1811045
Ghir_A01G001990	Ghir_A01	1810802	-	Ghir_A01:1810428-1811081	AGGAGAAG	CTTCTCCT	Ghir_A01:1810612-1810620
Ghir_A01G001990	Ghir_A01	1810802	-	Ghir_A01:1810428-1811081	GCGTTTCA	TGAAACGC	Ghir_A01:1810929-1810937
Ghir_A01G002000	Ghir_A01	1820156	-	Ghir_A01:1819847-1820600	AACCCTAA	TTAGGGTT	Ghir_A01:1820031-1820039
Ghir_A01G002000	Ghir_A01	1820156	-	Ghir_A01:1819847-1820600	ACCCTAAT	ATTAGGGT	Ghir_A01:1820030-1820038
Ghir_A01G002000	Ghir_A01	1820156	-	Ghir_A01:1819847-1820600	GGGTTTTA	TAAAACCC	Ghir_A01:1820054-1820062
Ghir_A01G002000	Ghir_A01	1820156	-	Ghir_A01:1819847-1820600	GGGTTTTA	TAAAACCC	Ghir_A01:1820246-1820254
Ghir_A01G002000	Ghir_A01	1820156	-	Ghir_A01:1819847-1820600	AAAAAATT	AATTTTTT	Ghir_A01:1820315-1820323
Ghir_A01G002000	Ghir_A01	1820156	-	Ghir_A01:1819847-1820600	AAAAAATT	AATTTTTT	Ghir_A01:1820557-1820565
Ghir_A01G002000	Ghir_A01	1820156	-	Ghir_A01:1819847-1820600	AATTAGGG	CCCTAATT	Ghir_A01:1820029-1820037
Ghir_A01G002000	Ghir_A01	1820156	-	Ghir_A01:1819847-1820600	TCCGGCGA	TCGCCGGA	Ghir_A01:1819974-1819982
Ghir_A01G002000	Ghir_A01	1820156	-	Ghir_A01:1819847-1820600	AAAAATTA	TAATTTTT	Ghir_A01:1820556-1820564
Ghir_A01G002000	Ghir_A01	1820156	-	Ghir_A01:1819847-1820600	CGCCGGAA	TTCCGGCG	Ghir_A01:1819998-1820006
Ghir_A01G002000	Ghir_A01	1820156	-	Ghir_A01:1819847-1820600	ATAAAAAA	TTTTTTAT	Ghir_A01:1820559-1820567
Ghir_A01G002000	Ghir_A01	1820156	-	Ghir_A01:1819847-1820600	AGAATAAT	ATTATTCT	Ghir_A01:1820253-1820261
Ghir_A01G002000	Ghir_A01	1820156	-	Ghir_A01:1819847-1820600	CGACGCCG	CGGCGTCG	Ghir_A01:1820001-1820009
Ghir_A01G002000	Ghir_A01	1820156	-	Ghir_A01:1819847-1820600	AAGAAATC	GATTTCTT	Ghir_A01:1820064-1820072
Ghir_A01G002000	Ghir_A01	1820156	-	Ghir_A01:1819847-1820600	CAAAAAGA	TCTTTTTG	Ghir_A01:1820068-1820076
Ghir_A01G002000	Ghir_A01	1820156	-	Ghir_A01:1819847-1820600	AAACGACG	CGTCGTTT	Ghir_A01:1820004-1820012
Ghir_A01G002000	Ghir_A01	1820156	-	Ghir_A01:1819847-1820600	AAGAGAAG	CTTCTCTT	Ghir_A01:1820093-1820101
Ghir_A01G002000	Ghir_A01	1820156	-	Ghir_A01:1819847-1820600	AAATTACT	AGTAATTT	Ghir_A01:1820554-1820562
Ghir_A01G002000	Ghir_A01	1820156	-	Ghir_A01:1819847-1820600	CCGGCGTC	GACGCCGG	Ghir_A01:1820000-1820008
Ghir_A01G002000	Ghir_A01	1820156	-	Ghir_A01:1819847-1820600	GAACAAGA	TCTTGTTC	Ghir_A01:1820081-1820089
Ghir_A01G002010	Ghir_A01	1829688	-	Ghir_A01:1829582-1829865	AAAAAATT	AATTTTTT	Ghir_A01:1829715-1829723
Ghir_A01G002010	Ghir_A01	1829688	-	Ghir_A01:1829582-1829865	AAAAATTA	TAATTTTT	Ghir_A01:1829766-1829774
Ghir_A01G002010	Ghir_A01	1829688	-	Ghir_A01:1829582-1829865	AATTAAAA	TTTTAATT	Ghir_A01:1829762-1829770
Ghir_A01G002010	Ghir_A01	1829688	-	Ghir_A01:1829582-1829865	AAAATGGG	CCCATTTT	Ghir_A01:1829607-1829615
Ghir_A01G002010	Ghir_A01	1829688	-	Ghir_A01:1829582-1829865	AAATTACT	AGTAATTT	Ghir_A01:1829768-1829776
Ghir_A01G002010	Ghir_A01	1829688	-	Ghir_A01:1829582-1829865	GTCTCAAC	GTTGAGAC	Ghir_A01:1829640-1829648
Ghir_A01G002010	Ghir_A01	1829688	-	Ghir_A01:1829582-1829865	AACAAAAA	TTTTTGTT	Ghir_A01:1829677-1829685
Ghir_A01G002010	Ghir_A01	1829688	-	Ghir_A01:1829582-1829865	AGTTGAGA	TCTCAACT	Ghir_A01:1829639-1829647
Ghir_A01G002010	Ghir_A01	1829688	-	Ghir_A01:1829582-1829865	CTCAACTC	GAGTTGAG	Ghir_A01:1829638-1829646
Ghir_A01G002010	Ghir_A01	1829688	-	Ghir_A01:1829582-1829865	AAACAAAC	GTTTGTTT	Ghir_A01:1829660-1829668
Ghir_A01G002020	Ghir_A01	1839001	+	Ghir_A01:1838655-1839242	AAAAAATT	AATTTTTT	Ghir_A01:1839060-1839068
Ghir_A01G002020	Ghir_A01	1839001	+	Ghir_A01:1838655-1839242	GAAATTTC	GAAATTTC	Ghir_A01:1838900-1838908
Ghir_A01G002020	Ghir_A01	1839001	+	Ghir_A01:1838655-1839242	GAAATTTC	GAAATTTC	Ghir_A01:1838900-1838908
Ghir_A01G002020	Ghir_A01	1839001	+	Ghir_A01:1838655-1839242	AAAAAAAA	TTTTTTTT	Ghir_A01:1839032-1839040
Ghir_A01G002020	Ghir_A01	1839001	+	Ghir_A01:1838655-1839242	GAAGAAAA	TTTTCTTC	Ghir_A01:1839204-1839212
Ghir_A01G002020	Ghir_A01	1839001	+	Ghir_A01:1838655-1839242	AACATTAA	TTAATGTT	Ghir_A01:1838772-1838780
Ghir_A01G002020	Ghir_A01	1839001	+	Ghir_A01:1838655-1839242	GCGTTTAA	TTAAACGC	Ghir_A01:1839016-1839024
Ghir_A01G002020	Ghir_A01	1839001	+	Ghir_A01:1838655-1839242	AACAAAAA	TTTTTGTT	Ghir_A01:1839075-1839083
Ghir_A01G002020	Ghir_A01	1839001	+	Ghir_A01:1838655-1839242	GAACAAGA	TCTTGTTC	Ghir_A01:1839025-1839033
Ghir_A01G002030	Ghir_A01	1844252	+	Ghir_A01:1843944-1844492	AATTAAAA	TTTTAATT	Ghir_A01:1844111-1844119
Ghir_A01G002030	Ghir_A01	1844252	+	Ghir_A01:1843944-1844492	CGCCACCA	TGGTGGCG	Ghir_A01:1844280-1844288
Ghir_A01G002030	Ghir_A01	1844252	+	Ghir_A01:1843944-1844492	AATTAGGT	ACCTAATT	Ghir_A01:1844093-1844101
Ghir_A01G002040	Ghir_A01	1851528	-	Ghir_A01:1851975-1852659	AAAAATTA	TAATTTTT	Ghir_A01:1852082-1852090
Ghir_A01G002040	Ghir_A01	1851528	-	Ghir_A01:1851975-1852659	AATTAAAA	TTTTAATT	Ghir_A01:1852131-1852139
Ghir_A01G002040	Ghir_A01	1851528	-	Ghir_A01:1851975-1852659	AATTAAAA	TTTTAATT	Ghir_A01:1852016-1852024
Ghir_A01G002050	Ghir_A01	1867316	-	Ghir_A01:1866750-1867532	TTCTTCAA	TTGAAGAA	Ghir_A01:1867361-1867369
Ghir_A01G002050	Ghir_A01	1867316	-	Ghir_A01:1866750-1867532	GAAGAAAA	TTTTCTTC	Ghir_A01:1867369-1867377
Ghir_A01G002050	Ghir_A01	1867316	-	Ghir_A01:1866750-1867532	CTCACCAA	TTGGTGAG	Ghir_A01:1867279-1867287
Ghir_A01G002050	Ghir_A01	1867316	-	Ghir_A01:1866750-1867532	AAAATTTC	GAAATTTT	Ghir_A01:1867432-1867440
Ghir_A01G002050	Ghir_A01	1867316	-	Ghir_A01:1866750-1867532	ATTGAAGA	TCTTCAAT	Ghir_A01:1867360-1867368
Ghir_A01G002060	Ghir_A01	1879043	-	Ghir_A01:1879091-1879397	GAAGAAAA	TTTTCTTC	Ghir_A01:1879175-1879183
Ghir_A01G002060	Ghir_A01	1879043	-	Ghir_A01:1879091-1879397	AAGAAAAG	CTTTTCTT	Ghir_A01:1879182-1879190
Ghir_A01G002060	Ghir_A01	1879043	-	Ghir_A01:1879091-1879397	CTTTTTCA	TGAAAAAG	Ghir_A01:1879253-1879261
Ghir_A01G002060	Ghir_A01	1879043	-	Ghir_A01:1879470-1879726	AAAGTCAA	TTGACTTT	Ghir_A01:1879605-1879613
Ghir_A01G002060	Ghir_A01	1879043	-	Ghir_A01:1879470-1879726	AAGTCAAA	TTTGACTT	Ghir_A01:1879604-1879612
Ghir_A01G002060	Ghir_A01	1879043	-	Ghir_A01:1879470-1879726	AAAAAATT	AATTTTTT	Ghir_A01:1879550-1879558
Ghir_A01G002060	Ghir_A01	1879043	-	Ghir_A01:1879470-1879726	AAAAAAAA	TTTTTTTT	Ghir_A01:1879552-1879560
Ghir_A01G002060	Ghir_A01	1879043	-	Ghir_A01:1879470-1879726	AAAAATTA	TAATTTTT	Ghir_A01:1879549-1879557
Ghir_A01G002060	Ghir_A01	1879043	-	Ghir_A01:1879470-1879726	AAAAGTCA	TGACTTTT	Ghir_A01:1879606-1879614
Ghir_A01G002070	Ghir_A01	1890476	-	Ghir_A01:1890025-1890547	CATCAATC	GATTGATG	Ghir_A01:1890399-1890407
Ghir_A01G002070	Ghir_A01	1890476	-	Ghir_A01:1890025-1890547	AGGGTAAA	TTTACCCT	Ghir_A01:1890535-1890543
Ghir_A01G002070	Ghir_A01	1890476	-	Ghir_A01:1890025-1890547	GAACGCGA	TCGCGTTC	Ghir_A01:1890249-1890257
Ghir_A01G002070	Ghir_A01	1890476	-	Ghir_A01:1890595-1890800	AAAAAAAA	TTTTTTTT	Ghir_A01:1890694-1890702
Ghir_A01G002070	Ghir_A01	1890476	-	Ghir_A01:1890595-1890800	AAATGAAA	TTTCATTT	Ghir_A01:1890635-1890643
Ghir_A01G002070	Ghir_A01	1890476	-	Ghir_A01:1890595-1890800	AAAAGTTA	TAACTTTT	Ghir_A01:1890599-1890607
Ghir_A01G002080	Ghir_A01	1894912	+	Ghir_A01:1894625-1895317	AAAAAATT	AATTTTTT	Ghir_A01:1894681-1894689
Ghir_A01G002080	Ghir_A01	1894912	+	Ghir_A01:1894625-1895317	AAAAAATT	AATTTTTT	Ghir_A01:1894704-1894712
Ghir_A01G002080	Ghir_A01	1894912	+	Ghir_A01:1894625-1895317	AAAAAAAA	TTTTTTTT	Ghir_A01:1894679-1894687
Ghir_A01G002080	Ghir_A01	1894912	+	Ghir_A01:1894625-1895317	CCGACTCG	CGAGTCGG	Ghir_A01:1894954-1894962
Ghir_A01G002080	Ghir_A01	1894912	+	Ghir_A01:1894625-1895317	TCCGGCGA	TCGCCGGA	Ghir_A01:1895082-1895090
Ghir_A01G002080	Ghir_A01	1894912	+	Ghir_A01:1894625-1895317	CGCCGGAA	TTCCGGCG	Ghir_A01:1895081-1895089
Ghir_A01G002080	Ghir_A01	1894912	+	Ghir_A01:1894625-1895317	TAACCCTA	TAGGGTTA	Ghir_A01:1894763-1894771
Ghir_A01G002080	Ghir_A01	1894912	+	Ghir_A01:1894625-1895317	TAACCCTA	TAGGGTTA	Ghir_A01:1895214-1895222
Ghir_A01G002080	Ghir_A01	1894912	+	Ghir_A01:1894625-1895317	TCCGTCCA	TGGACGGA	Ghir_A01:1895185-1895193
Ghir_A01G002080	Ghir_A01	1894912	+	Ghir_A01:1894625-1895317	AAGAAAAG	CTTTTCTT	Ghir_A01:1894823-1894831
Ghir_A01G002080	Ghir_A01	1894912	+	Ghir_A01:1894625-1895317	AAATGATA	TATCATTT	Ghir_A01:1894794-1894802
Ghir_A01G002080	Ghir_A01	1894912	+	Ghir_A01:1894625-1895317	CCCTAACC	GGTTAGGG	Ghir_A01:1895211-1895219
Ghir_A01G002080	Ghir_A01	1894912	+	Ghir_A01:1894625-1895317	GCCGGAAA	TTTCCGGC	Ghir_A01:1895080-1895088
Ghir_A01G002080	Ghir_A01	1894912	+	Ghir_A01:1894625-1895317	AAGAGAAG	CTTCTCTT	Ghir_A01:1894985-1894993
Ghir_A01G002080	Ghir_A01	1894912	+	Ghir_A01:1894625-1895317	GGGGATAA	TTATCCCC	Ghir_A01:1895055-1895063
Ghir_A01G002080	Ghir_A01	1894912	+	Ghir_A01:1894625-1895317	CTTTTCCC	GGGAAAAG	Ghir_A01:1895298-1895306
Ghir_A01G002080	Ghir_A01	1894912	+	Ghir_A01:1894625-1895317	ACGATGAG	CTCATCGT	Ghir_A01:1895136-1895144
Ghir_A01G002090	Ghir_A01	1901465	+	Ghir_A01:1901155-1901781	AAACCCTA	TAGGGTTT	Ghir_A01:1901583-1901591
Ghir_A01G002090	Ghir_A01	1901465	+	Ghir_A01:1901155-1901781	AACCCTAA	TTAGGGTT	Ghir_A01:1901584-1901592
Ghir_A01G002090	Ghir_A01	1901465	+	Ghir_A01:1901155-1901781	AAAACCCT	AGGGTTTT	Ghir_A01:1901582-1901590
Ghir_A01G002090	Ghir_A01	1901465	+	Ghir_A01:1901155-1901781	AAAAAATT	AATTTTTT	Ghir_A01:1901201-1901209
Ghir_A01G002090	Ghir_A01	1901465	+	Ghir_A01:1901155-1901781	AAAAAATT	AATTTTTT	Ghir_A01:1901307-1901315
Ghir_A01G002090	Ghir_A01	1901465	+	Ghir_A01:1901155-1901781	AAAAAAAA	TTTTTTTT	Ghir_A01:1901199-1901207
Ghir_A01G002090	Ghir_A01	1901465	+	Ghir_A01:1901155-1901781	ACCCTAAA	TTTAGGGT	Ghir_A01:1901585-1901593
Ghir_A01G002090	Ghir_A01	1901465	+	Ghir_A01:1901155-1901781	AAAAATTA	TAATTTTT	Ghir_A01:1901202-1901210
Ghir_A01G002090	Ghir_A01	1901465	+	Ghir_A01:1901155-1901781	AAAAATTA	TAATTTTT	Ghir_A01:1901308-1901316
Ghir_A01G002090	Ghir_A01	1901465	+	Ghir_A01:1901155-1901781	AAAAATTA	TAATTTTT	Ghir_A01:1901422-1901430
Ghir_A01G002090	Ghir_A01	1901465	+	Ghir_A01:1901155-1901781	ACTTTTCT	AGAAAAGT	Ghir_A01:1901241-1901249
Ghir_A01G002090	Ghir_A01	1901465	+	Ghir_A01:1901155-1901781	GAAGAAAA	TTTTCTTC	Ghir_A01:1901756-1901764
Ghir_A01G002090	Ghir_A01	1901465	+	Ghir_A01:1901155-1901781	GAAGAAAA	TTTTCTTC	Ghir_A01:1901535-1901543
Ghir_A01G002090	Ghir_A01	1901465	+	Ghir_A01:1901155-1901781	AATTAAAA	TTTTAATT	Ghir_A01:1901425-1901433
Ghir_A01G002090	Ghir_A01	1901465	+	Ghir_A01:1901155-1901781	CGGAATCC	GGATTCCG	Ghir_A01:1901716-1901724
Ghir_A01G002090	Ghir_A01	1901465	+	Ghir_A01:1901155-1901781	GGTTTTCA	TGAAAACC	Ghir_A01:1901580-1901588
Ghir_A01G002090	Ghir_A01	1901465	+	Ghir_A01:1901155-1901781	AAGAAAAG	CTTTTCTT	Ghir_A01:1901242-1901250
Ghir_A01G002090	Ghir_A01	1901465	+	Ghir_A01:1901155-1901781	AGTGAAGA	TCTTCACT	Ghir_A01:1901538-1901546
Ghir_A01G002090	Ghir_A01	1901465	+	Ghir_A01:1901155-1901781	CACTCTCA	TGAGAGTG	Ghir_A01:1901542-1901550
Ghir_A01G002090	Ghir_A01	1901465	+	Ghir_A01:1901155-1901781	CTTCACTC	GAGTGAAG	Ghir_A01:1901539-1901547
Ghir_A01G002090	Ghir_A01	1901465	+	Ghir_A01:1901155-1901781	CCCTAACC	GGTTAGGG	Ghir_A01:1901593-1901601
Ghir_A01G002090	Ghir_A01	1901465	+	Ghir_A01:1901155-1901781	GAGAGTGA	TCACTCTC	Ghir_A01:1901541-1901549
Ghir_A01G002090	Ghir_A01	1901465	+	Ghir_A01:1901155-1901781	GATTCCGA	TCGGAATC	Ghir_A01:1901717-1901725
Ghir_A01G002090	Ghir_A01	1901465	+	Ghir_A01:1901155-1901781	ATAAATAT	ATATTTAT	Ghir_A01:1901276-1901284
Ghir_A01G002100	Ghir_A01	1905368	+	Ghir_A01:1904208-1905426	AAAAAATT	AATTTTTT	Ghir_A01:1904827-1904835
Ghir_A01G002100	Ghir_A01	1905368	+	Ghir_A01:1904208-1905426	GAAATTTC	GAAATTTC	Ghir_A01:1905076-1905084
Ghir_A01G002100	Ghir_A01	1905368	+	Ghir_A01:1904208-1905426	GAAATTTC	GAAATTTC	Ghir_A01:1905076-1905084
Ghir_A01G002100	Ghir_A01	1905368	+	Ghir_A01:1904208-1905426	AAAAATTA	TAATTTTT	Ghir_A01:1905231-1905239
Ghir_A01G002100	Ghir_A01	1905368	+	Ghir_A01:1904208-1905426	AATTAAAA	TTTTAATT	Ghir_A01:1905269-1905277
Ghir_A01G002100	Ghir_A01	1905368	+	Ghir_A01:1904208-1905426	AAGAAAAG	CTTTTCTT	Ghir_A01:1905223-1905231
Ghir_A01G002100	Ghir_A01	1905368	+	Ghir_A01:1904208-1905426	AAGAAATC	GATTTCTT	Ghir_A01:1904962-1904970
Ghir_A01G002100	Ghir_A01	1905368	+	Ghir_A01:1904208-1905426	AACTTTTA	TAAAAGTT	Ghir_A01:1904905-1904913
Ghir_A01G002110	Ghir_A01	1912702	-	Ghir_A01:1912384-1913034	AAACCCTA	TAGGGTTT	Ghir_A01:1912595-1912603
Ghir_A01G002110	Ghir_A01	1912702	-	Ghir_A01:1912384-1913034	AACCCTAA	TTAGGGTT	Ghir_A01:1912594-1912602
Ghir_A01G002110	Ghir_A01	1912702	-	Ghir_A01:1912384-1913034	AAAAAATT	AATTTTTT	Ghir_A01:1912992-1913000
Ghir_A01G002110	Ghir_A01	1912702	-	Ghir_A01:1912384-1913034	AAAACGCG	CGCGTTTT	Ghir_A01:1912703-1912711
Ghir_A01G002110	Ghir_A01	1912702	-	Ghir_A01:1912384-1913034	AAAAATTA	TAATTTTT	Ghir_A01:1912991-1912999
Ghir_A01G002110	Ghir_A01	1912702	-	Ghir_A01:1912384-1913034	ATAAAAAA	TTTTTTAT	Ghir_A01:1912683-1912691
Ghir_A01G002110	Ghir_A01	1912702	-	Ghir_A01:1912384-1913034	ATAAAAAA	TTTTTTAT	Ghir_A01:1912808-1912816
Ghir_A01G002110	Ghir_A01	1912702	-	Ghir_A01:1912384-1913034	AAGGAGAA	TTCTCCTT	Ghir_A01:1912660-1912668
Ghir_A01G002110	Ghir_A01	1912702	-	Ghir_A01:1912384-1913034	AAGAGAAG	CTTCTCTT	Ghir_A01:1912422-1912430
Ghir_A01G002110	Ghir_A01	1912702	-	Ghir_A01:1912384-1913034	AAGAGAAG	CTTCTCTT	Ghir_A01:1912435-1912443
Ghir_A01G002110	Ghir_A01	1912702	-	Ghir_A01:1912384-1913034	CCGCCTTC	GAAGGCGG	Ghir_A01:1912460-1912468
Ghir_A01G002110	Ghir_A01	1912702	-	Ghir_A01:1912384-1913034	ATAAATAT	ATATTTAT	Ghir_A01:1912919-1912927
Ghir_A01G002110	Ghir_A01	1912702	-	Ghir_A01:1912384-1913034	AAACGGCA	TGCCGTTT	Ghir_A01:1912715-1912723
Ghir_A01G002120	Ghir_A01	1916411	-	Ghir_A01:1915854-1916630	AACTTTTA	TAAAAGTT	Ghir_A01:1916179-1916187
Ghir_A01G002120	Ghir_A01	1916411	-	Ghir_A01:1915854-1916630	AACAAAAA	TTTTTGTT	Ghir_A01:1916226-1916234
Ghir_A01G002120	Ghir_A01	1916411	-	Ghir_A01:1915854-1916630	AGTTGAGA	TCTCAACT	Ghir_A01:1916163-1916171
Ghir_A01G002120	Ghir_A01	1916411	-	Ghir_A01:1915854-1916630	CTCAACTC	GAGTTGAG	Ghir_A01:1916162-1916170
Ghir_A01G002130	Ghir_A01	1924799	-	Ghir_A01:1924508-1925063	AAAAAATT	AATTTTTT	Ghir_A01:1924917-1924925
Ghir_A01G002130	Ghir_A01	1924799	-	Ghir_A01:1924508-1925063	AAAAAATT	AATTTTTT	Ghir_A01:1924825-1924833
Ghir_A01G002130	Ghir_A01	1924799	-	Ghir_A01:1924508-1925063	AAAAAAAA	TTTTTTTT	Ghir_A01:1924684-1924692
Ghir_A01G002130	Ghir_A01	1924799	-	Ghir_A01:1924508-1925063	AAAAATTA	TAATTTTT	Ghir_A01:1924843-1924851
Ghir_A01G002130	Ghir_A01	1924799	-	Ghir_A01:1924508-1925063	GAAGAAAA	TTTTCTTC	Ghir_A01:1924673-1924681
Ghir_A01G002130	Ghir_A01	1924799	-	Ghir_A01:1924508-1925063	ATAAAAAA	TTTTTTAT	Ghir_A01:1924702-1924710
Ghir_A01G002130	Ghir_A01	1924799	-	Ghir_A01:1924508-1925063	AATTAAAA	TTTTAATT	Ghir_A01:1925015-1925023
Ghir_A01G002130	Ghir_A01	1924799	-	Ghir_A01:1924508-1925063	ATATAAAA	TTTTATAT	Ghir_A01:1924704-1924712
Ghir_A01G002130	Ghir_A01	1924799	-	Ghir_A01:1924508-1925063	AAGAAAAG	CTTTTCTT	Ghir_A01:1924672-1924680
Ghir_A01G002130	Ghir_A01	1924799	-	Ghir_A01:1924508-1925063	GAAACGCA	TGCGTTTC	Ghir_A01:1924793-1924801
Ghir_A01G002130	Ghir_A01	1924799	-	Ghir_A01:1924508-1925063	CAAAAAGA	TCTTTTTG	Ghir_A01:1924733-1924741
Ghir_A01G002130	Ghir_A01	1924799	-	Ghir_A01:1924508-1925063	AGGAGAAA	TTTCTCCT	Ghir_A01:1924534-1924542
Ghir_A01G002130	Ghir_A01	1924799	-	Ghir_A01:1924508-1925063	AACAAAAA	TTTTTGTT	Ghir_A01:1924735-1924743
Ghir_A01G002140	Ghir_A01	1947361	+	Ghir_A01:1947134-1948073	AACCCTAA	TTAGGGTT	Ghir_A01:1947306-1947314
Ghir_A01G002140	Ghir_A01	1947361	+	Ghir_A01:1947134-1948073	AAAAAATT	AATTTTTT	Ghir_A01:1947539-1947547
Ghir_A01G002140	Ghir_A01	1947361	+	Ghir_A01:1947134-1948073	AAAAAAAA	TTTTTTTT	Ghir_A01:1947491-1947499
Ghir_A01G002140	Ghir_A01	1947361	+	Ghir_A01:1947134-1948073	AAAAAAAA	TTTTTTTT	Ghir_A01:1947551-1947559
Ghir_A01G002140	Ghir_A01	1947361	+	Ghir_A01:1947134-1948073	AATTAGGG	CCCTAATT	Ghir_A01:1947275-1947283
Ghir_A01G002140	Ghir_A01	1947361	+	Ghir_A01:1947134-1948073	GAAGAAAA	TTTTCTTC	Ghir_A01:1947392-1947400
Ghir_A01G002140	Ghir_A01	1947361	+	Ghir_A01:1947134-1948073	AATTAAAA	TTTTAATT	Ghir_A01:1947359-1947367
Ghir_A01G002140	Ghir_A01	1947361	+	Ghir_A01:1947134-1948073	AAGAAAAG	CTTTTCTT	Ghir_A01:1947401-1947409
Ghir_A01G002140	Ghir_A01	1947361	+	Ghir_A01:1947134-1948073	ACGAGGAA	TTCCTCGT	Ghir_A01:1947741-1947749
Ghir_A01G002140	Ghir_A01	1947361	+	Ghir_A01:1947134-1948073	AAATGATA	TATCATTT	Ghir_A01:1947164-1947172
Ghir_A01G002140	Ghir_A01	1947361	+	Ghir_A01:1947134-1948073	GCCGGAAA	TTTCCGGC	Ghir_A01:1947648-1947656
Ghir_A01G002140	Ghir_A01	1947361	+	Ghir_A01:1947134-1948073	ATCGACGG	CCGTCGAT	Ghir_A01:1947702-1947710
Ghir_A01G002140	Ghir_A01	1947361	+	Ghir_A01:1947134-1948073	CGTCAACG	CGTTGACG	Ghir_A01:1947661-1947669
Ghir_A01G002140	Ghir_A01	1947361	+	Ghir_A01:1947134-1948073	AACGGCGT	ACGCCGTT	Ghir_A01:1947467-1947475
Ghir_A01G002140	Ghir_A01	1947361	+	Ghir_A01:1947134-1948073	AACGGCGT	ACGCCGTT	Ghir_A01:1947677-1947685
Ghir_A01G002140	Ghir_A01	1947361	+	Ghir_A01:1947134-1948073	AATTAGGT	ACCTAATT	Ghir_A01:1947139-1947147
Ghir_A01G002140	Ghir_A01	1947361	+	Ghir_A01:1947134-1948073	AACTCCGT	ACGGAGTT	Ghir_A01:1947497-1947505
Ghir_A01G002160	Ghir_A01	1973726	+	Ghir_A01:1972999-1973210	AATAAACT	AGTTTATT	Ghir_A01:1973192-1973200
Ghir_A01G002160	Ghir_A01	1973726	+	Ghir_A01:1972999-1973210	AAAAGTTA	TAACTTTT	Ghir_A01:1973170-1973178
Ghir_A01G002200	Ghir_A01	1998597	+	Ghir_A01:1998483-1998751	AAAAGGAG	CTCCTTTT	Ghir_A01:1998558-1998566
Ghir_A01G002200	Ghir_A01	1998597	+	Ghir_A01:1998483-1998751	ACGATGAG	CTCATCGT	Ghir_A01:1998689-1998697
Ghir_A01G002210	Ghir_A01	2027333	+	Ghir_A01:2026889-2027615	AAACCCTA	TAGGGTTT	Ghir_A01:2027497-2027505
Ghir_A01G002210	Ghir_A01	2027333	+	Ghir_A01:2026889-2027615	AAAACCCT	AGGGTTTT	Ghir_A01:2027498-2027506
Ghir_A01G002210	Ghir_A01	2027333	+	Ghir_A01:2026889-2027615	AACCCTAG	CTAGGGTT	Ghir_A01:2027496-2027504
Ghir_A01G002210	Ghir_A01	2027333	+	Ghir_A01:2026889-2027615	AAAAAATT	AATTTTTT	Ghir_A01:2027386-2027394
Ghir_A01G002210	Ghir_A01	2027333	+	Ghir_A01:2026889-2027615	AAAAAAAA	TTTTTTTT	Ghir_A01:2027404-2027412
Ghir_A01G002210	Ghir_A01	2027333	+	Ghir_A01:2026889-2027615	AGTCAAAA	TTTTGACT	Ghir_A01:2027284-2027292
Ghir_A01G002210	Ghir_A01	2027333	+	Ghir_A01:2026889-2027615	AAAAACCC	GGGTTTTT	Ghir_A01:2027499-2027507
Ghir_A01G002210	Ghir_A01	2027333	+	Ghir_A01:2026889-2027615	ACTCTCAC	GTGAGAGT	Ghir_A01:2027164-2027172
Ghir_A01G002210	Ghir_A01	2027333	+	Ghir_A01:2026889-2027615	AAAAATTA	TAATTTTT	Ghir_A01:2027385-2027393
Ghir_A01G002210	Ghir_A01	2027333	+	Ghir_A01:2026889-2027615	AATTAAAA	TTTTAATT	Ghir_A01:2027003-2027011
Ghir_A01G002210	Ghir_A01	2027333	+	Ghir_A01:2026889-2027615	AATTAAAA	TTTTAATT	Ghir_A01:2027060-2027068
Ghir_A01G002210	Ghir_A01	2027333	+	Ghir_A01:2026889-2027615	AATTAAAA	TTTTAATT	Ghir_A01:2027222-2027230
Ghir_A01G002210	Ghir_A01	2027333	+	Ghir_A01:2026889-2027615	AATTAAAA	TTTTAATT	Ghir_A01:2027512-2027520
Ghir_A01G002210	Ghir_A01	2027333	+	Ghir_A01:2026889-2027615	ATATAAAA	TTTTATAT	Ghir_A01:2027127-2027135
Ghir_A01G002210	Ghir_A01	2027333	+	Ghir_A01:2026889-2027615	ATATAAAA	TTTTATAT	Ghir_A01:2026933-2026941
Ghir_A01G002210	Ghir_A01	2027333	+	Ghir_A01:2026889-2027615	ATATAAAA	TTTTATAT	Ghir_A01:2026960-2026968
Ghir_A01G002210	Ghir_A01	2027333	+	Ghir_A01:2026889-2027615	ATATAAAA	TTTTATAT	Ghir_A01:2027123-2027131
Ghir_A01G002210	Ghir_A01	2027333	+	Ghir_A01:2026889-2027615	ACAGTCAA	TTGACTGT	Ghir_A01:2027282-2027290
Ghir_A01G002210	Ghir_A01	2027333	+	Ghir_A01:2026889-2027615	AGTTTAGG	CCTAAACT	Ghir_A01:2026990-2026998
Ghir_A01G002210	Ghir_A01	2027333	+	Ghir_A01:2026889-2027615	AACTTTTA	TAAAAGTT	Ghir_A01:2027509-2027517
Ghir_A01G002210	Ghir_A01	2027333	+	Ghir_A01:2026889-2027615	AAACAAAC	GTTTGTTT	Ghir_A01:2027296-2027304
Ghir_A01G002210	Ghir_A01	2027333	+	Ghir_A01:2027748-2028124	AAAACCCT	AGGGTTTT	Ghir_A01:2027841-2027849
Ghir_A01G002230	Ghir_A01	2047230	+	Ghir_A01:2046905-2047549	AAAAATTA	TAATTTTT	Ghir_A01:2047005-2047013
Ghir_A01G002230	Ghir_A01	2047230	+	Ghir_A01:2046905-2047549	ATAAAAAA	TTTTTTAT	Ghir_A01:2047030-2047038
Ghir_A01G002230	Ghir_A01	2047230	+	Ghir_A01:2046905-2047549	AGAAACAG	CTGTTTCT	Ghir_A01:2047449-2047457
Ghir_A01G002230	Ghir_A01	2047230	+	Ghir_A01:2046905-2047549	ACACTAAA	TTTAGTGT	Ghir_A01:2047247-2047255
Ghir_A01G002230	Ghir_A01	2047230	+	Ghir_A01:2046905-2047549	AACAAAAA	TTTTTGTT	Ghir_A01:2046968-2046976
Ghir_A01G002230	Ghir_A01	2047230	+	Ghir_A01:2046905-2047549	CATACAAA	TTTGTATG	Ghir_A01:2047000-2047008
Ghir_A01G002240	Ghir_A01	2056417	-	Ghir_A01:2056159-2056373	AAAAAAAA	TTTTTTTT	Ghir_A01:2056253-2056261
Ghir_A01G002240	Ghir_A01	2056417	-	Ghir_A01:2056159-2056373	AAAAAAAA	TTTTTTTT	Ghir_A01:2056305-2056313
Ghir_A01G002240	Ghir_A01	2056417	-	Ghir_A01:2056159-2056373	AAGGAATT	AATTCCTT	Ghir_A01:2056350-2056358
Ghir_A01G002240	Ghir_A01	2056417	-	Ghir_A01:2056159-2056373	AAGAAAAG	CTTTTCTT	Ghir_A01:2056330-2056338
Ghir_A01G002240	Ghir_A01	2056417	-	Ghir_A01:2056159-2056373	AAATTCCT	AGGAATTT	Ghir_A01:2056351-2056359
Ghir_A01G002250	Ghir_A01	2077296	+	Ghir_A01:2076939-2077483	AAGCCCAA	TTGGGCTT	Ghir_A01:2077403-2077411
Ghir_A01G002250	Ghir_A01	2077296	+	Ghir_A01:2076939-2077483	CACGTGTC	GACACGTG	Ghir_A01:2077139-2077147
Ghir_A01G002250	Ghir_A01	2077296	+	Ghir_A01:2076939-2077483	ACACGTGT	ACACGTGT	Ghir_A01:2077140-2077148
Ghir_A01G002250	Ghir_A01	2077296	+	Ghir_A01:2076939-2077483	ACACGTGT	ACACGTGT	Ghir_A01:2077140-2077148
Ghir_A01G002250	Ghir_A01	2077296	+	Ghir_A01:2076939-2077483	CAAGCCCA	TGGGCTTG	Ghir_A01:2077402-2077410
Ghir_A01G002250	Ghir_A01	2077296	+	Ghir_A01:2076939-2077483	CACGTGTA	TACACGTG	Ghir_A01:2077141-2077149
Ghir_A01G002250	Ghir_A01	2077296	+	Ghir_A01:2076939-2077483	AAACCCTC	GAGGGTTT	Ghir_A01:2077281-2077289
Ghir_A01G002260	Ghir_A01	2110724	-	Ghir_A01:2110597-2110806	AAAAAAAA	TTTTTTTT	Ghir_A01:2110770-2110778
Ghir_A01G002260	Ghir_A01	2110724	-	Ghir_A01:2110597-2110806	TGATGGAA	TTCCATCA	Ghir_A01:2110695-2110703
Ghir_A01G002260	Ghir_A01	2110724	-	Ghir_A01:2110597-2110806	ACGCGTAA	TTACGCGT	Ghir_A01:2110680-2110688
Ghir_A01G002260	Ghir_A01	2110724	-	Ghir_A01:2110597-2110806	AAAATTTC	GAAATTTT	Ghir_A01:2110735-2110743
Ghir_A01G002260	Ghir_A01	2110724	-	Ghir_A01:2110597-2110806	ACGCGTAT	ATACGCGT	Ghir_A01:2110678-2110686
Ghir_A01G002260	Ghir_A01	2110724	-	Ghir_A01:2110597-2110806	TACGCGTA	TACGCGTA	Ghir_A01:2110679-2110687
Ghir_A01G002260	Ghir_A01	2110724	-	Ghir_A01:2110597-2110806	TACGCGTA	TACGCGTA	Ghir_A01:2110679-2110687
Ghir_A01G002260	Ghir_A01	2110724	-	Ghir_A01:2110891-2111095	AATTAAAA	TTTTAATT	Ghir_A01:2110951-2110959
Ghir_A01G002260	Ghir_A01	2110724	-	Ghir_A01:2110891-2111095	AATTAAAA	TTTTAATT	Ghir_A01:2111001-2111009
Ghir_A01G002270	Ghir_A01	2118769	+	Ghir_A01:2118513-2119211	AAAGTCAA	TTGACTTT	Ghir_A01:2118862-2118870
Ghir_A01G002270	Ghir_A01	2118769	+	Ghir_A01:2118513-2119211	AAGTCAAA	TTTGACTT	Ghir_A01:2118863-2118871
Ghir_A01G002270	Ghir_A01	2118769	+	Ghir_A01:2118513-2119211	AGTCAAAA	TTTTGACT	Ghir_A01:2118864-2118872
Ghir_A01G002270	Ghir_A01	2118769	+	Ghir_A01:2118513-2119211	TTCTTCAA	TTGAAGAA	Ghir_A01:2119097-2119105
Ghir_A01G002270	Ghir_A01	2118769	+	Ghir_A01:2118513-2119211	GAAGAAAA	TTTTCTTC	Ghir_A01:2118911-2118919
Ghir_A01G002270	Ghir_A01	2118769	+	Ghir_A01:2118513-2119211	AAAAGTCA	TGACTTTT	Ghir_A01:2118861-2118869
Ghir_A01G002270	Ghir_A01	2118769	+	Ghir_A01:2118513-2119211	AATTAAAA	TTTTAATT	Ghir_A01:2118757-2118765
Ghir_A01G002270	Ghir_A01	2118769	+	Ghir_A01:2118513-2119211	AAATGATA	TATCATTT	Ghir_A01:2118603-2118611
Ghir_A01G002270	Ghir_A01	2118769	+	Ghir_A01:2118513-2119211	AAGAAATC	GATTTCTT	Ghir_A01:2119197-2119205
Ghir_A01G002270	Ghir_A01	2118769	+	Ghir_A01:2118513-2119211	AAACGACG	CGTCGTTT	Ghir_A01:2118916-2118924
Ghir_A01G002270	Ghir_A01	2118769	+	Ghir_A01:2118513-2119211	AAAATCCT	AGGATTTT	Ghir_A01:2118587-2118595
Ghir_A01G002270	Ghir_A01	2118769	+	Ghir_A01:2118513-2119211	GGGGATAA	TTATCCCC	Ghir_A01:2118830-2118838
Ghir_A01G002270	Ghir_A01	2118769	+	Ghir_A01:2118513-2119211	ATAACTAA	TTAGTTAT	Ghir_A01:2118775-2118783
Ghir_A01G002270	Ghir_A01	2118769	+	Ghir_A01:2118513-2119211	AAACAAAC	GTTTGTTT	Ghir_A01:2118929-2118937
Ghir_A01G002280	Ghir_A01	2125537	+	Ghir_A01:2125257-2125888	AAAGCCCA	TGGGCTTT	Ghir_A01:2125557-2125565
Ghir_A01G002280	Ghir_A01	2125537	+	Ghir_A01:2125257-2125888	AAAAAATT	AATTTTTT	Ghir_A01:2125286-2125294
Ghir_A01G002280	Ghir_A01	2125537	+	Ghir_A01:2125257-2125888	AAGCCCAT	ATGGGCTT	Ghir_A01:2125558-2125566
Ghir_A01G002280	Ghir_A01	2125537	+	Ghir_A01:2125257-2125888	AAAAATTA	TAATTTTT	Ghir_A01:2125287-2125295
Ghir_A01G002280	Ghir_A01	2125537	+	Ghir_A01:2125257-2125888	AAAAATTA	TAATTTTT	Ghir_A01:2125393-2125401
Ghir_A01G002280	Ghir_A01	2125537	+	Ghir_A01:2125257-2125888	AAGGAATT	AATTCCTT	Ghir_A01:2125860-2125868
Ghir_A01G002280	Ghir_A01	2125537	+	Ghir_A01:2125257-2125888	GAAGAAAA	TTTTCTTC	Ghir_A01:2125750-2125758
Ghir_A01G002280	Ghir_A01	2125537	+	Ghir_A01:2125257-2125888	AATTAAAA	TTTTAATT	Ghir_A01:2125282-2125290
Ghir_A01G002280	Ghir_A01	2125537	+	Ghir_A01:2125257-2125888	AAAATGGG	CCCATTTT	Ghir_A01:2125622-2125630
Ghir_A01G002280	Ghir_A01	2125537	+	Ghir_A01:2125257-2125888	AGCCCATA	TATGGGCT	Ghir_A01:2125559-2125567
Ghir_A01G002280	Ghir_A01	2125537	+	Ghir_A01:2125257-2125888	ATAAATAT	ATATTTAT	Ghir_A01:2125269-2125277
Ghir_A01G002280	Ghir_A01	2125537	+	Ghir_A01:2125257-2125888	GTTAAAGA	TCTTTAAC	Ghir_A01:2125673-2125681
Ghir_A01G002290	Ghir_A01	2132796	-	Ghir_A01:2132445-2133107	AAAAATTA	TAATTTTT	Ghir_A01:2133065-2133073
Ghir_A01G002290	Ghir_A01	2132796	-	Ghir_A01:2132445-2133107	AAAAATTA	TAATTTTT	Ghir_A01:2132822-2132830
Ghir_A01G002290	Ghir_A01	2132796	-	Ghir_A01:2132445-2133107	CAACAAAA	TTTTGTTG	Ghir_A01:2132741-2132749
Ghir_A01G002290	Ghir_A01	2132796	-	Ghir_A01:2132445-2133107	AATTAAAA	TTTTAATT	Ghir_A01:2132935-2132943
Ghir_A01G002290	Ghir_A01	2132796	-	Ghir_A01:2132445-2133107	AATTAAAA	TTTTAATT	Ghir_A01:2133068-2133076
Ghir_A01G002290	Ghir_A01	2132796	-	Ghir_A01:2132445-2133107	ATATAAAA	TTTTATAT	Ghir_A01:2132943-2132951
Ghir_A01G002290	Ghir_A01	2132796	-	Ghir_A01:2132445-2133107	ATATAAAA	TTTTATAT	Ghir_A01:2133061-2133069
Ghir_A01G002290	Ghir_A01	2132796	-	Ghir_A01:2132445-2133107	AACAAAAA	TTTTTGTT	Ghir_A01:2132633-2132641
Ghir_A01G002290	Ghir_A01	2132796	-	Ghir_A01:2132445-2133107	GTTAAAGA	TCTTTAAC	Ghir_A01:2132496-2132504
Ghir_A01G002300	Ghir_A01	2148230	-	Ghir_A01:2147927-2149164	AAAACCCT	AGGGTTTT	Ghir_A01:2147949-2147957
Ghir_A01G002300	Ghir_A01	2148230	-	Ghir_A01:2147927-2149164	AAAACCCT	AGGGTTTT	Ghir_A01:2148124-2148132
Ghir_A01G002300	Ghir_A01	2148230	-	Ghir_A01:2147927-2149164	AAAAAATT	AATTTTTT	Ghir_A01:2148319-2148327
Ghir_A01G002300	Ghir_A01	2148230	-	Ghir_A01:2147927-2149164	AAAAAAAA	TTTTTTTT	Ghir_A01:2148388-2148396
Ghir_A01G002300	Ghir_A01	2148230	-	Ghir_A01:2147927-2149164	AAAAACCC	GGGTTTTT	Ghir_A01:2147948-2147956
Ghir_A01G002300	Ghir_A01	2148230	-	Ghir_A01:2147927-2149164	AAAAACCC	GGGTTTTT	Ghir_A01:2148123-2148131
Ghir_A01G002300	Ghir_A01	2148230	-	Ghir_A01:2147927-2149164	AAAAATTA	TAATTTTT	Ghir_A01:2148320-2148328
Ghir_A01G002300	Ghir_A01	2148230	-	Ghir_A01:2147927-2149164	AAATGAAA	TTTCATTT	Ghir_A01:2148618-2148626
Ghir_A01G002300	Ghir_A01	2148230	-	Ghir_A01:2147927-2149164	AAATGAAA	TTTCATTT	Ghir_A01:2148356-2148364
Ghir_A01G002300	Ghir_A01	2148230	-	Ghir_A01:2147927-2149164	AAAAGTCA	TGACTTTT	Ghir_A01:2148152-2148160
Ghir_A01G002300	Ghir_A01	2148230	-	Ghir_A01:2147927-2149164	TGATGGAA	TTCCATCA	Ghir_A01:2148036-2148044
Ghir_A01G002300	Ghir_A01	2148230	-	Ghir_A01:2147927-2149164	AAGAAAAG	CTTTTCTT	Ghir_A01:2147989-2147997
Ghir_A01G002300	Ghir_A01	2148230	-	Ghir_A01:2147927-2149164	ACCACCAA	TTGGTGGT	Ghir_A01:2148228-2148236
Ghir_A01G002300	Ghir_A01	2148230	-	Ghir_A01:2147927-2149164	AACAAAAA	TTTTTGTT	Ghir_A01:2148156-2148164
Ghir_A01G002300	Ghir_A01	2148230	-	Ghir_A01:2147927-2149164	AAAAGTTA	TAACTTTT	Ghir_A01:2148248-2148256
Ghir_A01G002310	Ghir_A01	2156241	+	Ghir_A01:2156693-2157185	CGGAATCC	GGATTCCG	Ghir_A01:2156798-2156806
Ghir_A01G002320	Ghir_A01	2162118	-	Ghir_A01:2161650-2162771	AAAAAAAA	TTTTTTTT	Ghir_A01:2162308-2162316
Ghir_A01G002320	Ghir_A01	2162118	-	Ghir_A01:2161650-2162771	GAAGAAAA	TTTTCTTC	Ghir_A01:2162171-2162179
Ghir_A01G002320	Ghir_A01	2162118	-	Ghir_A01:2161650-2162771	ATAAAAAA	TTTTTTAT	Ghir_A01:2162230-2162238
Ghir_A01G002320	Ghir_A01	2162118	-	Ghir_A01:2161650-2162771	AATTAAAA	TTTTAATT	Ghir_A01:2162438-2162446
Ghir_A01G002320	Ghir_A01	2162118	-	Ghir_A01:2161650-2162771	AAAATTTC	GAAATTTT	Ghir_A01:2162326-2162334
Ghir_A01G002320	Ghir_A01	2162118	-	Ghir_A01:2161650-2162771	AAATAGGT	ACCTATTT	Ghir_A01:2162405-2162413
Ghir_A01G002320	Ghir_A01	2162118	-	Ghir_A01:2161650-2162771	AAATTACT	AGTAATTT	Ghir_A01:2162634-2162642
Ghir_A01G002320	Ghir_A01	2162118	-	Ghir_A01:2161650-2162771	AAAGACGC	GCGTCTTT	Ghir_A01:2161992-2162000
Ghir_A01G002330	Ghir_A01	2171175	-	Ghir_A01:2170759-2171463	AAAAAATT	AATTTTTT	Ghir_A01:2171284-2171292
Ghir_A01G002330	Ghir_A01	2171175	-	Ghir_A01:2170759-2171463	AAAAAAAA	TTTTTTTT	Ghir_A01:2171086-2171094
Ghir_A01G002330	Ghir_A01	2171175	-	Ghir_A01:2170759-2171463	ATAAAAAA	TTTTTTAT	Ghir_A01:2171237-2171245
Ghir_A01G002330	Ghir_A01	2171175	-	Ghir_A01:2170759-2171463	ATAAAAAA	TTTTTTAT	Ghir_A01:2171245-2171253
Ghir_A01G002330	Ghir_A01	2171175	-	Ghir_A01:2170759-2171463	ATATAAAA	TTTTATAT	Ghir_A01:2171252-2171260
Ghir_A01G002330	Ghir_A01	2171175	-	Ghir_A01:2170759-2171463	AGCAGCCA	TGGCTGCT	Ghir_A01:2170785-2170793
Ghir_A01G002330	Ghir_A01	2171175	-	Ghir_A01:2170759-2171463	TAGAATGA	TCATTCTA	Ghir_A01:2171359-2171367
Ghir_A01G002330	Ghir_A01	2171175	-	Ghir_A01:2170759-2171463	AAAAGGCG	CGCCTTTT	Ghir_A01:2170857-2170865
Ghir_A01G002330	Ghir_A01	2171175	-	Ghir_A01:2170759-2171463	AAGAGAAG	CTTCTCTT	Ghir_A01:2171161-2171169
Ghir_A01G002340	Ghir_A01	2176464	+	Ghir_A01:2176146-2177055	AAAAAATT	AATTTTTT	Ghir_A01:2176244-2176252
Ghir_A01G002340	Ghir_A01	2176464	+	Ghir_A01:2176146-2177055	AAAAATTA	TAATTTTT	Ghir_A01:2176235-2176243
Ghir_A01G002340	Ghir_A01	2176464	+	Ghir_A01:2176146-2177055	AAGGAATT	AATTCCTT	Ghir_A01:2176482-2176490
Ghir_A01G002340	Ghir_A01	2176464	+	Ghir_A01:2176146-2177055	ATAAAAAA	TTTTTTAT	Ghir_A01:2176207-2176215
Ghir_A01G002340	Ghir_A01	2176464	+	Ghir_A01:2176146-2177055	ACAACGAA	TTCGTTGT	Ghir_A01:2176911-2176919
Ghir_A01G002340	Ghir_A01	2176464	+	Ghir_A01:2176146-2177055	CTTCACTC	GAGTGAAG	Ghir_A01:2176564-2176572
Ghir_A01G002340	Ghir_A01	2176464	+	Ghir_A01:2176146-2177055	AAATTCCT	AGGAATTT	Ghir_A01:2176481-2176489
Ghir_A01G002340	Ghir_A01	2176464	+	Ghir_A01:2176146-2177055	GAGAGTGA	TCACTCTC	Ghir_A01:2176566-2176574
Ghir_A01G002340	Ghir_A01	2176464	+	Ghir_A01:2176146-2177055	AACATTAA	TTAATGTT	Ghir_A01:2176366-2176374
Ghir_A01G002340	Ghir_A01	2176464	+	Ghir_A01:2176146-2177055	ACTCCACC	GGTGGAGT	Ghir_A01:2176502-2176510
Ghir_A01G002340	Ghir_A01	2176464	+	Ghir_A01:2176146-2177055	AAGGCGGC	GCCGCCTT	Ghir_A01:2176448-2176456
Ghir_A01G002340	Ghir_A01	2176464	+	Ghir_A01:2176146-2177055	CCGCGTTA	TAACGCGG	Ghir_A01:2176465-2176473
Ghir_A01G002340	Ghir_A01	2176464	+	Ghir_A01:2176146-2177055	AAACGGCA	TGCCGTTT	Ghir_A01:2176711-2176719
Ghir_A01G002340	Ghir_A01	2176464	+	Ghir_A01:2176146-2177055	GTTAAAGA	TCTTTAAC	Ghir_A01:2176772-2176780
Ghir_A01G002350	Ghir_A01	2186196	+	Ghir_A01:2185306-2185560	AATTAAAA	TTTTAATT	Ghir_A01:2185509-2185517
Ghir_A01G002350	Ghir_A01	2186196	+	Ghir_A01:2186000-2186200	ATATAAAA	TTTTATAT	Ghir_A01:2186149-2186157
Ghir_A01G002350	Ghir_A01	2186196	+	Ghir_A01:2186000-2186200	ATATAAAA	TTTTATAT	Ghir_A01:2186192-2186200
Ghir_A01G002350	Ghir_A01	2186196	+	Ghir_A01:2186273-2186527	AAACCCTA	TAGGGTTT	Ghir_A01:2186327-2186335
Ghir_A01G002350	Ghir_A01	2186196	+	Ghir_A01:2186273-2186527	AAATGAAA	TTTCATTT	Ghir_A01:2186400-2186408
Ghir_A01G002350	Ghir_A01	2186196	+	Ghir_A01:2186273-2186527	AATTAAAA	TTTTAATT	Ghir_A01:2186427-2186435
Ghir_A01G002350	Ghir_A01	2186196	+	Ghir_A01:2186273-2186527	AGAAACAG	CTGTTTCT	Ghir_A01:2186463-2186471
Ghir_A01G002350	Ghir_A01	2186196	+	Ghir_A01:2186273-2186527	CTTTTTCA	TGAAAAAG	Ghir_A01:2186397-2186405
Ghir_A01G002350	Ghir_A01	2186196	+	Ghir_A01:2186273-2186527	AAGGAGAA	TTCTCCTT	Ghir_A01:2186274-2186282
Ghir_A01G002350	Ghir_A01	2186196	+	Ghir_A01:2186273-2186527	AGGAGAAG	CTTCTCCT	Ghir_A01:2186273-2186281
Ghir_A01G002370	Ghir_A01	2215046	+	Ghir_A01:2214205-2215427	AAAAAATT	AATTTTTT	Ghir_A01:2215021-2215029
Ghir_A01G002370	Ghir_A01	2215046	+	Ghir_A01:2214205-2215427	AAAAAAAA	TTTTTTTT	Ghir_A01:2215107-2215115
Ghir_A01G002370	Ghir_A01	2215046	+	Ghir_A01:2214205-2215427	AACCGTCG	CGACGGTT	Ghir_A01:2215218-2215226
Ghir_A01G002370	Ghir_A01	2215046	+	Ghir_A01:2214205-2215427	AAAAATTA	TAATTTTT	Ghir_A01:2215020-2215028
Ghir_A01G002370	Ghir_A01	2215046	+	Ghir_A01:2214205-2215427	AATTTCCA	TGGAAATT	Ghir_A01:2214713-2214721
Ghir_A01G002370	Ghir_A01	2215046	+	Ghir_A01:2214205-2215427	AATTAAAA	TTTTAATT	Ghir_A01:2214387-2214395
Ghir_A01G002370	Ghir_A01	2215046	+	Ghir_A01:2214205-2215427	ACCCAACC	GGTTGGGT	Ghir_A01:2215247-2215255
Ghir_A01G002370	Ghir_A01	2215046	+	Ghir_A01:2214205-2215427	CACGTAAA	TTTACGTG	Ghir_A01:2214665-2214673
Ghir_A01G002370	Ghir_A01	2215046	+	Ghir_A01:2214205-2215427	AAAATTTC	GAAATTTT	Ghir_A01:2214711-2214719
Ghir_A01G002370	Ghir_A01	2215046	+	Ghir_A01:2214205-2215427	ATAAATAT	ATATTTAT	Ghir_A01:2214589-2214597
Ghir_A01G002370	Ghir_A01	2215046	+	Ghir_A01:2214205-2215427	TACAGAAA	TTTCTGTA	Ghir_A01:2215041-2215049
Ghir_A01G002370	Ghir_A01	2215046	+	Ghir_A01:2214205-2215427	AATTAGGT	ACCTAATT	Ghir_A01:2215017-2215025
Ghir_A01G002380	Ghir_A01	2228029	+	Ghir_A01:2227419-2227723	AAAAAATT	AATTTTTT	Ghir_A01:2227611-2227619
Ghir_A01G002380	Ghir_A01	2228029	+	Ghir_A01:2227419-2227723	GAAATTTC	GAAATTTC	Ghir_A01:2227692-2227700
Ghir_A01G002380	Ghir_A01	2228029	+	Ghir_A01:2227419-2227723	GAAATTTC	GAAATTTC	Ghir_A01:2227692-2227700
Ghir_A01G002380	Ghir_A01	2228029	+	Ghir_A01:2227419-2227723	AAAAAAAA	TTTTTTTT	Ghir_A01:2227575-2227583
Ghir_A01G002380	Ghir_A01	2228029	+	Ghir_A01:2227419-2227723	ATAAAAAA	TTTTTTAT	Ghir_A01:2227573-2227581
Ghir_A01G002380	Ghir_A01	2228029	+	Ghir_A01:2227419-2227723	AACAAAAA	TTTTTGTT	Ghir_A01:2227607-2227615
Ghir_A01G002380	Ghir_A01	2228029	+	Ghir_A01:2227782-2228028	AAACCCTA	TAGGGTTT	Ghir_A01:2227971-2227979
Ghir_A01G002380	Ghir_A01	2228029	+	Ghir_A01:2227782-2228028	AACCCTAA	TTAGGGTT	Ghir_A01:2227970-2227978
Ghir_A01G002380	Ghir_A01	2228029	+	Ghir_A01:2227782-2228028	AAAACCCT	AGGGTTTT	Ghir_A01:2227972-2227980
Ghir_A01G002380	Ghir_A01	2228029	+	Ghir_A01:2227782-2228028	AATTTCCA	TGGAAATT	Ghir_A01:2227884-2227892
Ghir_A01G002380	Ghir_A01	2228029	+	Ghir_A01:2227782-2228028	AATTAAAA	TTTTAATT	Ghir_A01:2227812-2227820
Ghir_A01G002380	Ghir_A01	2228029	+	Ghir_A01:2227782-2228028	AAATTACT	AGTAATTT	Ghir_A01:2227849-2227857
Ghir_A01G002390	Ghir_A01	2245219	-	Ghir_A01:2244987-2245653	AAAACCCT	AGGGTTTT	Ghir_A01:2245300-2245308
Ghir_A01G002390	Ghir_A01	2245219	-	Ghir_A01:2244987-2245653	AAAAAATT	AATTTTTT	Ghir_A01:2245403-2245411
Ghir_A01G002390	Ghir_A01	2245219	-	Ghir_A01:2244987-2245653	AAAAAATT	AATTTTTT	Ghir_A01:2245515-2245523
Ghir_A01G002390	Ghir_A01	2245219	-	Ghir_A01:2244987-2245653	AAAAATTA	TAATTTTT	Ghir_A01:2245404-2245412
Ghir_A01G002390	Ghir_A01	2245219	-	Ghir_A01:2244987-2245653	AAAAATTA	TAATTTTT	Ghir_A01:2245516-2245524
Ghir_A01G002390	Ghir_A01	2245219	-	Ghir_A01:2244987-2245653	AAAAATTA	TAATTTTT	Ghir_A01:2245450-2245458
Ghir_A01G002390	Ghir_A01	2245219	-	Ghir_A01:2244987-2245653	AAAAATTA	TAATTTTT	Ghir_A01:2245492-2245500
Ghir_A01G002390	Ghir_A01	2245219	-	Ghir_A01:2244987-2245653	ATATAAAA	TTTTATAT	Ghir_A01:2245362-2245370
Ghir_A01G002390	Ghir_A01	2245219	-	Ghir_A01:2244987-2245653	AGAGTGAG	CTCACTCT	Ghir_A01:2245137-2245145
Ghir_A01G002390	Ghir_A01	2245219	-	Ghir_A01:2244987-2245653	AAACCCTC	GAGGGTTT	Ghir_A01:2245299-2245307
Ghir_A01G002390	Ghir_A01	2245219	-	Ghir_A01:2244987-2245653	CCGTTTTA	TAAAACGG	Ghir_A01:2245603-2245611
Ghir_A01G002400	Ghir_A01	2248639	-	Ghir_A01:2248348-2249025	AATCTTCC	GGAAGATT	Ghir_A01:2248387-2248395
Ghir_A01G002400	Ghir_A01	2248639	-	Ghir_A01:2248348-2249025	GACACGGC	GCCGTGTC	Ghir_A01:2248677-2248685
Ghir_A01G002400	Ghir_A01	2248639	-	Ghir_A01:2248348-2249025	AAAATTTC	GAAATTTT	Ghir_A01:2248535-2248543
Ghir_A01G002400	Ghir_A01	2248639	-	Ghir_A01:2248348-2249025	CTTTTCCC	GGGAAAAG	Ghir_A01:2248374-2248382
Ghir_A01G002410	Ghir_A01	2251937	-	Ghir_A01:2251087-2251718	AAAACGCG	CGCGTTTT	Ghir_A01:2251657-2251665
Ghir_A01G002410	Ghir_A01	2251937	-	Ghir_A01:2251087-2251718	AAACGCGG	CCGCGTTT	Ghir_A01:2251658-2251666
Ghir_A01G002420	Ghir_A01	2253960	+	Ghir_A01:2253962-2254506	AAACCCTA	TAGGGTTT	Ghir_A01:2254101-2254109
Ghir_A01G002420	Ghir_A01	2253960	+	Ghir_A01:2253962-2254506	AACCCTAA	TTAGGGTT	Ghir_A01:2254266-2254274
Ghir_A01G002420	Ghir_A01	2253960	+	Ghir_A01:2253962-2254506	AACCCTAA	TTAGGGTT	Ghir_A01:2254100-2254108
Ghir_A01G002420	Ghir_A01	2253960	+	Ghir_A01:2253962-2254506	AAAACCCT	AGGGTTTT	Ghir_A01:2254102-2254110
Ghir_A01G002420	Ghir_A01	2253960	+	Ghir_A01:2253962-2254506	AAAGCCCA	TGGGCTTT	Ghir_A01:2254158-2254166
Ghir_A01G002420	Ghir_A01	2253960	+	Ghir_A01:2253962-2254506	AAAAAATT	AATTTTTT	Ghir_A01:2253977-2253985
Ghir_A01G002420	Ghir_A01	2253960	+	Ghir_A01:2253962-2254506	AAAAAATT	AATTTTTT	Ghir_A01:2254056-2254064
Ghir_A01G002420	Ghir_A01	2253960	+	Ghir_A01:2253962-2254506	AAAAAAAA	TTTTTTTT	Ghir_A01:2254014-2254022
Ghir_A01G002420	Ghir_A01	2253960	+	Ghir_A01:2253962-2254506	AAAAGCCC	GGGCTTTT	Ghir_A01:2254157-2254165
Ghir_A01G002420	Ghir_A01	2253960	+	Ghir_A01:2253962-2254506	AAAAATTA	TAATTTTT	Ghir_A01:2254055-2254063
Ghir_A01G002420	Ghir_A01	2253960	+	Ghir_A01:2253962-2254506	TAACCCTA	TAGGGTTA	Ghir_A01:2254265-2254273
Ghir_A01G002420	Ghir_A01	2253960	+	Ghir_A01:2253962-2254506	ATAAAAAA	TTTTTTAT	Ghir_A01:2254012-2254020
Ghir_A01G002420	Ghir_A01	2253960	+	Ghir_A01:2253962-2254506	GAAGCTTC	GAAGCTTC	Ghir_A01:2254247-2254255
Ghir_A01G002420	Ghir_A01	2253960	+	Ghir_A01:2253962-2254506	GAAGCTTC	GAAGCTTC	Ghir_A01:2254247-2254255
Ghir_A01G002420	Ghir_A01	2253960	+	Ghir_A01:2253962-2254506	AAGGAGAA	TTCTCCTT	Ghir_A01:2254132-2254140
Ghir_A01G002420	Ghir_A01	2253960	+	Ghir_A01:2253962-2254506	AGAGTGAG	CTCACTCT	Ghir_A01:2254081-2254089
Ghir_A01G002420	Ghir_A01	2253960	+	Ghir_A01:2253962-2254506	ATTATGGG	CCCATAAT	Ghir_A01:2254051-2254059
Ghir_A01G002420	Ghir_A01	2253960	+	Ghir_A01:2253962-2254506	TCACCAAA	TTTGGTGA	Ghir_A01:2254152-2254160
Ghir_A01G002430	Ghir_A01	2259529	-	Ghir_A01:2258861-2260340	CACGAAAA	TTTTCGTG	Ghir_A01:2259926-2259934
Ghir_A01G002430	Ghir_A01	2259529	-	Ghir_A01:2258861-2260340	GTACTTTA	TAAAGTAC	Ghir_A01:2259485-2259493
Ghir_A01G002460	Ghir_A01	2271601	+	Ghir_A01:2270975-2271818	ACACGTGG	CCACGTGT	Ghir_A01:2271248-2271256
Ghir_A01G002460	Ghir_A01	2271601	+	Ghir_A01:2270975-2271818	ACGTGGCA	TGCCACGT	Ghir_A01:2271250-2271258
Ghir_A01G002460	Ghir_A01	2271601	+	Ghir_A01:2270975-2271818	CACGTGGC	GCCACGTG	Ghir_A01:2271249-2271257
Ghir_A01G002460	Ghir_A01	2271601	+	Ghir_A01:2270975-2271818	AAAAAAAA	TTTTTTTT	Ghir_A01:2271674-2271682
Ghir_A01G002460	Ghir_A01	2271601	+	Ghir_A01:2270975-2271818	ACTCTCAC	GTGAGAGT	Ghir_A01:2271410-2271418
Ghir_A01G002460	Ghir_A01	2271601	+	Ghir_A01:2270975-2271818	AGGGTAAA	TTTACCCT	Ghir_A01:2271189-2271197
Ghir_A01G002460	Ghir_A01	2271601	+	Ghir_A01:2270975-2271818	AAATGAAA	TTTCATTT	Ghir_A01:2271089-2271097
Ghir_A01G002460	Ghir_A01	2271601	+	Ghir_A01:2270975-2271818	AGAAACAG	CTGTTTCT	Ghir_A01:2271761-2271769
Ghir_A01G002460	Ghir_A01	2271601	+	Ghir_A01:2270975-2271818	TCACTCAA	TTGAGTGA	Ghir_A01:2271138-2271146
Ghir_A01G002460	Ghir_A01	2271601	+	Ghir_A01:2270975-2271818	AAAATTTC	GAAATTTT	Ghir_A01:2271230-2271238
Ghir_A01G002460	Ghir_A01	2271601	+	Ghir_A01:2270975-2271818	AACAAAAA	TTTTTGTT	Ghir_A01:2271316-2271324
Ghir_A01G002460	Ghir_A01	2271601	+	Ghir_A01:2270975-2271818	ATAAATAT	ATATTTAT	Ghir_A01:2271575-2271583
Ghir_A01G002460	Ghir_A01	2271601	+	Ghir_A01:2270975-2271818	ATAAATAT	ATATTTAT	Ghir_A01:2271569-2271577
Ghir_A01G002460	Ghir_A01	2271601	+	Ghir_A01:2270975-2271818	AATATAGT	ACTATATT	Ghir_A01:2271578-2271586
Ghir_A01G002490	Ghir_A01	2298004	+	Ghir_A01:2297701-2298691	AAAAAATT	AATTTTTT	Ghir_A01:2297704-2297712
Ghir_A01G002490	Ghir_A01	2298004	+	Ghir_A01:2297701-2298691	AAAAAATT	AATTTTTT	Ghir_A01:2297752-2297760
Ghir_A01G002490	Ghir_A01	2298004	+	Ghir_A01:2297701-2298691	AAAAAATT	AATTTTTT	Ghir_A01:2297775-2297783
Ghir_A01G002490	Ghir_A01	2298004	+	Ghir_A01:2297701-2298691	AAAAAAAA	TTTTTTTT	Ghir_A01:2297702-2297710
Ghir_A01G002490	Ghir_A01	2298004	+	Ghir_A01:2297701-2298691	AAAAAAAA	TTTTTTTT	Ghir_A01:2297750-2297758
Ghir_A01G002490	Ghir_A01	2298004	+	Ghir_A01:2297701-2298691	AAAAAAAA	TTTTTTTT	Ghir_A01:2298182-2298190
Ghir_A01G002490	Ghir_A01	2298004	+	Ghir_A01:2297701-2298691	AAAAACCC	GGGTTTTT	Ghir_A01:2298301-2298309
Ghir_A01G002490	Ghir_A01	2298004	+	Ghir_A01:2297701-2298691	AAAAATTA	TAATTTTT	Ghir_A01:2297753-2297761
Ghir_A01G002490	Ghir_A01	2298004	+	Ghir_A01:2297701-2298691	AAAAATTA	TAATTTTT	Ghir_A01:2297776-2297784
Ghir_A01G002490	Ghir_A01	2298004	+	Ghir_A01:2297701-2298691	AATTAAAA	TTTTAATT	Ghir_A01:2297836-2297844
Ghir_A01G002490	Ghir_A01	2298004	+	Ghir_A01:2297701-2298691	ACACGTTC	GAACGTGT	Ghir_A01:2298106-2298114
Ghir_A01G002490	Ghir_A01	2298004	+	Ghir_A01:2297701-2298691	AACAAAAA	TTTTTGTT	Ghir_A01:2297772-2297780
Ghir_A01G002490	Ghir_A01	2298004	+	Ghir_A01:2297701-2298691	ACCCAGAA	TTCTGGGT	Ghir_A01:2298439-2298447
Ghir_A01G002490	Ghir_A01	2298004	+	Ghir_A01:2297701-2298691	AGCTAGGG	CCCTAGCT	Ghir_A01:2298038-2298046
Ghir_A01G002490	Ghir_A01	2298004	+	Ghir_A01:2297701-2298691	AAATGTAA	TTACATTT	Ghir_A01:2297961-2297969
Ghir_A01G002510	Ghir_A01	2314449	-	Ghir_A01:2313471-2314537	CAAGCCCA	TGGGCTTG	Ghir_A01:2314236-2314244
Ghir_A01G002510	Ghir_A01	2314449	-	Ghir_A01:2313471-2314537	CCGTTTTA	TAAAACGG	Ghir_A01:2314160-2314168
Ghir_A01G002510	Ghir_A01	2314449	-	Ghir_A01:2313471-2314537	AGGAGAAG	CTTCTCCT	Ghir_A01:2314219-2314227
Ghir_A01G002510	Ghir_A01	2314449	-	Ghir_A01:2313471-2314537	CCCTCCTC	GAGGAGGG	Ghir_A01:2314298-2314306
Ghir_A01G002520	Ghir_A01	2321086	-	Ghir_A01:2320296-2321113	AATTAAAA	TTTTAATT	Ghir_A01:2320891-2320899
Ghir_A01G002520	Ghir_A01	2321086	-	Ghir_A01:2320296-2321113	ACCAGCAC	GTGCTGGT	Ghir_A01:2320742-2320750
Ghir_A01G002520	Ghir_A01	2321086	-	Ghir_A01:2320296-2321113	AAACGCGG	CCGCGTTT	Ghir_A01:2320782-2320790
Ghir_A01G002520	Ghir_A01	2321086	-	Ghir_A01:2320296-2321113	CGTTGGAG	CTCCAACG	Ghir_A01:2320627-2320635
Ghir_A01G002520	Ghir_A01	2321086	-	Ghir_A01:2320296-2321113	CCAGCACC	GGTGCTGG	Ghir_A01:2320741-2320749
Ghir_A01G002520	Ghir_A01	2321086	-	Ghir_A01:2321606-2322449	AACTTTTA	TAAAAGTT	Ghir_A01:2321665-2321673
Ghir_A01G002520	Ghir_A01	2321086	-	Ghir_A01:2321606-2322449	AAAAGTTA	TAACTTTT	Ghir_A01:2321675-2321683
Ghir_A01G002520	Ghir_A01	2321086	-	Ghir_A01:2321606-2322449	ATAAATAT	ATATTTAT	Ghir_A01:2321641-2321649
Ghir_A01G002520	Ghir_A01	2321086	-	Ghir_A01:2321606-2322449	ATAAATAT	ATATTTAT	Ghir_A01:2321608-2321616
Ghir_A01G002520	Ghir_A01	2321086	-	Ghir_A01:2321606-2322449	ATAAATAT	ATATTTAT	Ghir_A01:2321617-2321625
Ghir_A01G002520	Ghir_A01	2321086	-	Ghir_A01:2321606-2322449	AAGTTAAA	TTTAACTT	Ghir_A01:2321673-2321681
Ghir_A01G002530	Ghir_A01	2330886	+	Ghir_A01:2330350-2330908	AAAAAATT	AATTTTTT	Ghir_A01:2330401-2330409
Ghir_A01G002530	Ghir_A01	2330886	+	Ghir_A01:2330350-2330908	AAAAAATT	AATTTTTT	Ghir_A01:2330569-2330577
Ghir_A01G002530	Ghir_A01	2330886	+	Ghir_A01:2330350-2330908	AAAAAAAA	TTTTTTTT	Ghir_A01:2330441-2330449
Ghir_A01G002530	Ghir_A01	2330886	+	Ghir_A01:2330350-2330908	GGAGGGTA	TACCCTCC	Ghir_A01:2330877-2330885
Ghir_A01G002530	Ghir_A01	2330886	+	Ghir_A01:2330350-2330908	AAATGAAA	TTTCATTT	Ghir_A01:2330505-2330513
Ghir_A01G002530	Ghir_A01	2330886	+	Ghir_A01:2330350-2330908	ATAAAAAA	TTTTTTAT	Ghir_A01:2330439-2330447
Ghir_A01G002530	Ghir_A01	2330886	+	Ghir_A01:2330350-2330908	AAAATTTC	GAAATTTT	Ghir_A01:2330729-2330737
Ghir_A01G002530	Ghir_A01	2330886	+	Ghir_A01:2331068-2331819	AAAACCCT	AGGGTTTT	Ghir_A01:2331221-2331229
Ghir_A01G002530	Ghir_A01	2330886	+	Ghir_A01:2331068-2331819	AGCAGCCA	TGGCTGCT	Ghir_A01:2331135-2331143
Ghir_A01G002540	Ghir_A01	2338261	+	Ghir_A01:2337914-2338621	AAAAAATT	AATTTTTT	Ghir_A01:2337917-2337925
Ghir_A01G002540	Ghir_A01	2338261	+	Ghir_A01:2337914-2338621	AAAAAAAA	TTTTTTTT	Ghir_A01:2338189-2338197
Ghir_A01G002540	Ghir_A01	2338261	+	Ghir_A01:2337914-2338621	CCACACGC	GCGTGTGG	Ghir_A01:2338402-2338410
Ghir_A01G002540	Ghir_A01	2338261	+	Ghir_A01:2337914-2338621	CAACAAAA	TTTTGTTG	Ghir_A01:2338493-2338501
Ghir_A01G002540	Ghir_A01	2338261	+	Ghir_A01:2337914-2338621	AAATGAAA	TTTCATTT	Ghir_A01:2338253-2338261
Ghir_A01G002540	Ghir_A01	2338261	+	Ghir_A01:2337914-2338621	ATAAAAAA	TTTTTTAT	Ghir_A01:2338187-2338195
Ghir_A01G002540	Ghir_A01	2338261	+	Ghir_A01:2337914-2338621	AATTAAAA	TTTTAATT	Ghir_A01:2337987-2337995
Ghir_A01G002540	Ghir_A01	2338261	+	Ghir_A01:2337914-2338621	ATATAAAA	TTTTATAT	Ghir_A01:2338097-2338105
Ghir_A01G002540	Ghir_A01	2338261	+	Ghir_A01:2337914-2338621	CACACGCC	GGCGTGTG	Ghir_A01:2338403-2338411
Ghir_A01G002540	Ghir_A01	2338261	+	Ghir_A01:2337914-2338621	ACAGTCAA	TTGACTGT	Ghir_A01:2337928-2337936
Ghir_A01G002540	Ghir_A01	2338261	+	Ghir_A01:2337914-2338621	AAGAAATC	GATTTCTT	Ghir_A01:2337943-2337951
Ghir_A01G002540	Ghir_A01	2338261	+	Ghir_A01:2337914-2338621	ACCACCAA	TTGGTGGT	Ghir_A01:2338370-2338378
Ghir_A01G002540	Ghir_A01	2338261	+	Ghir_A01:2337914-2338621	ACGCGTAT	ATACGCGT	Ghir_A01:2338146-2338154
Ghir_A01G002540	Ghir_A01	2338261	+	Ghir_A01:2337914-2338621	AAATAGGT	ACCTATTT	Ghir_A01:2338043-2338051
Ghir_A01G002540	Ghir_A01	2338261	+	Ghir_A01:2337914-2338621	CTGCAACA	TGTTGCAG	Ghir_A01:2338363-2338371
Ghir_A01G002550	Ghir_A01	2343883	+	Ghir_A01:2343616-2344159	AACCCTAA	TTAGGGTT	Ghir_A01:2344094-2344102
Ghir_A01G002550	Ghir_A01	2343883	+	Ghir_A01:2343616-2344159	CATCAATC	GATTGATG	Ghir_A01:2344021-2344029
Ghir_A01G002550	Ghir_A01	2343883	+	Ghir_A01:2343616-2344159	GAAGAAAA	TTTTCTTC	Ghir_A01:2343881-2343889
Ghir_A01G002550	Ghir_A01	2343883	+	Ghir_A01:2343616-2344159	AATTAAAA	TTTTAATT	Ghir_A01:2343743-2343751
Ghir_A01G002550	Ghir_A01	2343883	+	Ghir_A01:2343616-2344159	ATATAAAA	TTTTATAT	Ghir_A01:2343714-2343722
Ghir_A01G002550	Ghir_A01	2343883	+	Ghir_A01:2343616-2344159	ATATAAAA	TTTTATAT	Ghir_A01:2343796-2343804
Ghir_A01G002550	Ghir_A01	2343883	+	Ghir_A01:2343616-2344159	AAGAAAAG	CTTTTCTT	Ghir_A01:2343898-2343906
Ghir_A01G002550	Ghir_A01	2343883	+	Ghir_A01:2343616-2344159	AGAGTGAG	CTCACTCT	Ghir_A01:2343972-2343980
Ghir_A01G002550	Ghir_A01	2343883	+	Ghir_A01:2343616-2344159	TGGGCTAA	TTAGCCCA	Ghir_A01:2343647-2343655
Ghir_A01G002560	Ghir_A01	2352314	-	Ghir_A01:2351879-2352145	AATTAAAA	TTTTAATT	Ghir_A01:2352135-2352143
Ghir_A01G002560	Ghir_A01	2352314	-	Ghir_A01:2351879-2352145	CCACTCTC	GAGAGTGG	Ghir_A01:2352118-2352126
Ghir_A01G002560	Ghir_A01	2352314	-	Ghir_A01:2351879-2352145	AGAGAGTG	CACTCTCT	Ghir_A01:2352117-2352125
Ghir_A01G002560	Ghir_A01	2352314	-	Ghir_A01:2352222-2352468	AAAAAATT	AATTTTTT	Ghir_A01:2352366-2352374
Ghir_A01G002560	Ghir_A01	2352314	-	Ghir_A01:2352222-2352468	AAAAAATT	AATTTTTT	Ghir_A01:2352374-2352382
Ghir_A01G002560	Ghir_A01	2352314	-	Ghir_A01:2352222-2352468	AAAAATTA	TAATTTTT	Ghir_A01:2352384-2352392
Ghir_A01G002560	Ghir_A01	2352314	-	Ghir_A01:2352222-2352468	AAAAATTA	TAATTTTT	Ghir_A01:2352422-2352430
Ghir_A01G002560	Ghir_A01	2352314	-	Ghir_A01:2352222-2352468	AAAAATTA	TAATTTTT	Ghir_A01:2352270-2352278
Ghir_A01G002560	Ghir_A01	2352314	-	Ghir_A01:2352222-2352468	AAAAATTA	TAATTTTT	Ghir_A01:2352373-2352381
Ghir_A01G002560	Ghir_A01	2352314	-	Ghir_A01:2352222-2352468	ATAAAAAA	TTTTTTAT	Ghir_A01:2352376-2352384
Ghir_A01G002560	Ghir_A01	2352314	-	Ghir_A01:2352222-2352468	AATTAAAA	TTTTAATT	Ghir_A01:2352418-2352426
Ghir_A01G002560	Ghir_A01	2352314	-	Ghir_A01:2352222-2352468	AATTAAAA	TTTTAATT	Ghir_A01:2352370-2352378
Ghir_A01G002560	Ghir_A01	2352314	-	Ghir_A01:2352654-2353293	AAAAAAAA	TTTTTTTT	Ghir_A01:2352665-2352673
Ghir_A01G002560	Ghir_A01	2352314	-	Ghir_A01:2352654-2353293	AATTAAAA	TTTTAATT	Ghir_A01:2352795-2352803
Ghir_A01G002560	Ghir_A01	2352314	-	Ghir_A01:2352654-2353293	ATATAAAA	TTTTATAT	Ghir_A01:2352781-2352789
Ghir_A01G002560	Ghir_A01	2352314	-	Ghir_A01:2352654-2353293	ATATAAAA	TTTTATAT	Ghir_A01:2352768-2352776
Ghir_A01G002560	Ghir_A01	2352314	-	Ghir_A01:2352654-2353293	GATATAAA	TTTATATC	Ghir_A01:2352769-2352777
Ghir_A01G002570	Ghir_A01	2362178	-	Ghir_A01:2361897-2362140	AAATGATA	TATCATTT	Ghir_A01:2362006-2362014
Ghir_A01G002600	Ghir_A01	2422055	+	Ghir_A01:2421877-2422109	AAAAACCC	GGGTTTTT	Ghir_A01:2422006-2422014
Ghir_A01G002600	Ghir_A01	2422055	+	Ghir_A01:2421877-2422109	AAGGCTTG	CAAGCCTT	Ghir_A01:2421931-2421939
Ghir_A01G002600	Ghir_A01	2422055	+	Ghir_A01:2422180-2422412	AATTAAAA	TTTTAATT	Ghir_A01:2422248-2422256
Ghir_A01G002600	Ghir_A01	2422055	+	Ghir_A01:2422180-2422412	ACCTTGGC	GCCAAGGT	Ghir_A01:2422203-2422211
Ghir_A01G002610	Ghir_A01	2430362	-	Ghir_A01:2429980-2430192	ACGAGGAA	TTCCTCGT	Ghir_A01:2430107-2430115
Ghir_A01G002620	Ghir_A01	2431915	-	Ghir_A01:2431547-2432156	AAAAAATT	AATTTTTT	Ghir_A01:2432063-2432071
Ghir_A01G002620	Ghir_A01	2431915	-	Ghir_A01:2431547-2432156	AAAAACCC	GGGTTTTT	Ghir_A01:2431662-2431670
Ghir_A01G002620	Ghir_A01	2431915	-	Ghir_A01:2431547-2432156	AAAAATTA	TAATTTTT	Ghir_A01:2432062-2432070
Ghir_A01G002620	Ghir_A01	2431915	-	Ghir_A01:2431547-2432156	ATAAAAAA	TTTTTTAT	Ghir_A01:2432066-2432074
Ghir_A01G002620	Ghir_A01	2431915	-	Ghir_A01:2431547-2432156	AAAAGTCA	TGACTTTT	Ghir_A01:2431868-2431876
Ghir_A01G002620	Ghir_A01	2431915	-	Ghir_A01:2431547-2432156	AATTAAAA	TTTTAATT	Ghir_A01:2432102-2432110
Ghir_A01G002620	Ghir_A01	2431915	-	Ghir_A01:2431547-2432156	ACAATTCC	GGAATTGT	Ghir_A01:2431778-2431786
Ghir_A01G002620	Ghir_A01	2431915	-	Ghir_A01:2431547-2432156	AAATTCCT	AGGAATTT	Ghir_A01:2432003-2432011
Ghir_A01G002620	Ghir_A01	2431915	-	Ghir_A01:2431547-2432156	ACAATGGC	GCCATTGT	Ghir_A01:2431755-2431763
Ghir_A01G002620	Ghir_A01	2431915	-	Ghir_A01:2431547-2432156	ATAAATAT	ATATTTAT	Ghir_A01:2431940-2431948
Ghir_A01G002640	Ghir_A01	2440148	+	Ghir_A01:2439775-2440017	AAAGCCCA	TGGGCTTT	Ghir_A01:2439814-2439822
Ghir_A01G002640	Ghir_A01	2440148	+	Ghir_A01:2439775-2440017	AAAAAATT	AATTTTTT	Ghir_A01:2439866-2439874
Ghir_A01G002640	Ghir_A01	2440148	+	Ghir_A01:2439775-2440017	AAAAAAAA	TTTTTTTT	Ghir_A01:2439937-2439945
Ghir_A01G002640	Ghir_A01	2440148	+	Ghir_A01:2439775-2440017	AAAAAAAA	TTTTTTTT	Ghir_A01:2440009-2440017
Ghir_A01G002640	Ghir_A01	2440148	+	Ghir_A01:2439775-2440017	AAAAATTA	TAATTTTT	Ghir_A01:2439865-2439873
Ghir_A01G002640	Ghir_A01	2440148	+	Ghir_A01:2440096-2440364	CCAAGAAA	TTTCTTGG	Ghir_A01:2440287-2440295
Ghir_A01G002640	Ghir_A01	2440148	+	Ghir_A01:2440096-2440364	ACCCTAAA	TTTAGGGT	Ghir_A01:2440105-2440113
Ghir_A01G002640	Ghir_A01	2440148	+	Ghir_A01:2440096-2440364	TCCGGCGA	TCGCCGGA	Ghir_A01:2440256-2440264
Ghir_A01G002640	Ghir_A01	2440148	+	Ghir_A01:2440096-2440364	CTTTTTCA	TGAAAAAG	Ghir_A01:2440138-2440146
Ghir_A01G002640	Ghir_A01	2440148	+	Ghir_A01:2440096-2440364	AAGAAATC	GATTTCTT	Ghir_A01:2440289-2440297
Ghir_A01G002640	Ghir_A01	2440148	+	Ghir_A01:2440096-2440364	AAGAGAAG	CTTCTCTT	Ghir_A01:2440346-2440354
Ghir_A01G002660	Ghir_A01	2491704	+	Ghir_A01:2491085-2491411	AAAAAATT	AATTTTTT	Ghir_A01:2491186-2491194
Ghir_A01G002660	Ghir_A01	2491704	+	Ghir_A01:2491085-2491411	AAAAAATT	AATTTTTT	Ghir_A01:2491208-2491216
Ghir_A01G002660	Ghir_A01	2491704	+	Ghir_A01:2491085-2491411	AAAAATTA	TAATTTTT	Ghir_A01:2491187-2491195
Ghir_A01G002660	Ghir_A01	2491704	+	Ghir_A01:2491085-2491411	ATAAAAAA	TTTTTTAT	Ghir_A01:2491183-2491191
Ghir_A01G002660	Ghir_A01	2491704	+	Ghir_A01:2491085-2491411	AATTAAAA	TTTTAATT	Ghir_A01:2491190-2491198
Ghir_A01G002660	Ghir_A01	2491704	+	Ghir_A01:2491085-2491411	ATATAAAA	TTTTATAT	Ghir_A01:2491181-2491189
Ghir_A01G002660	Ghir_A01	2491704	+	Ghir_A01:2491085-2491411	ATATAAAA	TTTTATAT	Ghir_A01:2491175-2491183
Ghir_A01G002660	Ghir_A01	2491704	+	Ghir_A01:2491480-2492122	AAAAAAAA	TTTTTTTT	Ghir_A01:2491617-2491625
Ghir_A01G002660	Ghir_A01	2491704	+	Ghir_A01:2491480-2492122	AAATGAAA	TTTCATTT	Ghir_A01:2491633-2491641
Ghir_A01G002660	Ghir_A01	2491704	+	Ghir_A01:2491480-2492122	AATTAAAA	TTTTAATT	Ghir_A01:2491613-2491621
Ghir_A01G002660	Ghir_A01	2491704	+	Ghir_A01:2491480-2492122	ATATAAAA	TTTTATAT	Ghir_A01:2491555-2491563
Ghir_A01G002660	Ghir_A01	2491704	+	Ghir_A01:2491480-2492122	AAGAAATC	GATTTCTT	Ghir_A01:2491640-2491648
Ghir_A01G002660	Ghir_A01	2491704	+	Ghir_A01:2491480-2492122	AGACGGTG	CACCGTCT	Ghir_A01:2491994-2492002
Ghir_A01G002660	Ghir_A01	2491704	+	Ghir_A01:2491480-2492122	AACTTTTA	TAAAAGTT	Ghir_A01:2491662-2491670
Ghir_A01G002660	Ghir_A01	2491704	+	Ghir_A01:2491480-2492122	ATAAATAT	ATATTTAT	Ghir_A01:2491593-2491601
Ghir_A01G002660	Ghir_A01	2491704	+	Ghir_A01:2491480-2492122	AAACGGCA	TGCCGTTT	Ghir_A01:2491787-2491795
Ghir_A01G002660	Ghir_A01	2491704	+	Ghir_A01:2491480-2492122	CTTTCAGA	TCTGAAAG	Ghir_A01:2491817-2491825
Ghir_A01G002670	Ghir_A01	2501212	-	Ghir_A01:2501366-2501612	GTTAAAGA	TCTTTAAC	Ghir_A01:2501509-2501517
Ghir_A01G002680	Ghir_A01	2506923	-	Ghir_A01:2506785-2507499	ACGTGGCA	TGCCACGT	Ghir_A01:2507214-2507222
Ghir_A01G002680	Ghir_A01	2506923	-	Ghir_A01:2506785-2507499	AAAAAAAA	TTTTTTTT	Ghir_A01:2506912-2506920
Ghir_A01G002680	Ghir_A01	2506923	-	Ghir_A01:2506785-2507499	GAAGAAAA	TTTTCTTC	Ghir_A01:2507237-2507245
Ghir_A01G002680	Ghir_A01	2506923	-	Ghir_A01:2506785-2507499	AAATGAAA	TTTCATTT	Ghir_A01:2506893-2506901
Ghir_A01G002680	Ghir_A01	2506923	-	Ghir_A01:2506785-2507499	AATTAAAA	TTTTAATT	Ghir_A01:2506981-2506989
Ghir_A01G002680	Ghir_A01	2506923	-	Ghir_A01:2506785-2507499	AATTAAAA	TTTTAATT	Ghir_A01:2507435-2507443
Ghir_A01G002680	Ghir_A01	2506923	-	Ghir_A01:2506785-2507499	AATTAAAA	TTTTAATT	Ghir_A01:2506992-2507000
Ghir_A01G002680	Ghir_A01	2506923	-	Ghir_A01:2506785-2507499	AAATAGGT	ACCTATTT	Ghir_A01:2507489-2507497
Ghir_A01G002680	Ghir_A01	2506923	-	Ghir_A01:2506785-2507499	ACCCAGAA	TTCTGGGT	Ghir_A01:2506840-2506848
Ghir_A01G002680	Ghir_A01	2506923	-	Ghir_A01:2506785-2507499	AACCTATT	AATAGGTT	Ghir_A01:2507490-2507498
Ghir_A01G002680	Ghir_A01	2506923	-	Ghir_A01:2506785-2507499	AATATAGT	ACTATATT	Ghir_A01:2507288-2507296
Ghir_A01G002690	Ghir_A01	2513551	-	Ghir_A01:2513247-2513923	AAAAAAAA	TTTTTTTT	Ghir_A01:2513459-2513467
Ghir_A01G002690	Ghir_A01	2513551	-	Ghir_A01:2513247-2513923	AATTAAAA	TTTTAATT	Ghir_A01:2513686-2513694
Ghir_A01G002690	Ghir_A01	2513551	-	Ghir_A01:2513247-2513923	AATTAAAA	TTTTAATT	Ghir_A01:2513715-2513723
Ghir_A01G002690	Ghir_A01	2513551	-	Ghir_A01:2513247-2513923	CGGCTTCA	TGAAGCCG	Ghir_A01:2513249-2513257
Ghir_A01G002690	Ghir_A01	2513551	-	Ghir_A01:2513247-2513923	ATAAATAT	ATATTTAT	Ghir_A01:2513838-2513846
Ghir_A01G002700	Ghir_A01	2516603	-	Ghir_A01:2516276-2516921	AAAAAATT	AATTTTTT	Ghir_A01:2516769-2516777
Ghir_A01G002700	Ghir_A01	2516603	-	Ghir_A01:2516276-2516921	GAAGAAAA	TTTTCTTC	Ghir_A01:2516379-2516387
Ghir_A01G002700	Ghir_A01	2516603	-	Ghir_A01:2516276-2516921	AAATGAAA	TTTCATTT	Ghir_A01:2516764-2516772
Ghir_A01G002700	Ghir_A01	2516603	-	Ghir_A01:2516276-2516921	AATTAAAA	TTTTAATT	Ghir_A01:2516705-2516713
Ghir_A01G002700	Ghir_A01	2516603	-	Ghir_A01:2516276-2516921	AATTAAAA	TTTTAATT	Ghir_A01:2516734-2516742
Ghir_A01G002700	Ghir_A01	2516603	-	Ghir_A01:2516276-2516921	ATATAAAA	TTTTATAT	Ghir_A01:2516840-2516848
Ghir_A01G002700	Ghir_A01	2516603	-	Ghir_A01:2516276-2516921	TACACGTA	TACGTGTA	Ghir_A01:2516868-2516876
Ghir_A01G002710	Ghir_A01	2519349	-	Ghir_A01:2519092-2519767	AAAAAAAA	TTTTTTTT	Ghir_A01:2519659-2519667
Ghir_A01G002710	Ghir_A01	2519349	-	Ghir_A01:2519092-2519767	ATATAAAA	TTTTATAT	Ghir_A01:2519722-2519730
Ghir_A01G002710	Ghir_A01	2519349	-	Ghir_A01:2519092-2519767	ATAAATAT	ATATTTAT	Ghir_A01:2519755-2519763
Ghir_A01G002710	Ghir_A01	2519349	-	Ghir_A01:2519092-2519767	GAACAAGA	TCTTGTTC	Ghir_A01:2519486-2519494
Ghir_A01G002730	Ghir_A01	2528604	-	Ghir_A01:2528240-2528896	AAAAAATT	AATTTTTT	Ghir_A01:2528643-2528651
Ghir_A01G002730	Ghir_A01	2528604	-	Ghir_A01:2528240-2528896	GAAATTTC	GAAATTTC	Ghir_A01:2528475-2528483
Ghir_A01G002730	Ghir_A01	2528604	-	Ghir_A01:2528240-2528896	GAAATTTC	GAAATTTC	Ghir_A01:2528475-2528483
Ghir_A01G002730	Ghir_A01	2528604	-	Ghir_A01:2528240-2528896	AAAAATTA	TAATTTTT	Ghir_A01:2528644-2528652
Ghir_A01G002730	Ghir_A01	2528604	-	Ghir_A01:2528240-2528896	GAAGAAAA	TTTTCTTC	Ghir_A01:2528380-2528388
Ghir_A01G002730	Ghir_A01	2528604	-	Ghir_A01:2528240-2528896	CGTTTTTA	TAAAAACG	Ghir_A01:2528562-2528570
Ghir_A01G002730	Ghir_A01	2528604	-	Ghir_A01:2528240-2528896	CACTCTCA	TGAGAGTG	Ghir_A01:2528733-2528741
Ghir_A01G002730	Ghir_A01	2528604	-	Ghir_A01:2528240-2528896	GCCAGAGA	TCTCTGGC	Ghir_A01:2528484-2528492
Ghir_A01G002730	Ghir_A01	2528604	-	Ghir_A01:2528240-2528896	AATTAGGT	ACCTAATT	Ghir_A01:2528647-2528655
Ghir_A01G002740	Ghir_A01	2531070	-	Ghir_A01:2530914-2531164	GAAAAGTC	GACTTTTC	Ghir_A01:2531129-2531137
Ghir_A01G002740	Ghir_A01	2531070	-	Ghir_A01:2530914-2531164	AAAAGTCA	TGACTTTT	Ghir_A01:2531128-2531136
Ghir_A01G002740	Ghir_A01	2531070	-	Ghir_A01:2530914-2531164	GCCGGAAA	TTTCCGGC	Ghir_A01:2531133-2531141
Ghir_A01G002750	Ghir_A01	2537720	-	Ghir_A01:2537724-2538136	AAAGTCAA	TTGACTTT	Ghir_A01:2537811-2537819
Ghir_A01G002750	Ghir_A01	2537720	-	Ghir_A01:2537724-2538136	GAAAAGTC	GACTTTTC	Ghir_A01:2537813-2537821
Ghir_A01G002750	Ghir_A01	2537720	-	Ghir_A01:2537724-2538136	AAAAAATT	AATTTTTT	Ghir_A01:2537857-2537865
Ghir_A01G002750	Ghir_A01	2537720	-	Ghir_A01:2537724-2538136	AAAAAAAA	TTTTTTTT	Ghir_A01:2537859-2537867
Ghir_A01G002750	Ghir_A01	2537720	-	Ghir_A01:2537724-2538136	AAATGAAA	TTTCATTT	Ghir_A01:2538021-2538029
Ghir_A01G002750	Ghir_A01	2537720	-	Ghir_A01:2537724-2538136	ATAAAAAA	TTTTTTAT	Ghir_A01:2537925-2537933
Ghir_A01G002750	Ghir_A01	2537720	-	Ghir_A01:2537724-2538136	ATAAAAAA	TTTTTTAT	Ghir_A01:2538086-2538094
Ghir_A01G002750	Ghir_A01	2537720	-	Ghir_A01:2537724-2538136	AAAAGTCA	TGACTTTT	Ghir_A01:2537812-2537820
Ghir_A01G002750	Ghir_A01	2537720	-	Ghir_A01:2537724-2538136	AATCTTCC	GGAAGATT	Ghir_A01:2538003-2538011
Ghir_A01G002750	Ghir_A01	2537720	-	Ghir_A01:2537724-2538136	CTTTTTCA	TGAAAAAG	Ghir_A01:2538053-2538061
Ghir_A01G002750	Ghir_A01	2537720	-	Ghir_A01:2537724-2538136	AACTTTTA	TAAAAGTT	Ghir_A01:2538102-2538110
Ghir_A01G002750	Ghir_A01	2537720	-	Ghir_A01:2537724-2538136	AACAAAAA	TTTTTGTT	Ghir_A01:2537862-2537870
Ghir_A01G002760	Ghir_A01	2540796	+	Ghir_A01:2540591-2541108	AAACCCTA	TAGGGTTT	Ghir_A01:2540850-2540858
Ghir_A01G002760	Ghir_A01	2540796	+	Ghir_A01:2540591-2541108	AACCCTAA	TTAGGGTT	Ghir_A01:2540851-2540859
Ghir_A01G002760	Ghir_A01	2540796	+	Ghir_A01:2540591-2541108	AAAACCCT	AGGGTTTT	Ghir_A01:2540849-2540857
Ghir_A01G002760	Ghir_A01	2540796	+	Ghir_A01:2540591-2541108	ACCCTAAT	ATTAGGGT	Ghir_A01:2540852-2540860
Ghir_A01G002760	Ghir_A01	2540796	+	Ghir_A01:2540591-2541108	AATTAAAA	TTTTAATT	Ghir_A01:2540711-2540719
Ghir_A01G002760	Ghir_A01	2540796	+	Ghir_A01:2540591-2541108	ATATAAAA	TTTTATAT	Ghir_A01:2540718-2540726
Ghir_A01G002760	Ghir_A01	2540796	+	Ghir_A01:2540591-2541108	ACCCGGTC	GACCGGGT	Ghir_A01:2540987-2540995
Ghir_A01G002760	Ghir_A01	2540796	+	Ghir_A01:2540591-2541108	AACAAAAA	TTTTTGTT	Ghir_A01:2540827-2540835
Ghir_A01G002760	Ghir_A01	2540796	+	Ghir_A01:2540591-2541108	AAAATCCT	AGGATTTT	Ghir_A01:2540796-2540804
Ghir_A01G002770	Ghir_A01	2546738	+	Ghir_A01:2546411-2546930	AAAACCCT	AGGGTTTT	Ghir_A01:2546832-2546840
Ghir_A01G002770	Ghir_A01	2546738	+	Ghir_A01:2546411-2546930	AGTGAAGA	TCTTCACT	Ghir_A01:2546597-2546605
Ghir_A01G002770	Ghir_A01	2546738	+	Ghir_A01:2546411-2546930	AAATGATA	TATCATTT	Ghir_A01:2546525-2546533
Ghir_A01G002770	Ghir_A01	2546738	+	Ghir_A01:2546411-2546930	TAGGCCCA	TGGGCCTA	Ghir_A01:2546607-2546615
Ghir_A01G002770	Ghir_A01	2546738	+	Ghir_A01:2546411-2546930	AACGGCGT	ACGCCGTT	Ghir_A01:2546810-2546818
Ghir_A01G002770	Ghir_A01	2546738	+	Ghir_A01:2546411-2546930	AGTTGAGA	TCTCAACT	Ghir_A01:2546692-2546700
Ghir_A01G002770	Ghir_A01	2546738	+	Ghir_A01:2546411-2546930	GAACAAGA	TCTTGTTC	Ghir_A01:2546657-2546665
Ghir_A01G002770	Ghir_A01	2546738	+	Ghir_A01:2546411-2546930	CTCAACTC	GAGTTGAG	Ghir_A01:2546693-2546701
Ghir_A01G002770	Ghir_A01	2546738	+	Ghir_A01:2546411-2546930	GGAGTGAA	TTCACTCC	Ghir_A01:2546582-2546590
Ghir_A01G002780	Ghir_A01	2555850	-	Ghir_A01:2555570-2556119	AAAAAATT	AATTTTTT	Ghir_A01:2556018-2556026
Ghir_A01G002780	Ghir_A01	2555850	-	Ghir_A01:2555570-2556119	AAAAAAAA	TTTTTTTT	Ghir_A01:2556020-2556028
Ghir_A01G002780	Ghir_A01	2555850	-	Ghir_A01:2555570-2556119	AAAAATTA	TAATTTTT	Ghir_A01:2556017-2556025
Ghir_A01G002780	Ghir_A01	2555850	-	Ghir_A01:2555570-2556119	AATTAAAA	TTTTAATT	Ghir_A01:2556057-2556065
Ghir_A01G002780	Ghir_A01	2555850	-	Ghir_A01:2555570-2556119	ATATAAAA	TTTTATAT	Ghir_A01:2555810-2555818
Ghir_A01G002780	Ghir_A01	2555850	-	Ghir_A01:2555570-2556119	ACGAAGCT	AGCTTCGT	Ghir_A01:2555662-2555670
Ghir_A01G002780	Ghir_A01	2555850	-	Ghir_A01:2555570-2556119	AACAAAAA	TTTTTGTT	Ghir_A01:2556023-2556031
Ghir_A01G002790	Ghir_A01	2561430	+	Ghir_A01:2561068-2562032	AAAGTCAA	TTGACTTT	Ghir_A01:2561261-2561269
Ghir_A01G002790	Ghir_A01	2561430	+	Ghir_A01:2561068-2562032	AAGTCAAA	TTTGACTT	Ghir_A01:2561262-2561270
Ghir_A01G002790	Ghir_A01	2561430	+	Ghir_A01:2561068-2562032	CACGTGGC	GCCACGTG	Ghir_A01:2561531-2561539
Ghir_A01G002790	Ghir_A01	2561430	+	Ghir_A01:2561068-2562032	AAAAAAAA	TTTTTTTT	Ghir_A01:2561450-2561458
Ghir_A01G002790	Ghir_A01	2561430	+	Ghir_A01:2561068-2562032	AAAAAAAA	TTTTTTTT	Ghir_A01:2561458-2561466
Ghir_A01G002790	Ghir_A01	2561430	+	Ghir_A01:2561068-2562032	AGTCAAAA	TTTTGACT	Ghir_A01:2561263-2561271
Ghir_A01G002790	Ghir_A01	2561430	+	Ghir_A01:2561068-2562032	CACGTGGA	TCCACGTG	Ghir_A01:2561529-2561537
Ghir_A01G002790	Ghir_A01	2561430	+	Ghir_A01:2561068-2562032	AAATGAAA	TTTCATTT	Ghir_A01:2561427-2561435
Ghir_A01G002790	Ghir_A01	2561430	+	Ghir_A01:2561068-2562032	AAATGAAA	TTTCATTT	Ghir_A01:2561896-2561904
Ghir_A01G002790	Ghir_A01	2561430	+	Ghir_A01:2561068-2562032	AAAAGTCA	TGACTTTT	Ghir_A01:2561260-2561268
Ghir_A01G002790	Ghir_A01	2561430	+	Ghir_A01:2561068-2562032	ATAAATAT	ATATTTAT	Ghir_A01:2561109-2561117
Ghir_A01G002820	Ghir_A01	2570091	+	Ghir_A01:2569087-2569704	AAAAAATT	AATTTTTT	Ghir_A01:2569639-2569647
Ghir_A01G002830	Ghir_A01	2580469	+	Ghir_A01:2580190-2580874	AAGTCAAA	TTTGACTT	Ghir_A01:2580213-2580221
Ghir_A01G002830	Ghir_A01	2580469	+	Ghir_A01:2580190-2580874	AAAAAATT	AATTTTTT	Ghir_A01:2580329-2580337
Ghir_A01G002830	Ghir_A01	2580469	+	Ghir_A01:2580190-2580874	AAAAAATT	AATTTTTT	Ghir_A01:2580397-2580405
Ghir_A01G002830	Ghir_A01	2580469	+	Ghir_A01:2580190-2580874	AAAAAAAA	TTTTTTTT	Ghir_A01:2580546-2580554
Ghir_A01G002830	Ghir_A01	2580469	+	Ghir_A01:2580190-2580874	AAAAATTA	TAATTTTT	Ghir_A01:2580328-2580336
Ghir_A01G002830	Ghir_A01	2580469	+	Ghir_A01:2580190-2580874	AAAAATTA	TAATTTTT	Ghir_A01:2580396-2580404
Ghir_A01G002830	Ghir_A01	2580469	+	Ghir_A01:2580190-2580874	AAGCCCTA	TAGGGCTT	Ghir_A01:2580206-2580214
Ghir_A01G002830	Ghir_A01	2580469	+	Ghir_A01:2580190-2580874	CTTTTTCA	TGAAAAAG	Ghir_A01:2580527-2580535
Ghir_A01G002830	Ghir_A01	2580469	+	Ghir_A01:2580190-2580874	ATAAAATG	CATTTTAT	Ghir_A01:2580304-2580312
Ghir_A01G002830	Ghir_A01	2580469	+	Ghir_A01:2580190-2580874	CCGGTTAC	GTAACCGG	Ghir_A01:2580753-2580761
Ghir_A01G002830	Ghir_A01	2580469	+	Ghir_A01:2580190-2580874	AACAAAAA	TTTTTGTT	Ghir_A01:2580543-2580551
Ghir_A01G002840	Ghir_A01	2591468	+	Ghir_A01:2591041-2592679	AAAGTCAA	TTGACTTT	Ghir_A01:2591294-2591302
Ghir_A01G002840	Ghir_A01	2591468	+	Ghir_A01:2591041-2592679	AAAACCCT	AGGGTTTT	Ghir_A01:2591371-2591379
Ghir_A01G002840	Ghir_A01	2591468	+	Ghir_A01:2591041-2592679	AAAAAATT	AATTTTTT	Ghir_A01:2591052-2591060
Ghir_A01G002840	Ghir_A01	2591468	+	Ghir_A01:2591041-2592679	AAAAACCC	GGGTTTTT	Ghir_A01:2591370-2591378
Ghir_A01G002840	Ghir_A01	2591468	+	Ghir_A01:2591041-2592679	CCGACTCG	CGAGTCGG	Ghir_A01:2591420-2591428
Ghir_A01G002840	Ghir_A01	2591468	+	Ghir_A01:2591041-2592679	AAAAATTA	TAATTTTT	Ghir_A01:2591110-2591118
Ghir_A01G002840	Ghir_A01	2591468	+	Ghir_A01:2591041-2592679	AATTTCCA	TGGAAATT	Ghir_A01:2591308-2591316
Ghir_A01G002840	Ghir_A01	2591468	+	Ghir_A01:2591041-2592679	GAAGAAAA	TTTTCTTC	Ghir_A01:2591831-2591839
Ghir_A01G002840	Ghir_A01	2591468	+	Ghir_A01:2591041-2592679	CGGAATCC	GGATTCCG	Ghir_A01:2591791-2591799
Ghir_A01G002840	Ghir_A01	2591468	+	Ghir_A01:2591041-2592679	AGGAGAAA	TTTCTCCT	Ghir_A01:2591770-2591778
Ghir_A01G002840	Ghir_A01	2591468	+	Ghir_A01:2591041-2592679	AACGACGA	TCGTCGTT	Ghir_A01:2591580-2591588
Ghir_A01G002840	Ghir_A01	2591468	+	Ghir_A01:2591041-2592679	CAGCACCA	TGGTGCTG	Ghir_A01:2591557-2591565
Ghir_A01G002840	Ghir_A01	2591468	+	Ghir_A01:2591041-2592679	ACGGTGGA	TCCACCGT	Ghir_A01:2591312-2591320
Ghir_A01G002850	Ghir_A01	2602767	+	Ghir_A01:2602338-2603011	AAAAAATT	AATTTTTT	Ghir_A01:2602744-2602752
Ghir_A01G002850	Ghir_A01	2602767	+	Ghir_A01:2602338-2603011	AAAAAATT	AATTTTTT	Ghir_A01:2602375-2602383
Ghir_A01G002850	Ghir_A01	2602767	+	Ghir_A01:2602338-2603011	AAAAAAAA	TTTTTTTT	Ghir_A01:2602741-2602749
Ghir_A01G002850	Ghir_A01	2602767	+	Ghir_A01:2602338-2603011	AAAAATTA	TAATTTTT	Ghir_A01:2602374-2602382
Ghir_A01G002850	Ghir_A01	2602767	+	Ghir_A01:2602338-2603011	CAACAAAA	TTTTGTTG	Ghir_A01:2602863-2602871
Ghir_A01G002850	Ghir_A01	2602767	+	Ghir_A01:2602338-2603011	ATAAAAAA	TTTTTTAT	Ghir_A01:2602739-2602747
Ghir_A01G002850	Ghir_A01	2602767	+	Ghir_A01:2602338-2603011	TGATGGAA	TTCCATCA	Ghir_A01:2602821-2602829
Ghir_A01G002850	Ghir_A01	2602767	+	Ghir_A01:2602338-2603011	ACACTAAA	TTTAGTGT	Ghir_A01:2602602-2602610
Ghir_A01G002850	Ghir_A01	2602767	+	Ghir_A01:2602338-2603011	ATCGACGG	CCGTCGAT	Ghir_A01:2602986-2602994
Ghir_A01G002850	Ghir_A01	2602767	+	Ghir_A01:2602338-2603011	ATTGAAGA	TCTTCAAT	Ghir_A01:2602845-2602853
Ghir_A01G002850	Ghir_A01	2602767	+	Ghir_A01:2602338-2603011	AACTTTTA	TAAAAGTT	Ghir_A01:2602347-2602355
Ghir_A01G002850	Ghir_A01	2602767	+	Ghir_A01:2602338-2603011	AGGAGAAA	TTTCTCCT	Ghir_A01:2602789-2602797
Ghir_A01G002850	Ghir_A01	2602767	+	Ghir_A01:2602338-2603011	AAAAGTTA	TAACTTTT	Ghir_A01:2602348-2602356
Ghir_A01G002860	Ghir_A01	2612591	+	Ghir_A01:2611584-2612159	AAAAAATT	AATTTTTT	Ghir_A01:2612111-2612119
Ghir_A01G002860	Ghir_A01	2612591	+	Ghir_A01:2611584-2612159	ATAACTAA	TTAGTTAT	Ghir_A01:2612046-2612054
Ghir_A01G002860	Ghir_A01	2612591	+	Ghir_A01:2612233-2612943	AAAAAATT	AATTTTTT	Ghir_A01:2612267-2612275
Ghir_A01G002860	Ghir_A01	2612591	+	Ghir_A01:2612233-2612943	AAAAAAAA	TTTTTTTT	Ghir_A01:2612431-2612439
Ghir_A01G002860	Ghir_A01	2612591	+	Ghir_A01:2612233-2612943	AAAAATTA	TAATTTTT	Ghir_A01:2612334-2612342
Ghir_A01G002860	Ghir_A01	2612591	+	Ghir_A01:2612233-2612943	AAAAATTA	TAATTTTT	Ghir_A01:2612266-2612274
Ghir_A01G002860	Ghir_A01	2612591	+	Ghir_A01:2612233-2612943	AAATGAAA	TTTCATTT	Ghir_A01:2612416-2612424
Ghir_A01G002860	Ghir_A01	2612591	+	Ghir_A01:2612233-2612943	ATAAAAAA	TTTTTTAT	Ghir_A01:2612429-2612437
Ghir_A01G002860	Ghir_A01	2612591	+	Ghir_A01:2612233-2612943	AATTAAAA	TTTTAATT	Ghir_A01:2612292-2612300
Ghir_A01G002860	Ghir_A01	2612591	+	Ghir_A01:2612233-2612943	AATTAAAA	TTTTAATT	Ghir_A01:2612317-2612325
Ghir_A01G002860	Ghir_A01	2612591	+	Ghir_A01:2612233-2612943	AAGAAAAG	CTTTTCTT	Ghir_A01:2612477-2612485
Ghir_A01G002860	Ghir_A01	2612591	+	Ghir_A01:2612233-2612943	ACGGAAAT	ATTTCCGT	Ghir_A01:2612517-2612525
Ghir_A01G002860	Ghir_A01	2612591	+	Ghir_A01:2612233-2612943	CGCCACCA	TGGTGGCG	Ghir_A01:2612682-2612690
Ghir_A01G002860	Ghir_A01	2612591	+	Ghir_A01:2612233-2612943	CACCAACA	TGTTGGTG	Ghir_A01:2612645-2612653
Ghir_A01G002860	Ghir_A01	2612591	+	Ghir_A01:2612233-2612943	ATAAATAT	ATATTTAT	Ghir_A01:2612341-2612349
Ghir_A01G002860	Ghir_A01	2612591	+	Ghir_A01:2612233-2612943	ACGGTGGA	TCCACCGT	Ghir_A01:2612735-2612743
Ghir_A01G002870	Ghir_A01	2622022	-	Ghir_A01:2621297-2622227	AAAAGCCC	GGGCTTTT	Ghir_A01:2621882-2621890
Ghir_A01G002870	Ghir_A01	2622022	-	Ghir_A01:2621297-2622227	CGCCGGAA	TTCCGGCG	Ghir_A01:2621733-2621741
Ghir_A01G002870	Ghir_A01	2622022	-	Ghir_A01:2621297-2622227	AGAATAAT	ATTATTCT	Ghir_A01:2622009-2622017
Ghir_A01G002870	Ghir_A01	2622022	-	Ghir_A01:2621297-2622227	AATTAAAA	TTTTAATT	Ghir_A01:2622063-2622071
Ghir_A01G002870	Ghir_A01	2622022	-	Ghir_A01:2621297-2622227	AATTAAAA	TTTTAATT	Ghir_A01:2622154-2622162
Ghir_A01G002870	Ghir_A01	2622022	-	Ghir_A01:2621297-2622227	AAATTCCT	AGGAATTT	Ghir_A01:2621968-2621976
Ghir_A01G002870	Ghir_A01	2622022	-	Ghir_A01:2621297-2622227	ACAATGGC	GCCATTGT	Ghir_A01:2621726-2621734
Ghir_A01G002870	Ghir_A01	2622022	-	Ghir_A01:2621297-2622227	ACCGGCAC	GTGCCGGT	Ghir_A01:2621802-2621810
Ghir_A01G002870	Ghir_A01	2622022	-	Ghir_A01:2621297-2622227	ATAAATAT	ATATTTAT	Ghir_A01:2622174-2622182
Ghir_A01G002890	Ghir_A01	2640792	+	Ghir_A01:2640698-2640991	AAAAAATT	AATTTTTT	Ghir_A01:2640780-2640788
Ghir_A01G002890	Ghir_A01	2640792	+	Ghir_A01:2640698-2640991	AAAAAAAA	TTTTTTTT	Ghir_A01:2640820-2640828
Ghir_A01G002890	Ghir_A01	2640792	+	Ghir_A01:2640698-2640991	AAAAAAAA	TTTTTTTT	Ghir_A01:2640873-2640881
Ghir_A01G002890	Ghir_A01	2640792	+	Ghir_A01:2640698-2640991	AAAAATTA	TAATTTTT	Ghir_A01:2640781-2640789
Ghir_A01G002890	Ghir_A01	2640792	+	Ghir_A01:2640698-2640991	AATTAAAA	TTTTAATT	Ghir_A01:2640797-2640805
Ghir_A01G002890	Ghir_A01	2640792	+	Ghir_A01:2640698-2640991	AATTAAAA	TTTTAATT	Ghir_A01:2640816-2640824
Ghir_A01G002890	Ghir_A01	2640792	+	Ghir_A01:2640698-2640991	AAATGATA	TATCATTT	Ghir_A01:2640803-2640811
Ghir_A01G002890	Ghir_A01	2640792	+	Ghir_A01:2640698-2640991	AACAAAAA	TTTTTGTT	Ghir_A01:2640777-2640785
Ghir_A01G002900	Ghir_A01	2646819	+	Ghir_A01:2646344-2647347	AAAAAATT	AATTTTTT	Ghir_A01:2646391-2646399
Ghir_A01G002900	Ghir_A01	2646819	+	Ghir_A01:2646344-2647347	AAAAAATT	AATTTTTT	Ghir_A01:2646527-2646535
Ghir_A01G002900	Ghir_A01	2646819	+	Ghir_A01:2646344-2647347	AAAAAAAA	TTTTTTTT	Ghir_A01:2646729-2646737
Ghir_A01G002900	Ghir_A01	2646819	+	Ghir_A01:2646344-2647347	ACGTGTCA	TGACACGT	Ghir_A01:2646703-2646711
Ghir_A01G002900	Ghir_A01	2646819	+	Ghir_A01:2646344-2647347	AAAAATTA	TAATTTTT	Ghir_A01:2646390-2646398
Ghir_A01G002900	Ghir_A01	2646819	+	Ghir_A01:2646344-2647347	AAAAATTA	TAATTTTT	Ghir_A01:2646526-2646534
Ghir_A01G002900	Ghir_A01	2646819	+	Ghir_A01:2646344-2647347	ACGCTTTC	GAAAGCGT	Ghir_A01:2646771-2646779
Ghir_A01G002900	Ghir_A01	2646819	+	Ghir_A01:2646344-2647347	AAATGAAA	TTTCATTT	Ghir_A01:2647217-2647225
Ghir_A01G002900	Ghir_A01	2646819	+	Ghir_A01:2646344-2647347	ATAAAAAA	TTTTTTAT	Ghir_A01:2646863-2646871
Ghir_A01G002900	Ghir_A01	2646819	+	Ghir_A01:2646344-2647347	CTTTTTCA	TGAAAAAG	Ghir_A01:2646598-2646606
Ghir_A01G002900	Ghir_A01	2646819	+	Ghir_A01:2646344-2647347	CTTTTTCA	TGAAAAAG	Ghir_A01:2646810-2646818
Ghir_A01G002900	Ghir_A01	2646819	+	Ghir_A01:2646344-2647347	AGTTGAGA	TCTCAACT	Ghir_A01:2646828-2646836
Ghir_A01G002900	Ghir_A01	2646819	+	Ghir_A01:2646344-2647347	CTCAACTC	GAGTTGAG	Ghir_A01:2646829-2646837
Ghir_A01G002910	Ghir_A01	2647029	+	Ghir_A01:2646344-2647347	AAAAAATT	AATTTTTT	Ghir_A01:2646391-2646399
Ghir_A01G002910	Ghir_A01	2647029	+	Ghir_A01:2646344-2647347	AAAAAATT	AATTTTTT	Ghir_A01:2646527-2646535
Ghir_A01G002910	Ghir_A01	2647029	+	Ghir_A01:2646344-2647347	AAAAAAAA	TTTTTTTT	Ghir_A01:2646729-2646737
Ghir_A01G002910	Ghir_A01	2647029	+	Ghir_A01:2646344-2647347	ACGTGTCA	TGACACGT	Ghir_A01:2646703-2646711
Ghir_A01G002910	Ghir_A01	2647029	+	Ghir_A01:2646344-2647347	AAAAATTA	TAATTTTT	Ghir_A01:2646526-2646534
Ghir_A01G002910	Ghir_A01	2647029	+	Ghir_A01:2646344-2647347	ACGCTTTC	GAAAGCGT	Ghir_A01:2646771-2646779
Ghir_A01G002910	Ghir_A01	2647029	+	Ghir_A01:2646344-2647347	AAATGAAA	TTTCATTT	Ghir_A01:2647217-2647225
Ghir_A01G002910	Ghir_A01	2647029	+	Ghir_A01:2646344-2647347	ATAAAAAA	TTTTTTAT	Ghir_A01:2646863-2646871
Ghir_A01G002910	Ghir_A01	2647029	+	Ghir_A01:2646344-2647347	CTTTTTCA	TGAAAAAG	Ghir_A01:2646810-2646818
Ghir_A01G002910	Ghir_A01	2647029	+	Ghir_A01:2646344-2647347	AGTTGAGA	TCTCAACT	Ghir_A01:2646828-2646836
Ghir_A01G002910	Ghir_A01	2647029	+	Ghir_A01:2646344-2647347	CTCAACTC	GAGTTGAG	Ghir_A01:2646829-2646837
Ghir_A01G002940	Ghir_A01	2684282	-	Ghir_A01:2683754-2684480	AACCCTAA	TTAGGGTT	Ghir_A01:2683761-2683769
Ghir_A01G002940	Ghir_A01	2684282	-	Ghir_A01:2683754-2684480	AAAACCCT	AGGGTTTT	Ghir_A01:2684412-2684420
Ghir_A01G002940	Ghir_A01	2684282	-	Ghir_A01:2683754-2684480	AAAAAAAA	TTTTTTTT	Ghir_A01:2684346-2684354
Ghir_A01G002940	Ghir_A01	2684282	-	Ghir_A01:2683754-2684480	AAAAAAAA	TTTTTTTT	Ghir_A01:2684421-2684429
Ghir_A01G002940	Ghir_A01	2684282	-	Ghir_A01:2683754-2684480	AATTAAAA	TTTTAATT	Ghir_A01:2684319-2684327
Ghir_A01G002940	Ghir_A01	2684282	-	Ghir_A01:2683754-2684480	ATTGAAGA	TCTTCAAT	Ghir_A01:2683799-2683807
Ghir_A01G002940	Ghir_A01	2684282	-	Ghir_A01:2683754-2684480	AACCGCTA	TAGCGGTT	Ghir_A01:2684004-2684012
Ghir_A01G002940	Ghir_A01	2684282	-	Ghir_A01:2683754-2684480	GGAGTGAA	TTCACTCC	Ghir_A01:2683859-2683867
Ghir_A01G002950	Ghir_A01	2687370	+	Ghir_A01:2687190-2687719	AAATGAAA	TTTCATTT	Ghir_A01:2687508-2687516
Ghir_A01G002950	Ghir_A01	2687370	+	Ghir_A01:2687190-2687719	AGAAACAG	CTGTTTCT	Ghir_A01:2687575-2687583
Ghir_A01G002950	Ghir_A01	2687370	+	Ghir_A01:2687190-2687719	AACGGCGT	ACGCCGTT	Ghir_A01:2687700-2687708
Ghir_A01G002950	Ghir_A01	2687370	+	Ghir_A01:2687190-2687719	TCACCAAA	TTTGGTGA	Ghir_A01:2687528-2687536
Ghir_A01G002960	Ghir_A01	2689430	+	Ghir_A01:2689350-2690338	CGGAATCC	GGATTCCG	Ghir_A01:2689459-2689467
[truncated: 499,237+ more rows]
