# Supplementary material for: Cell-specific clock-controlled gene expression program regulates rhythmic fiber cell growth in cotton
Source: Genome Biol. 2023 Mar 14;24:49. doi: 10.1186/s13059-023-02886-0 (PMC10012527; doi:10.1186/s13059-023-02886-0)
Supplement: Supplementary file 11 — Additional file 11: Table S10. List of G-box containing genes with WT enriched ATAC-seq peak. [file 13059_2023_2886_MOESM11_ESM.xlsx]

## Sheet: Description
Supplementary Table 10: List of G-box containing genes with WT enriched ATAC-seq peak.
Sheet	Column	Description
G-box containing gene	Gid	Gene ID
G-box containing gene	WT.C1~FL.C5	Average expression level for each cell type cluster calculated by AverageExpression function in Seurat package
G-box containing gene	WT -48h ~ FL 48h	Gene expression level (TPM) for time course RNA-seq data
G-box containing gene	Gene function by BLAST2GO	Gene function by BLAST2GO
G-box containing gene	Ortholog of A. thaliana	Ortholog of A. thaliana

## Sheet: G-box containing gene
List of G-box containing genes with enriched ATAC-seq peak
Gid	WT.C1	WT.C2	WT.C3	WT.C4	WT.C5	FL.C1	FL.C2	FL.C3	FL.C4	FL.C5	WT -48h	WT -36h	WT -24h	WT -12h	WT 0h	WT 12h	WT 24h	WT 36h	WT 48h	FL -48h	FL -36h	FL -24h	FL -12h	FL 0h	FL 12h	FL 24h	FL 36h	FL 48h	Gene function by BLAST2GO	Ortholog of A. thaliana
Ghir_A01G000270	8.29369	5.18105	1.89287	6.12246	3.01124	2.82149	7.21916	NA	5.03328	2.68768	8.06659	8.45647	6.29179	9.20233	8.53933	8.8491	8.86713	6.43454	8.59911	7.33852	8.38408	8.48961	7.14168	7.76222	6.64856	7.86929	8.55865	5.85166	basic leucine zipper 23-like isoform X1	AT2G16770.1
Ghir_A01G000280	6.60522	5.17277	1.05152	8.57048	14.2478	3.77187	3.29825	NA	7.0318	16.0814	33.2078	35.558	37.294	29.5136	33.3902	29.6872	43.7276	34.0501	45.1698	30.5318	29.7231	38.3024	22.5406	30.3068	24.4372	28.7649	19.151	31.4869	E3 ubiquitin-protein ligase UPL3-like isoform X1	AT4G38600.1
Ghir_A01G000460	2.32239	2.80926	3.67904	6.26782	8.29256	3.66277	5.55911	NA	7.66399	6.84576	5.35202	6.87545	7.09445	8.06919	6.40993	6.22206	4.25917	3.04476	1.3324	5.67569	4.38608	6.92873	6.40519	8.0153	6.10537	5.84801	6.62943	6.34792	chromatin remodeling protein SHL-like	AT4G39100.1
Ghir_A01G000810	3.15581	2.99875	2.34161	2.55641	3.33964	3.13679	1.00723	NA	2.68029	1.7765	0.382681	1.06342	0.435561	1.88164	0.486474	1.6126	0.572179	2.66842	1.1269	0.820575	1.45331	0.581309	1.21916	0.921952	0.883969	0.44465	1.33899	0.664613	F-box only 43	AT4G33980.2
Ghir_A01G000970	18.2588	11.1273	3.79853	20.2081	27.2446	26.1101	14.9106	NA	26.5699	26.9973	37.4196	34.3968	43.9274	18.214	42.9704	35.0095	30.2653	22.973	14.4782	37.6812	26.4722	34.163	27.6113	34.8742	41.5151	42.1264	29.062	27.4812	probable prolyl 4-hydroxylase 9	AT4G33910.1
Ghir_A01G001000	29.8052	24.6023	19.3273	31.9038	36.4595	37.6296	26.8378	NA	42.8437	56.8636	26.5296	16.2322	23.9055	18.1483	25.9553	19.6811	23.9912	27.1042	19.0545	27.2084	23.4756	24.3835	22.8215	29.542	26.9676	26.003	27.7484	23.005	zinc finger protein-like 1	AT2G14835.1
Ghir_A01G001120	78.1764	75.4703	40.1486	70.7702	63.5898	79.6846	81.18	NA	87.4835	73.2684	32.6472	40.7911	43.2037	70.2172	43.4672	43.0495	47.0372	40.5617	42.431	44.1299	46.6245	48.0259	40.7784	55.8124	44.6374	43.6924	31.3218	53.3796	transcription factor GTE7-like	AT1G06230.1
Ghir_A01G001140	10.1937	13.9712	3.91302	9.096	8.7778	13.0804	16.1216	NA	13.0655	5.80357	8.15379	10.7337	7.87966	13.2353	8.51272	10.7941	11.8728	7.33969	11.7071	9.5377	15.3155	9.7629	10.1481	7.15111	11.3135	7.9805	11.0413	8.01758	Chaperone DnaJ-domain superfamily protein, putative isoform 1	AT5G64360.3
Ghir_A01G001190	42.397	53.4426	60.8265	39.6787	28.7904	42.6543	59.2567	NA	49.1374	26.678	40.1651	29.5419	47.5001	30.4423	51.6473	42.1979	39.9951	44.5048	33.9184	49.2168	44.107	47.1329	43.0094	59.5956	60.3512	51.8009	45.7501	45.9301	14-3-3-like protein	AT1G78300.1
Ghir_A01G001280	2.2606	9.25274	1.30602	6.16731	2.26167	7.10411	10.7819	NA	8.14568	1.66767	18.087	12.7077	10.9646	5.26872	14.2911	15.7897	9.23597	24.9121	33.082	18.0232	11.685	12.0559	22.7505	17.9893	28.1745	23.5349	53.5478	37.5065	peroxidase N1-like	AT5G64120.1
Ghir_A01G001400	11.0781	31.4245	22.3123	15.8742	17.3967	15.1436	25.5762	NA	19.0536	14.1133	26.1736	19.6539	20.9986	22.7534	23.2388	19.03	20.8951	29.8027	26.5912	21.9208	28.7684	22.7723	22.9283	26.8302	33.2122	23.0221	30.111	20.281	3-hydroxy-3-methylglutaryl-coenzyme A reductase 1	AT1G76490.1
Ghir_A01G001450	3.68081	11.3727	4.03411	4.89419	4.78648	5.35589	8.46834	NA	6.21565	4.84147	10.2339	12.681	10.1018	21.6591	9.43656	11.2891	11.4241	9.45965	12.1285	9.70064	12.7573	11.7296	11.1329	9.68848	10.4285	9.90883	10.6381	10.4108	probable RNA helicase SDE3	AT1G05460.1
Ghir_A01G001500	0	0.372861	0.253349	1.15435	0.413727	0	0.12583	NA	0.320825	0	0.392216	0.0580778	0.281238	0	0.159731	0.0979117	0.268917	0.139582	1.57525	0.135396	0.427665	0.18481	0.054064	0.00521589	0.161056	0.0947888	0.165343	0.173284	thioredoxin-like protein YLS8	AT5G08290.1
Ghir_A01G001530	121.349	136.287	118.154	105.982	86.2591	109.51	139.651	NA	112.38	72.9306	36.4289	47.6674	35.5974	134.492	57.2381	89.0894	71.7408	83.4831	70.8745	45.3119	77.2413	47.4159	53.638	42.2749	59.0582	52.8478	56.4188	47.2675	nucleolin 1-like	AT3G18610.1
Ghir_A01G001580	12.0486	12.5063	10.3876	4.92367	2.28448	4.26451	12.4499	NA	3.18636	1.51235	8.45166	10.8109	6.93456	15.5469	8.1342	11.6484	9.44927	13.8383	9.36682	9.43784	14.4164	6.64681	11.2126	5.08189	7.89477	5.51744	8.50692	6.7377	histone-lysine N-methyltransferase ATXR2	AT3G21820.1
Ghir_A01G001700	2.30067	5.26371	13.5487	2.58313	2.67217	3.43852	6.0345	NA	5.59448	0.748744	0.893575	1.11469	0.770586	1.69622	0.348665	1.06621	1.69725	1.32834	0.400015	1.5151	2.2281	1.99322	1.45725	1.42846	0.786717	0.940952	1.66973	0.987032	PREDICTED: uncharacterized protein LOC105787140	AT3G15534.1
Ghir_A01G001970	0.504923	1.56595	0.168638	1.44503	1.37116	0.720985	0.344432	NA	0.0970722	0.439007	2.3657	1.71001	3.35213	0.99979	1.78742	1.03973	2.75477	0.838546	11.4114	1.87295	1.22547	1.81016	0.723238	1.02054	0.142829	0.730414	0.152909	1.61176	zinc finger CCCH domain-containing protein 2-like	AT1G03790.1
Ghir_A01G002140	1.34114	2.2726	0.513385	2.93314	1.88257	4.29648	4.25881	NA	4.06613	3.18242	10.1911	10.0909	10.0956	4.63416	12.933	5.68191	8.05578	3.63951	4.10195	12.8271	6.72463	12.1231	9.33909	12.6104	6.54481	10.3609	7.37829	10.2082	trihelix transcription factor ASR3-like	AT2G33550.1
Ghir_A01G002160	9.36355	2.77338	1.12563	10.3615	28.7034	10.4316	5.68613	NA	13.4956	18.7224	31.8847	13.7652	29.4451	4.01704	26.8475	4.17295	9.91334	4.4269	8.26777	33.2167	9.07995	31.6198	13.7556	28.4857	8.17078	22.8917	15.961	12.2177	protein TIFY 9-like	AT5G13220.1
Ghir_A01G002230	2.32855	2.40347	0.0345832	0.281059	0.259601	0.8833	1.18934	NA	0.134373	0	0.159115	0.220295	0.382127	1.40237	0.343907	0.339986	0.214154	0.55883	0.700781	0.299656	1.1652	0.543316	0.275045	0.780584	0.508164	0.680445	0.229867	0.674284	somatic embryogenesis receptor kinase 2-like isoform X1	AT5G21090.1
Ghir_A01G002270	0.987381	4.38353	8.61213	2.40902	1.21563	2.15254	4.75967	NA	2.55236	0.13379	2.92704	4.35661	2.42393	7.46461	2.94204	7.5977	5.48373	11.0022	6.31373	4.91641	6.95253	5.9948	4.99543	3.3213	3.93033	4.10297	3.35392	3.18092	5-methylthioadenosine/S-adenosylhomocysteine deaminase-like	NA
Ghir_A01G002460	2.86675	3.46407	0.575702	3.71513	4.44643	2.05426	5.57789	NA	3.36892	4.87846	3.17605	3.1207	5.01149	6.91631	13.7738	3.58177	4.9366	2.82511	3.52611	3.67437	3.40293	5.44297	3.38415	10.0797	4.52519	3.74382	1.87876	4.54935	StAR-related lipid transfer 7, mitochondrial	AT4G14500.1
Ghir_A01G002790	58.2945	35.0772	50.2746	41.8205	29.8878	51.4281	31.0009	NA	31.5	19.7079	28.4216	18.4325	22.0999	11.3027	27.4342	27.6898	32.4612	32.0569	33.7711	28.3594	22.0554	19.843	20.511	19.8442	32.4727	30.1986	29.8139	40.8916	protein RALF-like 33	AT4G15800.1
Ghir_A01G002840	1.37639	0.115343	0.252049	0.350927	1.13965	0	0.109802	NA	0.893385	0.810236	12.4255	3.38091	7.77719	1.88717	3.43279	2.69247	2.9469	3.36027	5.31091	10.5825	4.01257	7.38385	1.60788	5.83874	3.1348	7.02298	9.70852	9.96648	RING-H2 finger protein ATL2-like	AT3G16720.1
Ghir_A01G002860	0.0799134	4.04036	2.18032	2.14365	2.19698	2.79201	2.81823	NA	2.62045	3.99538	6.12711	5.84113	4.30576	9.92126	4.4715	5.5501	6.81466	5.46452	5.91604	3.08255	8.95151	5.3615	5.67445	3.21983	4.37321	3.94219	4.44885	4.79268	Trigger factor	AT4G16060.1
Ghir_A01G002980	11.822	33.0298	26.5908	6.91283	8.51986	10.1164	33.4504	NA	4.96032	3.37255	8.6153	13.6638	6.00685	30.3929	5.38087	9.78201	11.6129	27.5184	29.3072	8.82118	34.8284	8.91271	15.2097	5.85509	11.8203	6.39641	24.2907	16.8761	ATP-citrate synthase beta chain protein 2-like	AT5G49460.1
Ghir_A01G003070	107.252	41.4546	11.2007	46.3679	49.3997	208.75	86.3664	NA	108.415	106.736	11.4604	14.2632	11.0729	12.3178	11.1019	11.6632	8.77028	5.45879	6.78356	15.1909	12.1985	13.6513	7.35329	10.2417	9.43873	10.4199	5.81236	10.0402	prostatic spermine-binding protein	NA
Ghir_A01G003150	6.92624	8.01544	4.30666	4.82998	2.6008	4.07855	10.7945	NA	5.51296	14.1564	6.20171	6.8074	6.61877	7.96047	5.95317	5.44718	5.71802	6.1797	4.80458	7.16304	13.071	8.4204	7.54367	8.03152	6.86589	8.06979	6.0596	10.288	pyruvate dehydrogenase (acetyl-transferring) kinase, mitochondrial	AT3G06483.1
Ghir_A01G003160	0.857206	2.42235	0.163139	3.91143	0	4.8442	1.68938	NA	8.19739	1.3347	1.1639	2.12964	1.15814	0.844358	0.408824	1.61872	0.898847	0.942857	0.894161	0.619976	1.2755	1.34372	1.47852	1.55639	2.32437	2.10907	1.76661	1.41815	PREDICTED: uncharacterized protein LOC108482123	AT1G48330.1
Ghir_A01G003250	2.66924	8.22149	3.20623	2.31772	5.68663	5.59617	9.79901	NA	2.18293	1.70444	2.59893	5.05021	2.44693	16.0272	1.87416	4.73444	5.17718	2.9937	3.47656	4.3733	9.56152	5.23384	6.27158	3.33371	2.75277	3.08559	4.73973	2.61136	transcription activator MSS11	AT1G79060.1
Ghir_A01G003420	41.503	34.7406	44.3039	53.5303	19.59	25.6285	30.5897	NA	33.4273	15.8859	30.4251	32.9141	22.5183	15.6056	20.1161	23.265	21.4001	19.3731	31.6069	23.272	18.2684	20.1778	23.3236	14.3656	17.0529	19.5836	12.2115	20.6575	probable BOI-related E3 ubiquitin-protein ligase 3	AT3G12920.1
Ghir_A01G003580	2.1423	2.755	0.638558	2.07767	3.12522	1.16684	1.94912	NA	1.09583	0	5.95088	11.1925	12.4736	15.6579	32.3166	14.5297	22.245	24.5902	45.5023	4.74646	3.98171	9.34991	13.8705	20.9995	8.42125	10.15	18.8917	22.0132	9-cis-epoxycarotenoid dioxygenase NCED3, chloroplastic-like	AT3G14440.1
Ghir_A01G003680	17.8329	16.1015	3.93812	15.4255	13.377	18.7448	30.135	NA	22.2923	14.8891	75.602	93.3573	60.2147	70.4935	50.2955	49.3124	53.515	41.4915	43.455	79.5582	86.226	66.658	71.65	48.3463	65.5476	67.0082	69.219	52.1555	ubiquitin carboxyl-terminal hydrolase 15-like isoform X1	AT1G17110.2
Ghir_A01G004300	64.2568	55.195	90.7501	74.7979	70.1113	62.2326	45.6917	NA	81.2662	77.1209	83.2364	78.9276	81.6852	55.8282	85.5045	78.4553	84.1277	88.539	73.5739	82.3534	70.5558	77.7912	82.1188	102.448	110.866	102.52	110.902	94.3501	protein transport protein Sec61 subunit alpha-like	AT1G29310.1
Ghir_A01G004340	0.835698	1.02	0.0949746	0.876239	0.668009	0.534251	0.890542	NA	0.699537	0	3.58447	2.74367	3.08177	5.26583	1.05556	1.1568	2.54069	1.13595	2.24613	3.37086	2.93347	2.51681	2.79153	1.547	2.013	2.41848	3.34371	1.62503	DNA polymerase delta subunit 3	AT1G78650.1
Ghir_A01G004430	31.979	31.4749	13.4725	25.254	18.3057	25.4906	14.1992	NA	20.7486	8.09778	5.13139	5.71515	5.753	5.06365	6.44242	6.18609	5.19157	4.61323	5.65107	4.55555	5.80612	5.45936	3.44035	5.57986	4.68084	4.76891	5.72837	4.42689	Taste receptor type 2 member 7	NA
Ghir_A01G004470	50.7893	29.0601	13.2495	49.3351	36.4242	41.3575	31.6403	NA	42.7464	32.7736	55.2502	54.9859	58.7473	47.9054	50.1862	67.7915	47.393	38.2263	41.5893	54.757	38.0028	48.876	43.8741	51.1695	49.8559	55.8472	46.5346	54.7996	BES1/BZR1 homolog protein 4-like isoform X1	AT1G78700.1
Ghir_A01G004480	6.64238	6.87682	5.68853	4.73171	5.14785	1.73762	2.39868	NA	1.27419	1.7961	3.07059	3.2793	3.80536	5.27409	4.49156	3.32885	5.40958	4.29884	4.95553	0.120168	0.161972	0.185002	0.205433	0.166687	0.0222842	0	0	0.0911694	SH3 domain-containing protein	AT1G29800.1
Ghir_A01G004550	45.6948	21.1027	8.09104	42.1715	33.8073	28.7763	19.8463	NA	34.1317	27.5992	45.7571	38.7994	45.8755	23.4918	36.4939	28.3877	35.1029	23.2568	26.5742	37.9002	33.9295	39.8529	34.0316	42.6913	39.1356	47.3381	36.7513	36.8623	Photosystem I reaction center subunit VI, chloroplastic	AT3G14830.1
Ghir_A01G004640	0	0.128704	0.0569191	0.103568	0	0.320693	1.33504	NA	0.496285	0.319007	0.343736	0.266222	0.169905	1.04138	0.0105755	0.0477535	0.0450851	0.0116235	0.498356	0.741672	1.2389	0.431934	0.329241	0.20342	0.23821	0.0760793	0.163831	0.23587	pathogen-related protein-like isoform X1	AT1G78780.2
Ghir_A01G004720	4.53192	5.82395	5.91208	5.50099	4.6159	7.1607	7.05321	NA	8.23857	9.53015	14.8953	11.5259	13.0375	10.9621	11.4265	12.5241	12.7806	12.3467	9.2008	16.148	13.4316	16.0109	13.8105	13.66	15.5241	17.6223	12.413	12.5588	rab3 GTPase-activating protein non-catalytic subunit isoform X2	AT3G14910.1
Ghir_A01G004850	21.1187	27.0329	26.8271	17.8667	24.0997	16.4837	21.1229	NA	18.8652	16.6787	12.4456	10.2015	11.967	12.7289	14.9627	16.6721	11.8319	14.3171	16.1526	12.2773	13.5389	12.0222	10.9553	11.912	13.4962	12.2432	14.5264	12.0692	ubiquitin-conjugating enzyme E2 36-like isoform X1	AT1G16890.3
Ghir_A01G004860	11.9028	21.5599	9.70432	7.11535	10.0493	9.01189	14.5556	NA	7.04374	4.77814	12.4528	17.0006	8.77014	41.232	13.6286	22.7418	17.9474	22.008	21.5002	15.2451	33.0616	12.0118	18.8673	11.4937	19.0928	12.5826	22.7187	16.0102	TPR repeat-containing thioredoxin TTL1-like	AT2G42580.1
Ghir_A01G005280	2.90624	11.9149	0.579909	4.28209	31.4415	2.62647	5.37307	NA	1.6936	5.67538	0.704305	0.530306	0.79801	0.551181	1.01244	0.778184	1.68857	1.88133	4.53331	0.411395	1.07253	0.640028	0.393759	0.520647	0.188911	0.228238	0.526577	0.0478331	PREDICTED: uncharacterized protein LOC108482304	AT3G15280.1
Ghir_A01G005310	1.84435	2.56464	4.07623	1.83696	5.0789	2.91412	3.43761	NA	1.34898	3.63053	1.57175	1.08465	0.828132	1.42675	1.45454	4.70921	2.34276	7.16915	1.96955	1.84322	3.21449	1.67638	1.29532	1.59487	1.16895	1.85665	1.41943	1.3384	protein DETOXIFICATION 18-like	AT3G23560.1
Ghir_A01G005550	6.51999	10.8074	1.06385	6.41619	6.09644	3.14387	8.52378	NA	4.92094	3.80032	34.26	34.4644	22.6292	33.905	13.5923	17.7062	18.4807	23.1559	25.2921	28.3266	39.4659	20.9246	26.6427	10.8898	17.7116	13.3981	15.4308	14.6429	TMV resistance protein N-like isoform X1	AT5G36930.2
Ghir_A01G005560	56.4498	34.3091	15.9814	118.655	37.6132	19.5157	17.4921	NA	30.9554	17.7269	121.045	177.501	114.403	54.6583	64.9298	79.7191	89.1001	43.9617	67.8431	103.834	65.7794	72.6582	63.8974	48.0579	58.1988	94.8455	56.098	71.6652	E3 ubiquitin-protein ligase RMA3-like	AT4G27470.1
Ghir_A01G005780	55.0954	35.0773	6.5626	65.29	93.6676	37.3947	22.3568	NA	59.6084	68.4935	44.5336	18.818	35.5147	9.07356	31.9876	18.2218	36.2432	12.5226	54.0994	36.5938	12.1777	32.981	13.32	38.2492	13.7818	39.7213	16.0351	39.111	NAC domain-containing protein 72-like	AT4G27410.3
Ghir_A01G005790	2.57597	8.07111	4.5591	3.57401	37.9464	3.64196	12.69	NA	4.19882	34.2597	2.28414	5.24766	5.853	18.5947	8.304	7.47961	11.3306	7.12426	7.5349	3.48506	4.89494	5.04186	6.56426	5.21572	3.6987	5.56284	6.18231	8.10989	NAC transcription factor 56-like	AT3G15510.1
Ghir_A01G005960	1.11037	4.13597	1.16633	2.4563	1.59751	2.52226	4.21186	NA	2.83186	2.74243	0.409795	0.759945	0.934967	1.10796	0.0656492	0.710977	0.810005	0.553469	0.612523	0.931066	1.22226	0.620435	0.653045	0.364475	0.647356	1.20896	1.17138	1.35741	Diphthamide biosynthesis 3	AT4G27390.1
Ghir_A01G005970	1.44189	2.92593	1.07869	6.9033	1.77808	10.8851	8.26147	NA	26.2021	5.00058	24.8961	17.5969	21.4874	3.12219	11.1205	2.90609	3.08983	2.62684	0.468799	20.3772	12.9889	19.6474	15.2103	20.2973	12.3322	21.7258	16.4808	21.3604	UDP-glucuronosyltransferase 2B1	AT1G61260.1
Ghir_A01G006030	2.56136	22.8012	1.59703	3.93648	2.26446	2.43203	19.0141	NA	4.28334	1.20538	5.92648	6.07197	3.87126	8.93882	3.36232	6.50051	6.41853	4.63076	15.4605	10.5936	14.996	8.22717	6.80755	7.30275	5.08465	5.72846	6.69904	8.43419	cyclic nucleotide-gated ion channel 4	AT5G54250.1
Ghir_A01G006150	3.43085	1.69867	0.153137	0.95352	0.819566	3.00558	2.1216	NA	1.1491	1.14507	0.509973	0.312818	0.313867	0.0720473	0.522227	0.515755	0.190881	0.932135	3.48165	0.166641	0.239383	0.129975	0.118793	0.281658	0.0994381	0.716751	0.198008	0.799427	calcium-binding protein PBP1-like	AT5G54490.1
Ghir_A01G006350	0	0	0.0245674	0.441453	0	0.122596	0.338707	NA	0.511828	1.34713	0.0334318	0.772228	0.541823	0.312228	0.661905	0.653991	1.05618	0.5073	0.75251	0.423338	0.625247	0.954831	0.442121	1.06368	0.696739	0.981294	0.175862	0.166631	organic cation/carnitine transporter 4-like	AT3G20660.1
Ghir_A01G006530	16.8196	13.7881	6.31434	17.5373	15.16	33.2604	17.8441	NA	35.3867	27.2887	52.4508	73.2378	48.9368	60.4776	44.7301	44.9581	39.4574	33.2186	23.2985	60.0865	59.1655	59.6497	71.3968	45.9226	63.4428	67.2037	48.6837	50.0443	UHRF1-binding protein 1	AT3G20720.2
Ghir_A01G006600	1580.91	851.79	378.23	1846.12	2270.66	621.208	441.322	NA	670.232	1022.32	1378.85	1303	1776.02	772.156	1750.76	1921.83	2097.13	2005.91	2191.43	1285.51	1124.82	1345.11	1451.55	1647.76	1951.42	1702.66	1711.09	1485.56	polyubiquitin-like isoform X2	AT4G05320.2
Ghir_A01G006650	10.31	9.20212	9.46517	7.90103	11.0306	7.40612	10.7164	NA	4.13955	7.65442	1.99015	1.61669	1.01033	3.02709	1.0135	3.06159	3.799	4.64795	2.83359	2.36307	3.98186	1.95429	2.87168	1.76001	2.14534	1.24555	1.68646	2.01534	protein translation factor SUI1 homolog 2-like	AT1G54290.1
Ghir_A01G006660	2.70349	23.9443	1.99027	3.77418	3.2893	4.02673	23.6106	NA	2.77782	2.98338	3.39044	8.66535	2.11554	21.3382	2.35561	4.00127	3.76407	4.96832	5.61591	4.21082	15.7991	3.28976	8.52575	1.63997	3.32026	1.73277	5.86547	2.20562	thiamine thiazole synthase, chloroplastic-like	AT5G54770.1
Ghir_A01G006790	4.76629	8.80087	4.40073	3.87344	6.21504	4.5594	14.32	NA	5.08009	9.77701	14.2904	14.0746	9.00023	16.7357	9.27401	11.1557	9.25865	13.6655	7.38343	16.7463	24.3266	10.2993	17.6261	9.95195	10.6746	9.5553	12.0359	12.9887	Retrovirus-related Pol polyprotein from transposon TNT 1-94	AT4G23160.1
Ghir_A01G007020	17.3829	18.7889	13.794	30.0811	40.3283	42.5532	27.3985	NA	56.7939	52.4472	11.2322	8.82509	10.1766	3.70444	9.9887	5.74637	6.25971	6.30761	2.82216	14.5994	10.9702	12.0405	7.70785	13.054	10.631	10.0671	8.87012	10.8888	protein FATTY ACID EXPORT 6-like	AT1G50740.1
Ghir_A01G007030	51.5531	60.4354	64.0712	48.8885	51.3912	49.9958	51.2384	NA	56.0369	48.6776	67.7368	68.9306	66.3719	65.7759	72.864	60.4345	62.7014	63.5101	51.7033	78.4787	78.2582	73.5286	72.8253	68.6763	69.8299	66.511	67.7343	64.4365	polyadenylate-binding protein RBP45C	AT4G27000.1
Ghir_A01G007130	2.79857	5.73585	13.5921	2.68099	3.91723	3.80277	5.6624	NA	3.12545	2.44188	1.36702	1.50881	0.951878	3.44398	1.02334	2.23539	2.76914	3.18434	1.26599	1.24405	2.72234	1.84327	1.46754	1.61524	1.88501	1.83899	1.58843	1.1256	NADH dehydrogenase [ubiquinone] 1 alpha subcomplex subunit 12	AT4G26965.1
Ghir_A01G007140	0.584475	3.98996	3.85139	0.796877	0.211996	0.5676	1.71529	NA	0.582531	0.318109	0.144871	0.276501	0.350726	3.48656	0.152083	1.38945	1.21385	1.70039	0.823713	0.166641	1.00449	0.0761774	0.528286	0.354154	0.654525	0.263302	0.601822	0.192195	ATP synthase gamma chain, chloroplastic-like	AT1G15700.1
Ghir_A01G007170	7.06185	14.3787	0.569834	3.52397	2.17346	2.99973	8.26783	NA	4.20497	4.75763	7.16717	9.13724	9.82749	10.5127	5.73608	4.05346	5.60534	4.83618	9.45357	3.63619	8.3539	8.96062	8.21707	7.71894	3.98147	9.59449	10.4935	8.31012	heterodimeric geranylgeranyl pyrophosphate synthase small subunit, chloroplastic-like	AT4G38460.1
Ghir_A01G007310	4.09293	1.65038	1.41374	6.92874	6.42706	17.9971	7.72014	NA	25.741	17.1732	3.67929	4.42457	4.67217	2.09751	7.48505	9.25614	4.02333	3.60487	3.49272	6.42182	3.42963	3.85545	4.96523	6.71971	7.36708	7.71723	3.72862	8.86746	mitogen-activated protein kinase kinase kinase 3-like	AT5G55090.1
Ghir_A01G007320	29.9115	48.3674	47.3281	24.8471	28.3784	28.0172	45.4415	NA	25.1353	28.6636	33.9642	30.3334	36.0212	46.6147	47.5889	47.2067	48.7459	61.5826	52.6067	39.1918	38.8558	33.9301	35.9282	48.9061	48.1473	44.2056	47.7262	44.5612	aspartic proteinase-like	AT1G62290.1
Ghir_A01G007430	0	0.866259	0.126134	0.361768	14.6431	0.275513	0.6376	NA	0.472647	42.4817	0.170259	0.0918553	2.10923	11.8681	8.87954	8.19503	3.3155	0.908763	0	0.366845	0.346815	2.93008	1.31752	4.98093	1.28567	1.05994	0.0881828	0.433332	glucan endo-1,3-beta-glucosidase 7-like	AT2G05790.1
Ghir_A01G007490	1.45909	5.40652	1.87408	2.13664	1.6861	1.62277	5.37166	NA	0.767648	0.264302	5.00807	6.20662	4.7806	13.6973	8.12392	9.15774	8.69315	10.7243	10.6785	5.84004	11.6103	6.5596	11.5589	7.77849	7.92177	5.65344	9.50355	7.59346	PREDICTED: uncharacterized protein LOC107917859	AT5G55210.1
Ghir_A01G007500	0	1.62726	0.406704	0.260268	0	0	0.506832	NA	0.315991	0.319162	1.83322	3.12643	1.5989	6.61048	2.47552	2.80629	3.97795	3.05282	2.45201	2.7145	3.10041	1.90841	2.99448	1.82855	1.54644	2.05949	3.0632	2.47731	trigger factor-like protein TIG, Chloroplastic	AT5G55220.1
Ghir_A01G007640	85.854	44.8295	7.60694	120.491	144.236	113.181	67.8879	NA	185.995	323.04	115.208	29.1333	185.821	11.5124	194.897	29.1477	78.5523	27.0878	26.0702	138.262	40.4725	196.15	41.8563	302.541	59.343	117.323	15.0387	125.973	pirin-like protein	AT1G50590.1
Ghir_A01G007680	0.143536	2.65742	1.35261	0.74049	0.35919	0.79799	4.40346	NA	0.767166	0.676018	1.21848	1.61549	1.13769	2.57654	0.745469	0.69934	1.51704	1.06588	2.15034	1.28138	3.37919	0.262217	1.01935	0.687334	0.999195	0.564256	1.39345	2.01703	probable cytokinin riboside 5'-monophosphate phosphoribohydrolase LOGL10	AT1G50575.1
Ghir_A01G007760	54.1838	24.5013	10.8166	72.9422	242.841	80.8408	46.8052	NA	136.106	443.767	145.038	51.6033	126.569	11.8	109.656	21.0885	58.0787	15.3053	32.8595	123.95	53.105	106.626	36.1686	107.186	42.0481	80.6148	44.3532	72.6967	probable serine/threonine-protein kinase WNK11	AT5G55560.1
Ghir_A01G008040	5.7731	22.3056	1.14958	2.05431	1.78241	6.99123	27.2155	NA	1.63604	1.29143	1.94696	3.73678	1.68576	9.14823	1.08427	3.24949	4.47249	2.7307	5.20058	2.74106	5.71949	3.31737	3.9028	0.625048	2.06558	1.48504	5.51953	3.16604	hypothetical protein GOBAR_AA21567	AT3G13175.1
Ghir_A01G008150	7.27264	7.90908	4.91263	9.09506	5.13787	10.4198	7.16645	NA	10.1333	4.03278	13.9826	14.4734	11.0155	19.7393	13.2231	13.4546	12.5285	11.3983	4.39122	12.0333	18.4225	16.0862	15.5097	14.4962	16.2711	17.3029	11.5039	13.6652	poly(A)-specific ribonuclease PARN-like isoform X2	AT1G55870.1
Ghir_A01G008340	7.68341	14.2628	11.2028	9.67984	9.14539	4.28636	8.25136	NA	11.3135	8.07889	12.4437	13.7836	16.4818	13.7957	16.8894	15.2268	16.9313	18.7574	13.6737	10.9811	12.7944	12.5967	11.8398	15.4941	13.8959	12.8987	11.1688	15.5727	calcineurin B-like protein 3	AT5G55990.1
Ghir_A01G008680	27.7192	24.3589	9.81213	37.5817	67.8282	7.73503	6.9684	NA	7.5838	10.2648	1.72517	2.50801	3.62107	4.66179	8.96998	14.0075	12.9911	16.7396	19.9497	2.47181	4.79582	4.49673	5.06797	9.09318	9.75975	5.69462	5.43003	4.27843	auxin-responsive protein SAUR71	AT3G12830.1
Ghir_A01G009080	9.757	9.26134	7.18165	12.2661	11.9228	14.2438	17.6232	NA	16.9376	14.0246	98.2602	103.952	106.405	90.2849	78.4094	59.2737	64.1326	57.4714	47.9859	111.092	85.7301	116.007	98.5149	108.133	83.0673	97.9695	105.838	77.8358	Serine/threonine-protein kinase CTR1	AT1G79570.1
Ghir_A01G009100	19.5573	15.9853	4.99572	23.3152	13.3872	31.5854	25.5829	NA	26.3833	19.0485	11.9069	14.7622	15.9276	9.63171	18.7141	16.2332	14.8443	9.09031	10.9652	14.9573	12.4858	14.9753	12.6293	19.4926	18.021	18.2051	18.6272	14.4108	nuclear transcription factor Y subunit C-2-like	AT1G56170.1
Ghir_A01G009260	0.405466	0.383711	0.157729	1.4882	1.27165	0.266403	1.92001	NA	0.461538	0	2.75397	0.623899	1.89739	0.98292	1.54744	1.73604	5.96169	2.10295	6.73424	1.59995	1.66381	1.29015	1.04812	1.59404	0.873163	0.486274	1.60097	2.12098	protein MIZU-KUSSEI 1	AT1G21050.1
Ghir_A01G009340	1.5995	3.18073	4.99899	1.79717	2.15144	2.28979	2.02575	NA	1.46715	1.52173	2.69692	2.25261	2.67827	9.19805	4.14193	4.49681	5.2743	6.68234	5.18359	3.28935	6.23107	3.44163	4.78282	2.38489	4.0051	2.46078	3.10152	3.05861	short-chain dehydrogenase/reductase family 42E member 1	AT2G33630.1
Ghir_A01G009450	16.6671	12.088	5.07599	12.5089	7.45285	9.7829	12.5675	NA	14.9107	10.2627	16.6261	16.1924	15.6202	20.79	19.0039	15.0354	15.2281	13.8525	13.9988	17.5383	22.178	21.6527	17.9277	22.2408	19.3712	16.8785	17.0613	21.0816	probable protein phosphatase 2C 27	AT2G33700.1
Ghir_A01G009490	4.61361	10.2262	8.54619	2.67095	2.31445	3.78064	6.14392	NA	2.14117	5.40419	1.22548	3.38191	1.66396	6.2162	2.28044	3.8255	2.36126	4.07151	4.66742	2.16195	3.30258	1.35283	3.08835	1.28225	2.51067	1.30034	2.7495	2.69458	coiled-coil domain-containing protein 115-like isoform X2	AT1G20770.1
Ghir_A01G009710	0.686604	0.490017	0.812411	2.41865	0.897152	1.82369	1.71116	NA	3.04118	2.06714	3.59688	6.9747	3.02059	3.65766	2.84644	2.59505	3.35809	3.00628	1.78666	4.15016	4.32455	4.49977	3.89702	3.60348	4.10084	3.66497	5.07441	2.62968	phospholipase D delta-like	AT4G35790.1
Ghir_A01G009790	3.7787	14.0262	12.1548	9.76439	8.69407	12.0667	17.3241	NA	12.9951	8.88147	11.9845	22.8522	17.3249	32.6061	17.1948	17.2758	20.2287	16.9434	21.6825	15.8898	24.6444	20.3274	24.3716	15.9607	16.3633	17.3031	25.145	17.3591	la-related protein 1C-like isoform X1	AT4G35890.1
Ghir_A01G009850	318.763	191.873	72.7623	327.065	330.023	178.278	110.907	NA	203.229	144.608	69.9812	112.805	90.624	65.4163	92.5181	170.779	115.766	135.736	179.407	74.046	61.1903	69.8256	88.836	100.386	115.634	105.027	103.544	114.428	Villin-1 -like protein	AT1G20100.1
Ghir_A01G009890	1.62465	0.740693	0.381165	0.459365	0.784806	1.55477	0.782395	NA	0.323026	0	4.10451	3.65414	3.98795	6.62015	2.75134	4.10051	3.05646	5.07962	5.24268	2.10762	5.51384	4.37464	4.59402	2.76082	3.51517	3.84079	4.61781	6.29543	thaumatin-like protein 1b	AT1G20030.2
Ghir_A01G009910	77.1163	81.9497	16.3643	84.4223	20.8505	40.5612	33.5516	NA	35.6412	15.453	25.3703	47.8879	53.1681	26.33	73.5362	88.649	104.518	78.4489	139.045	23.5809	24.8329	29.5116	48.6275	57.2594	72.2139	61.6518	69.9921	102.64	chaperone protein dnaJ 11, chloroplastic-like	AT2G17880.1
Ghir_A01G009930	1.59996	9.79997	8.99926	2.30328	0.261476	4.91027	7.24601	NA	1.57555	0.776261	0.852452	1.18131	0.70199	1.24728	0.561274	0.978431	0.662615	1.73719	3.15486	0.953653	1.87964	1.01949	1.90143	0.641042	0.928369	0.463308	1.19232	0.70607	Agenet domain-containing protein, putative isoform 1	AT3G06520.1
Ghir_A01G010000	12.026	16.1338	2.29428	7.84337	8.83752	8.43415	13.7108	NA	7.4783	6.92378	20.2207	19.6941	16.9161	42.8254	17.695	34.1862	26.8175	31.549	30.6345	17.874	28.5735	21.3189	22.3473	26.5279	33.4116	25.0043	30.0645	31.5338	auxin response factor 5-like isoform X2	AT1G19850.1
Ghir_A01G010080	2.3077	7.16768	2.37431	3.91759	1.81251	3.49422	8.58385	NA	5.67846	2.49984	3.29421	3.55447	3.76783	4.4323	2.57546	3.05742	3.56857	2.78994	3.07337	3.53635	4.71289	4.44278	3.13566	3.28219	3.16015	3.80828	2.3396	4.11414	uncharacterized TPR repeat-containing protein At1g05150-like	AT1G05150.1
Ghir_A01G010130	0	0.795676	0.195246	1.06702	0.587676	1.16479	1.72472	NA	1.55643	0	0.641287	1.34319	1.49832	0.59919	0.539025	1.73394	1.7116	1.36927	1.23243	1.59932	1.45457	1.84958	2.22396	2.60845	2.12482	1.35602	0.318856	2.03157	protein SHI RELATED SEQUENCE 5-like	AT1G75520.1
Ghir_A01G010170	6.71935	10.3189	8.62454	12.4458	9.63936	11.8949	11.315	NA	10.4869	6.23717	2.49404	3.13578	4.21167	6.26398	3.97209	3.81545	2.39845	4.29248	4.99784	3.26244	4.36356	3.11523	3.97854	3.28219	2.9843	3.75255	4.32788	3.16102	glucose-induced degradation protein 8 homolog	AT1G06060.1
Ghir_A01G010180	2658.39	1564.03	541.872	4322.9	2695.34	2814.84	2294.95	NA	4400.46	3303.01	965.355	460.853	798.279	159.523	754.193	573.672	686.428	684.966	554.533	936.215	723.313	699.179	531.039	925.479	947.082	890.005	557.142	683.936	thioredoxin H1-like	AT3G51030.1
Ghir_A01G010480	3.0946	1.88717	3.29882	3.0881	3.6247	3.30376	2.71709	NA	3.15645	1.99142	8.81898	8.57108	9.80097	9.87198	9.44461	7.77465	9.06008	8.45708	9.05679	8.85479	9.55492	8.61521	9.50299	10.12	8.52218	9.03114	8.12432	9.30267	lysophospholipid acyltransferase LPEAT1-like isoform X1	AT1G80950.1
Ghir_A01G010490	105.372	73.6981	39.3975	97.5292	105.705	96.573	70.9742	NA	87.2825	82.3296	79.3619	135.82	94.1978	61.047	84.198	78.299	70.3684	61.1748	67.8284	84.632	83.7459	77.2727	103.21	74.5424	76.2074	76.2709	112.334	78.3381	E3 ubiquitin-protein ligase RNF185-like	AT1G19310.1
Ghir_A01G010940	1.4837	2.42435	0.868144	0.759761	0.147158	2.57447	7.04213	NA	0.468858	0	6.9615	4.94099	2.39322	7.98379	0.861048	3.30482	3.79061	4.78873	7.1831	6.98987	16.6085	3.34961	6.99068	0.911894	2.84986	2.06957	4.64424	3.38054	probable inactive receptor kinase At5g67200	AT5G43020.1
Ghir_A01G010990	172.96	178.069	137.997	217.6	139.032	209.087	195.222	NA	303.28	159.196	140.167	193.493	147.202	104.584	106.456	94.8469	98.6005	82.4724	75.0673	147.276	123.212	154.079	149.684	130.461	116.774	129.349	122.646	106.57	polyadenylate-binding protein 2-like	AT4G34110.1
Ghir_A01G011210	6.29372	11.8097	4.94914	13.236	15.2899	7.00182	11.6519	NA	11.9286	12.2445	22.495	30.0639	28.3242	34.1455	23.0081	26.0882	26.8915	21.2155	23.14	23.0229	23.3819	25.6698	24.7138	23.5049	21.1934	22.502	26.3998	28.1268	CSC1-like protein RXW8 isoform X1	AT1G58520.2
Ghir_A01G011320	0	0.497318	0.274624	1.59337	7.34097	0.827957	0.312028	NA	0.83743	9.37034	1.42721	0.521364	2.34717	1.94241	3.65193	2.35454	3.91126	0.914049	2.42874	0.90718	0.71822	1.19711	0.755735	2.07592	0.742317	1.05882	0.66937	0.726953	transcription factor bHLH93-like	AT5G65640.1
Ghir_A01G011330	1.27707	3.56751	5.06289	1.69822	1.90259	2.83071	5.09602	NA	2.19726	0.792668	1.573	1.1219	1.20066	2.76929	2.47924	2.7983	3.39645	2.96963	3.26925	1.69838	2.2092	1.85012	1.89002	2.10473	2.68287	1.37832	2.86245	1.78403	phosphoglycerate mutase-like protein 1	AT5G64460.2
Ghir_A01G011690	96.6927	106.785	339.981	70.2781	43.1268	42.4459	74.155	NA	28.8448	9.96392	3.32023	4.28251	4.09542	14.6862	16.0001	27.24	13.2218	26.8283	24.7698	3.75995	5.06725	2.86146	4.1038	7.93542	7.84106	8.17721	8.56471	13.117	classical arabinogalactan protein 4-like	NA
Ghir_A01G011760	18.9023	54.8787	7.46718	27.4443	21.4767	19.6991	46.0351	NA	22.7092	17.5187	84.4273	63.9738	71.0368	74.4607	56.5129	38.5296	68.3189	57.181	91.0458	73.0816	93.6669	79.9154	62.2576	65.5198	49.8993	51.6564	42.1864	55.7	probable galactinol--sucrose galactosyltransferase 2	AT3G57520.1
Ghir_A01G012490	0	0	0.0074316	0.00660875	0	0	0.0489172	NA	0.00400256	1.46872	0.273026	0.0114819	0.106464	1.45516	0.544476	1.10172	1.50962	0.34327	0	0	0.190618	0.0718704	0.550619	0.354099	0.209682	0.408293	0.253525	0.179752	ABC transporter G family member 22-like	AT5G06530.2
Ghir_A01G012560	0.878474	0.69826	5.29844	0.840301	0.476545	0.183733	0.673209	NA	0.678764	0.265047	0.375441	0.16088	0.148646	0.216006	0.0109415	1.01113	1.63122	3.37823	2.66625	0.653768	0.427435	0.529973	0.512552	0.603742	0.55248	0.522127	0.756545	1.15936	homeobox-leucine zipper protein HAT14-like isoform X2	AT5G06710.1
Ghir_A01G012680	1.85857	4.18462	0.278394	1.32397	1.36237	3.64768	2.31522	NA	4.34142	1.13345	4.52553	1.12991	1.33323	2.22002	1.94746	0.477728	1.65045	0.752295	2.70678	3.89963	2.26894	2.71712	1.2043	2.57373	0.855861	1.81131	0.832697	1.47904	Benign gonial cell neoplasm	AT2G42040.1
Ghir_A01G012710	0	0	0.151193	0.0559106	1.64875	0.163474	0.247171	NA	0.822662	10.4785	0.124075	0.0114819	0.286545	0	0.105755	0	0.314865	0.104862	0.675025	0.601807	0.21303	0.581924	0.107917	0.229471	0.0444002	0.369192	2.05217	0.25435	delta(12)-fatty-acid desaturase FAD2-like	AT3G12120.1
Ghir_A01G012720	0.205853	3.20763	0.241849	1.46242	1.71024	0.855508	5.93809	NA	2.02648	1.66314	1.52372	1.57076	0.861047	0.701047	1.80491	0.489065	1.56166	1.01871	1.28629	1.80335	1.92545	1.64022	1.70122	1.85898	2.0747	1.72034	2.32938	3.3867	delta(12)-fatty-acid desaturase FAD2-like	AT3G12120.1
Ghir_A01G012860	39.6603	28.1087	30.8641	37.7669	44.4775	39.4183	27.5467	NA	42.7288	45.4135	5.68652	6.20809	4.87954	5.45281	5.81573	4.51043	5.16017	4.0056	3.53054	5.59335	5.37845	5.65371	4.67387	6.47304	4.00546	4.37282	3.08956	4.62768	glucosamine 6-phosphate N-acetyltransferase isoform X2	AT5G15770.1
Ghir_A01G012870	5.09994	4.50512	6.02121	7.34651	5.49426	7.77768	9.81323	NA	7.87557	8.61908	9.29855	6.33197	7.46509	6.05196	6.99519	6.1573	5.4992	2.88323	3.76164	7.34883	4.96975	7.61742	5.36015	4.57951	5.07189	5.5886	3.23151	4.03043	iron-sulfur assembly protein IscA-like 2, mitochondrial	AT5G03905.1
Ghir_A01G012910	31.8436	22.0568	17.8913	39.0759	24.2639	29.813	17.8959	NA	33.3428	18.3828	15.5833	11.2069	14.0147	8.22176	16.879	18.7393	17.1377	14.4518	20.6945	13.9618	14.5595	13.1469	13.772	15.2315	21.1817	13.2335	9.78759	15.9893	protein YIPF5 homolog	AT2G36300.1
Ghir_A01G013120	1.77689	2.04199	3.37805	3.70502	1.9953	2.24408	4.19354	NA	3.94789	1.53507	311.215	246.979	324.122	237.093	397.709	497.387	353.424	428.515	368.37	227.979	232.665	242.145	254.322	311.945	430.968	327.987	309.284	377.084	ATP synthase CF0 subunit III (chloroplast)	ATCG00140.1
Ghir_A01G013470	1.04956	1.48932	0.239043	1.996	1.22116	3.49234	2.21415	NA	2.92691	0.402351	5.44963	8.9386	6.15573	3.78185	7.13488	6.60916	6.6646	8.24703	12.8528	5.3482	5.99375	4.32436	9.31057	8.2667	11.0404	7.98666	5.26557	6.38346	UDP-glycosyltransferase 74B1	AT1G24100.1
Ghir_A01G014030	0.22145	0.888222	0.0958658	0.418411	0.201446	0.799789	2.80999	NA	0.560264	0.62695	1.72547	2.35527	1.12714	2.59392	0.437661	1.54971	0.841627	1.20496	1.91443	2.26849	4.37806	1.69567	3.52396	1.60927	2.40642	1.75148	4.26655	2.39341	endoglucanase 8-like	AT1G70710.1
Ghir_A01G014070	7.68238	4.96857	1.31452	6.53573	9.75438	8.74879	4.48605	NA	5.14317	7.68354	4.4661	3.57903	3.70006	2.22173	3.37943	6.19337	6.41555	5.2652	4.93338	2.91945	4.55356	3.26194	6.35326	5.22425	5.8675	5.96977	7.77811	5.77361	protein PLANT CADMIUM RESISTANCE 2-like	AT1G14870.1
Ghir_A01G014090	2.80963	6.97028	29.1517	3.4582	2.13156	5.01013	5.412	NA	1.83852	0.911538	0.373263	0.347531	0.0638785	0.659082	0.125828	0.796951	0.224828	2.17337	0.81253	0.458174	0.669383	0.4696	0.927747	0.333291	0.359175	0.32269	0.823286	0.410262	Glutamate--tRNA ligase 2	NA
Ghir_A01G014180	18.5659	25.8059	55.2617	23.3006	19.2072	21.7837	19.2409	NA	25.8541	16.1436	36.0158	33.1092	38.8267	23.49	37.9647	30.4856	31.5192	37.8401	29.8083	33.2706	33.436	34.4133	33.7056	34.9385	36.2252	32.7145	34.9164	31.8649	uncharacterized LOC105634108	AT5G17190.1
Ghir_A01G014240	9.87118	11.3376	5.62901	37.7483	9.10036	15.8828	14.8711	NA	43.5586	19.3118	24.6468	30.0631	19.7437	13.6957	14.5165	20.3087	16.8141	21.6111	31.8712	29.8753	17.4327	20.036	27.193	21.2294	22.5698	29.508	20.2309	22.1702	nudix hydrolase 18, mitochondrial-like	AT1G14860.1
Ghir_A01G014710	1.97531	7.1134	4.17312	1.99506	2.99124	0.986496	6.99624	NA	2.14295	2.1995	7.04236	10.0209	7.34575	15.2508	6.36949	8.65482	7.61159	13.2368	7.1304	7.87087	16.1188	8.13432	11.0129	6.41418	7.90457	6.58273	10.737	6.62777	ABC transporter G family member 7	AT2G01320.3
Ghir_A01G014750	34.8447	24.155	5.66133	57.877	39.7325	30.1845	26.543	NA	63.0594	51.3961	84.95	72.8456	78.077	35.584	62.246	44.1557	68.0978	40.7054	60.4233	64.8874	45.5345	70.0029	50.048	69.4907	62.3519	89.0994	70.3009	70.7434	sphingosine-1-phosphate lyase-like	AT1G27980.1
Ghir_A01G014830	1.54833	13.4168	1.813	3.02276	4.27186	2.72327	12.2747	NA	2.42886	2.52854	10.0698	12.698	9.20426	30.9229	8.03058	12.6979	16.3564	19.2013	20.1585	12.8893	27.9482	12.8651	19.353	7.63679	11.9169	7.81203	24.1106	12.7774	squamosa promoter-binding-like protein 2	AT5G43270.2
Ghir_A01G014870	8.50493	5.8837	1.96391	2.82939	16.719	5.5662	7.67291	NA	4.14336	6.72226	12.4392	15.1528	9.70237	27.6119	10.308	13.0648	10.0717	8.3825	14.4652	10.0298	16.9155	11.6688	15.5975	10.4045	11.2867	10.723	11.7108	10.8536	mannosyl-oligosaccharide glucosidase GCS1-like	AT1G67490.1
Ghir_A01G014940	1.53138	4.11182	2.33362	0.772126	0.626421	0.988403	6.46104	NA	0.643498	0	1.27592	1.65928	0.749664	8.69747	0.930646	2.19481	1.33564	1.39227	1.25225	1.82681	8.40244	1.03591	3.32747	0.65651	1.49763	1.30712	2.1419	1.68217	Remorin family protein	AT1G67590.1
Ghir_A01G014960	2.98107	25.4644	0.671411	1.30983	1.82294	0.465317	18.7008	NA	1.18617	0.72664	2.37888	3.5247	2.52469	7.41923	3.34718	7.82354	4.33399	6.59832	6.73535	4.65873	7.68958	2.29338	2.09052	2.04197	6.80615	4.24024	9.55472	5.34093	mitotic spindle checkpoint protein MAD2-like	AT3G25980.1
Ghir_A01G015190	0.468156	2.62346	0.135727	1.49113	0.964899	0.211726	1.9356	NA	1.08813	2.09176	1.68928	1.61189	1.78574	6.03595	2.89672	2.37711	4.99004	4.40894	4.04758	2.53033	3.93704	1.84064	2.2629	0.94835	2.45007	2.60515	2.41253	3.52284	BTB/POZ domain-containing protein At1g67900-like	AT1G67900.1
Ghir_A01G015220	4.53084	6.54669	1.97815	5.56833	2.67519	3.30743	5.97285	NA	4.80307	3.34543	3.1969	3.0235	3.65073	6.10646	2.92994	5.39374	5.26082	4.8095	10.9165	3.12905	5.82539	4.28156	3.49735	4.65185	4.17982	4.46846	2.61346	5.03052	F-box protein At1g70590	AT1G70590.1
Ghir_A01G015290	73.7257	80.784	22.3826	105.125	125.201	95.4929	89.0763	NA	125.312	185.925	226.096	280.953	240.409	323.595	258.689	283.932	264.452	259.032	246.612	200.301	169.621	244.352	270.346	267.475	244.803	251.489	207.436	227.398	alpha-glucan water dikinase, chloroplastic-like	AT1G10760.1
Ghir_A01G015310	0.904664	5.28636	1.04212	2.68463	4.82651	1.94531	5.55212	NA	3.52534	2.05538	2.04668	1.5263	1.29654	1.38366	2.01858	2.17607	3.06929	1.25291	5.44292	1.11243	1.57394	2.08478	1.69494	1.33361	0.99354	1.4688	1.18482	2.86697	F-box/kelch-repeat protein At1g23390-like	AT1G23390.1
Ghir_A01G015330	14.0404	7.79114	4.1111	7.47417	5.97885	10.4101	11.8225	NA	11.3589	7.81551	2.76774	2.76956	3.60022	3.33079	4.68454	2.3107	3.96337	3.19699	2.62177	3.90354	3.4486	4.18992	3.54766	3.38176	4.3047	3.95826	4.05863	4.40037	Phosphoribosylformylglycinamidine synthase 1	AT1G27385.4
Ghir_A01G015430	1.61368	0.452309	0.173621	1.7229	0.848163	2.98096	1.04168	NA	3.97041	0.838219	5.09626	0.172229	3.92238	0.299391	5.7087	2.4861	2.55774	1.7931	0.668526	3.29386	1.02136	1.99836	0.977561	4.50215	3.38731	3.77446	1.56911	5.26103	AAA-ATPase At3g50940-like	AT3G50940.1
Ghir_A01G015710	13.0524	18.4833	82.4161	7.80684	5.60857	1.1259	3.82203	NA	1.01286	2.2856	0.121779	0.252602	0.0851713	6.09311	1.99199	16.0346	4.62078	9.88599	8.39272	0.172243	0.691179	0.1577	0.464296	0.0832327	0.461746	0.441571	0.79983	0.208766	proline-rich protein 4-like	AT4G38770.1
Ghir_A01G015720	65.405	174.961	91.4196	47.0489	34.8289	61.1741	184.382	NA	33.6459	21.0044	103.504	180.492	94.6677	323.686	120.734	219.766	180.64	313.252	229.192	67.7672	248.167	72.9208	136.577	69.05	116.782	82.3694	114.282	120.116	peptidyl-prolyl cis-trans isomerase	AT2G16600.1
Ghir_A01G015810	15.2067	451.736	8.42521	10.7939	17.3403	3.65248	119.061	NA	2.34336	3.03464	26.4679	34.5294	19.4428	161.231	6.00233	13.603	13.3057	5.92927	27.5219	14.9847	56.0391	22.0977	53.5873	1.75226	2.54006	6.18431	17.0133	2.45471	dirigent protein 15-like	AT4G38700.1
Ghir_A01G015830	0	1.72474	1.9627	0.199305	0.628621	0	0.8379	NA	0.00706089	0	0.651744	0.0229638	0.340147	1.82106	0	0.0119384	0.415311	0.355168	0	0.107206	0.313082	0.239415	0.216256	0	0.0668526	0	0.436882	0	dirigent protein 4-like	AT2G21110.1
Ghir_A01G015940	18.1079	20.4032	18.5321	22.675	27.2424	21.5958	20.4785	NA	22.847	22.8881	31.6321	21.9811	25.6712	15.874	28.6408	25.5554	25.69	24.1187	24.1812	37.3978	24.4884	27.7557	19.8875	25.8773	29.1113	30.349	22.0547	27.6555	CTL-like protein DDB_G0288717	AT4G38640.1
Ghir_A01G016140	43.0888	36.4426	22.8272	44.9624	62.003	45.2786	49.441	NA	56.0418	66.3217	32.6857	15.4953	27.1372	22.0711	40.5604	31.1185	27.3956	29.3541	26.1562	32.3252	21.2824	28.6449	24.5554	43.1372	32.8355	27.8547	25.9255	37.1225	High-affinity nickel-transport family protein	AT2G16800.1
Ghir_A01G016480	64.4337	47.0898	34.9145	76.8788	42.7164	69.6865	55.2304	NA	77.0213	42.4432	55.8319	49.2133	51.9493	30.8447	61.1289	50.6049	43.7358	51.857	40.1336	60.2808	60.963	51.3595	62.4925	60.1751	83.7562	65.27	69.8367	57.2848	Group 2 isoform 1	AT2G41990.1
Ghir_A01G016520	149.532	103.905	23.597	142.21	93.136	135.503	113.467	NA	100.926	84.4672	16.1553	23.3576	26.2774	18.4647	89.7903	91.3281	88.0408	89.7899	77.4073	14.9071	25.1876	17.8687	30.8317	62.5113	94.7758	50.8097	44.1238	78.6242	expansin-like A2	AT4G38400.1
Ghir_A01G016650	126.246	69.5812	35.2517	146.236	137.651	143.247	90.1928	NA	139.577	132.234	236.362	224.106	229.349	99.0652	291.692	247.286	289.513	202.048	250.127	205.208	156.515	184.461	237.131	257.491	273.785	267.305	291.444	307.472	lysM domain-containing GPI-anchored protein 2-like	AT2G17120.1
Ghir_A01G016720	8.9668	15.1183	10.0243	8.15313	8.21171	8.3536	9.1517	NA	8.10161	5.19479	35.921	39.9444	32.4918	25.5987	29.1172	35.4516	27.8487	32.4356	27.5877	33.8458	24.6183	34.1373	34.2844	32.6608	24.6288	24.6719	35.4981	34.8224	U-box domain-containing protein 15-like	AT5G42340.1
Ghir_A01G016850	73.3423	78.2774	171.158	73.3791	71.8283	49.9436	66.0894	NA	66.3004	61.8141	48.3078	45.2085	48.2837	62.1817	56.5784	65.8693	64.5541	108.223	81.4079	46.9139	68.8334	48.3382	59.25	50.6492	63.6606	62.5549	69.256	55.2823	actin-100-like	AT5G09810.1
Ghir_A01G017040	2.13996	4.41431	3.54038	2.63025	1.93195	2.66487	5.16218	NA	2.30706	2.96755	1.28603	1.33538	1.58312	3.69215	2.07504	1.69864	2.18079	1.96189	2.67017	1.53109	2.42537	1.11672	2.15908	0.957896	1.50627	2.0028	2.47601	2.43164	probable plastid-lipid-associated protein 4, chloroplastic	AT3G26070.1
Ghir_A01G017230	10.7516	11.1492	3.34935	13.8208	13.0941	10.2719	9.26605	NA	17.401	17.6164	35.7087	54.5977	57.9273	27.7941	116.423	55.1009	84.7358	67.6212	77.0655	34.244	23.3489	48.3679	61.4811	98.3353	59.4037	53.5771	76.748	73.6794	receptor-like protein kinase HAIKU2	AT1G09970.2
Ghir_A01G017360	5.7814	11.4113	3.42542	4.94052	4.1303	6.53663	11.2685	NA	6.02455	5.58699	8.53303	9.22403	5.71778	14.4188	3.46463	7.32735	5.72701	6.16291	5.55866	9.27455	13.8729	8.09625	9.28135	5.02789	7.22166	6.92949	7.78803	5.64946	aspartate--tRNA ligase, chloroplastic/mitochondrial	AT4G33760.1
Ghir_A01G017440	22.6941	13.7685	3.39093	25.9469	10.5459	14.931	6.49419	NA	10.2218	10.1088	6.18153	18.4983	9.92599	7.30651	5.93977	21.1197	10.8708	9.94148	6.52063	6.57645	6.7427	6.39474	13.2048	9.1534	13.2215	13.3691	12.9638	7.23288	hypothetical protein GOBAR_DD26005	AT2G15960.1
Ghir_A01G017620	4.45287	5.80673	2.00058	2.43502	5.37535	3.65509	6.00107	NA	3.65878	4.09606	5.83026	7.66109	5.83103	13.3696	3.78475	6.08438	8.26469	6.0573	6.96541	7.12062	11.4432	5.54272	7.67646	4.69957	6.6041	5.85043	6.28457	6.28866	phospholipase ABHD3-like isoform X1	AT5G49950.1
Ghir_A01G017740	1.03705	1.43113	0.894494	1.24966	1.71566	0.213922	0.913321	NA	0.958938	1.83739	1.91961	1.70073	4.55161	4.92539	6.42725	3.23126	4.40042	4.52685	6.91886	1.57708	0.997683	4.02161	3.73939	4.795	1.82819	1.85305	2.32566	5.62174	MACPF domain-containing protein At4g24290-like isoform X1	AT4G24290.2
Ghir_A01G017820	2.14505	1.79895	1.44947	0.342494	0.221331	0.691688	0.631866	NA	0.294519	0	1.05361	2.1699	0.807983	1.99354	1.32393	1.59751	1.28008	2.32377	1.49632	1.3081	2.43703	1.88857	1.38668	0.999955	0.964318	0.323583	0.691113	0.888779	Prolycopene isomerase, chloroplastic	AT1G57770.1
Ghir_A01G017860	1.95554	2.47806	0.32285	0.338901	0.39029	0.179694	3.16964	NA	0.24664	1.01507	0.391529	0.973836	0.330039	2.19414	0.562352	0.350421	1.19097	0.617298	0.0972401	0.440488	1.50961	0.487251	0.939785	0.093886	0.165786	0.355969	0.121251	0.443773	zinc finger protein CONSTANS-LIKE 16-like isoform X2	AT1G25440.1
Ghir_A01G017990	44.6183	141.908	184.019	34.2116	24.2783	28.5542	132.548	NA	18.0426	15.5015	112.634	241.994	97.2697	342.405	96.9051	254.112	223.194	486.611	391.812	137.683	360.49	119.416	274.549	102.483	151.81	119.723	347.729	214.102	acetyl-CoA carboxylase 1-like	AT1G36160.1
Ghir_A01G018070	3.77888	3.59045	1.39819	2.98217	3.26314	4.18323	3.23557	NA	3.56582	3.58961	67.7501	85.5473	73.1254	108.175	62.8689	63.5892	65.8885	53.3889	62.9547	81.2533	93.2702	87.4419	83.708	70.379	68.8586	69.6495	75.661	61.3135	Protein Jade-1	AT1G77800.1
Ghir_A01G018530	13.807	7.51933	3.61101	13.0505	17.7453	30.5418	6.95279	NA	15.4153	11.4047	10.7842	9.94265	10.786	11.3632	9.4246	16.7304	7.15471	7.59634	8.65511	9.97041	7.74406	10.2682	11.618	10.9274	11.5012	12.8672	10.1186	15.6948	18 kDa seed maturation protein-like	AT5G06760.1
Ghir_A01G018550	1.88122	6.26452	2.75599	1.44697	0.585646	1.26001	4.94454	NA	0.568991	0.306478	0.843604	0.818824	0.681068	1.91158	1.07768	0.775178	1.46142	1.50858	1.0126	1.21145	1.72305	1.38765	0.847945	0.348786	0.558556	0.504763	1.24427	2.01121	rhodanese-like domain-containing protein 9, chloroplastic	AT2G42220.1
Ghir_A01G018570	8.7004	19.1957	29.3178	10.2816	4.32694	6.36711	17.5897	NA	9.16627	4.06613	2.27525	3.54973	1.16989	4.43735	1.17537	4.03592	3.09328	4.57716	3.34347	1.59513	2.64612	1.91209	1.96573	2.30186	2.12196	1.96818	2.63671	3.04395	PREDICTED: uncharacterized protein LOC107922634	AT3G57930.1
Ghir_A01G018610	5.66252	21.0546	4.01947	2.64617	2.58191	5.90936	18.6734	NA	1.95753	1.82025	6.44376	6.31635	3.70986	13.6769	2.17573	5.33115	4.08811	7.02513	9.38378	6.73674	16.9045	5.02615	7.74702	1.77044	3.84092	3.59893	6.24094	5.12683	magnesium-protoporphyrin IX monomethyl ester [oxidative] cyclase, chloroplastic	AT3G56940.1
Ghir_A01G018950	3.86044	10.9614	1.26357	2.56096	0.341029	13.6154	12.4435	NA	2.70971	1.77636	3.40245	3.60094	1.6535	16.434	2.53739	4.777	8.51103	6.01131	6.41111	3.99098	7.57965	1.67432	4.85708	1.98382	4.87169	5.88166	6.08092	6.61351	chaperone protein dnaJ 6	AT3G12170.1
Ghir_A01G019240	16.8893	31.3883	11.9781	13.5684	16.6487	15.8198	29.3556	NA	12.0668	17.3771	36.7047	55.1773	35.6047	79.12	33.5874	43.5244	41.308	48.0311	44.0211	40.1351	61.5248	40.1499	48.7629	33.2863	43.877	34.4937	45.0147	45.9415	ubiquitin carboxyl-terminal hydrolase 12	AT5G06600.1
Ghir_A01G019260	6.0717	6.44876	1.12395	5.07133	7.24785	7.22284	7.43223	NA	7.82661	5.79094	4.00633	4.17671	4.98998	6.53513	6.467	7.26826	6.83474	4.90602	6.78604	6.19628	7.12422	6.70343	5.85676	5.78361	7.21729	7.01439	9.1333	6.98564	Sterile alpha motif domain-containing protein, putative isoform 1	AT3G11890.2
Ghir_A01G019480	17.7244	23.0969	7.28232	15.2239	15.4106	14.2639	21.3101	NA	16.5871	12.883	31.8247	30.0421	27.1621	35.1395	26.4372	26.6413	25.0966	20.9948	30.8679	32.7991	33.3071	34.1184	33.219	24.5186	19.2146	24.7133	21.2508	30.7094	digalactosyldiacylglycerol synthase 1, chloroplastic-like	AT3G11670.1
Ghir_A01G019810	1.50813	0.981068	0.194031	0.54068	0.784996	1.55238	0.392686	NA	1.01989	0.173889	0.671216	1.39693	0.791425	1.42787	0.446734	0.848011	0.583915	1.00714	0.324667	0.771275	1.38355	0.593844	0.787994	0.999872	1.52332	0.703527	1.19655	1.16247	beta-fructofuranosidase, insoluble isoenzyme 1-like isoform X1	AT3G52600.1
Ghir_A01G019900	14.795	15.5862	5.70683	15.2894	10.8113	21.172	21.9042	NA	22.2248	13.6177	12.3362	5.94874	6.32303	6.56234	5.90915	3.46483	4.90852	3.90775	6.72175	10.3007	7.47651	10.798	5.27066	10.0449	6.42336	7.39793	7.61703	7.79579	PREDICTED: uncharacterized protein LOC107925695	AT2G36220.1
Ghir_A01G020020	372.029	231.42	84.1104	400.8	462.866	300.797	193.045	NA	283.487	364.711	240.308	385.157	327.436	162.754	197.956	240.297	231.519	168.761	266.381	219.129	150.432	225.183	296.299	189.094	190.074	241.502	286.849	254.179	zinc finger A20 and AN1 domain-containing stress-associated protein 6-like	AT2G36320.1
Ghir_A01G020220	0	2.36035	0.353401	0.410852	0	1.06244	1.80523	NA	0.496765	0.818221	1.11944	0.773899	0.834902	2.04536	1.38869	2.99522	1.66695	1.36366	1.39783	0.511128	1.91731	0.887267	2.5857	1.06208	1.80338	0.929191	1.11262	1.41042	glucomannan 4-beta-mannosyltransferase 9	AT5G03760.1
Ghir_A01G020230	1.44081	8.1181	2.4071	1.31122	0.405738	3.06561	2.72614	NA	2.13257	1.91971	1.6371	4.50888	2.07363	4.98238	1.20858	3.59585	3.29027	3.68157	5.55511	2.95557	4.84301	3.74286	2.72057	2.41188	3.29926	2.76094	3.56929	3.36458	PREDICTED: uncharacterized protein LOC108461803	AT5G04550.1
Ghir_A01G020380	1.24141	0.914009	0.176319	0.631499	0.0851021	0.939957	0.224686	NA	0.661712	0.552573	1.33451	1.14419	0.89339	1.01843	1.96932	0.697536	0.595452	0.594101	0.162506	0.765673	0.729655	0.809648	1.11739	0.985166	0.674287	0.138599	0.230673	0.463486	UDP-glucose 4-epimerase GEPI48-like	AT4G10960.1
Ghir_A01G020540	6.79702	4.07688	3.96138	6.92085	1.37917	3.40757	2.87217	NA	2.99392	2.12649	2.67453	3.05368	2.61629	6.34336	3.47785	9.3098	8.11078	9.63386	12.3045	3.15818	4.59047	3.1708	3.82252	4.22143	5.73608	3.12438	4.50731	6.54837	putative translation initiation factor IF-2	AT2G36885.1
Ghir_A01G020580	32.5117	30.7337	42.1197	24.1433	22.4454	35.4166	31.6209	NA	35.1072	20.6877	8.42188	9.24646	8.78152	12.744	10.1302	11.6557	8.42272	12.1705	11.1222	11.1495	13.6751	9.52699	12.1875	11.7761	14.1446	11.9651	11.029	9.41833	zinc finger protein 593	AT2G36930.1
Ghir_A01G020800	0.948166	4.25686	0.681917	0.390051	1.71466	2.66374	4.00907	NA	0.474832	0.918895	3.60895	5.38317	3.23571	7.85742	1.88476	3.08077	3.74185	4.36287	4.6967	4.17344	10.4755	2.78434	4.79227	1.36444	3.11483	2.78694	4.27764	3.34496	L-type lectin-domain containing receptor kinase VIII.1-like	AT3G53380.1
Ghir_A01G020910	5.50037	8.62154	2.2015	3.65877	3.23442	7.30258	8.42883	NA	4.9381	2.86089	10.4253	9.48399	8.02037	25.1029	9.86275	11.5965	13.2647	10.9371	15.161	11.6476	20.4291	9.24958	12.7787	4.89677	10.9951	8.09601	11.7246	11.6647	Serine/threonine-protein kinase ATM	AT5G02950.1
Ghir_A01G020990	69.9024	93.4239	136.753	50.9705	35.139	60.6768	107.009	NA	60.5717	38.5364	46.7724	33.9617	34.03	66.6507	48.3416	69.1245	61.8823	81.8669	68.9797	55.0494	62.6402	48.2974	51.2451	55.7044	68.5985	60.824	55.983	59.4314	60S ribosomal protein L4-like	AT3G09630.1
Ghir_A01G021000	9.4664	9.879	2.82458	11.7885	12.0567	5.44898	6.6136	NA	8.05326	2.97123	14.5917	11.6898	16.5811	8.0389	11.9682	12.9009	10.878	6.68011	9.02664	11.6913	8.16952	15.4707	9.66901	13.4344	10.8227	10.632	6.86697	8.34111	zinc finger CCCH domain-containing protein 11-like	AT2G20280.1
Ghir_A01G021040	36.3567	17.6213	11.9687	38.3594	46.9981	25.7714	13.3226	NA	30.5187	25.0139	24.7674	27.2808	35.9026	17.864	30.2254	29.2739	28.1013	19.8144	20.9846	26.1582	17.0533	25.7446	20.1818	30.3079	24.316	32.4987	24.6207	30.0662	valine--trna ligase	AT3G53490.1
Ghir_A01G021130	2.94905	1.34522	0.302318	2.86345	2.12223	3.21557	1.8144	NA	5.15356	1.10591	42.7505	15.1414	21.9572	4.97668	11.8259	2.58047	4.58983	1.42696	8.04353	29.2465	14.5135	25.1483	9.28362	15.9304	2.66591	8.47412	5.93177	8.259	exocyst complex component EXO70A1-like	AT3G09520.1
Ghir_A01G021310	36.1496	41.6942	56.2948	41.9458	30.5281	39.8294	42.6474	NA	48.3599	21.689	70.3362	79.7406	59.1985	50.2219	61.6623	58.5819	50.4993	48.8649	37.1322	82.1302	60.1262	73.7807	79.7646	61.7546	54.7053	55.0955	50.3795	50.2461	ADP-ribosylation factor GTPase-activating protein AGD7-like	AT2G37550.1
Ghir_A01G021350	3.47429	3.52172	0.888852	2.32291	36.3908	3.30774	2.17477	NA	1.27496	13.8888	3.39268	4.93525	8.72972	23.234	10.8841	13.729	6.88156	2.95998	1.48841	2.32787	6.6605	5.38673	5.75346	6.35552	4.22662	2.22644	1.15596	3.54584	probable pectate lyase 8	AT4G13710.1
Ghir_A01G021430	4.91938	25.1921	11.0934	6.78829	4.39612	6.21583	20.5971	NA	5.53327	2.62631	2.64541	4.95367	1.82927	8.76812	1.90111	2.25605	3.12226	3.75755	6.05737	1.86241	6.69526	2.7645	3.12167	0.593947	2.04943	1.17871	3.02241	0.984938	protein RETICULATA, chloroplastic-like	AT2G37860.3
Ghir_A01G021600	30.8946	37.7843	251.152	21.8787	16.2574	0	0.453547	NA	0.0166889	0	0.202426	0	0	0.539503	0.132194	23.7836	15.0984	80.212	43.3698	0.0416602	0.0221828	0	0	0	0	0.152159	0	0	actin-like	AT3G53750.1
Ghir_A01G021890	16.4011	17.0768	18.3304	17.2861	10.7342	20.1833	17.6104	NA	18.5403	7.10335	23.4202	23.9207	21.8182	18.6161	18.3545	20.5885	18.4513	17.95	13.619	20.8724	16.531	20.0737	20.4071	18.9541	20.3197	20.7236	23.4243	19.0369	ataxin-3 homolog	AT3G54130.1
Ghir_A01G021900	2.05039	4.13627	10.4324	2.98071	1.3868	3.84667	5.96646	NA	3.2308	1.10631	1.60552	1.78859	0.988266	4.39428	1.93837	2.53581	2.98953	4.25804	2.22207	2.69799	3.68476	1.64587	3.06069	1.52118	2.00444	1.45765	2.41953	3.12995	OTU domain-containing protein At3g57810 isoform X1	AT2G38025.1
Ghir_A01G021910	4.28969	13.9373	3.71447	4.55773	2.85078	6.62311	16.1101	NA	6.56526	3.43718	11.5759	13.5692	9.88656	24.2029	7.64409	10.7556	13.2729	11.4152	13.877	15.9422	24.467	13.518	17.0674	11.3293	12.8674	13.4104	16.0868	14.314	mRNA-capping enzyme-like isoform X1	AT3G09100.2
Ghir_A01G022110	0	0.493703	0.00863534	0.443196	0.85712	0.507292	0.732543	NA	2.54131	2.90609	1.13908	0.0918553	0.170208	0.125793	0.0793164	0.676665	0.270511	0.139733	0.875161	0.483676	0.262941	0.381117	0.172751	0.354404	0.143334	0.621289	2.16688	1.61256	protein SRG1-like	AT5G05600.1
Ghir_A01G022140	12.965	18.1855	45.2377	10.377	9.17139	8.38042	15.0261	NA	8.3299	5.40098	5.71926	4.89387	4.27825	8.5769	9.96373	9.51563	9.51707	18.9064	12.6514	3.86045	7.64312	5.81612	6.69372	4.72833	6.87893	4.86891	8.02639	5.35633	probable pyridoxal 5'-phosphate synthase subunit PDX1	AT5G01410.1
Ghir_A01G022270	37.045	23.1015	7.17572	36.8958	71.2957	27.9849	13.0857	NA	34.7276	44.8727	38.1629	51.1481	60.033	28.6355	62.0035	39.9287	30.9586	26.8451	21.3717	35.5025	36.561	49.4409	73.3377	59.9502	44.6901	49.3723	67.2313	31.3111	ammonium transporter 2-like	AT2G38290.1
Ghir_A01G022320	0.589664	3.40744	0.986688	1.59338	0.24215	1.03314	7.71523	NA	0.787551	0	3.02453	2.81282	1.60107	7.11533	2.72758	2.11887	3.83275	3.02948	3.29182	3.17018	5.61584	2.50272	3.59019	1.21371	1.969	1.96515	3.1396	3.22771	protein TIC 56, chloroplastic-like	AT5G01590.1
Ghir_A01G022450	12.8519	5.94329	2.9836	14.514	32.9466	17.7595	11.2372	NA	31.3989	52.0898	38.0309	12.4401	25.3417	4.75152	46.0074	9.80157	27.8539	14.6621	20.1287	36.4991	22.4048	25.4207	10.3553	27.0701	11.4283	18.959	11.1046	26.6581	short-chain dehydrogenase reductase 2a	AT3G51680.1
Ghir_A01G022500	55.2858	61.185	12.1638	45.529	56.2522	80.5819	72.3207	NA	75.9452	140.955	39.5777	57.9532	42.1731	39.659	23.9849	30.3713	35.286	24.3973	35.5668	50.2157	45.4718	46.7395	54.7197	37.8912	39.3626	39.1658	47.5518	30.0344	Signal transducer and transcription activator isoform 1	AT1G05870.1
Ghir_A02G000170	10.9288	22.4178	65.6707	11.9576	11.267	6.09782	13.1713	NA	3.45054	4.51709	6.36229	7.60995	3.23452	16.6173	8.68436	19.3131	12.7106	27.1869	18.2749	5.91838	11.4273	7.03642	8.39716	4.9296	9.22144	6.0621	11.0265	8.12264	KH domain-containing protein At2g38610-like	AT2G38610.1
Ghir_A02G000450	0.415708	0.749081	0.366445	0.700675	0.429232	0.49114	1.00704	NA	0.836707	1.19533	13.6718	16.9176	13.6864	18.5513	11.4551	13.8602	10.66	11.981	14.6709	12.5357	16.5815	14.0304	17.3992	10.3769	14.0984	15.5048	14.5867	12.1302	serine/threonine-protein kinase HT1-like isoform X1	AT5G01850.1
Ghir_A02G000740	9.3369	10.4718	5.53803	4.0194	3.06267	7.00278	10.1187	NA	5.52399	3.72259	8.15724	9.45548	7.20137	22.643	7.12324	10.2855	10.182	11.9898	12.2598	9.77198	18.2577	9.20513	12.7314	7.01666	8.31659	6.15748	13.3378	9.92111	zinc finger BED domain-containing protein RICESLEEPER 2-like	AT3G42170.1
Ghir_A02G000840	41.3996	36.5595	25.9399	26.7694	22.351	21.1525	29.2091	NA	13.9831	9.3167	62.5265	63.7673	68.1477	96.5845	93.7504	103.98	96.7652	121.718	142.039	60.0204	81.9656	67.1084	80.9946	73.9982	82.0253	62.6875	78.7138	85.1269	heat shock 70 kDa protein 6, chloroplastic	AT4G24280.1
Ghir_A02G001140	26.2605	34.1771	8.08423	15.1571	8.92542	25.0078	46.7716	NA	12.1338	8.08601	4.51171	2.91969	5.41917	16.6726	7.49147	7.96925	8.46751	7.36209	5.29616	4.83393	6.75435	6.35077	5.64106	5.96896	7.71969	6.48494	9.05199	7.9185	transcription factor bHLH113-like isoform X2	AT1G05710.2
Ghir_A02G001190	61.2097	51.7071	71.7684	84.0659	63.7369	41.7662	38.115	NA	49.6652	32.8651	130.534	119.114	134.603	56.9998	96.8925	85.3341	115.933	109.724	127.397	80.2825	58.4112	81.0145	70.2731	77.5746	72.9543	89.4976	83.0626	68.2055	2,3-bisphosphoglycerate-independent phosphoglycerate mutase	AT3G08590.1
Ghir_A02G001260	1.32839	0.247973	1.29283	1.06802	1.67728	0.897062	1.06629	NA	1.43265	3.26186	1.92265	2.58811	0.648254	1.6715	2.68412	1.91624	1.79842	2.06736	4.13977	0.706353	2.28803	2.15479	1.64066	2.04906	1.69179	1.10632	2.13427	1.52148	pentatricopeptide repeat-containing protein At4g21065-like	AT4G30700.1
Ghir_A02G001340	8.39912	11.2555	13.4257	5.47567	3.75332	6.38227	12.3119	NA	4.91695	4.23549	4.57105	5.95895	6.0879	11.9213	5.03574	9.03965	7.73681	11.63	6.58807	5.91937	8.75565	5.75621	6.61352	5.42791	4.99501	6.50162	6.6158	6.35026	F-box protein SKIP16-like isoform X2	AT1G06110.1
Ghir_A02G001410	7.68948	9.30905	12.0084	11.9381	14.4651	18.5857	13.094	NA	21.9578	20.3049	14.8973	10.799	11.9892	9.29014	8.84815	9.63712	8.56826	9.99361	8.0084	10.099	11.0866	13.1453	11.1272	14.6682	13.5452	14.5178	12.814	12.078	protein YIF1B-like	AT3G59500.1
Ghir_A02G001450	3.82301	8.39747	3.648	4.99638	3.89762	5.43371	7.29662	NA	6.48561	3.15867	1.38356	2.06789	3.16871	5.05296	1.65165	3.09932	1.93706	1.92722	1.5984	1.26458	1.88622	1.82599	2.75354	1.72974	1.6344	2.27395	3.71618	1.68682	protein FAR1-RELATED SEQUENCE 12-like	AT3G59470.1
Ghir_A02G001760	25.197	25.1483	13.4649	24.6431	27.1451	30.1868	28.6707	NA	28.7878	29.8268	38.5356	38.9794	40.754	52.4117	40.3552	32.404	43.8233	29.3489	28.3561	43.9982	47.5039	45.9999	40.6395	37.6282	32.3313	43.8064	34.1728	32.8136	ATPase family AAA domain-containing protein At1g05910-like isoform X1	AT1G05910.1
Ghir_A02G002130	20.1276	17.2375	7.23646	29.8375	26.325	31.69	27.0415	NA	36.1529	28.2256	39.8296	35.2276	34.8627	21.0534	30.972	26.8466	30.186	20.4611	19.5006	47.6732	26.7683	35.25	30.5173	34.556	33.097	35.5074	36.3932	37.7864	heat stress transcription factor A-5	AT4G13980.1
Ghir_A02G002200	35.2207	46.1114	107.697	30.3609	19.9155	30.6814	34.9346	NA	33.6826	27.9666	9.41192	7.74086	10.6184	14.9438	16.8752	22.8661	15.7383	28.5593	17.8605	9.43674	11.777	10.821	8.27037	10.6243	14.5143	12.3072	10.709	13.3254	glycine-rich RNA-binding protein 2, mitochondrial-like	AT4G13850.1
Ghir_A02G002220	21.7263	8.06495	4.3831	20.2855	10.5323	22.513	9.78336	NA	19.5043	13.909	8.6616	6.33351	9.68939	7.49051	9.97931	11.1263	7.91416	5.22985	5.86986	9.81371	7.02501	11.181	7.30247	9.71341	9.17084	10.3862	7.97116	11.1371	chaperone protein dnaJ 20, chloroplastic-like	AT4G13830.2
Ghir_A02G002480	5.17567	8.96144	1.95142	14.7023	4.85178	6.48749	6.65756	NA	16.3421	12.8083	23.4291	18.2401	21.1473	9.66396	15.6678	12.593	15.6655	11.5339	19.0134	26.1449	9.17599	28.7407	19.2775	30.1502	15.4018	23.8159	32.8747	23.0222	cytochrome P450 CYP749A22-like isoform X1	AT3G14610.1
Ghir_A02G002640	33.0009	237.543	17.526	17.091	164.633	40.5109	363.517	NA	21.9245	62.9646	30.9379	64.5677	21.2084	135.232	42.1471	59.3877	58.4856	68.59	81.2279	32.7106	146.943	32.1127	81.1203	20.2724	34.0914	19.8768	77.0148	59.1529	chalcone synthase 1	AT5G13930.1
Ghir_A02G002650	13.8378	27.9661	26.8936	7.91292	7.5774	8.85484	21.572	NA	5.27491	2.22948	7.21491	20.0014	10.3736	39.4904	13.7901	21.4665	15.0207	24.0571	16.2491	7.62668	22.6066	11.462	17.815	7.27396	12.609	8.33373	13.1338	14.9902	dihydroxy-acid dehydratase, chloroplastic-like	AT3G23940.1
Ghir_A02G002760	3.7175	5.19097	2.22573	5.20928	3.93436	6.00366	6.2843	NA	7.54342	5.71591	9.45304	12.3841	10.0282	12.2355	8.12466	9.32071	12.0088	10.0475	9.89226	12.4277	13.2404	11.2985	12.4836	10.4576	15.2357	12.4308	12.2426	13.5538	putative feruloyl esterase A	AT4G13550.1
Ghir_A02G002930	6.08584	8.34615	8.73309	4.43967	3.37629	4.49693	6.00788	NA	4.12128	5.25685	2.29609	4.11582	2.12593	6.88754	2.43664	4.67348	2.61407	4.42765	5.0963	1.95366	3.0892	2.73239	2.94337	1.2602	2.35679	3.89075	1.88454	5.14867	GDT1-like protein 2, chloroplastic	AT4G13590.1
Ghir_A02G003050	2.85753	4.49055	9.25742	1.80342	0.880401	0.261885	5.93566	NA	0.643908	0	0.767775	0.900133	1.309	7.56701	0.96717	0.775478	1.92456	3.70359	4.09454	0.757575	2.51754	0.759543	1.93213	1.1832	1.46176	1.08398	2.23045	1.75797	DUF21 domain-containing protein At4g14240-like	AT4G14240.1
Ghir_A02G003100	3.54292	13.0859	8.17361	6.1986	2.97152	5.70691	10.4829	NA	4.49479	1.57358	4.80737	8.76281	4.00929	20.8233	3.8084	8.01191	11.3029	9.41286	8.8116	5.83785	14.8151	4.60932	7.08218	4.10439	6.32849	4.81624	7.73401	5.99359	protein trichome birefringence-like 10 isoform X1	AT5G19160.1
Ghir_A02G003140	5.60709	3.90509	1.84224	4.60375	6.28274	2.89068	4.26896	NA	4.68904	0.926544	47.9548	36.9778	48.5663	38.1499	51.1742	31.4961	39.6844	32.4413	29.8856	44.4119	47.1354	49.0371	39.0321	49.6091	50.813	49.6416	44.9199	38.0787	ARM REPEAT PROTEIN INTERACTING WITH ABF2-like	AT5G19330.1
Ghir_A02G003180	1.06486	3.58186	1.50882	2.8692	12.7532	3.23682	2.43833	NA	3.20228	20.9014	0.714586	0.403471	0.605702	15.5778	9.45668	11.0776	6.49966	1.87617	2.94443	0.34958	0.656185	1.26444	1.39822	3.48972	3.44411	2.00257	0.807659	0.395601	linoleate 9S-lipoxygenase 5, chloroplastic-like	AT3G22400.1
Ghir_A02G003320	22.6077	48.8789	42.1236	21.2787	17.232	23.3467	61.6902	NA	17.3322	12.7366	26.3843	37.0429	25.3084	54.6837	34.871	54.972	42.4175	55.2754	64.3757	32.6746	57.7973	33.1994	42.5663	31.7479	40.6491	29.8488	44.2808	44.6398	FRIGIDA-like protein 4a	AT3G22440.1
Ghir_A02G003350	0	0	0.111845	0.246084	0	0.72347	0.461201	NA	1.23257	5.29367	0.540765	0.0803734	0.913506	0.449086	0.200935	0.641752	0.0784341	0.471979	0	1.53604	0.72805	1.26321	1.78585	0.739687	1.36039	0.784536	0.792133	0.738719	late embryogenesis abundant protein D-34-like	AT3G22490.1
Ghir_A02G003390	1.15158	1.37589	1.03043	3.98636	4.28405	0.551939	0.529425	NA	1.07761	0	0.734108	0.321761	0.574334	0.299868	0	0.133126	0.538365	0.174403	6.86821	0.29264	0.809817	0.634068	0.0754995	0.0521589	0.0111421	0.0842567	0	0.0657898	22.0 kDa class IV heat shock protein-like	AT4G10250.1
Ghir_A02G003440	0.855607	0.0929339	0.112482	0.284053	1.8648	0.377941	0.469469	NA	0.164357	1.60881	1.90089	3.51495	0.988771	4.17022	1.45372	3.09279	2.85527	3.09899	1.91201	1.78261	3.55335	1.7476	3.23983	1.52596	2.80644	2.11452	4.32254	2.39307	non-specific lipid-transfer protein-like protein At2g13820 isoform X2	AT3G22600.1
Ghir_A02G003470	0.849455	0.515479	0.273592	0.329042	3.7489	1.74214	0.176838	NA	0.622953	2.38123	0.724121	0.40307	0.0957504	4.1189	1.3498	2.99836	1.93587	1.06551	0.413616	0.619696	0.742237	0.164275	0.993902	2.04333	1.31126	1.11697	1.29455	0.756337	homocysteine S-methyltransferase 3	AT3G22740.1
Ghir_A02G003520	33.8008	58.5559	145.131	24.1792	16.0877	17.6546	35.7855	NA	13.5373	6.35003	7.33502	8.21497	7.0706	28.0078	9.87112	27.2097	15.9823	42.8096	34.7708	8.80172	17.1988	9.22895	10.7921	7.24389	13.3914	10.3269	11.3336	16.4204	40S ribosomal protein S3a-like	AT4G34670.1
Ghir_A02G003600	67.832	39.3818	17.0394	122.867	72.8435	38.7784	39.0778	NA	66.1326	73.0547	128.564	89.741	162.929	49.052	136.696	121.218	160.928	117.446	197.103	115.423	81.7015	122.76	107.986	173.458	158.042	172.185	126.683	129.737	ATP sulfurylase 1, chloroplastic-like	AT3G22890.1
Ghir_A02G003680	1.51129	5.36836	2.15988	0.827004	0.961699	1.64711	4.14798	NA	0.265747	0.160672	0.821433	0.252936	0.638785	4.96613	0.803085	1.55366	1.22505	1.13014	1.97209	0.454469	1.06155	0.815994	0.393918	0.229195	0.316877	0.45266	0.835216	0.630424	auxin-responsive protein IAA14-like	AT4G14550.1
Ghir_A02G003860	59.1723	28.3522	33.9739	67.8469	19.5244	94.0862	64.6132	NA	83.0786	19.4296	27.331	26.7437	30.6035	9.88961	18.3822	19.1	17.1227	20.4427	20.2137	24.4437	32.3548	23.5104	53.121	17.7194	40.2298	31.0758	64.2865	32.3696	PREDICTED: uncharacterized protein At4g14450, chloroplastic-like	AT1G04330.1
Ghir_A02G003970	2.69828	0.459323	0.200304	2.77358	0.863734	0.552861	0.495144	NA	1.49789	0.522695	1.20158	0.681576	0.541689	0.0119511	0.55196	0.108648	0.386834	0.285627	1.06681	0.865125	0.431491	0.679058	0.361395	0.671867	0.640272	0.904879	0.539313	0.346382	ethylene-responsive transcription factor ERF096-like	AT5G43410.1
Ghir_A02G003980	4.31996	2.85692	0.486244	5.15766	12.2735	2.21555	2.00096	NA	3.91074	10.7338	6.1702	2.12818	3.66782	0.636815	1.84353	2.22011	3.6737	3.06392	9.12862	5.05501	3.0635	3.08276	2.65062	2.35451	4.27886	5.68698	8.6389	4.19841	ethylene-responsive transcription factor 1B	AT3G23240.1
Ghir_A02G004370	4.14597	4.0193	1.80102	3.5841	4.73159	5.48446	2.69092	NA	5.72341	6.6339	3.6364	6.92284	3.23843	6.14519	3.32014	5.31571	1.95218	3.45451	4.20852	3.62764	4.00607	3.1021	6.0954	3.01562	3.15549	3.45244	3.07523	4.8641	putative pentatricopeptide repeat-containing protein At5g52630	AT2G03880.1
Ghir_A02G004380	18.6336	9.98502	6.65366	29.36	29.1052	15.0716	11.7717	NA	22.2672	19.1552	75.5356	97.5839	84.1459	38.2722	66.4646	75.3187	65.4257	52.3111	50.6067	71.1848	40.0605	63.5036	75.1428	75.0036	68.3486	80.8687	73.4838	76.285	atp-dependent rna helicase dbp-7	AT4G21865.1
Ghir_A02G004570	0.165108	0.360125	0.420763	0.704587	0.234906	0.937732	1.0913	NA	1.23399	0	2.39846	2.48251	2.52984	1.74427	0.821674	1.00201	1.48592	1.17027	1.13757	2.77834	1.97204	2.01726	1.7273	2.04119	1.35921	1.56392	1.07349	2.45397	BSD domain-containing protein 1-like	AT4G13110.1
Ghir_A02G004670	4.35481	5.64484	1.01941	2.89389	2.0362	2.70504	8.91827	NA	4.34418	2.4948	7.44259	9.95508	6.40461	18.2462	5.99659	7.13633	10.555	8.21779	11.0093	12.2287	16.8395	11.0943	11.4864	8.69597	8.89649	8.70158	12.7071	10.6235	squamosa promoter-binding-like protein 7 isoform X1	AT5G18830.3
Ghir_A02G004720	25.1181	11.7393	2.10524	2.54281	0.570205	21.7326	14.3803	NA	2.4397	3.27529	16.1128	13.9473	8.60107	38.6873	13.2752	21.2091	21.3377	20.4299	19.7349	16.0109	27.6123	10.1328	13.4581	13.085	32.3053	22.4243	40.362	24.8308	serine/threonine-protein kinase RUNKEL-like	AT5G18700.1
Ghir_A02G004970	8.15505	6.6018	12.5677	4.46855	1.88481	5.75304	9.69369	NA	5.35366	2.28317	0.388998	0.883445	1.1156	1.11482	0.306363	0.88709	1.29738	0.960868	1.56162	0.538693	0.971445	1.32174	0.814788	0.833905	1.03203	0.934004	1.5143	1.54468	Dynein beta chain, ciliary	AT3G21400.1
Ghir_A02G004990	39.4095	47.757	352.474	41.0208	20.165	27.5877	20.6841	NA	17.4508	6.43002	6.6234	3.26903	5.72467	2.37347	3.69846	5.6465	5.8989	22.0249	13.3921	4.7489	3.31837	5.37825	4.15089	5.26124	4.6421	4.4546	4.53036	4.49656	protein RALF-like 33	AT4G15800.1
Ghir_A02G005380	11.5392	11.0711	9.58399	20.4179	36.6189	18.2208	14.9957	NA	21.4783	36.7556	19.8576	21.7692	33.0131	19.8207	33.3016	20.5397	21.7281	19.6585	27.5336	24.5205	20.8829	33.9866	25.8644	28.9766	18.502	23.834	22.8531	26.2835	acetate/butyrate--CoA ligase AAE7, peroxisomal-like	AT3G16910.1
Ghir_A02G005560	3.72671	1.94862	0.402747	1.93248	1.30679	3.85015	2.47139	NA	2.01149	0.704117	5.70773	11.1639	6.09071	5.67823	3.76986	7.15598	2.71027	3.8082	1.51217	6.00113	6.7708	4.47279	13.3825	3.85462	9.60811	4.61145	6.93894	4.70382	dual specificity protein kinase shkD-like isoform X1	AT1G67890.1
Ghir_A02G005630	32.9663	24.1636	5.31209	33.5537	50.4029	39.059	31.2804	NA	45.2946	65.8089	12.1046	14.127	14.6974	25.2429	16.3533	19.2015	13.2074	12.6659	13.5243	14.4977	14.5245	12.5542	16.5281	16.1036	20.9585	14.8492	14.2051	16.6326	transcription factor bHLH148	AT3G17100.1
Ghir_A02G005680	2.64699	4.08047	3.41168	2.18928	0.742837	2.89727	5.93027	NA	2.28289	0.513529	2.97035	4.45594	3.21175	5.55606	3.40991	5.24397	3.92219	5.71942	3.90244	3.49856	5.09035	3.41323	4.24479	2.08356	4.6746	4.3283	5.54902	3.58157	nuclear poly(A) polymerase 3 isoform X3	AT3G06560.1
Ghir_A02G005760	23.2218	19.3356	11.6132	18.0046	15.4324	17.9929	24.647	NA	22.7988	14.7253	12.094	11.8779	16.0465	18.1616	13.9419	16.7317	16.3526	11.431	10.7676	14.4252	14.3838	14.7373	13.8224	16.4195	16.17	15.9857	17.6044	16.2374	craniofacial development protein 1	AT5G30490.1
Ghir_A02G005810	0.999629	6.80097	0.751794	0.258601	2.16586	2.5042	4.6753	NA	0.443416	0	5.9432	4.63579	2.26402	3.92499	0.295421	1.61335	2.44002	2.91808	4.02167	4.30122	9.92211	2.26175	4.52454	0.698929	1.5316	1.66655	2.43659	2.50205	polygalacturonase At1g48100-like	AT1G48100.1
Ghir_A02G005920	15.5531	19.9199	13.7301	24.3525	14.461	19.564	21.9679	NA	26.2451	16.1897	21.7193	26.2689	25.1658	19.4514	26.5989	23.5389	21.034	23.2258	17.2028	18.6307	21.9921	23.3866	33.0113	23.0985	24.5584	27.8163	29.1127	24.2361	methyltransferase-like protein 13	AT3G17365.2
Ghir_A02G005970	625.899	396.388	143.912	558.539	379.181	495.56	473.851	NA	519.043	321.885	971.499	707.298	575.645	242.772	548.988	440.727	430.714	410.886	364.823	797.806	716.892	619.952	802.61	603.616	685.104	613.403	606.397	490.067	S-adenosylmethionine synthase	AT3G17390.1
Ghir_A02G006140	5.78799	9.87754	2.36418	3.9829	1.65988	5.27467	15.6608	NA	3.15876	0.493391	9.0336	11.9704	7.78259	20.1129	6.8708	12.5679	12.8735	11.5962	17.0701	11.6263	19.9671	10.751	13.1317	4.92753	9.145	6.51273	10.7146	7.85305	protein CHUP1, chloroplastic-like isoform X1	AT1G48280.1
Ghir_A02G006150	1.45981	0.549167	2.52157	0.548344	0.560662	0.153364	1.89464	NA	0.455142	0.942119	0.739404	0.310145	0.403756	1.09458	0.274964	1.57363	1.46268	2.73736	2.4641	1.17621	2.61193	1.21907	2.01531	0.588869	1.44067	0.801628	2.4788	1.0875	anthocyanidin 3-O-glucosyltransferase 2-like	AT3G21760.1
Ghir_A02G006620	11.0373	21.2443	12.3646	10.6151	7.4177	11.958	21.5226	NA	9.21002	8.13094	14.5414	28.1387	15.1861	43.8984	12.8875	24.041	18.6645	18.8398	16.8517	18.7243	28.309	22.4446	24.9632	14.1712	18.3722	13.8112	18.2612	18.2447	polypyrimidine tract-binding protein homolog 3	AT1G43190.1
Ghir_A02G006740	9.59284	18.1591	3.99832	15.7822	15.6064	16.1238	17.8311	NA	17.5024	23.4859	5.77486	7.91516	9.20332	13.1783	11.3499	9.77005	9.88032	7.45976	10.1994	7.84182	8.31738	7.8487	8.15665	9.61693	7.68076	8.42354	7.91334	9.72427	transcription factor VIP1-like	AT1G43700.1
Ghir_A02G007140	0	1.48466	0.240242	0.575748	0	0.424213	0.676646	NA	0.53124	0	2.9313	2.68398	1.45543	3.50868	0.449845	2.28837	0.505946	0.873817	2.38246	3.42059	5.56547	1.92545	3.35765	1.33855	1.93227	1.63597	2.62368	1.90461	carboxyvinyl-carboxyphosphonate phosphorylmutase, chloroplastic	AT1G77060.1
Ghir_A02G007180	10.3682	13.8267	11.5781	7.79272	5.36455	9.17263	9.83746	NA	12.6185	7.19632	10.8832	10.472	7.19088	24.167	8.85598	12.208	15.1207	15.7999	11.9192	15.5307	17.0275	14.684	14.9533	14.5703	16.0323	17.117	14.9983	16.4733	putative DEAD-box ATP-dependent RNA helicase 29	AT1G77030.1
Ghir_A02G007190	5.0487	6.35881	1.61948	7.30796	5.20199	3.78197	7.49674	NA	4.33317	0.527962	6.19591	4.35601	7.78248	8.49198	7.25682	5.24107	7.19914	5.80083	6.21436	4.79802	5.66277	8.43997	4.75228	8.10694	7.56402	9.15424	6.15692	4.35771	F-box protein SKP2A	AT1G21410.1
Ghir_A02G007310	0.242151	2.58693	0.347272	1.21297	1.1934	0.77169	0.98185	NA	3.43223	2.18777	14.0849	15.999	12.9839	1.87016	2.76366	0.968489	4.32069	2.17137	9.71474	7.45957	5.79449	6.96672	10.8568	7.18703	2.97789	7.61838	14.7668	11.3962	putative wall-associated receptor kinase-like 16	AT1G21270.1
Ghir_A02G007360	0.921819	1.30177	0.22489	1.15997	0.253804	0.526175	1.65221	NA	1.31508	0.203519	0.985081	1.70761	2.60989	2.70199	0.724626	1.92135	1.83131	1.63618	2.25973	1.15057	2.39439	0.982211	1.93263	1.04759	1.05272	1.12101	1.56153	1.26812	BTB/POZ domain-containing protein At4g08455	AT4G08455.1
Ghir_A02G007370	7.62299	5.35675	4.27311	8.85558	12.806	8.71013	6.38374	NA	6.67052	10.0076	17.4448	22.7505	20.2471	28.493	17.5661	31.2898	19.6079	20.6076	21.882	16.7143	17.8669	14.2057	21.8306	15.1367	19.8587	16.6857	19.5824	14.5286	probable methyltransferase PMT10	AT1G77260.1
Ghir_A02G007380	6.58143	4.26924	2.13531	10.4867	22.8467	8.74239	5.24496	NA	12.7332	18.6491	12.2085	10.8393	27.6681	5.69285	19.5753	7.11286	12.2581	4.97967	11.5718	14.6263	6.73049	20.0239	11.7706	21.5934	5.65817	18.3099	25.0042	19.1735	probable calcium-binding protein CML44	AT1G21550.1
Ghir_A02G007430	31.9956	32.982	12.1921	44.9795	36.7992	46.7152	36.5803	NA	60.8386	65.5451	160.138	218.204	165.557	147.051	144.199	158.084	147.442	113.425	105.177	181.705	165.869	191.871	154.463	143.658	163.227	202.76	168.591	134.203	histone-lysine N-methyltransferase ASHH2-like isoform X2	AT1G77300.1
Ghir_A02G007610	52.0876	69.0148	22.0947	73.6007	95.6174	24.9118	35.292	NA	34.0409	51.4986	61.2522	55.2714	61.0117	26.0963	69.2164	65.9443	72.0576	87.7496	158.572	57.6175	45.8969	41.2348	46.195	58.2118	45.8204	51.5148	63.2845	65.5916	NAC domain-containing protein 2-like	AT1G01720.1
Ghir_A02G007670	4.89755	3.77826	1.34626	9.42903	5.47326	7.15402	5.21066	NA	10.2143	6.04122	17.6464	20.9528	13.4386	6.74758	9.02828	8.68845	10.3755	5.61548	11.4077	17.0466	12.9276	13.574	10.8502	13.779	11.6127	16.9239	12.786	10.1398	chlorophyllide a oxygenase, chloroplastic-like	AT1G44446.1
Ghir_A02G007890	1.14084	0.207824	0.415352	0.884035	0.38535	0.49715	0.636301	NA	1.01806	1.02493	71.9358	56.8173	53.418	30.2081	44.1875	34.5059	27.2587	29.6857	25.1546	64.2725	50.5626	52.417	63.2268	44.8392	37.7671	48.176	63.6648	45.2447	mitogen-activated protein kinase kinase kinase 1-like	AT4G08500.1
Ghir_A02G007930	2.66795	5.73907	3.56366	7.06444	10.4403	9.49719	8.24215	NA	10.0273	8.3497	18.7834	21.3219	20.5097	15.9661	16.0225	13.1632	12.8052	10.8981	10.1205	21.2979	20.0081	20.7251	19.8295	15.9932	14.7515	16.8417	15.162	13.0181	serine hydroxymethyltransferase 7-like isoform X1	AT1G36370.1
Ghir_A02G008070	15.6268	16.8199	5.12912	28.4168	13.0904	17.996	18.7724	NA	24.3606	11.2428	9.55094	16.441	25.1269	8.99082	23.3725	16.3068	15.3952	14.8257	19.75	13.9645	6.61698	19.4023	11.8255	25.0467	14.3888	18.388	15.3658	28.09	ethylene-responsive transcription factor RAP2-4-like	AT1G78080.1
Ghir_A02G008130	17.2592	24.9481	58.8675	18.4022	13.4649	10.7792	25.2157	NA	13.17	6.08388	13.4277	22.6434	12.038	11.0462	28.2242	26.7368	35.5559	30.8181	26.8956	20.2199	28.6143	19.6413	17.1755	23.3135	15.7718	9.87858	11.3383	8.10826	protein EXORDIUM-like	AT4G08950.1
Ghir_A02G008140	0.761937	9.23022	0.51313	1.36545	1.44406	0.938661	3.59596	NA	0.723313	1.00421	1.735	3.02777	1.74881	7.54824	1.09302	2.04006	2.62216	2.70728	3.01309	2.10677	5.00521	2.07059	2.68216	0.890602	1.30443	0.829136	2.19308	1.53617	serine/threonine-protein kinase SAPK2-like isoform X1	AT1G78290.2
Ghir_A02G008430	19.3812	16.5321	15.5184	26.0718	27.2231	23.6525	22.6159	NA	33.7725	22.5815	49.0621	55.3705	38.1599	29.5602	37.1737	31.6951	34.7843	26.4281	23.4025	47.6907	40.7796	35.4199	42.178	33.5789	39.9744	35.8952	34.2294	34.2853	probable beta-1,4-xylosyltransferase IRX9H	AT1G27600.1
Ghir_A02G008580	31.6767	32.0863	17.8815	45.2708	45.6394	28.3448	22.3578	NA	32.3384	36.4432	46.8571	66.7205	55.0383	50.0305	50.3649	40.6993	36.3939	43.6811	40.0634	38.3854	45.638	46.3787	63.2122	37.7092	34.4705	29.2749	42.1369	39.4295	Sodium-coupled neutral amino acid transporter 1	AT3G30390.1
Ghir_A02G008610	9.5214	3.57482	0.336611	1.28057	0.660805	6.4162	3.90418	NA	2.25971	1.59759	3.05342	1.9004	5.00093	7.88665	1.73434	4.889	3.07293	3.85427	4.40686	3.86889	4.67144	3.4429	3.50954	4.04912	4.20459	6.08798	6.01969	4.92192	kinesin-related protein 11-like	AT1G59540.1
Ghir_A02G008710	15.6876	17.3135	8.3238	16.8843	27.4915	20.6159	16.4226	NA	26.3719	37.0394	12.898	14.3011	11.1642	16.1176	16.6137	10.8217	11.6387	12.5916	13.3016	14.2818	17.6645	13.4039	15.4311	17.3701	12.0044	14.886	13.2357	15.2437	interferon-related developmental regulator 1-like	AT1G27760.3
Ghir_A02G008730	1.64662	4.19188	1.22863	1.2301	0.407548	1.16548	1.48231	NA	0.935855	0	1.44124	2.46022	2.0725	3.89911	2.02941	4.21278	2.27115	4.0172	4.73375	2.42899	3.43219	1.95096	3.57873	1.35453	1.53116	1.13995	2.47067	2.74515	QWRF motif-containing protein 2-like isoform X2	AT3G19570.2
Ghir_A02G008750	38.8287	73.8839	46.0709	29.4558	25.7345	25.0172	59.7216	NA	17.6783	11.8383	6.76819	8.40167	9.37776	19.4768	7.47715	18.2167	9.92644	16.7685	15.119	9.626	17.0184	7.96351	11.4205	9.46295	10.5437	7.466	10.178	11.5628	Elongation factor 4	AT5G43150.1
Ghir_A02G008840	2.33501	3.45806	0.162647	0.627974	0.408942	0.835278	4.72908	NA	0.877514	0	1.62597	0.732042	0.13308	3.63256	0.675081	1.51675	1.658	1.80072	1.56966	1.99781	5.1756	1.4053	1.17238	1.56178	1.61346	1.62611	2.13117	1.94259	cyclin-D3-1-like	AT4G34160.1
Ghir_A02G008930	9.95992	16.7829	21.4358	12.8414	16.6203	20.6656	17.3882	NA	13.0175	14.0604	5.79941	10.0678	7.87231	18.546	9.67921	14.8246	10.3002	16.1579	12.5672	9.22793	13.7311	8.54803	12.1469	9.24375	10.2298	6.07266	10.1253	10.0728	polyadenylate-binding protein 2-like	AT4G34110.1
Ghir_A02G009000	19.1212	13.9404	8.5404	24.7099	28.9466	19.0329	16.6408	NA	25.0287	33.2926	27.4475	19.0839	24.5724	21.6944	27.2491	17.7371	21.35	17.0622	17.9602	27.182	22.6906	28.2408	19.4841	30.5709	22.7747	25.6246	22.23	23.0957	TVP38/TMEM64 family membrane protein	AT2G02370.1
Ghir_A02G009020	13.9166	30.8681	10.6872	11.0483	14.9132	12.0008	26.7785	NA	11.6471	7.7894	15.5368	21.9408	12.9031	36.5222	11.3002	12.28	15.9164	13.8206	13.8663	14.8731	27.5067	15.1122	18.5831	8.96904	12.1742	12.4316	16.4318	11.9905	U1 small nuclear ribonucleoprotein A-like	AT3G21215.1
Ghir_A02G009240	4.00144	4.1638	4.12626	3.15647	2.9253	2.18959	4.20042	NA	4.03257	4.2264	1.57726	1.23245	1.34094	2.57671	1.051	1.54945	2.61811	1.35732	3.18498	2.24675	1.8451	1.85583	1.98556	1.86577	0.726297	1.48504	1.59237	1.63575	Late embryogenesis abundant protein, LEA-14	AT3G54200.1
Ghir_A02G009250	87.5475	142.05	211.678	84.5281	76.8071	71.3911	124.615	NA	76.3324	41.4899	119.079	129.634	121.182	138.838	178.738	170.217	138.991	190.489	147.712	114.533	130.397	138.482	169.489	145.9	166.654	129.841	135.012	120.133	2,3-bisphosphoglycerate-independent phosphoglycerate mutase	AT1G09780.1
Ghir_A02G009260	106.394	60.1931	39.3183	178.446	91.1131	143.907	109.318	NA	254.96	182.079	112.826	79.11	100.288	22.5869	81.4452	31.6346	54.2221	38.3779	41.3904	111.563	65.312	95.6491	79.1324	76.3984	48.8629	69.3165	78.096	78.437	probable calcium-binding protein CML43	AT4G20780.1
Ghir_A02G009380	2.93851	3.72426	2.62438	5.07754	7.96072	5.67789	6.73594	NA	6.42136	2.54714	7.00511	6.73759	7.05717	10.1738	6.61078	6.01891	7.38739	4.11161	6.61415	7.86151	7.54844	8.40917	7.57855	5.58538	6.24025	5.81987	5.52981	7.13773	protein FAR1-RELATED SEQUENCE 12-like isoform X1	AT3G59470.1
Ghir_A02G009430	22.6801	17.7639	12.7919	23.6322	27.5825	21.2039	26.7038	NA	24.7799	20.2996	40.0919	44.6814	38.8669	45.1773	43.1653	38.7972	35.0239	28.7728	29.8537	40.3229	34.7921	45.1261	43.3024	38.3428	35.3739	39.4088	37.307	35.4035	serine/threonine-protein kinase tricorner-like isoform X1	AT4G14350.1
Ghir_A02G009560	1.66187	2.11588	0.549999	3.54039	19.4783	4.89466	5.33256	NA	18.7523	57.5051	4.35746	2.44753	6.2637	1.42566	8.70872	2.03777	1.31817	0.454068	0.159052	5.65134	2.58271	8.90559	3.36388	13.4557	3.05174	3.63181	1.73506	3.39686	splicing factor, proline- and glutamine-rich	NA
Ghir_A02G009590	27.5389	24.225	12.4828	30.4902	37.3302	37.5511	30.5812	NA	47.2109	59.3404	38.1927	27.4292	37.509	23.8748	36.765	23.4174	29.1052	20.7214	21.4047	43.5972	26.3614	39.0991	29.8892	46.5076	27.2217	37.918	23.6458	33.1415	protein FREE1-like	AT1G20110.1
Ghir_A02G009630	47.732	43.5421	36.7314	49.5308	24.7834	26.5189	46.0391	NA	32.7921	11.1747	67.7278	74.4072	59.6578	58.6041	61.8862	103.657	72.909	98.7733	70.3575	67.6739	70.4863	64.4803	107.913	67.922	95.1807	46.9346	62.7217	56.0475	4-coumarate--CoA ligase-like 5	AT1G20510.1
Ghir_A02G009740	38.2707	36.8619	23.9902	14.9348	10.2883	22.6851	46.0017	NA	15.9318	8.90542	3.97715	3.5952	4.87922	10.525	4.32973	5.20841	5.14436	7.69403	8.77312	4.11941	8.15155	4.45785	5.89427	3.83369	6.5614	5.23188	6.60311	4.6903	small nuclear ribonucleoprotein SmD3b-like	AT1G20580.1
Ghir_A02G009800	5.09876	6.05491	3.22763	4.83958	7.24923	6.1121	7.9326	NA	8.39331	14.6557	15.2984	10.7887	12.024	8.70482	14.9334	9.33145	10.581	6.48163	5.78267	17.4814	13.2642	14.0323	10.2354	13.5448	10.018	11.0044	12.6922	14.5445	Bromodomain and PHD finger-containing 3	AT1G20670.1
Ghir_A02G009940	25.5853	24.8476	16.0444	22.4219	27.6224	34.3859	34.5478	NA	31.8809	22.6934	17.3685	13.9618	12.7486	23.9712	17.0944	14.7147	16.7504	16.847	12.8162	16.8074	16.4254	15.8842	15.5572	15.8798	16.8037	19.4287	18.7754	18.8995	KRR1 small subunit processome component homolog isoform X1	AT5G08420.1
Ghir_A02G010170	13.2491	16.9769	4.84796	11.3906	8.18045	14.5258	18.5507	NA	13.9287	7.40144	19.1441	22.0062	18.1431	31.1263	18.6533	22.6593	27.2035	18.9246	24.6965	17.2087	29.9112	22.2412	20.3443	15.1767	19.8292	18.5613	24.8119	21.6117	protein NTM1-like 9 isoform X1	AT1G33060.2
Ghir_A02G010180	12.2032	7.03664	2.15971	14.9316	14.6155	5.83605	6.93956	NA	5.21128	4.12623	0.764214	4.21776	1.82387	0.742671	0.619603	1.88242	2.66493	1.22838	4.21546	1.25962	1.64083	0.907687	1.35559	0.786298	1.19334	1.01356	1.10655	0.631317	hypothetical protein GOBAR_DD05202	AT1G33055.1
Ghir_A02G010200	1.48988	0.518713	0.321531	0.261037	0.12881	0.753332	1.74164	NA	1.06473	0	1.60518	3.71215	1.271	1.7008	1.28366	3.7696	1.62272	1.0371	1.99464	4.62805	4.79757	2.82469	3.13764	1.45677	2.21852	2.24382	2.70746	1.06256	B3 domain-containing protein Os03g0120900-like	AT2G46870.1
Ghir_A02G010400	25.914	17.6546	16.2702	29.4665	40.1448	39.0183	31.7824	NA	45.1054	67.2322	61.6897	41.5135	60.5712	34.5227	51.4388	40.7892	49.338	43.1895	50.2445	61.8556	42.0276	60.7195	54.2987	67.2057	49.3717	52.4657	52.9581	60.7528	probable trehalase	AT4G24040.1
Ghir_A02G010550	2.50509	9.87664	10.3625	4.05443	3.76746	17.4847	13.3371	NA	13.0775	11.5314	2.66517	4.55948	3.79438	9.9673	5.02663	4.7723	2.57375	4.58424	5.30535	3.24903	5.37176	3.89052	4.66476	2.24383	2.89663	2.50868	2.82444	2.63695	embryogenesis-associated protein EMB8-like	AT3G50790.1
Ghir_A02G010600	4.50386	12.3831	1.27746	6.33504	31.4216	5.32771	8.17317	NA	2.74851	11.0991	1.37369	9.30334	9.59542	62.9261	25.6288	23.7921	15.2049	12.4816	10.4769	3.00048	13.3684	13.818	23.0033	13.7797	10.3961	5.01562	4.71755	4.46613	endoglucanase CX-like	AT1G02800.1
Ghir_A02G010730	0.734889	1.27191	0.11403	1.15565	0.395531	0.41423	1.4565	NA	0.854001	1.93883	3.2015	4.87377	4.11719	4.24586	3.54194	4.33973	6.82081	4.29018	3.70567	4.03799	5.10151	4.56839	4.00538	4.55777	4.33661	5.24094	4.23473	3.51483	UDP-glucose 4-epimerase GEPI48-like	AT4G23920.1
Ghir_A02G010780	5.31266	6.43258	1.72395	10.9634	3.41527	8.30821	6.15611	NA	12.8396	3.55862	23.0296	14.4708	18.1861	6.8604	17.4914	11.4836	19.6224	11.1959	14.455	24.058	12.2938	23.553	18.6406	27.4345	22.9135	21.2201	17.4603	20.2195	RING-H2 finger protein ATL20-like	AT5G53110.1
Ghir_A02G010900	1.5896	1.66991	0.303488	1.28167	1.45632	1.88015	1.57581	NA	2.03384	2.78202	2.45372	3.11863	2.28487	3.09726	2.08549	1.42058	1.96524	1.38633	2.3864	2.65939	4.09117	1.71633	2.32753	1.64114	1.57438	1.40594	1.3702	1.89066	dentin sialophosphoprotein-like isoform X1	AT1G64385.1
Ghir_A02G010940	0.971287	3.91238	1.01224	1.82767	5.16347	2.29392	2.26627	NA	3.06837	5.10586	4.90386	3.96515	2.98919	5.79953	4.82055	2.6577	4.75391	3.98366	4.80125	3.01608	3.92411	3.9538	5.99203	5.34632	2.85145	3.42942	3.83965	4.09884	probable GABA transporter 2 isoform X1	AT5G41800.1
Ghir_A02G011150	21.6318	35.6887	12.0389	15.7759	10.7552	13.1231	34.5929	NA	21.0856	17.7305	27.2665	25.0096	18.7402	36.0889	26.7981	16.3989	19.4189	19.9363	20.53	24.4592	33.7318	26.1307	28.0603	21.974	19.5532	18.4469	14.8333	21.0645	putative WRKY transcription factor 19 -like protein	AT1G64140.1
Ghir_A02G011360	22.1614	50.3031	66.7816	34.286	26.2018	30.1535	44.4919	NA	41.4918	32.7851	28.692	29.1209	23.9352	48.1902	29.4427	34.8883	37.5397	41.0661	33.8403	33.1893	33.1863	33.2769	26.694	37.558	33.9508	37.0836	23.3713	39.9838	nucleolar GTP-binding protein 1-like	AT1G50920.1
Ghir_A02G011710	0.966294	2.92205	0.303364	1.83461	0.398933	0.537322	1.68246	NA	0.742457	0	0.348218	0.415354	1.21753	0.293517	0.0543417	0.758473	1.14834	0.658331	1.27684	0.295696	0.777732	1.22441	1.86252	1.01008	0.241763	0.612879	0.699011	0.5379	Fructose-1,6-bisphosphatase, cytosolic	AT1G43670.1
Ghir_A02G011860	14.25	10.0622	1.06423	2.21056	1.35584	7.59823	11.5867	NA	1.32001	0.796424	8.00814	9.21782	3.74414	22.9142	5.30992	13.2769	8.09923	11.1773	6.98007	8.79282	20.0521	5.58246	8.35675	6.15085	13.2639	6.78844	17.4843	9.90066	Cyclin-A1-1 -like protein	AT1G44110.1
Ghir_A02G011940	0.899576	1.59472	0.529081	0.926552	0.916225	1.0042	2.36431	NA	1.43397	2.52858	4.61762	7.61797	4.86276	7.56906	3.73694	4.59415	5.46329	3.85705	3.90095	5.68679	8.35005	4.18391	5.84483	3.00678	3.60044	4.79366	5.37885	5.68454	NAD kinase 2, chloroplastic-like isoform X1	AT1G21640.2
Ghir_A02G012060	1.47986	2.76021	0.347956	1.81677	0.473035	1.68471	4.48955	NA	1.75644	0.710396	0.587754	0.731106	0.212323	0.826806	0.137482	0.544742	0.428309	0.500813	0.817085	0.709803	1.06132	0.353584	0.409915	0.416634	0.332161	0.626671	0.163831	0.45018	hypothetical protein GOBAR_DD18977	NA
Ghir_A02G012150	3.17808	7.52507	1.98818	4.42264	4.6863	4.02418	7.92216	NA	3.43535	1.22753	2.52759	2.43759	3.1007	4.64209	1.47878	3.1723	4.0111	3.93155	4.28584	2.08136	3.76303	3.18741	2.98463	3.46017	2.20208	3.4075	3.11698	1.97446	F-box protein SKP2B-like	AT1G77000.1
Ghir_A02G012430	11.959	4.62732	2.14958	23.9652	9.46619	20.7622	8.61087	NA	26.4057	13.1634	9.21909	4.50334	6.92915	0.803449	5.1628	2.43178	3.97317	2.32956	2.25593	6.86733	3.58819	6.05915	3.80948	6.01041	3.32491	5.44458	3.04906	4.39082	protein MIZU-KUSSEI 1	AT2G41660.1
Ghir_A02G012730	96.1134	61.1121	46.041	127.544	101.238	102.215	91.9908	NA	101.542	113.625	107.221	149.141	82.0777	39.7424	62.506	102.733	111.772	78.1345	49.5105	108.191	81.1285	90.7676	107.174	80.2781	144.608	98.3437	100.736	96.8523	protein CDI-like	AT1G64980.1
Ghir_A02G012780	4.47208	7.88332	2.5121	3.27287	2.02701	5.34874	6.32328	NA	4.39434	2.51144	2.16886	3.41135	2.88005	5.97299	2.70135	3.27382	3.30336	2.62075	1.53699	3.78192	4.42	2.79399	3.62184	2.04226	2.57103	2.31786	3.63717	3.76616	PREDICTED: uncharacterized protein LOC108467039 isoform X2	AT4G27620.1
Ghir_A02G013340	4.88958	5.84384	1.01086	7.06192	8.99135	7.20365	4.44195	NA	8.72921	19.4501	6.65052	9.76115	4.6471	16.0755	3.93563	5.53094	6.50506	5.60441	8.52078	5.45077	11.5091	6.22368	9.64811	3.491	4.93078	4.45189	5.8156	5.51729	PREDICTED: uncharacterized protein LOC107950695 isoform X1	AT3G16230.2
Ghir_A02G013370	0.355413	1.61839	0.101194	1.26497	5.05014	1.58016	4.13544	NA	1.68942	8.85617	5.5576	2.64085	4.76024	5.35754	4.28047	3.10569	4.33976	2.3467	5.03336	7.33007	7.77275	4.90544	4.92297	4.98063	2.36801	2.79971	3.62313	1.92186	protein NRT1/ PTR FAMILY 1.2-like	AT1G52190.1
Ghir_A02G013490	7.96042	3.71786	0.345978	3.79264	3.57424	7.87621	3.33871	NA	5.1188	15.3392	26.6937	18.98	18.783	26.394	14.5345	13.3061	11.8276	10.1582	14.1863	21.9226	22.865	20.6833	22.0159	16.4033	10.8565	12.5126	11.7551	12.2572	kinesin-like protein KIN-13B	AT3G16060.1
Ghir_A02G013630	5.72398	15.3606	17.6783	8.74915	5.9494	8.14283	12.4082	NA	4.70076	1.18141	15.6721	23.2634	14.4071	53.9077	16.9424	25.463	24.6209	28.0412	26.3538	19.1592	31.7616	19.5235	26.4395	15.1458	17.7946	13.6103	28.3911	18.2797	N-alpha-acetyltransferase 16, NatA auxiliary subunit-like isoform X1	AT1G80410.2
Ghir_A02G013850	4.8361	5.28846	3.16442	4.3113	1.158	3.87521	5.63358	NA	3.89138	0.819146	5.48765	5.83818	5.03977	11.4452	5.10461	4.12471	4.51625	5.90482	4.57076	7.07261	10.865	7.37591	5.56516	6.84108	7.68093	8.5717	7.34527	6.97175	Epoxide hydrolase-like protein	AT1G15490.1
Ghir_A02G014080	2.36515	6.43007	0.624072	1.71073	0.507157	3.03967	6.5206	NA	2.27532	3.05679	0.526521	0.652738	0.563823	1.39021	0.552894	0.831648	0.708829	1.10689	1.39286	0.329093	1.10951	0.366313	1.0746	0.323302	0.62009	0.213333	1.63517	1.25758	putative gamma-glutamylcyclotransferase At3g02910	AT3G02910.1
Ghir_A02G014090	1.46651	3.465	1.21721	1.93791	1.86131	0.267856	1.65192	NA	1.14257	4.5759	3.37096	1.56616	1.67498	1.71289	1.00219	1.21419	1.57751	1.40424	3.73077	1.90722	3.13969	1.75612	1.58689	1.84298	1.17738	0.641344	0.929181	1.23947	PLATZ transcription factor family protein isoform 1	AT4G17900.1
Ghir_A02G014390	276.817	116.235	51.3636	374.697	275.207	274.501	122.916	NA	311.875	175.432	48.5956	36.1623	63.6313	15.9864	69.6826	50.4847	52.6021	55.7338	66.1392	48.4051	34.884	47.5744	36.306	75.6859	77.3407	72.4219	47.6795	77.645	PREDICTED: uncharacterized protein LOC107952332	NA
Ghir_A02G014460	0.238792	2.52692	0.240796	1.43125	2.05066	0.0498767	0.252167	NA	0.539312	0.317317	0.365906	0	0.733761	1.22433	1.33959	1.0798	0.640404	1.28159	2.2846	0.415864	0.487177	0.880251	0.679866	0.854824	0.276703	0.20011	0.0764544	0.234238	cytosolic sulfotransferase 16-like	AT5G07010.1
Ghir_A02G014470	16.6184	26.742	17.123	12.496	16.2285	11.6033	26.1832	NA	9.26763	12.3549	7.44553	6.46582	7.70734	18.7195	12.7915	10.4397	15.3233	14.3624	21.3962	11.9305	13.0102	11.2819	9.46416	10.4485	9.29212	8.65712	9.21793	10.7671	GLABRA2 expression modulator-like	AT2G22475.1
Ghir_A02G014540	3.05959	4.4446	0.176733	2.26043	1.33718	1.92412	4.61068	NA	1.15142	0.502771	4.45175	3.79953	3.92995	11.9195	2.68318	2.78325	2.88892	2.85878	2.36496	2.5729	7.96185	3.58203	3.84905	2.48398	1.20608	1.28572	1.02857	2.39446	mitochondrial uncoupling protein 5	AT2G22500.1
Ghir_A02G014590	2.98427	4.42254	6.09371	2.2555	2.41679	0.962581	5.88915	NA	1.14038	0.793767	1.03736	0.979705	1.04699	3.24829	2.50753	3.45225	2.62242	3.39719	3.67297	0.706072	2.31216	1.38086	1.38249	1.39692	1.52374	1.07462	1.94399	1.98873	cinnamoyl-CoA reductase 2	AT2G02400.1
Ghir_A02G014700	109.238	281.106	868.278	91.4488	65.9375	32.6252	147.865	NA	16.6689	16.1902	39.4529	28.6444	29.2532	110.746	39.0894	62.48	144.557	490.832	436.084	35.4996	83.9883	42.4901	37.8412	41.0199	58.0931	45.9623	76.4226	67.4361	inositol-3-phosphate synthase	AT2G22240.1
Ghir_A02G014870	7.14225	11.7078	3.61348	9.39028	8.42575	9.78772	12.749	NA	6.90386	4.91595	10.1153	13.5717	11.6995	16.0584	18.6529	13.4393	12.5684	11.9106	9.63241	11.45	12.7877	17.7433	14.0277	16.6973	14.9746	10.4346	9.02063	11.3947	protein ACTIVITY OF BC1 COMPLEX KINASE 8, chloroplastic	AT5G64940.1
Ghir_A02G014960	2.83948	13.3127	11.8689	4.11427	3.82184	3.17015	13.069	NA	3.2029	3.00056	4.41297	10.5829	6.45981	17.1844	3.90504	7.33396	7.34521	10.0402	7.27588	5.81255	14.9923	9.50992	10.5483	4.57214	8.00996	4.98656	10.1311	6.75565	4-alpha-glucanotransferase DPE1, chloroplastic/amyloplastic	AT5G64860.1
Ghir_A02G014990	1.07458	2.83172	0.124307	0.445822	0	0.885892	0.754535	NA	0.312141	0.820834	0.232296	0.403872	0.127555	0.622547	2.03619	0.785613	0.359486	0.710537	0.692836	0.324166	1.04182	0.152355	0.550408	0.432268	1.24119	0.130422	0.42596	0.105338	cytochrome P450 78A7-like	AT5G09970.1
Ghir_A02G015040	1.24753	4.83283	1.88202	6.03239	5.96592	4.89177	6.3474	NA	4.8909	5.18501	25.9023	29.1198	27.2349	16.7548	25.1336	18.1412	30.9878	13.5529	23.7647	23.621	14.0943	23.2532	18.8824	25.0302	17.4612	29.3357	19.0618	30.8149	ABC transporter F family member 5-like	AT5G64840.1
Ghir_A02G015410	2.57431	5.87454	2.40347	2.42529	1.98424	3.73898	6.67678	NA	2.68995	2.05616	12.6954	17.1137	9.31901	29.3539	7.04267	10.8957	11.4538	11.4134	10.7169	10.5255	27.4248	12.9281	17.9341	6.3136	8.37008	7.48536	15.8395	11.3637	pentatricopeptide repeat-containing protein At3g18110, chloroplastic	AT3G18110.1
Ghir_A02G015700	0.0799134	0.501303	0.551681	0.71996	0.28563	0.761156	1.00638	NA	1.34918	2.71412	5.49	4.29854	3.86307	4.49399	3.07397	3.06865	3.39532	2.15561	1.64515	5.15089	6.96531	3.46741	5.88928	3.02209	4.15653	2.9345	4.63347	4.75837	inositol-tetrakisphosphate 1-kinase 1-like	AT5G16760.1
Ghir_A02G015830	1.15093	3.98567	7.08346	2.07831	1.61505	1.93669	5.56811	NA	2.00714	0.797696	1.07027	2.67356	2.35091	6.39936	1.71095	4.60357	3.6178	3.81988	1.65454	3.56447	5.12538	2.14473	2.61234	2.33277	3.30187	1.93658	2.73191	2.582	probable mitochondrial adenine nucleotide transporter BTL3	AT5G64970.1
Ghir_A02G015920	41.5946	23.7424	9.04295	34.4179	29.0213	29.4354	17.4042	NA	30.2455	20.0901	93.6724	72.5067	81.6916	39.3576	73.2686	59.4161	66.0645	57.8685	63.8447	70.8856	43.2322	79.8428	71.7388	57.8459	52.8788	51.5327	60.2405	81.147	probable trehalose-phosphate phosphatase J	AT5G65140.1
Ghir_A02G015930	32.4184	28.398	3.76357	33.2256	20.0806	24.0964	26.1643	NA	18.283	13.3881	16.7931	11.7845	17.7955	12.4817	17.5464	29.02	30.3929	34.7803	46.9098	10.5724	10.1821	14.0739	9.39544	23.3124	22.5362	23.7438	13.9666	44.3325	ethylene-responsive transcription factor ERF060	AT4G39780.1
Ghir_A02G015960	6.03271	10.7905	3.82009	7.00939	7.30381	8.37311	11.7851	NA	9.88129	7.51336	29.3106	17.696	22.7327	20.0536	17.9251	13.9875	19.7416	12.4051	18.5266	28.0647	19.5721	23.4992	17.8037	18.7554	14.3233	21.241	16.5414	19.523	mechanosensitive ion channel protein 2, chloroplastic-like	AT5G10490.1
Ghir_A02G016180	3.29001	0.216723	0.116338	0.414395	0.579138	1.10996	0.369709	NA	1.02549	0	2.03104	0.554874	1.72172	2.74331	0.788811	2.21298	1.61155	0.699189	3.01149	1.826	1.82808	1.18334	1.0251	1.74031	1.75484	2.17916	0.773885	2.74072	DnaJ subfamily C member 2	AT3G53440.1
Ghir_A02G016300	15.4345	54.345	10.3267	12.2133	10.8765	15.4322	59.3821	NA	11.9738	7.48293	28.4062	46.502	30.2358	121.639	34.3748	49.5033	67.5804	55.1159	82.3165	33.1932	81.327	43.7313	58.5314	29.7401	34.4423	28.8597	44.8122	32.9531	leucine-rich repeat receptor-like serine/threonine-protein kinase BAM1	AT5G65700.1
Ghir_A02G016340	592.864	564.551	1454.03	566.896	685.085	206.296	195.29	NA	224.548	266.551	55.6779	41.5131	57.7839	59.7733	83.035	106.37	96.6156	156.732	99.8148	21.2522	21.8286	20.1953	15.3863	22.9564	25.6986	23.1191	19.4128	25.4053	cytochrome c oxidase subunit 6a, mitochondrial-like	AT4G37830.1
Ghir_A02G016390	1.11395	1.55897	0.119535	1.04716	0.445521	1.82347	2.02811	NA	1.9052	0.322077	1.49655	2.07337	3.23997	2.2934	3.18384	0.984358	1.77522	1.07082	1.91933	1.14673	1.29922	2.72179	1.04171	2.21578	1.37914	1.73882	1.98203	1.61995	E3 ubiquitin-protein ligase FANCL-like isoform X1	AT5G65740.2
Ghir_A02G016430	0.707224	0	0.0681522	0.85682	0.107903	0.687024	1.12625	NA	3.28466	0.564932	37.1944	6.1986	41.0222	0.167724	19.086	1.38784	4.2986	0.611862	0.0303875	41.8597	5.93557	63.4167	6.32267	51.2094	2.84387	17.4631	5.08616	10.7984	1-aminocyclopropane-1-carboxylate synthase 3	AT4G37770.1
Ghir_A02G016520	4.05481	3.77544	0.412091	1.54285	0.922896	0.641735	1.1128	NA	0.786307	0.143192	0.971583	1.25594	0.610941	2.35544	1.37856	0.579054	1.62849	1.02512	2.49469	0.198905	0.515708	0.427916	0.194451	0.891128	0.199044	0.497363	0.493508	0.79225	basic leucine zipper 4-like	AT3G49760.1
Ghir_A02G016550	4.24131	0.389104	0.329728	3.78975	2.27628	3.75813	2.82444	NA	5.78271	4.97498	2.95057	1.93872	2.36285	0.167724	1.42609	0.320876	1.82478	0.0875519	0.225008	2.072	0.693357	1.71583	0.528893	1.1473	0.0997744	0.711368	0.438142	1.08507	ACT domain-containing protein ACR1 isoform X1	AT5G65890.1
Ghir_A02G016560	15.6436	17.5617	12.307	15.7137	16.7319	18.7246	32.7768	NA	20.5117	18.1267	28.293	24.1449	33.4197	22.9873	33.6979	28.2561	33.4856	26.0661	30.2543	35.0135	34.5006	38.6078	31.2393	40.7513	39.7682	40.2556	32.8193	38.6561	Argininosuccinate lyase	AT5G65910.1
Ghir_A02G016580	0.638341	0.619582	0.100135	0.974846	0	3.11443	1.21387	NA	4.25196	0.882431	0.714234	0.0114819	0.99871	0.364679	0.697985	0.921144	1.51399	1.20476	0.462517	1.3029	0.412446	0.723626	0.280721	2.4742	2.28115	2.39003	0.964064	3.14029	putative glycosyltransferase 7	AT2G22900.1
Ghir_A02G016720	68.7601	87.484	149.902	51.7882	35.1497	57.7579	84.3446	NA	59.8167	35.6131	38.7115	31.5786	34.2679	56.1304	54.4916	65.5928	65.184	83.8281	70.3176	46.4136	51.6534	42.1322	46.2987	49.6893	56.3351	49.5541	51.3474	56.2515	60S ribosomal protein L26-1-like	AT3G49910.1
Ghir_A02G016790	15.1782	8.95608	6.22496	13.3859	10.7422	11.1378	11.5272	NA	9.52944	6.95884	9.15216	12.7674	10.1403	11.7136	13.649	15.3358	11.0024	17.1288	13.6587	8.96122	12.604	7.8507	13.6944	12.4366	14.4332	13.0553	12.0861	11.2383	PREDICTED: uncharacterized protein LOC108467837	AT4G33890.1
Ghir_A02G016950	14.5737	39.5559	14.9083	6.3841	8.06597	9.6636	19.1262	NA	5.06595	7.99087	13.0141	10.5226	10.2096	34.3036	10.5402	13.6815	16.4686	17.5179	27.4648	7.59366	20.3122	9.58575	11.4618	7.30477	7.35411	8.67489	8.16078	13.6824	metal transporter Nramp3-like	AT2G23150.1
Ghir_A02G017100	3.36877	8.47679	0.556422	1.63889	0.448357	1.65619	10.1154	NA	0.88601	0.419672	3.49774	4.06595	2.06214	13.3159	2.08719	3.40093	3.498	4.41393	8.42285	3.69885	11.953	4.94541	4.65233	1.57273	2.69048	2.03406	4.6662	2.57156	probable inactive receptor kinase At5g67200	AT5G67200.1
Ghir_A02G017190	0.519608	4.10563	0.11934	0.395687	2.68821	1.37749	1.65858	NA	2.83795	16.086	0.136827	0.126301	0.520194	0.215392	0.89603	0.0183584	0	0.0697912	0.34034	0.156226	0.246992	0.504516	0.259286	2.11546	0.718351	0.877087	1.00481	2.17966	mitogen-activated protein kinase kinase kinase YODA-like	AT4G36950.1
Ghir_A02G017330	148.966	93.6796	30.4364	266.857	312.974	119.739	83.8651	NA	237.644	273.385	535.499	310.573	391.325	75.9879	300.699	172.198	279.065	176.235	240.983	530.804	223.129	400.02	210.505	322.098	202.791	330.443	196.234	274.263	heat shock factor protein HSF24-like	AT4G36990.1
Ghir_A02G017360	80.6518	43.5647	18.0424	109.134	85.7827	145.859	69.7082	NA	138.167	94.8875	15.2853	17.5218	15.1588	5.85509	7.70459	10.2929	8.8322	7.37672	11.3191	16.1063	12.8626	13.725	18.6377	10.8222	12.8454	17.4932	13.3413	16.4953	ethylene-responsive transcription factor ERF109-like	AT5G61890.1
Ghir_A02G017390	8.68445	6.20254	2.56865	10.2121	3.95285	8.69413	6.38701	NA	12.6903	6.43864	54.8692	45.191	39.1555	18.0202	26.5408	26.8715	26.5131	21.0491	20.9508	47.8617	36.3729	42.734	38.5796	33.6955	36.8069	46.4727	40.9444	35.9298	PREDICTED: uncharacterized protein LOC107931623 isoform X1	AT5G66810.1
Ghir_A02G017850	28.665	43.7296	8.89464	36.137	34.3673	55.5867	54.9562	NA	70.4829	78.9828	89.9701	87.1543	84.0369	51.6636	65.9152	47.942	46.2223	43.0013	47.9081	92.106	77.7952	104.444	95.6281	87.6153	69.3713	101.847	90.7805	94.0042	calcium uniporter protein 2, mitochondrial	AT2G23790.1
Ghir_A02G017930	2.37871	5.20457	1.52081	1.59171	0.648412	5.22533	5.96817	NA	2.59085	0.518189	4.42756	2.27022	1.38185	6.00576	1.28391	3.32344	1.52361	2.43961	3.3506	2.6141	4.82101	2.59605	2.64491	1.15638	2.44338	1.82173	2.74311	3.4337	UPF0496 protein At2g18630-like	AT2G18630.1
Ghir_A02G017960	10.5277	5.44718	8.45231	5.17662	2.85103	8.19259	4.84696	NA	6.72217	5.60287	3.84426	3.07442	3.78875	3.93786	6.06	4.11285	3.99276	3.98052	6.19835	3.72093	4.02451	3.80925	3.04979	4.12668	4.92227	6.23528	3.12286	5.899	probable NAD(P)H dehydrogenase (quinone) FQR1-like 2	AT4G36750.1
Ghir_A02G018010	36.3397	19.8331	11.8126	40.0062	31.0784	34.2505	27.4199	NA	61.5305	38.7406	66.3773	69.0791	68.7972	43.1109	72.7861	66.0357	71.9293	52.1876	46.1078	72.7173	58.9014	81.2899	69.7434	76.6956	76.1522	71.4427	67.8656	73.5723	protein indeterminate-domain 2-like	AT5G66730.1
Ghir_A02G018150	0.25908	1.84797	0.676022	0.443248	0.269543	0.36988	0.636735	NA	0.138632	0	6.47534	9.07618	7.21296	19.6937	6.89172	7.5242	10.2379	10.5933	11.3094	7.8657	14.6745	6.96678	10.1347	5.9405	9.06402	5.12437	9.26702	8.31838	pyridine nucleotide-disulfide oxidoreductase domain-containing protein 2	AT5G49555.1
Ghir_A02G018240	24.2637	20.286	7.55564	32.7008	25.3446	39.7514	30.3907	NA	57.4636	37.3596	83.5057	89.0232	100.52	35.8787	98.8898	56.0709	70.0919	53.8728	41.627	79.9258	66.5959	97.0555	106.993	104.204	95.4086	112.637	90.3502	94.0499	U-box domain-containing protein 5	AT4G36550.1
Ghir_A02G018290	6.67668	18.7438	26.244	5.66859	8.78114	5.49674	11.4648	NA	3.22094	1.68926	5.22137	6.45947	3.55086	14.5251	6.79749	14.9469	8.86984	23.7743	14.8115	4.5537	11.6693	5.21044	6.8023	3.58262	7.73592	5.67222	9.50881	6.6647	gamma carbonic anhydrase 1, mitochondrial-like	AT1G19580.1
Ghir_A02G018320	3.31422	1.92171	1.14494	1.28651	0.783129	1.31149	2.04595	NA	1.77727	1.84159	3.49193	2.40281	1.86097	7.20336	1.03937	3.20185	2.9461	2.66203	4.25221	2.47141	4.4425	3.03473	2.60687	2.07273	1.81772	1.53894	2.26594	2.27449	AAA-ATPase At5g17760-like isoform X2	AT5G17760.1
Ghir_A02G018590	2.91239	7.94473	4.41787	2.08365	2.28445	3.01416	4.87683	NA	2.04417	2.19022	0.795065	1.87497	1.29664	5.14717	1.27172	2.64806	2.82112	2.98118	2.3027	1.34223	2.49822	1.93814	2.16998	0.958007	1.78085	1.27832	1.94335	1.68392	Sodium-dependent phosphate transporter 1	AT5G66290.1
Ghir_A02G018770	2.75983	5.09184	5.58865	4.61846	5.33346	3.95565	8.17182	NA	6.50781	5.76546	8.02235	4.75754	6.2438	8.68077	7.77655	7.26164	4.24081	5.76015	3.17842	7.251	7.00719	7.23313	5.96417	9.91694	5.64575	5.52796	3.92152	5.83685	Senescence/dehydration-associated protein-related, putative isoform 4	AT2G17840.1
Ghir_A02G018790	32.0628	53.6009	64.201	21.5114	17.1019	34.4821	54.1279	NA	22.7443	15.2211	15.9151	14.0596	13.7122	30.382	19.4739	22.147	25.9283	34.5533	28.9312	18.5577	24.9604	19.0494	20.2677	16.2914	22.4804	17.4364	19.082	20.0457	Proteasome subunit alpha type-7	AT5G66140.1
Ghir_A02G018870	100.114	180.109	145.972	85.047	88.7629	76.4742	185.066	NA	74.8873	51.6438	44.8777	42.2416	47.6002	69.8252	69.2779	73.5416	78.7256	84.8907	91.4256	42.8841	77.937	55.3873	52.0432	62.9027	65.6015	52.4017	46.5182	65.7635	SKP1-like protein 1B	AT5G42190.1
Ghir_A02G018910	6.38459	9.76483	22.2443	5.20301	4.38266	4.38457	8.59425	NA	4.21197	6.41046	7.90857	8.92763	5.93899	15.9272	10.9856	12.4911	10.995	12.7253	10.9577	8.31849	15.3876	9.63864	10.6705	9.67667	10.4248	11.3998	9.17798	9.81091	la-related protein 1C-like	AT4G35890.1
Ghir_A02G019070	2.55928	0.385866	0.381043	0.790024	0.75154	1.03983	0.713676	NA	0.938051	0.512816	5.87607	6.29	5.76584	6.3506	4.45145	6.54826	4.48953	4.89906	5.18954	5.25561	7.09176	4.32571	5.12254	5.63144	5.85308	7.06336	5.93709	7.08202	bifunctional nuclease 2-like isoform X2	AT5G66050.1
Ghir_A02G019120	5.14281	3.21922	1.58592	2.44882	1.1126	1.93609	8.13461	NA	1.42897	0.386251	1.04281	3.27083	2.81561	3.37122	1.90009	3.25707	1.94063	3.03406	3.0158	1.66649	2.96559	1.52628	1.36646	3.14699	2.3123	1.0317	1.47942	2.26575	UPF0548 protein At2g17695	AT2G17695.1
Ghir_A02G019360	7.09032	4.61484	2.05299	4.50962	5.5819	9.12488	8.38315	NA	13.067	11.4177	15.0552	15.1116	21.7812	15.0893	16.1171	14.3233	12.734	14.8857	8.96168	16.953	20.1368	22.1125	16.1031	23.5741	29.1047	28.5606	23.8213	16.0264	PREDICTED: uncharacterized protein LOC107939609	AT4G35560.2
Ghir_A02G019370	0.881144	2.58791	0.596316	2.15688	2.49759	2.76572	1.23724	NA	2.46232	8.04917	2.84954	2.79559	4.8616	6.80943	2.9085	3.79002	3.65726	3.34885	1.03754	3.53521	4.29303	4.05701	3.33613	3.31833	3.1578	3.80869	2.79339	3.24874	Argininosuccinate synthase	AT2G17550.1
Ghir_A03G000120	6.34499	6.33957	4.53722	5.10784	2.14157	5.41388	8.81881	NA	5.77846	2.65563	4.76382	3.88505	5.50589	5.83894	5.18532	4.2676	3.01254	4.71929	4.27492	6.75464	7.70434	5.88972	5.9264	5.49655	3.81714	4.06841	3.94696	4.84436	PREDICTED: uncharacterized protein LOC107941391 isoform X3	AT4G19140.1
Ghir_A03G000130	37.5442	35.9974	20.8793	46.4632	39.5912	47.3173	40.7882	NA	55.5253	51.401	68.9063	73.2173	79.6054	76.8394	95.3112	66.5407	61.6668	58.8446	47.2832	68.102	82.3347	72.4595	78.2541	81.0291	75.3613	67.6747	55.3288	66.8341	cyclin-dependent kinase F-4-like	AT4G19110.2
Ghir_A03G000140	27.8407	19.7777	10.9103	22.3767	22.137	29.5508	21.5235	NA	29.2302	25.8239	43.3506	45.0745	38.3732	51.0528	37.2938	41.6801	39.9252	37.0056	35.5827	45.6064	44.4147	50.4403	38.5537	37.9458	43.212	41.3912	39.2137	35.7695	protein ENHANCED DISEASE RESISTANCE 2-like isoform X1	AT4G19040.2
Ghir_A03G000170	1.53594	9.85856	1.32209	3.08064	5.38862	0.175102	4.02321	NA	1.75754	1.62508	2.48784	4.02496	2.98734	4.72543	10.2412	7.43859	7.31173	7.48296	14.3067	1.92502	2.43252	3.66839	3.84367	5.53753	3.26474	2.7711	3.45597	3.39834	phosphoribulokinase, chloroplastic	AT1G32060.1
Ghir_A03G000180	113.263	83.4814	66.8336	118.762	144.16	129.388	104.343	NA	137.174	153.273	16.8907	17.5591	18.4293	21.8516	22.6147	21.9813	17.3676	17.3676	17.9903	19.2669	19.9618	19.0253	17.6664	21.0513	17.648	20.4742	14.5225	20.0097	secretory carrier-associated membrane protein 4	AT1G32050.1
Ghir_A03G000300	25.4526	11.3921	5.29389	27.6443	24.9888	35.5881	17.0145	NA	39.8323	52.6547	47.9959	36.694	37.6012	27.6904	29.5567	37.7694	29.3098	26.0666	19.4585	50.0106	41.3709	36.6762	37.3902	38.2508	44.8715	46.4254	33.2999	35.2206	Glycerol-3-phosphate acyltransferase, chloroplastic	AT1G32200.1
Ghir_A03G000390	4.89525	16.6141	23.1574	5.53573	3.59543	9.38679	11.9464	NA	6.07549	4.10931	2.67056	1.79319	1.78956	2.78097	1.66084	2.941	4.21584	4.39178	3.51081	3.09885	4.71298	2.24156	1.43544	2.78144	2.95403	1.77905	3.95808	4.10626	Ribosome maturation factor rimM	AT2G35470.1
Ghir_A03G000410	7.64852	12.6708	3.14545	6.35734	5.17084	14.6991	14.319	NA	12.1816	5.62392	7.00808	4.3514	7.59928	6.8982	9.25476	6.43177	7.28291	6.34415	6.7002	7.23645	7.32987	7.70646	4.37847	8.43963	7.33891	8.93797	6.73648	7.44445	binding partner of ACD11 1-like	AT4G17720.1
Ghir_A03G000800	0.345655	5.91074	0.478997	1.29957	0.962564	1.16999	4.41466	NA	1.01774	0.612959	7.73283	7.8181	6.22693	21.1855	4.1534	5.53814	6.40312	3.8966	5.80162	6.41912	12.3406	9.44118	8.68176	3.54813	4.66823	2.95103	4.08296	3.68796	two-component response regulator-like APRR2 isoform X1	AT4G18020.1
Ghir_A03G000930	38.388	49.4713	24.7031	45.0851	46.7804	26.6281	41.6682	NA	41.2736	33.8405	18.7824	18.5265	15.9684	31.7488	15.0987	22.7971	20.2399	20.9075	16.0437	17.6157	29.6576	22.2396	21.6811	17.5231	20.5375	15.2033	20.1156	16.9031	casein kinase II subunit beta-like	AT4G17640.1
Ghir_A03G001080	1.5036	2.15334	6.12873	0.97899	0.496994	0	0	NA	0.244469	1.33971	0.231492	0.332975	0.0745249	0.394659	0.200935	0.420248	0.123254	2.14333	0.412515	0.395772	0.123381	0.0821376	0.0593437	0.322859	0.154308	0.264311	0	0.179074	vesicle-associated protein 2-1-like	AT5G47180.1
Ghir_A03G001150	3.08397	0.858683	1.17607	4.64189	2.27823	11.3859	5.24601	NA	17.4792	12.2335	55.5968	18.3836	37.8045	8.89368	38.9579	7.88104	17.882	6.20094	7.00718	35.8783	19.1003	30.1876	20.001	29.8095	15.0471	16.6519	14.7517	19.2242	phospholipase A1-Ibeta2, chloroplastic-like	AT4G16820.1
Ghir_A03G001190	6.34092	5.98928	7.57236	8.12634	8.9074	9.27388	8.33524	NA	11.5855	10.9112	3.20265	2.71322	4.14859	2.76519	5.00481	4.08863	3.34775	3.23251	1.93148	3.23199	4.04099	5.17731	3.1095	4.91341	4.74557	4.35786	2.50162	4.23048	deSI-like protein At4g17486	AT5G47310.1
Ghir_A03G001210	2.68217	2.06852	0.273449	3.5448	3.94646	9.42121	3.70212	NA	7.31116	6.66147	0.605266	0.334847	1.49667	0	1.72283	0.339986	1.02017	0.256518	0.474046	0.21645	0.302449	0.733682	0.38906	0.771204	0.776269	0.781729	0.164335	1.15453	PREDICTED: uncharacterized protein LOC107933703	AT4G16790.1
Ghir_A03G001440	12.7827	21.9248	20.5087	15.7539	13.6262	14.936	15.4239	NA	15.0427	13.2854	4.6935	7.94259	7.33762	9.15151	8.87596	10.0314	6.72644	8.33633	12.0261	5.15642	6.6842	7.15674	5.35052	5.52733	5.3981	6.7386	4.91008	7.4175	autophagy-related protein 8f	AT4G16520.1
Ghir_A03G001510	5.24011	13.4515	18.641	3.06285	3.43722	2.85422	9.77421	NA	1.32274	0.608878	5.23641	6.27856	3.1628	11.5638	1.94414	6.47556	6.2257	11.6211	10.1595	3.80837	8.92599	4.24857	6.27386	1.8433	3.26987	3.03619	4.28451	4.00523	flavin-containing monooxygenase FMO GS-OX-like 4	AT1G62600.1
Ghir_A03G001670	11.1565	19.5775	9.11933	8.09472	7.04814	12.4308	23.1753	NA	8.45778	10.1527	4.81765	9.0217	4.76357	13.8313	4.00057	7.4626	7.6475	8.08911	5.70481	5.44031	10.7816	6.01128	7.62226	5.73275	6.9609	6.5287	8.07569	8.24196	ATP-dependent Clp protease ATP-binding subunit CLPT2, chloroplastic-like	AT4G12060.1
Ghir_A03G001690	61.9648	40.9664	27.7411	65.7735	77.1713	48.7594	41.7584	NA	64.7247	56.0502	92.0524	91.6844	115.412	96.4207	131.161	130.109	114.405	102.907	83.5519	98.9493	67.4878	114.659	87.2232	148.371	127.297	120.829	105.628	135.053	ACT domain-containing protein ACR8-like	AT1G12420.1
Ghir_A03G001750	14.8736	20.0894	24.0438	21.5288	16.726	7.47919	15.8118	NA	11.2051	9.48425	13.0029	7.73045	15.3869	6.61424	7.86426	5.51299	13.437	6.89083	31.7129	9.44164	5.29931	11.033	4.12085	9.86581	2.74855	9.1294	2.97106	9.95703	myeloid leukemia factor 1-like	AT4G22740.1
Ghir_A03G001760	6.63877	6.03502	2.47213	3.61459	2.15184	2.48721	5.59254	NA	1.49145	1.6913	5.70129	7.48738	4.84423	8.06557	3.99445	5.11282	4.28439	3.69981	12.6019	5.97182	5.07332	6.06317	5.13365	2.87174	2.26843	2.88962	3.77419	2.28894	peptidyl-tRNA hydrolase ICT1, mitochondrial	AT1G62850.2
Ghir_A03G001990	0	0	0.0683378	0.517956	0.0922928	0.233269	0.430076	NA	0.318057	1.30828	4.10041	2.29473	4.07378	1.90011	2.19263	0.884234	1.80611	0.705226	0.91018	3.42715	2.3148	2.57936	2.9368	1.34896	0.577708	2.03619	1.08861	1.67043	putative disease resistance protein RGA1	AT3G14470.1
Ghir_A03G002070	14.6835	15.513	6.33205	12.9698	12.661	12.1741	14.7516	NA	10.5288	5.33187	32.8147	46.5293	38.6728	61.8999	33.7089	48.0557	33.0487	31.6903	46.3018	32.6045	36.4919	36.0183	43.7661	41.6938	43.4635	40.711	44.3847	35.1908	serine-rich adhesin for platelets-like	AT4G11790.1
Ghir_A03G002170	1.51331	0.0972694	0	0.214177	0	0.529093	0	NA	0.325055	0	0.687698	1.47704	2.05631	1.18548	0.396053	0.673659	0.425785	0.139582	0	1.20299	0.695693	1.44395	1.15	1.08856	0.442825	0.741619	0.159781	0.811593	dual specificity protein kinase shkD-like isoform X1	AT4G23050.2
Ghir_A03G002250	5.81942	8.18794	2.63219	5.39948	8.45525	3.40524	7.1768	NA	5.92704	5.73951	17.9003	17.9124	17.7349	42.3283	22.4848	18.5354	25.4899	20.6425	25.2578	17.7185	21.2491	18.0714	18.9184	20.5188	19.8231	16.7428	16.8375	16.6872	DNA topoisomerase 4 subunit B	AT4G11670.1
Ghir_A03G002430	11.4075	17.8273	10.2593	8.83224	10.0218	15.6107	18.8305	NA	12.3782	9.09668	4.6746	3.00574	5.29155	4.91518	3.8796	5.56536	4.28075	5.16647	5.29273	4.7844	4.47631	5.51583	3.74211	5.82277	5.35614	5.73204	6.98633	5.58099	Pentatricopeptide repeat-containing, mitochondrial -like protein	AT4G23330.1
Ghir_A03G002540	35.0789	21.3414	18.0597	48.2308	43.6336	35.9313	18.8837	NA	41.4438	40.1002	45.9144	30.5333	36.8251	19.8069	32.8695	37.7867	39.1637	25.3776	34.0836	41.5119	23.22	37.7774	25.9105	36.9399	38.4851	43.5063	28.3409	35.1593	BTB/POZ-like protein	AT5G52430.1
Ghir_A03G002780	1.14134	1.45922	0.883178	0.438405	0	1.42026	0.622486	NA	0.306074	0	4.2581	5.17964	2.93493	11.858	2.76513	7.23807	6.10533	6.15475	7.32717	4.49811	8.78555	4.90863	6.39133	3.96533	6.23039	3.46773	8.10283	4.23365	mitogen-activated protein kinase 4-like	AT4G01370.1
Ghir_A03G002790	0	1.06901	0.138195	2.36282	1.58013	0.373838	0.331314	NA	0.424342	2.0806	6.03283	8.51343	10.3214	2.75812	3.92005	2.72171	7.68566	2.45857	36.7107	5.55943	3.82173	7.5752	2.32071	3.98217	0.979854	4.15487	0.714973	2.47762	heat shock protein 83-like	AT5G52640.1
Ghir_A03G002900	3.16952	6.67493	3.62448	4.05268	3.90051	7.37768	9.98022	NA	8.40193	4.98716	3.4867	4.5474	3.07833	7.74201	1.33808	3.89683	4.00036	3.8547	4.94947	4.44601	7.99799	4.49323	6.32243	4.97291	5.68363	4.86203	5.31623	6.02448	Glycerol-3-phosphate acyltransferase 3	AT1G55535.1
Ghir_A03G003320	26.2691	19.7103	10.4769	34.3852	36.3414	35.847	31.0694	NA	48.0841	41.9669	12.7508	28.8758	14.3483	24.8327	11.0351	19.8601	14.7244	12.215	6.06374	13.2522	22.3073	14.3623	19.3298	11.2286	22.1685	17.8678	12.3638	13.6126	transcription initiation factor TFIID subunit 15b-like	AT5G58470.1
Ghir_A03G003350	1.61545	3.92096	0.204062	1.05733	0.357001	2.75934	7.38415	NA	1.37574	1.10631	1.57881	2.82444	1.10174	2.54516	0.0328246	1.34169	0.42625	1.03685	1.38823	2.94376	6.37377	2.22124	4.08205	0.250307	1.30306	1.96914	1.80859	1.17646	protein LIGHT-DEPENDENT SHORT HYPOCOTYLS 5-like	AT1G07090.1
Ghir_A03G003570	39.3289	25.4891	9.01596	61.4083	39.8691	52.5368	27.6754	NA	69.6342	40.9661	87.0327	83.1145	79.6076	21.0529	68.4726	42.2215	48.0736	21.5848	22.6307	70.9745	55.5551	52.473	54.0011	47.1649	49.6688	64.0146	40.1581	46.7386	mitogen-activated protein kinase kinase kinase NPK1-like	AT1G07150.1
Ghir_A03G003750	7.34453	3.39562	3.39348	5.10499	6.34507	10.8941	6.14068	NA	8.1331	12.2366	2.30287	2.95233	2.83348	4.02295	4.37341	2.92467	4.92792	2.61955	3.04786	2.0365	2.5974	2.55623	2.23452	1.03081	1.97938	2.56514	2.36104	2.22614	50S ribosomal protein L18-like isoform X4	AT3G45020.1
Ghir_A03G003760	17.1301	27.0904	35.9557	18.0744	11.6554	20.1697	28.2275	NA	21.5003	14.6198	29.09	32.6333	32.9101	45.9381	37.3388	34.7237	41.9322	33.4807	29.5576	29.2617	41.2232	40.6099	31.321	42.4637	37.8581	38.606	34.9318	40.8986	ABC transporter F family member 1-like	AT5G60790.1
Ghir_A03G003770	53.1416	33.7043	38.1538	55.4432	34.7085	47.5011	41.0367	NA	63.1186	50.0806	54.2436	55.533	64.9368	43.7962	72.0304	56.3158	50.0533	43.3427	44.763	63.2161	51.9583	61.9161	53.7123	73.5475	62.605	74.7392	45.6007	63.7056	ABC transporter F family member 1-like	AT5G60790.1
Ghir_A03G003880	7.49637	16.2298	6.02058	5.41387	5.18758	3.11803	16.7314	NA	4.29662	4.92549	6.23879	12.2924	6.39557	26.9091	4.56581	9.36447	9.15835	10.5732	6.20131	5.18326	17.4589	8.21067	13.5436	4.71483	8.86029	5.30919	12.7046	8.65863	OTU domain-containing protein DDB_G0284757-like isoform X1	AT5G04250.1
Ghir_A03G003950	0.462085	1.00401	0.221585	0.874155	0.0459536	1.16868	1.22632	NA	2.38329	0.779057	2.82978	1.09666	1.93848	1.47387	0.950372	1.29836	2.34799	2.32488	1.56297	1.46048	1.48915	1.96405	1.65729	2.28793	1.40672	2.08134	1.56992	2.93214	Glycosyltransferase family protein 2	AT5G60700.1
Ghir_A03G004080	13.4857	7.75151	5.91974	9.93201	6.14772	6.75624	7.6388	NA	5.82907	2.42204	4.94131	3.34713	3.88017	3.21312	5.56418	4.90253	6.48487	4.57743	5.82906	6.02748	4.96814	3.61123	4.44199	4.53788	5.59105	6.9526	6.11668	7.86974	Senescence regulator	AT3G45210.1
Ghir_A03G004160	2.56701	5.57379	3.48134	1.66226	1.80382	1.42229	6.63431	NA	1.6023	0.703073	10.3243	12.6875	9.31221	26.64	7.57874	17.6043	14.4667	15.2595	15.3898	8.1064	17.0288	10.0298	13.2621	7.53514	11.7472	7.0717	13.1042	10.6391	zinc finger CCCH domain-containing protein 24	AT2G28450.1
Ghir_A03G004330	1.47253	3.60836	5.33648	0.923415	3.0939	0.707942	1.65546	NA	1.34153	3.78749	2.25439	4.26422	4.3249	6.53362	1.25527	3.19972	2.83253	5.57853	3.91953	3.70485	6.78835	2.49501	4.0495	0.979756	1.93938	1.71753	0.894229	2.07934	BTB/POZ domain-containing protein At5g60050	AT5G60050.1
Ghir_A03G004440	203.332	93.3357	62.2716	178.908	85.7341	61.448	37.455	NA	34.566	22.5762	6.75914	8.69093	14.6586	6.77261	8.95736	8.65257	12.8458	11.3294	46.0823	7.41018	7.58169	5.8655	5.56025	5.31402	4.99299	7.46181	3.29664	8.4028	17.6 kDa class I heat shock protein 2-like	AT2G29500.1
Ghir_A03G004550	4.11636	5.56266	10.3913	3.39083	2.43479	3.75766	8.99194	NA	2.90532	1.06936	3.0645	3.90989	3.08841	7.6138	1.99458	4.60969	3.19991	6.02135	4.29517	4.15932	5.451	3.2161	3.15229	3.06362	2.45681	3.51026	4.83895	3.32125	UDP-galactose/UDP-glucose transporter 5B	AT5G59740.1
Ghir_A03G004590	1.97471	0.581342	2.08166	2.22122	2.2383	0.71555	1.0204	NA	1.58505	0.432133	2.03179	1.88972	3.72499	1.95911	2.51343	1.69954	0.416639	1.45614	0.457335	0.852164	0.909411	1.10101	1.56989	1.20409	0.475579	0.896237	1.13233	1.18921	probable aquaporin TIP1-2	AT4G01470.1
Ghir_A03G004620	1.04967	4.94144	0.335525	1.93599	0.647092	4.00678	7.9648	NA	2.53217	3.27061	1.26782	1.02777	0.484176	1.27063	1.08496	1.2656	0.932196	1.18773	2.1308	1.93096	2.4739	1.6043	2.02394	2.19326	3.27916	3.76976	4.25462	2.97206	protein UPSTREAM OF FLC-like isoform X1	AT5G59790.1
Ghir_A03G004690	0.245529	0.690819	0.130563	0.455758	0	0.932181	1.14089	NA	0.489462	0	0.855552	1.0217	0.0851713	0.38373	0.317305	0.315808	0.387531	0.599913	0.416034	0.239546	1.86724	0.147432	0.696074	0.666969	0.0992699	0.20011	0.56025	0.268519	protein TsetseEP-like isoform X1	NA
Ghir_A03G004710	53.7845	56.3305	111.615	41.4239	42.5008	48.4896	43.9195	NA	27.81	23.4178	12.7851	13.5171	16.1181	16.1243	14.1955	27.6713	21.8397	44.674	30.4207	10.3327	13.7179	9.11307	12.2588	12.4507	21.4675	14.8044	17.661	22.7127	actin-depolymerizing factor 2	AT5G59890.1
Ghir_A03G004760	11.0794	16.943	7.07894	18.7327	13.2786	15.5972	14.0138	NA	16.263	15.8092	15.5491	11.3047	13.7858	13.2927	15.2083	17.4203	11.7861	17.0987	14.2987	15.9223	11.1993	12.8116	11.6595	19.494	14.8726	13.0623	14.0599	16.2473	Putative K(+)-stimulated pyrophosphate-energized sodium pump	AT5G59960.1
Ghir_A03G004770	37.8139	33.8866	13.5586	34.8573	35.1427	27.5214	24.3166	NA	22.8835	41.1091	47.8976	44.4327	44.9174	36.5126	58.2949	47.3292	49.7777	49.5527	42.0284	39.9048	41.534	44.4437	49.471	60.296	54.8204	38.4976	48.0961	53.6122	ACT domain-containing protein ACR9-like	AT2G39570.1
Ghir_A03G004780	1750.53	190.032	25.7972	171.244	185.189	2651.01	270.402	NA	323.499	338.444	44.0405	21.5185	40.5695	47.2267	66.9445	61.2431	57.5546	53.7298	41.1052	54.6031	75.1794	38.6034	43.6805	74.6337	132.968	89.7907	105.464	80.9621	histone H4	AT5G59970.1
Ghir_A03G004930	5.54405	10.7626	4.05656	5.05066	5.38559	12.599	12.7112	NA	7.17042	3.21137	12.6668	15.9574	9.91965	26.6118	9.95259	10.6482	11.2039	9.65084	9.71557	10.7971	22.0332	10.9976	13.2579	8.33725	12.8629	7.45183	9.239	13.2249	probable palmitoyltransferase ZDHHC12	AT2G14255.1
Ghir_A03G005310	11.9843	8.40243	2.04561	6.60884	4.36966	9.26597	10.1348	NA	5.06754	9.54336	6.06876	4.81635	5.61048	5.58318	4.28771	7.32067	7.45824	4.67127	5.14021	4.3338	5.85179	5.27958	3.96851	6.16689	4.68927	5.04007	3.36355	5.38836	E3 ubiquitin-protein ligase SDIR1-like isoform X1	AT3G55530.1
Ghir_A03G005390	10.5547	12.312	34.6882	7.43753	1.51117	5.5013	8.16189	NA	4.15863	0.672869	5.47582	4.36175	3.34202	6.28763	3.8902	6.54843	4.69719	13.7249	7.6758	4.30332	8.73434	3.40879	3.92437	2.96741	5.8404	3.6884	5.1877	4.45418	methylsterol monooxygenase 2-2-like	AT1G07420.1
Ghir_A03G005420	4.41401	6.27734	2.51355	6.03116	5.51038	9.47704	7.92041	NA	7.04247	6.83	5.4019	5.79411	4.84051	7.0833	7.37752	6.74595	4.97107	6.24295	7.62668	5.33401	6.75109	5.31539	5.12946	4.31348	5.06516	6.06309	4.74941	6.49798	pentatricopeptide repeat-containing protein At3g46790, chloroplastic	AT3G46790.1
Ghir_A03G005590	6.08189	7.4126	42.1358	3.62766	3.94801	3.1427	11.1544	NA	1.72928	7.08392	0.405145	0.357409	0	2.05974	0.482487	0.953352	1.50467	6.10419	4.50388	0.646523	2.80894	0.755006	1.50054	0.426955	0.932405	0.448739	2.50753	1.56805	copper transporter 6-like	AT5G59030.1
Ghir_A03G005720	38.2926	44.1711	13.2616	10.8987	12.4323	28.0037	57.9425	NA	12.5269	15.4948	9.80488	9.73218	4.58859	37.5863	8.86958	11.0819	21.311	22.2083	27.1118	11.7345	31.0619	5.7758	16.5861	10.6455	14.1768	10.1811	18.3777	15.9281	proliferating cell nuclear antigen	AT2G29570.1
Ghir_A03G006280	20.6346	14.9617	10.2495	27.1054	24.4561	12.9082	12.133	NA	17.445	21.7852	54.227	39.4523	50.7197	33.4338	44.6615	35.8643	39.9694	30.4836	30.4522	42.7562	33.2098	42.3526	29.5332	37.9234	30.9482	39.1812	27.2306	31.6376	CBS domain-containing protein CBSCBSPB5-like isoform X1	AT5G50640.1
Ghir_A03G006330	1.32205	3.73789	0.683368	2.21703	1.30142	3.48204	3.80817	NA	2.65995	0.711978	5.64597	5.81977	5.75275	12.6684	5.70672	5.75777	5.29416	4.66551	6.80649	4.81195	9.59894	4.38873	7.77318	3.70765	5.83512	4.64884	6.657	4.61148	ribonuclease J-like isoform X3	AT5G63420.1
Ghir_A03G006450	3.58943	1.47149	1.82625	2.87415	1.43018	5.19696	3.05869	NA	3.46102	1.69527	1.98889	3.28932	2.63681	5.37605	2.3395	4.80672	2.70122	3.82514	4.79076	4.13241	6.64382	2.72473	5.24234	3.69838	5.54093	5.57829	6.32843	5.8779	probable serine/threonine-protein kinase At1g54610 isoform X1	AT5G50860.1
Ghir_A03G006560	3.80307	10.1364	4.67428	7.07284	5.23998	9.44126	9.53903	NA	10.4855	6.81488	10.4953	10.6331	9.24968	16.4438	12.2399	11.2916	8.45845	8.69488	8.75919	10.3477	14.2267	14.3545	12.0403	11.7297	12.6551	11.8815	10.5148	11.1219	calcium-binding mitochondrial carrier protein SCaMC-1-like	AT5G51050.1
Ghir_A03G006730	1.16482	0.0831456	0.0878581	0.02092	0	0	0.100432	NA	0.0180042	0	1.42607	2.7958	1.13765	4.12372	0.939835	1.9067	1.77502	2.26135	4.3301	1.46684	3.84812	1.44647	3.12138	1.2393	1.35238	0.938713	2.11481	1.79946	serine/threonine-protein kinase STY13-like isoform X2	AT5G50180.1
Ghir_A03G006920	149.516	180.4	28.6591	99.6155	76.7057	104.197	183.33	NA	89.8247	84.1466	89.1511	79.085	80.3975	93.7162	74.6855	77.8059	82.5918	68.1206	100.47	86.2251	113.178	74.005	80.8376	67.9199	77.2514	73.6774	79.9149	99.0616	BAG family molecular chaperone regulator 7	AT5G62390.1
Ghir_A03G006960	22.3776	19.4746	27.2514	16.4914	12.189	17.4398	24.3484	NA	22.928	18.1285	24.7776	19.9252	22.1293	22.0059	30.5158	28.3073	30.6771	28.9636	20.3477	29.3192	27.5836	26.3699	24.5218	31.1693	33.1758	32.9079	29.1929	27.2083	cell number regulator 6-like	AT2G45010.1
Ghir_A03G007200	1.42949	1.58774	3.55008	0.861236	1.37692	0.745959	1.36345	NA	0.630534	0	3.47913	5.70755	3.05751	14.29	3.05917	5.53273	4.85691	12.5653	10.5711	4.90837	6.97789	3.65007	6.43119	3.07361	5.91471	4.2535	6.59708	4.28601	DNA-directed RNA polymerases II and IV subunit 5A-like	AT3G22320.1
Ghir_A03G007220	10.0811	9.15959	3.4349	13.8231	9.26064	10.1435	13.6042	NA	15.5218	15.1526	29.6542	50.2558	28.1844	27.7602	13.7597	18.0932	15.9162	20.0393	14.2153	27.4308	28.7243	23.3922	30.7769	15.6627	25.3382	33.0696	25.5873	20.0294	nucleobase-ascorbate transporter 6-like	AT5G62890.1
Ghir_A03G007280	15.0203	21.3296	2.7612	11.825	72.7612	4.51858	5.3809	NA	7.60845	28.5768	0.30226	0.91215	1.7856	1.54701	2.5118	2.46439	1.84497	1.26466	0.887533	0.197886	0.292963	0.828722	0.507378	0.25508	0.382637	0.281908	0.407241	0.660301	hypothetical protein GOBAR_AA19148	AT3G48510.1
Ghir_A03G007330	26.7666	23.7604	15.7097	25.9744	32.2963	26.3375	31.89	NA	29.4402	41.7667	333.459	401.047	314.602	258.845	292.962	252.655	266.933	227.101	197.122	342.653	297.974	335.652	322.411	288.429	307.934	329.252	330.939	242.11	callose synthase 10 isoform X1	AT2G36850.1
Ghir_A03G007610	13.5251	30.0453	38.6898	10.6188	11.9551	7.94932	23.4951	NA	10.6332	8.86894	32.5819	36.1172	26.1057	71.4989	36.4073	49.1845	47.0372	62.5297	52.5461	29.4919	51.804	30.5542	37.5352	33.0917	41.7317	32.5777	47.4267	36.2134	delta-1-pyrroline-5-carboxylate dehydrogenase 12A1, mitochondrial	AT5G62530.1
Ghir_A03G007620	23.0264	15.145	13.4475	15.9072	15.2961	19.3843	17.1427	NA	22.6035	19.3075	7.62044	7.12443	6.38596	11.8114	9.58802	10.1513	14.0897	15.4573	12.5204	7.4217	10.7187	5.919	7.03999	10.4652	12.1048	10.4366	8.40316	11.0807	ruvB-like 2	AT5G67630.1
Ghir_A03G007690	22.9973	37.4519	52.965	16.905	10.8467	22.2143	40.4908	NA	17.1946	6.23209	8.94475	11.9305	8.37756	27.9501	9.30822	24.8146	16.0439	23.5606	16.9878	14.3712	25.3563	14.7643	18.1198	11.2919	15.2135	12.6212	16.2474	18.197	NAP1-related protein 1-like	AT1G18800.1
Ghir_A03G007860	0.39787	0.632661	0.176493	1.13786	0.147646	0.510694	0.671701	NA	0.733596	1.14244	2.05574	1.6984	1.4728	0.233864	1.02074	0.941498	1.4038	0.390314	0	0.993276	0.303366	0.451949	0.426757	0.572889	0.696907	0.812212	0.592613	0.185111	transcription factor MYB41-like	AT5G60890.1
Ghir_A03G007880	8.61617	17.6135	8.08541	4.44064	2.0513	3.49207	15.0289	NA	2.61679	1.92394	14.7139	20.3542	13.3283	53.0911	11.1574	21.3794	24.1911	27.0765	30.3675	13.7112	29.7736	15.0837	21.8945	11.3257	17.6742	12.3752	16.4467	18.4666	PREDICTED: uncharacterized protein LOC107948596 isoform X1	AT1G18700.4
Ghir_A03G007900	15.7854	26.9879	8.17694	16.2383	21.7321	16.1777	26.1267	NA	22.1944	15.36	42.3544	45.8149	40.9532	52.5273	35.5366	37.0356	33.3797	30.3504	27.9117	41.1184	43.0417	40.455	41.7048	36.4663	31.8354	39.6366	36.3937	33.1701	two-component response regulator-like APRR1	AT5G61380.1
Ghir_A03G007930	27.3585	14.0194	4.77105	47.0109	119.327	66.0252	31.0034	NA	109.409	143.547	62.6694	40.4516	52.7534	18.5996	45.4958	15.0813	22.3567	10.4227	5.35319	47.2974	33.2203	45.3589	23.6119	37.0366	30.3722	34.1609	16.9721	20.034	probable serine/threonine-protein kinase At1g54610 isoform X1	AT1G18670.1
Ghir_A03G008110	1.45683	1.16533	0.101751	0.451552	0	1.77823	0.382141	NA	1.57628	0.44051	15.8699	14.288	12.349	15.1955	8.31033	7.9365	9.26355	7.44996	4.18355	14.8104	13.2413	12.4519	11.8338	9.62863	10.463	12.6706	12.1703	11.424	DNA annealing helicase and endonuclease ZRANB3	AT5G07810.1
Ghir_A03G008140	90.8069	48.5955	15.1555	115.426	82.1852	62.7557	34.947	NA	69.9511	54.4226	42.2686	66.6979	74.1287	33.6879	59.8081	56.4171	55.539	57.5632	83.8919	58.18	32.44	55.5345	49.2144	73.5993	49.3769	59.3212	87.2777	50.195	PREDICTED: uncharacterized protein LOC107887105	AT2G03470.1
Ghir_A03G008150	4.40229	12.9771	20.8294	4.16503	2.59299	4.18412	11.509	NA	3.6749	0.344189	1.48909	1.45568	0.919518	3.50049	2.11127	2.46128	2.91063	5.05743	5.27813	0.799184	2.81421	1.68601	2.07885	0.630375	0.826913	0.572665	1.29545	0.882742	40S ribosomal protein S19-3-like	AT5G61170.1
Ghir_A03G008270	96.653	96.3762	146.406	88.6465	101.349	101.353	111.824	NA	110.862	118.088	4.76423	5.1892	3.27373	12.2809	5.43666	13.9289	11.4572	19.8709	12.0914	6.44608	11.5422	6.1121	9.16657	5.36501	9.67038	6.41603	10.0413	7.07693	mitochondrial import receptor subunit TOM5 homolog	AT5G08040.1
Ghir_A03G008310	2.70472	8.13181	2.8843	3.42836	2.03635	4.86521	9.70783	NA	4.04526	1.80413	15.7094	20.3926	13.676	27.4561	13.0384	20.2747	17.5691	16.2475	11.631	17.4499	24.8412	16.2572	20.5017	11.4002	14.9313	13.9055	17.9214	14.3881	kelch domain-containing protein 3-like isoform X1	AT1G18610.1
Ghir_A03G008420	5.37684	4.3257	1.5428	2.81493	3.08261	2.64872	4.6263	NA	4.24138	10.5992	5.41614	7.4259	4.55506	8.08347	2.76745	5.00115	5.87156	5.22507	7.77414	7.42462	8.42432	7.04817	6.99894	5.00026	5.64636	3.80102	5.89993	6.37028	pentatricopeptide repeat-containing protein At3g09060-like	AT3G48810.1
Ghir_A03G008580	6.93248	12.9202	16.3377	7.79795	7.89447	8.58655	13.0267	NA	7.94773	5.67265	5.25541	4.16315	4.29496	6.08898	4.39994	5.6111	5.07968	6.30773	6.78047	4.21636	5.13448	5.11866	3.54038	5.69413	5.2214	4.54609	4.95894	5.81042	cilia- and flagella-associated protein 20	AT3G12300.1
Ghir_A03G008750	62.1326	58.9753	19.6491	73.5162	56.877	55.1422	64.2483	NA	73.4369	44.2835	169.967	203.312	191.223	138.84	175.339	160.441	141.647	117.965	113.571	184.893	146.844	179.431	175.003	170.484	170.452	197.163	193.038	145.915	serine/threonine-protein kinase AFC2-like isoform X1	AT4G24740.1
Ghir_A03G008810	47.0737	35.5028	12.0503	44.7443	54.9561	26.941	22.6973	NA	33.1006	53.6769	109.662	114.665	116.192	60.6469	100.937	82.9832	82.9563	70.7062	84.6864	103.987	84.7156	95.8242	110.119	86.6966	89.1972	94.3996	84.083	90.3634	hydroxyproline O-galactosyltransferase GALT6-like	AT5G62620.1
Ghir_A03G008860	8.80729	6.65513	6.6875	10.9646	9.74612	13.7934	15.3954	NA	16.2434	11.6023	15.1494	17.8304	13.4071	13.6636	13.0476	11.2102	13.0643	11.1009	8.40907	13.0388	14.4526	16.2871	14.654	11.4498	12.4029	14.9633	13.5999	14.183	Nuclear mitotic apparatus 1	AT1G74860.1
Ghir_A03G008900	32.7305	20.1541	21.2768	46.0869	49.0873	46.2683	28.9692	NA	71.569	70.9013	11.9255	12.8825	12.7516	4.58851	13.3138	9.04044	7.4773	8.36156	6.93155	13.9222	9.68827	16.6667	10.3626	17.584	14.6348	13.4009	13.9444	10.0518	probable serine/threonine protein kinase IRE4 isoform X10	AT2G30942.1
Ghir_A03G008910	15.6483	14.8484	17.2279	15.4536	17.184	17.5064	21.2083	NA	18.9177	20.5914	12.828	16.3246	14.3644	18.9167	14.486	17.0893	13.9656	18.7359	11.1328	15.4305	17.1982	17.261	14.6283	18.5519	19.812	19.795	15.9516	18.0171	COP9 signalosome complex subunit 4	AT5G42970.1
Ghir_A03G009040	9.16839	12.7332	82.7543	6.08933	2.87682	0.0478894	0.551845	NA	0.263292	0	0.134414	0	0.0319392	0.132212	0	0.0716303	0.664674	1.73581	1.83132	0.0764705	0.0998227	0	0	0	0	0.211987	0	0	hypothetical protein GOBAR_AA23166	NA
Ghir_A03G009100	6.81001	12.2268	2.41578	7.65338	7.46364	7.16945	7.18104	NA	7.84168	13.3531	11.6659	11.217	11.639	10.9174	12.6023	9.60406	12.8819	8.61961	10.1825	15.5582	15.0227	14.0245	12.3836	11.8465	11.8594	12.6871	11.4794	11.8977	bifunctional nuclease 1-like	AT1G75380.1
Ghir_A03G009220	5.75722	7.23109	1.7191	12.893	8.43647	15.0337	10.9578	NA	21.3251	10.3628	0.622334	0.184245	0.71193	0.772992	3.76373	2.08954	2.95571	1.89258	2.71411	0.574127	1.18065	1.17904	0.955465	1.3851	2.07796	1.90522	0.913283	1.87935	PREDICTED: uncharacterized protein LOC107887069	AT4G21740.1
Ghir_A03G009300	10.1813	18.3047	26.5018	14.031	22.3177	5.0764	13.2701	NA	6.91205	9.914	15.4919	16.2344	19.0079	24.5232	25.8099	26.2433	31.1505	25.178	37.1861	13.8731	16.9994	13.9722	14.8958	15.7028	13.8914	12.087	10.307	11.3428	Late embryogenesis abundant protein, LEA-14	AT1G45688.1
Ghir_A03G009610	2.15143	3.93989	0.471666	1.44253	2.05021	1.24767	2.60425	NA	1.31747	2.86619	7.51503	7.36521	6.76645	8.11563	8.03515	4.71473	12.4687	8.48975	12.5632	7.57397	11.3987	8.53573	9.24041	6.38134	7.39262	5.60959	8.02283	6.98272	vacuolar-sorting receptor 1-like isoform X2	AT3G52850.1
Ghir_A03G009810	0	1.63253	0.0477796	0.21714	0.57095	0.180131	0	NA	0.17832	0	2.58668	2.88859	2.0725	2.66651	2.69563	4.41943	2.37737	3.61772	1.92354	1.54496	1.89577	1.99063	1.33896	1.84869	3.07077	2.79367	1.45873	3.89127	ATP synthase CF1 epsilon subunit (chloroplast)	ATCG00470.1
Ghir_A03G009940	8.18015	11.0312	5.75129	6.63585	6.61922	5.29892	9.49993	NA	8.33187	3.68514	4.64922	6.0239	5.03408	13.2426	2.46897	5.75245	6.56476	4.6362	6.23334	5.76769	7.97516	6.59401	6.17877	3.49008	5.31981	3.59506	4.61522	5.11461	protein FAR1-RELATED SEQUENCE 5-like	AT2G43280.1
Ghir_A03G010030	0.529115	4.37061	2.64099	2.5486	3.36742	4.02007	7.33241	NA	5.6355	5.28059	1.9307	1.40174	1.15342	2.48321	2.48044	2.19913	2.87476	2.93634	3.39617	2.52745	2.03434	1.68705	2.12742	2.90057	2.13985	1.59002	0.934321	2.78951	heme-binding protein 2-like	AT1G17100.1
Ghir_A03G010210	0	0.141384	0	0.0481657	0	0	1.37166	NA	0.00924356	0	0.0103396	0	0	0	0	0	0.0225426	0	0.112504	1.12035	1.82058	0.423705	0.805153	0.270894	0.220319	0.147449	0	0.102566	purple acid phosphatase 8-like	AT1G14700.1
Ghir_A03G010730	3.82905	6.8944	17.5707	2.6448	2.32847	2.10673	1.58021	NA	0.766677	0.287469	2.29391	2.84366	1.72796	8.72224	1.75199	7.12581	8.09434	14.0381	16.2198	3.83865	6.11212	3.27933	3.73451	3.11395	4.56488	3.05417	5.21035	10.1261	PREDICTED: uncharacterized protein LOC107893709 isoform X1	AT4G00440.2
Ghir_A03G010890	9.82167	15.4422	14.7894	8.49175	5.12123	7.25742	11.1281	NA	10.2123	6.67717	7.78881	9.78566	8.72552	17.8111	8.29355	6.37105	8.83503	8.47211	6.14424	7.01795	12.1549	9.8617	8.92885	6.41122	7.7872	8.0968	7.90918	6.73862	E3 ubiquitin-protein ligase SIS3-like isoform X1	AT3G47990.1
Ghir_A03G011000	0.17877	0.617013	0.0763933	0.294918	1.53477	0.569686	2.47366	NA	1.00483	1.92496	3.6322	0.949196	1.25359	2.09682	1.25857	0.96529	0.410206	0.699414	1.02738	2.93443	2.73547	2.6135	1.15535	1.24929	0.712864	1.23859	1.77109	1.60107	AP2/ERF and B3 domain-containing transcription factor RAV1	AT1G13260.1
Ghir_A03G011110	3.91749	2.26678	2.43073	4.71197	4.04445	2.59489	1.75826	NA	4.60705	3.1446	19.0149	21.0569	27.7625	19.0555	32.6472	17.9664	23.9832	16.647	16.1399	22.9754	20.7234	34.1416	26.5354	37.4194	26.2288	23.7123	17.4846	20.4122	tetratricopeptide repeat protein 28-like	AT1G27500.1
Ghir_A03G011120	2.69525	5.87011	1.13037	3.70549	2.12955	4.46322	8.26995	NA	5.53317	4.69124	10.7895	17.226	10.2606	13.2588	10.9929	10.1366	9.03794	9.96959	9.19319	12.728	17.2562	12.7647	19.3802	14.4264	18.3402	16.439	19.3708	12.9526	probable LRR receptor-like serine/threonine-protein kinase At1g14390	AT1G14390.1
Ghir_A03G011130	6.06088	12.5067	1.49429	9.00745	15.183	11.9549	12.3021	NA	14.1614	13.9765	5.1234	9.71009	13.886	13.9247	25.5089	12.1124	16.767	8.10729	7.77185	5.54426	6.43178	19.5201	8.52512	27.8873	10.5061	16.7786	10.3465	12.6231	transcription factor MYB51-like isoform X2	AT2G02820.2
Ghir_A03G011160	1.94633	3.06765	0.384809	2.96227	5.88718	4.09767	2.69799	NA	3.48073	8.09377	12.1099	11.1782	15.1717	22.1687	18.446	14.2315	16.2347	16.1428	12.4443	12.9887	24.3347	17.8406	21.219	19.2303	27.0293	17.9853	24.7327	16.2074	sucrose transport protein SUC3-like	AT2G02860.1
Ghir_A03G011520	0	1.33079	0.0506163	0.46185	0	0	0.306863	NA	0.783781	0	0.276989	0.224566	0.404093	0.844767	0.253813	0.385034	1.06845	0.699013	3.00197	0.31398	0.185301	0.559544	0.313138	0.61463	0.441816	0.22151	0.406535	0.583977	NAC transcription factor 29-like	AT1G69490.1
Ghir_A03G011980	7.85761	3.89556	2.02443	5.9092	5.20616	7.29283	9.04875	NA	6.34501	3.24948	13.1061	9.80809	11.0065	10.9658	10.8571	12.7326	11.7405	8.84301	5.37995	11.3849	11.6652	8.98354	8.94292	9.81826	8.25809	10.7522	10.596	9.37998	ACT domain-containing protein ACR4-like isoform X1	AT1G69040.2
Ghir_A03G012010	24.9693	22.2553	7.06841	26.3041	29.3613	21.1666	22.2672	NA	32.3259	31.6388	45.8127	48.4525	61.1416	50.5278	61.2809	53.5551	47.7515	29.8155	21.6381	50.0433	35.2899	68.0791	49.4012	68.8483	52.1243	61.479	61.6331	52.2321	PREDICTED: uncharacterized protein LOC107887384 isoform X1	AT2G03810.1
Ghir_A03G012020	0.773522	1.19112	6.93483	0.454274	0.195667	0	0	NA	0	0	0	0	0	0.0239022	0	0.47878	0.79787	1.09476	0.889184	0	0	0	0	0	0	0	0	0	probable root meristem growth factor 8	AT2G03830.1
Ghir_A03G012160	0.714333	0	0.428839	0.547577	0.532478	1.16296	0.609055	NA	0.782702	2.0843	1.13299	1.63518	1.218	3.29803	0.693265	0.860851	1.16896	1.06603	1.07061	1.2787	1.69081	1.55591	1.1175	1.65591	1.39146	0.88168	0.509387	0.892998	PREDICTED: uncharacterized protein LOC107887410	AT3G25590.1
Ghir_A03G012450	2.57103	4.68158	1.73197	1.71475	2.06395	1.80428	2.09162	NA	1.93782	0.794386	3.64083	5.74553	2.59572	10.2501	1.70587	6.04333	5.24828	3.6859	3.57497	4.35658	7.37274	3.4443	5.08954	2.01604	5.17498	3.89228	3.24642	3.95352	pentatricopeptide repeat-containing protein At1g51965, mitochondrial	AT1G51965.1
Ghir_A03G012470	22.3702	31.1629	10.1573	21.1819	38.0056	24.6735	26.6548	NA	26.9906	35.9621	53.2244	55.6668	56.2208	44.1215	73.2924	51.2944	72.9366	44.7101	60.5438	61.6639	65.4089	63.0243	52.7564	74.6265	60.1768	53.5939	44.6596	68.0846	alpha,alpha-trehalose-phosphate synthase [UDP-forming] 6	AT1G68020.2
Ghir_A03G012690	0	1.56985	0.988965	0.460965	0.351211	0.135472	0.958402	NA	0.111639	0	0.366828	0.728573	0.329568	0.593215	0.196948	1.16975	1.30043	1.39808	0.816113	0.519276	1.29555	0.323398	0.264618	0.20288	0.0768175	0.173896	0.142491	0.115871	protein SHOOT GRAVITROPISM 5-like	AT1G68130.1
Ghir_A03G012820	35.6654	18.0713	6.57419	40.762	71.2321	28.5618	17.5432	NA	39.5955	69.626	13.3145	11.2868	19.9077	19.1397	21.2482	16.2798	13.9949	9.6783	15.7264	13.595	11.749	18.5044	14.7842	19.2192	13.5776	16.9318	10.3789	14.5981	Protein patched	AT1G27290.1
Ghir_A03G012920	0	1.2242	0.0915085	0.908223	0.500971	0.559256	0.835599	NA	2.38781	0.402762	1.74607	1.14353	1.82076	0.484121	0.359568	0.0477535	0.487412	0.186527	0	2.99959	0.60742	1.45658	0.529606	1.1991	0.0445684	0.169523	1.11727	0.873995	probable WRKY transcription factor 75	AT5G13080.1
Ghir_A03G012990	5.25929	3.65641	1.78736	10.7999	9.98701	1.19666	0.809244	NA	2.24856	0.581235	1.05567	1.18365	1.35513	1.7975	0.714475	1.84244	1.21185	1.47406	4.69668	0.710401	0.615531	0.519705	0.420738	0.813153	0.298819	1.213	0.418364	0.929867	elongation of fatty acids protein 3-like	AT4G36830.1
Ghir_A03G013080	9.93965	11.5736	13.14	5.25498	6.17104	6.18458	12.6231	NA	4.10363	4.8852	8.88679	14.249	9.35742	25.772	9.80377	14.0009	13.8912	13.6557	17.5553	8.1464	19.9019	9.05997	12.0716	6.31839	8.54722	7.28173	10.6288	10.0953	B3 domain-containing protein Os11g0197600-like isoform X1	AT3G18990.1
Ghir_A03G013250	2.95231	9.46075	9.79181	3.44842	3.30107	0.387377	6.91139	NA	1.94595	0.463343	3.9405	5.80014	2.32825	12.0627	3.59485	4.51444	4.66649	5.9829	10.9962	3.59759	8.10056	5.18827	5.15926	2.40671	3.22547	2.801	4.97361	3.7029	E3 ubiquitin protein ligase RIE1-like	AT1G68070.1
Ghir_A03G013320	0.266662	1.39665	0.141162	1.44855	1.02889	1.28261	0.721676	NA	1.43895	0.928388	14.8481	12.1573	9.93885	8.71209	6.701	8.14296	13.8153	8.89917	32.3624	15.3737	11.8725	11.152	9.38747	8.32923	7.47097	11.958	11.1439	13.8258	nudix hydrolase 18, mitochondrial-like	AT1G14860.1
Ghir_A03G013530	0	8.46597	0.858179	0.643353	5.03535	0.43763	9.79238	NA	0.667452	8.15473	0	1.51536	0.340685	0.480429	0	0	0.123254	0	0.137505	0.0327731	1.11146	0.796074	1.22629	0.135447	0.0222842	0	0	0.0210675	MLP-like protein 31	AT1G70840.1
Ghir_A03G013550	2.96209	1.44727	1.82866	1.42767	0.721436	1.79529	1.78787	NA	1.45344	0	2.08339	2.36809	1.12615	4.47217	1.2507	2.50622	4.23193	1.96883	1.0827	1.59752	2.39186	2.60776	1.78163	2.02119	1.64115	2.00196	1.37382	1.5237	hypothetical protein F383_27746	NA
Ghir_A03G013610	18.1428	13.7205	4.49209	23.6703	14.0584	18.401	12.1379	NA	20.5676	22.1417	22.5282	22.8727	18.6346	16.421	14.6631	16.167	14.4337	15.213	11.297	19.7837	17.3486	17.5319	21.0255	15.5601	25.2774	23.9385	23.0234	18.8423	O-fucosyltransferase family protein	AT2G01480.1
Ghir_A03G013700	14.1461	14.189	16.3684	12.5349	21.7658	17.3361	15.322	NA	14.6686	10.2687	2.34618	2.18631	1.74245	3.56502	2.18217	1.9703	2.17694	1.20551	1.91725	1.82503	2.33366	2.34114	3.20221	1.97022	2.28428	2.67765	1.99759	1.43616	Glutamate--tRNA ligase 2	NA
Ghir_A03G013800	5.59804	3.94295	1.59481	28.1742	35.4339	28.6633	17.9691	NA	85.9368	130.596	12.7242	12.7512	22.7799	2.94132	22.9472	2.81992	13.3668	3.36022	2.40097	8.5107	2.77638	18.0285	6.09429	23.2846	6.81798	19.4633	8.64506	22.5921	Encodes a protein whose expression is responsive to nematode infection, putative	AT2G01340.1
Ghir_A03G014040	3.26122	8.53761	5.63388	3.99434	3.02161	2.75493	6.44178	NA	2.63772	6.23353	6.77501	8.96888	7.04848	30.3908	6.11085	13.1726	10.2271	13.1118	13.6718	4.35234	11.9495	5.99815	8.33586	2.45791	5.41557	4.01354	9.04425	5.9234	squamosa promoter-binding-like protein 2	AT5G43270.2
Ghir_A03G014060	2.91441	2.66157	0.898772	2.43713	0.838135	1.2744	2.17446	NA	1.93795	0.417856	4.26107	4.06175	3.54176	3.77126	3.56449	5.13728	5.78612	2.7427	5.92136	3.12269	2.56562	2.62152	2.79697	2.27714	3.76927	3.52677	3.13943	4.06289	probable methyltransferase At1g27930	AT1G27930.1
Ghir_A03G014110	138.69	139.924	103.677	158.183	132.511	113.125	121.179	NA	114.294	90.3339	63.8498	62.8093	75.0668	46.2088	60.3353	63.369	84.9157	64.1556	99.0169	62.824	53.1873	70.6733	58.3942	78.8939	79.6405	103.933	91.0604	78.6608	REF/SRPP-like protein At1g67360	AT1G67360.2
Ghir_A03G014180	9.942	12.8975	2.62031	11.7206	6.54972	11.7927	11.142	NA	17.7242	5.83109	9.78535	8.58545	9.37617	22.857	11.0878	11.3738	9.92229	7.93212	14.1902	10.7924	12.4069	11.5949	12.8497	10.0256	7.43158	5.50761	6.72858	14.4366	ELMO domain-containing protein C isoform X1	AT1G67400.1
Ghir_A03G014430	199.478	157.026	242.884	273.618	318.377	154.443	140.065	NA	190.046	329.094	214.005	397.327	237.176	72.1281	175.142	166.384	234.093	202.129	166.285	150.346	134.457	139.358	148.242	138.682	251.234	246.19	309.86	155.116	glyceraldehyde-3-phosphate dehydrogenase, cytosolic	AT1G13440.1
Ghir_A03G014600	1.9103	1.70675	0.929617	4.35175	2.267	3.70775	2.0464	NA	4.75185	0.841246	12.9984	15.9718	15.3078	7.78794	9.90766	8.69717	9.50111	9.49954	9.69826	12.9808	10.1552	11.312	14.6069	13.6997	11.513	9.10796	8.66839	9.91541	regulator of G-protein signaling 1-like	AT3G26090.1
Ghir_A03G014620	8.67592	17.5365	100.419	9.4701	7.68463	0	0.731576	NA	0.0275773	1.97329	0.093056	0.351067	0.403958	2.30934	1.3764	4.76764	4.19261	17.9973	13.6575	0	0.838463	0.434069	0.426863	0.312344	0.121554	0.191932	0.724182	0.227924	very-long-chain 3-oxoacyl-CoA reductase-like protein At1g24470	AT1G24470.1
Ghir_A03G014650	3.10537	2.55021	0.679563	3.94391	1.65745	3.61414	2.80568	NA	3.06203	0.331988	3.3633	1.66275	3.06918	1.90438	3.76874	1.7188	2.07742	2.63999	4.81825	3.57729	1.57554	2.14967	2.07906	1.16792	1.44101	2.34449	1.2728	3.00286	S-adenosyl-L-methionine-dependent methyltransferases superfamily protein	AT1G24480.1
Ghir_A03G014720	3.55855	9.74119	1.57519	4.14134	10.8928	3.38126	4.7551	NA	2.47392	9.33439	2.98868	4.48852	2.14755	4.42615	2.44274	2.0663	1.64275	2.52213	3.91463	2.02141	4.10188	2.68966	2.91948	2.94215	1.10158	1.46818	1.02889	1.29923	uncharacterized WD repeat-containing protein alr3466-like	AT1G24530.1
Ghir_A03G014820	0.396098	0.497244	0.343532	1.08854	1.48156	0.887377	2.77036	NA	0.938362	1.4778	2.03324	2.46155	1.0417	3.12181	0.71954	1.03647	1.94757	1.39843	1.62243	1.63198	2.06054	1.49503	1.83509	0.802942	1.4696	0.91664	1.892	1.82468	NDR1/HIN1-like protein 6	AT3G26350.1
Ghir_A03G014880	6.19967	16.3106	20.3625	6.99618	5.24537	8.52189	15.9759	NA	5.01929	7.47312	7.66279	8.49881	7.97152	18.355	9.35089	16.5688	10.6289	17.2998	21.1528	7.03419	12.802	7.47968	9.49394	9.01753	10.2475	10.165	10.6046	12.1474	alpha-galactosidase 1-like isoform X1	AT3G26380.1
Ghir_A03G014940	6.9738	10.2484	2.33955	3.87423	4.49085	6.65458	14.853	NA	4.98613	4.10505	5.79359	10.1963	5.37011	11.3677	4.3799	5.50481	7.16837	6.61696	5.62225	5.32223	10.7559	6.90358	8.60457	5.98959	7.27662	6.36298	6.74122	5.21819	chloroplast sensor kinase, chloroplastic-like	AT1G67840.1
Ghir_A03G015020	2.48817	2.73087	0.505666	0.879761	0.188423	1.96906	4.90706	NA	1.727	0.578872	1.61161	3.91136	2.85995	9.47324	3.33891	4.52803	4.51074	3.73215	4.20874	3.78033	6.54752	4.41598	4.92468	2.12432	3.23687	2.30667	4.22382	6.78184	BTB/POZ domain-containing protein At1g67900	AT1G67900.1
Ghir_A03G015130	45.5543	60.3262	98.4534	43.3439	35.543	47.5962	69.1602	NA	58.5506	30.8666	10.1043	10.0617	10.2391	17.6986	17.7366	21.7908	23.8202	33.4163	29.8495	10.1359	18.4712	12.737	13.5834	16.0466	19.6263	15.6652	14.0145	18.9229	60S ribosomal protein L27a-3-like	AT1G70600.1
Ghir_A03G015360	1.99383	1.19824	0.281928	2.26068	3.71363	2.69804	1.63949	NA	2.83765	3.65949	5.39741	4.54446	5.16692	6.91927	3.9999	4.76253	4.59982	4.19403	5.05461	5.29234	5.67268	5.70845	4.76347	4.42773	4.45741	6.36718	5.47329	5.03437	CRS2-associated factor 2, chloroplastic	AT1G23400.1
Ghir_A03G015480	1316.66	633.934	222.305	1647.39	1824.25	733.543	357.359	NA	805.399	1104.28	622.98	572.132	855.132	281.986	787.451	704.842	760.801	531.555	656.716	562.226	427.237	555.011	587.444	631.538	647.762	749.687	710.694	596.487	histone H3.v1	AT1G23710.1
Ghir_A03G015580	4.33912	31.7152	1.76034	1.89999	1.9023	7.04402	38.4394	NA	2.11699	0.549833	4.67836	4.38946	2.26533	11.172	4.40404	7.99207	5.13384	7.43661	4.39626	5.83502	14.4669	3.46294	5.36081	3.4704	8.7891	4.13657	14.4403	10.4625	dicer-like protein 2	AT1G23790.1
Ghir_A03G015680	0.369104	0	0.0640721	0.721526	0.651647	0.86191	1.32659	NA	1.72923	1.0602	1.24167	0.172229	0.552066	0.216006	0.862108	0.0955071	0.931997	0.139833	0	0.328469	0	0.597958	0.150788	0.584124	0.194987	0.221174	0.230673	0.706563	aldehyde dehydrogenase family 2 member B7, mitochondrial-like	AT1G23800.1
Ghir_A03G015920	8.5535	10.4163	0.568387	4.0779	5.16764	2.58522	8.98718	NA	1.34501	0.678148	2.30799	2.65254	4.65667	4.87541	1.43436	2.95526	3.5757	2.32455	4.9217	1.492	4.00439	5.79917	3.57469	1.14534	1.02882	0.737142	0.744211	1.64062	D-ribose-binding periplasmic	AT1G60010.1
Ghir_A03G016110	55.7626	35.6979	30.164	44.37	39.3939	34.4856	31.2004	NA	37.6256	37.8043	69.7258	59.8974	68.9009	24.2269	65.2044	33.737	44.3631	41.7334	51.4855	68.0131	56.9477	59.0655	64.3896	56.7505	42.4676	59.4221	65.4407	49.4083	probable galacturonosyltransferase-like 9	AT1G70090.1
Ghir_A03G016140	8.70088	13.1944	5.93004	7.55548	3.88512	10.7575	17.5514	NA	5.03358	7.1475	17.0158	14.6631	12.0779	18.4614	12.3784	17.0654	18.07	19.7075	25.4076	15.6605	22.7326	11.4729	20.252	12.4054	16.0279	11.0901	15.5789	16.2748	microtubule-associated protein TORTIFOLIA1-like	AT1G27210.1
Ghir_A03G016250	0.7888	5.48412	0.900926	0.860476	0.182904	0.359712	4.44127	NA	0.43795	0	1.24145	1.29493	0.340315	4.50191	0.723201	1.15109	1.0101	1.6957	2.51134	1.69878	4.67703	1.15358	0.950186	0.650851	0.717342	0.804812	0.976397	0.912926	LEAF RUST 10 DISEASE-RESISTANCE LOCUS RECEPTOR-LIKE PROTEIN KINASE-like 1.5	AT1G69910.1
Ghir_A03G016340	0	2.42905	0.166723	0.0916059	0.758	0	1.55883	NA	0.0551531	0	1.20933	0.417626	0.446779	1.5871	0	0.157604	0.236498	0.233321	0	0.4466	1.38932	0.299172	0.609778	0.234715	0.0109739	0.137254	0.330685	0.482459	CLAVATA3/ESR (CLE)-related protein 27	AT3G25905.1
Ghir_A03G016430	5.15952	9.8692	24.8053	7.9679	7.46267	4.8151	11.4354	NA	5.8106	3.226	10.146	9.29079	8.1442	12.0269	12.181	11.9427	13.6789	19.805	15.5947	8.09075	14.3457	11.0576	14.6583	10.3727	15.1425	7.31995	10.6924	10.0213	caffeoylshikimate esterase-like	AT1G77420.1
Ghir_A03G016440	43.6865	57.6255	17.7599	85.8749	132.414	23.4125	18.6574	NA	36.7505	82.8776	34.6037	34.6828	47.2126	17.5637	52.9878	43.2112	45.5706	42.9279	85.4144	44.1869	30.733	36.8698	30.7754	58.6369	33.0872	42.9138	32.257	29.7301	PREDICTED: uncharacterized protein LOC107886648	AT1G68440.1
Ghir_A03G016550	36.5287	17.0631	6.63756	51.0556	24.8769	34.1417	14.8845	NA	31.8794	23.1227	8.78577	9.01857	9.50952	4.2602	8.36553	9.959	8.30946	5.73573	7.89893	10.8716	5.3246	6.35457	6.18183	9.13622	8.69496	8.62203	6.65994	9.02017	hypothetical protein GOBAR_AA14044	AT1G68430.1
Ghir_A03G016650	0.175907	0.257481	0.171659	0.325991	0.340243	1.63482	0.310849	NA	0.647043	0.524044	7.28066	9.21843	7.29264	7.02826	6.91442	8.04182	6.11759	5.52502	7.34281	6.97932	8.08179	7.42373	7.49724	6.52719	8.79941	7.28983	7.35036	6.93781	pentatricopeptide repeat-containing protein At1g22960, mitochondrial-like	AT1G22960.1
Ghir_A03G016680	0.760125	2.05773	0.178976	1.38258	0.134283	0.382112	1.23142	NA	1.36489	2.61939	2.46669	3.03158	2.40272	2.10093	3.3179	1.44562	1.79133	2.66704	3.97748	2.4404	2.79888	2.95278	1.24833	3.66138	1.79333	2.04449	3.54324	2.1795	MATE efflux family protein 5-like isoform X1	AT1G15170.1
Ghir_A03G016690	43.4281	27.6955	10.5958	68.3905	46.2281	6.12104	3.68095	NA	7.66735	6.955	4.07256	6.13158	5.86399	7.36517	5.0799	5.06253	5.77591	8.33378	69.4891	4.55487	5.59882	4.03501	3.65555	2.90267	2.72498	3.33327	1.69157	3.28777	BAG family molecular chaperone regulator 6-like	AT1G12060.1
Ghir_A03G016860	54.365	28.8177	11.137	50.7005	34.5721	40.3084	21.1138	NA	47.3626	32.7227	58.8503	51.2435	49.075	23.6659	42.7109	59.3098	42.8132	53.9035	82.8543	56.7554	44.5623	42.6146	52.9207	42.1787	49.7705	67.4478	53.2054	42.8267	protein TIFY 9-like	AT5G13220.1
Ghir_A03G017000	1.23739	7.56693	1.81881	3.37882	5.37419	1.67216	3.83402	NA	1.85098	2.01116	0.239477	0.600401	0.722745	1.5595	0.348992	1.07213	1.38019	1.06618	0.332331	0.547606	1.11518	0.503074	0.674533	0.833988	0.555108	0.840561	1.69648	0.778421	Transferases, transferring glycosyl groups	AT3G23760.1
Ghir_A03G017030	9.65642	17.3445	8.43214	5.73334	6.81223	6.49769	13.35	NA	3.65131	3.26083	2.79912	4.48858	3.56254	12.6993	5.99099	8.06991	7.72927	9.4811	9.924	3.146	8.66034	2.09051	4.11837	3.51046	7.18594	3.88067	5.56943	6.76117	sterol 14-demethylase-like	AT1G11680.1
Ghir_A03G017050	0	0.41884	0.080869	0.105329	2.99873	0	2.31991	NA	0.162602	0.331988	0.565006	0	0.393278	3.90115	4.11248	5.2826	2.41258	1.84501	1.81857	0.470995	0.238924	0.626069	0.864338	1.7028	1.13822	0.661619	0.727224	0.319093	indole-3-acetic acid-amido synthetase GH3.17-like isoform X1	AT1G28130.1
Ghir_A03G017070	3.6861	5.73142	2.66855	6.2657	4.07417	9.0162	4.44813	NA	7.23455	3.53819	85.3544	72.2046	57.1675	26.6253	35.4463	24.9175	27.4198	40.6404	52.8631	62.5055	43.1156	53.5651	69.9974	36.7643	22.3415	30.1164	29.4077	44.2601	U-box domain-containing protein 44-like	AT1G76390.1
Ghir_A03G017160	46.4328	46.4687	14.0417	72.5472	252.461	58.5402	50.7497	NA	94.082	190.848	32.3787	19.8909	67.2104	9.14346	151.048	23.4897	24.9731	21.1305	18.607	43.2173	30.4796	58.7992	45.9901	113.922	28.564	29.1393	13.9163	37.331	glutaredoxin-C9-like	AT1G28480.1
Ghir_A03G017470	14.207	20.6551	62.4367	9.03846	12.0785	3.51506	6.84893	NA	1.98312	2.29064	1.7771	2.24754	4.00292	7.25843	8.7543	11.9618	8.60162	37.4834	26.4858	1.96521	3.86437	2.49055	2.84383	4.79565	4.40897	3.54016	4.04586	3.42427	hypothetical protein COLO4_07391	NA
Ghir_A03G017620	0.714333	0.584344	0.0318726	1.22501	3.2912	2.4086	0.727626	NA	1.82973	5.33647	3.09057	0.0287048	0.892549	0.372119	0.687082	0.455955	0.315065	0.587614	1.29755	1.65098	0.975959	0.70738	0.875478	0.744474	0.717005	1.34835	0.60414	2.76838	kelch-like protein 8	AT1G16250.1
Ghir_A03G017630	29.0633	42.59	16.2874	24.783	26.8272	36.5032	46.5252	NA	41.3752	31.172	31.6101	38.8771	28.8432	73.1669	32.619	44.5614	49.7653	45.1786	45.0238	45.1215	56.8444	39.9079	40.0939	38.1376	53.9951	59.467	55.4627	60.1982	protein STRUBBELIG-RECEPTOR FAMILY 3-like	AT4G03390.1
Ghir_A03G017650	18.1869	14.0087	35.5538	11.3842	11.3745	24.2666	21.0872	NA	24.0422	12.0217	2.51467	4.42403	2.65187	7.77161	3.14271	11.3399	5.42186	12.4757	10.3115	4.81962	6.0707	4.87366	10.1623	4.40265	4.32579	4.28297	9.70003	4.56633	PREDICTED: uncharacterized protein LOC107886749	AT1G52855.1
Ghir_A03G017740	1.45965	1.118	0.640156	1.19689	0.384967	14.6632	12.6055	NA	6.89198	3.27855	1.51528	2.3211	1.31972	0.868771	0.883336	2.7498	1.00228	1.28735	1.38146	3.09269	3.25182	2.19503	8.54666	2.06275	8.47111	5.20418	17.615	6.71823	hypothetical protein GOBAR_AA11416	AT4G10265.1
Ghir_A03G017760	1.02792	0.822441	1.1206	0.312874	0.0838809	1.48898	1.10641	NA	0.302564	0	0.671501	2.38385	1.54858	1.15676	0.493428	5.14748	1.23344	5.28729	3.57177	1.34665	1.67204	1.29009	2.15332	0.38556	3.28154	1.37794	9.00331	2.46047	PREDICTED: uncharacterized protein LOC108475609	AT4G10265.1
Ghir_A03G017890	63.886	41.5418	18.0057	50.0267	42.1663	48.2431	33.7147	NA	35.4901	29.7616	41.6324	41.8757	34.0387	27.5649	42.0208	46.6216	37.9151	41.7543	55.8202	48.0657	34.055	29.2766	41.2183	39.211	36.6809	43.1771	49.4619	48.7266	universal stress protein PHOS34-like	AT1G11360.1
Ghir_A03G017920	70.8896	61.2991	18.8727	61.3025	44.2553	49.2779	43.7966	NA	40.0634	32.1157	40.2355	61.1336	41.4689	42.8299	51.8389	53.0976	50.8077	51.3004	77.8955	44.4641	48.3132	38.5261	59.5986	39.1919	50.8297	31.595	47.0023	51.0385	zinc finger protein CONSTANS-LIKE 3-like isoform X1	AT4G27310.1
Ghir_A03G017970	38.8784	134.847	44.7108	17.323	17.7314	35.9637	158.031	NA	11.6887	8.51709	37.1907	71.7312	34.0963	79.0682	15.3413	20.6229	29.6675	35.3576	41.9967	32.7381	101.082	65.3769	72.6605	9.89959	12.3113	9.79246	26.6562	17.0854	xyloglucan endotransglucosylase/hydrolase protein 9-like	AT4G03210.1
Ghir_A03G018050	4.07169	5.13038	1.95852	3.10374	6.30245	1.84152	2.38488	NA	3.43292	3.93786	9.08752	9.35649	9.66015	10.307	21.0891	16.9911	15.3389	12.138	16.7659	7.06775	6.05395	6.96417	9.18091	15.3693	17.9734	11.3467	15.124	13.8306	B-box domain protein 30	AT3G21890.1
Ghir_A03G018060	2.04815	1.5129	1.18097	3.90646	4.03834	1.61563	1.83528	NA	1.73033	0.83552	5.04667	4.62363	7.55701	16.9487	10.2831	9.79859	11.089	12.118	14.3071	7.41438	4.51968	7.09693	11.1089	8.40165	6.65997	4.32982	4.58781	11.1938	zinc finger protein CONSTANS-LIKE 12-like isoform X1	AT3G21880.1
Ghir_A03G018110	2.69452	3.18468	1.87157	2.36057	1.25402	3.2799	4.40483	NA	3.42242	1.32203	7.00334	5.1972	4.85208	7.90303	5.44604	5.78942	4.32878	4.64505	6.30382	7.00099	7.74756	5.3383	4.54845	5.19863	6.30156	6.28871	4.38186	6.5788	putative ATP-dependent DNA ligase ykoU	AT4G15240.1
Ghir_A03G018220	8.41123	13.7941	16.9104	8.97461	4.77108	14.3443	12.502	NA	9.82471	1.90353	3.92332	5.28405	3.81648	11.2705	5.64228	8.03802	3.19088	5.70045	3.77634	3.32057	7.49693	6.00405	5.45191	4.23917	6.33109	6.64381	5.37227	5.61225	nicotinamidase 2-like	AT5G23230.1
Ghir_A03G018430	1.54229	3.97474	5.27929	1.96417	1.56038	2.21715	4.94936	NA	0.59855	1.13472	1.1102	2.0986	0.904272	4.48557	0.238518	2.67295	2.57661	3.18527	2.16222	2.21505	3.63482	1.68444	3.15741	1.18244	1.24272	0.734787	2.98713	2.18277	46 kDa FK506-binding nuclear protein	AT4G24370.1
Ghir_A03G018510	65.8926	87.5937	86.1626	91.1538	32.8876	64.2242	113.027	NA	63.7227	29.1162	306.469	468.34	226.595	149.756	139.132	145.023	136.302	149.527	129.47	262.882	254.255	215.376	320.504	125.066	188.179	169.029	231.401	144.466	pyruvate kinase, cytosolic isozyme	AT5G08570.1
Ghir_A03G018660	35.1119	47.7985	22.6285	35.896	46.0939	20.84	24.6751	NA	20.3256	14.7976	40.1186	28.2214	47.2832	48.7821	74.274	86.2945	85.4356	132.694	152.654	30.6018	43.2284	32.7101	52.6719	47.6099	59.511	37.2871	42.9033	68.7222	3-hydroxy-3-methylglutaryl-coenzyme A reductase 1-like	AT1G76490.1
Ghir_A03G018670	4.23322	7.39023	6.01198	5.33915	2.07468	3.47094	3.77033	NA	2.63928	0.14768	7.22696	5.57491	7.09371	7.99867	8.28749	11.5381	7.24577	20.6921	12.6304	4.64662	8.37354	7.03534	8.79258	6.92257	6.76963	5.42427	5.6673	9.50546	3-hydroxy-3-methylglutaryl-coenzyme A reductase 1-like	AT1G76490.1
Ghir_A03G018690	7.4431	11.7478	14.857	8.95407	5.97009	3.40476	9.65901	NA	4.03049	0.318531	6.69707	6.76202	9.55526	16.2651	22.5244	26.2626	24.2163	49.5501	51.2939	4.67424	10.4781	5.99799	12.1765	8.34194	10.7168	7.47983	8.47627	14.3272	3-hydroxy-3-methylglutaryl-coenzyme A reductase 1-like	AT1G76490.1
Ghir_A03G018700	68.5618	158.77	58.4884	75.4457	80.9494	67.8561	91.9025	NA	67.5157	65.4075	127.296	112.241	115.213	99.9847	130.814	152.365	130.32	170.506	162.348	137.575	159.529	128.49	168.189	133.897	149.946	111.362	150.364	142.223	3-hydroxy-3-methylglutaryl-coenzyme A reductase 1-like	AT1G76490.1
Ghir_A03G018780	122.378	80.8661	57.2967	125.136	118.475	115.602	117.171	NA	154.732	109.326	247.038	244.7	232.334	170.652	270.968	211.99	201.009	173.242	134.035	242.674	216.733	253.981	272.929	263.107	242.981	221.6	218.015	218.878	calcium-dependent protein kinase 26	AT2G17290.1
Ghir_A03G018850	68.7535	44.3613	16.0526	95.3277	148.118	75.1892	43.6778	NA	103.888	148.184	74.5345	74.28	77.7399	33.5258	53.7191	45.9925	47.1479	35.1314	33.3564	83.8414	50.1267	67.486	54.2964	60.6783	56.2756	63.207	63.2301	53.2129	probable serine/threonine-protein kinase Cx32, chloroplastic	AT2G17220.1
Ghir_A03G018910	10.0329	33.607	3.47821	4.1607	15.3031	9.8273	33.8964	NA	6.27525	10.0178	12.4289	18.8035	16.31	105.382	22.1528	21.3305	25.9667	40.9216	56.9029	18.2947	49.2545	19.9607	33.5962	12.3642	22.5722	15.8861	36.7523	34.5532	beta-xylosidase/alpha-L-arabinofuranosidase 2	AT5G64570.1
Ghir_A03G019020	1.16757	6.89561	0.649671	1.99127	2.43593	4.43953	5.17655	NA	2.00198	0.337267	4.79617	4.54246	2.49453	4.32879	1.65425	1.59601	2.45288	2.74878	4.21437	2.84275	6.97172	2.8325	3.92967	1.17752	1.12632	2.2242	2.92301	3.88006	probable protein phosphatase 2C 62 isoform X1	AT4G33500.1
Ghir_A03G019040	3.97562	47.3046	3.11256	3.18603	3.38454	5.03129	18.6107	NA	2.7807	2.10047	4.79662	1.32664	3.30103	1.73273	1.85519	0.192517	5.14062	1.83499	7.68212	4.31617	4.64114	3.30372	1.27914	1.27185	0.985425	2.55792	2.86719	1.55459	chlorophyll a-b binding protein CP24 10A, chloroplastic	AT1G15820.1
Ghir_A03G019060	0.405553	0.119043	0.0754478	0.248744	0	1.16143	0.789834	NA	1.80209	0.718384	4.7237	1.61128	1.03604	0.0660718	1.68378	0.394418	2.57767	1.75871	3.08761	2.76227	1.13376	0.92126	0.66891	2.54293	1.23074	2.38163	4.79982	4.26319	bacterial-induced peroxidase	AT5G64120.1
Ghir_A03G019070	0.517628	0.685523	0.877369	1.96564	0.935795	0	0	NA	0.0855525	0	8.26871	5.7831	5.7791	2.55721	9.69764	5.98623	4.71667	4.72188	6.2161	0.410007	0.0559157	0.639316	0.324094	0.307668	0.177433	0.0964707	0.387783	0.218098	bacterial-induced peroxidase	AT5G64120.1
Ghir_A03G019310	37.7165	51.589	60.7734	41.7231	41.1284	37.4993	49.0315	NA	45.6921	34.8832	34.8128	32.9104	40.0648	35.0557	50.3887	50.8269	45.7307	64.8921	47.616	35.5975	39.5113	40.4312	34.0549	44.8204	46.8077	46.0391	44.4653	38.9012	14-3-3 protein 6-like	AT1G78300.1
Ghir_A03G019700	4.17741	7.96757	2.26213	4.24044	4.27899	5.96184	7.40454	NA	2.48099	1.47223	16.53	18.0239	17.0519	33.8104	24.6089	43.5454	28.6909	38.1056	47.4306	17.239	27.2338	17.3403	25.401	17.8746	20.3396	13.2377	22.5687	26.6051	proline-rich extensin-like protein EPR1	AT5G64430.1
Ghir_A03G019890	6.36308	6.8029	4.30804	6.07666	7.48276	2.16549	3.6379	NA	5.01466	1.6682	4.95746	6.98899	9.62441	5.82813	7.50818	7.37594	6.26998	7.45508	10.3682	4.97723	4.57823	6.65517	6.15432	6.2566	5.39038	5.82066	5.88637	6.32953	F-box protein SKIP22-like	AT1G23780.1
Ghir_A03G020000	14.7208	13.8387	9.19421	18.4915	16.5038	14.5678	14.61	NA	18.2917	15.4002	19.6632	18.9631	21.2464	16.1155	22.4173	17.4559	18.6852	13.5965	13.9193	23.864	16.3001	22.5729	15.9079	21.8155	16.8188	19.601	13.1501	18.926	telomere repeat-binding factor 1-like isoform X1	AT1G49950.3
Ghir_A03G020060	8.92405	10.0513	17.3276	7.58567	3.58639	6.09872	10.6905	NA	9.29871	3.56963	5.66487	4.47951	3.04571	10.3742	6.19451	10.5914	6.65699	10.8441	5.76966	4.93184	7.98006	3.02907	5.44201	4.80635	7.96566	6.52583	5.92054	5.30046	50S ribosomal protein L1-like	AT2G42710.1
Ghir_A03G020080	26.3783	24.6799	20.6036	29.1496	52.498	44.394	30.7648	NA	51.3361	68.7526	59.8261	33.6998	51.7036	28.6677	54.6459	36.924	44.3636	35.1615	29.5476	59.137	42.7033	54.9753	35.2705	62.4541	43.6366	58.4627	46.4549	49.0181	vacuolar-sorting receptor 3-like	AT2G14740.1
Ghir_A03G020310	26.6579	13.7886	6.87226	20.0775	25.3383	19.8332	14.7407	NA	21.4501	36.687	11.197	11.6418	12.12	11.28	12.9305	13.5181	11.2792	12.4557	10.1632	11.2651	10.5763	12.9561	10.7125	12.5609	11.895	11.4704	8.23683	17.3336	PREDICTED: uncharacterized protein LOC107935035 isoform X1	AT2G14910.1
Ghir_A03G020320	654.869	288.909	169.693	559.514	181.963	604.472	400.916	NA	577.152	259.727	1763.63	1528.12	1251.1	484.145	847.079	906.87	486.562	541.874	387.17	1703.73	1159.47	1297.11	1640.84	888.44	1150.26	1218.94	1663.6	947.686	probable indole-3-acetic acid-amido synthetase GH3.1	AT2G14960.1
Ghir_A03G020460	2.80949	15.1613	15.6273	3.75367	3.69953	4.24641	10.0234	NA	3.05865	4.20624	4.18717	6.3378	3.6254	11.8462	5.82897	8.24237	7.91499	15.4935	11.5054	4.90529	11.9773	3.63682	7.46875	4.02008	6.8048	4.21839	7.92554	7.27911	Na(+)/H(+) antiporter NhaD-like	AT3G19490.1
Ghir_A03G020470	4.85547	7.44634	8.67038	3.67772	3.255	7.38193	8.95216	NA	4.6918	2.8942	0.772944	0.597193	0.658328	2.3381	0.359568	1.6712	1.44544	1.36882	3.34567	1.78374	1.15388	1.59667	1.36665	0.463162	1.67592	0.997649	2.07656	1.64666	stress enhanced protein 1, chloroplastic	AT4G34190.1
Ghir_A03G020510	5.34832	7.20316	4.47459	4.0862	4.86593	3.58066	9.40506	NA	4.87822	2.58517	14.4197	13.1794	12.5324	25.1761	8.10811	16.411	18.6075	14.409	15.0529	13.303	24.5155	14.7302	15.4129	10.8691	13.1289	13.8127	14.3496	13.8127	phosphatidylinositol 3,4,5-trisphosphate 3-phosphatase and protein-tyrosine-phosphatase PTEN2A-like isoform X2	AT3G19420.1
Ghir_A03G020660	2.34637	4.41683	0.882644	2.33473	2.17959	3.39467	3.56714	NA	1.2706	0.340168	5.5652	5.02471	3.53472	8.66036	4.87915	8.49207	12.198	8.31737	12.9019	3.07709	4.81226	4.19485	4.58364	3.81127	6.21452	4.29127	6.99458	6.75923	U-box domain-containing protein 26-like	AT1G49780.1
Ghir_A03G020730	15.5404	5.81351	2.60335	10.1686	4.21647	12.2538	7.58343	NA	8.42487	3.77272	23.5125	44.2789	34.2233	27.317	27.8287	39.8739	37.0953	39.2077	58.6996	28.4288	31.9783	28.837	54.8655	26.3821	36.2529	25.2064	29.8949	49.6218	ethylene-responsive transcription factor ERF109-like	AT4G34410.1
Ghir_A03G021080	11.9712	10.4646	8.95156	7.38191	5.16862	13.6968	9.10504	NA	10.3321	5.38186	5.681	6.41609	5.65793	9.80862	4.81325	8.79424	5.50255	7.18583	7.25874	5.3093	8.38122	6.12275	6.11525	5.87466	6.61841	6.33635	5.13988	5.04684	ubiquitin-like domain-containing CTD phosphatase	AT4G06599.1
Ghir_A03G021090	26.359	38.8461	91.4846	22.0125	18.2544	24.1631	40.6695	NA	21.2583	14.2125	5.63636	5.5972	4.75072	7.96666	5.73847	9.02771	8.54964	14.6839	10.1744	7.64927	9.093	6.39376	7.05037	5.84941	7.58742	5.4455	4.1536	5.99032	50S ribosomal protein L30	AT5G55140.1
Ghir_A03G021170	2.23584	5.8841	1.29315	2.57181	0.841872	2.49158	3.24087	NA	2.30985	1.72756	3.39158	3.03525	2.04176	5.39108	3.70744	2.77878	3.23763	4.01743	5.61268	3.84562	4.24041	3.63723	4.04939	5.03215	3.02271	2.0986	3.49095	4.08193	probable receptor-like protein kinase At1g11050	AT1G11050.1
Ghir_A03G021240	29.4511	26.6855	10.3695	26.0647	19.8471	23.8928	29.4213	NA	29.7828	18.7394	36.0348	20.7752	24.4276	16.6155	26.4535	20.0819	19.0162	21.4641	21.6983	39.7508	31.9856	30.8517	27.3544	27.1297	30.0983	31.6866	33.3495	23.3492	guanine nucleotide-binding protein subunit beta-2	AT4G34460.1
Ghir_A03G021270	1.82692	3.21062	7.24132	2.80959	1.15812	4.34811	3.55346	NA	2.3928	0.646546	1.5533	2.86649	2.48143	6.54773	3.63914	3.02036	1.37065	4.77721	2.97185	3.51003	5.65807	2.90704	2.05747	3.70061	3.81502	4.40011	2.99462	2.31355	probable receptor-like serine/threonine-protein kinase At4g34500	AT4G34500.1
Ghir_A03G021490	27.6084	33.3207	33.8699	19.4662	24.8085	17.8412	37.2851	NA	19.0751	19.8166	43.5228	52.0006	44.5366	76.1151	42.0579	53.3705	51.6029	62.2776	62.5967	35.9392	53.4675	39.1517	43.4469	43.0409	43.6176	42.6199	41.7412	43.4342	phosphatidylinositol/phosphatidylcholine transfer protein SFH8	AT2G21520.2
Ghir_A03G021630	35.689	22.0057	24.6054	56.3439	34.8172	56.501	25.2573	NA	61.7802	46.3806	46.2489	41.2859	51.4645	25.5105	62.2643	43.5431	52.8117	44.5	48.409	44.1365	35.8933	49.2635	41.6749	58.5452	52.8174	62.6302	54.4475	56.6819	cysteine protease RD19A-like	AT4G39090.1
Ghir_A03G021700	27.7203	20.3727	15.1036	22.8722	26.4454	22.0974	21.5827	NA	28.0668	27.9126	28.1431	26.8588	28.0502	29.8801	27.9706	26.0869	24.6183	24.7527	22.8178	26.1557	26.619	32.0859	26.1869	30.9865	29.3685	28.4437	20.9471	21.6348	SH3 domain-containing protein 2-like	AT4G34660.1
Ghir_A03G021790	27.6682	20.2922	14.7173	23.6292	15.5349	34.9247	33.7786	NA	33.2039	16.5815	42.7841	32.1443	53.2441	57.1842	85.4186	56.454	37.5274	41.0369	36.9845	47.335	54.6033	58.732	60.7651	77.3376	58.52	63.7105	62.3816	78.9834	arginine decarboxylase-like	AT4G34710.1
Ghir_A03G021820	7.78421	8.31839	5.55839	8.1247	4.48483	10.9905	5.37103	NA	8.40649	4.51552	7.72457	6.52137	5.92758	7.39836	9.68388	7.27403	6.49578	7.33997	8.51509	5.42225	5.83634	7.90509	7.62305	6.70815	8.78461	6.33239	4.48274	6.97089	amidophosphoribosyltransferase, chloroplastic-like	AT2G16570.1
Ghir_A03G022030	8.28817	8.47614	10.5742	22.8215	7.18631	27.7194	10.7521	NA	37.9176	8.69337	0.501468	0.32283	2.68651	0.149457	3.16889	3.28541	3.75345	8.84797	4.91345	0.966958	0.35997	3.79286	0.955254	8.29405	10.2038	12.9033	5.83279	9.96088	SAUR-like auxin-responsive protein family	AT2G21210.1
Ghir_A03G022160	1.41711	4.83461	0.519186	0.242822	1.1275	0	2.20472	NA	0.152762	0	0.253093	0.983848	0.541621	1.16123	0.525155	0.453959	0.618393	0.88484	2.78547	0.402674	0.447555	0.857678	0.787888	0.624328	0.300332	0.664531	0.668261	0.453968	PI-PLC X-box domain-containing protein DDB_G0293730-like	AT4G38690.1
Ghir_A03G022230	9.41141	7.36191	9.02049	10.3061	6.85565	6.67939	8.35957	NA	10.0295	6.61023	1.24421	1.18185	1.64223	0.677349	0.701703	1.38453	1.35675	1.90515	3.05493	0.820014	1.11154	0.900822	0.464058	2.01023	1.81133	2.38229	0.922089	1.78775	actin-depolymerizing factor 5-like	AT2G16700.1
Ghir_A03G022370	61.1317	52.2913	21.2411	60.6385	45.702	73.5431	60.3789	NA	80.0807	54.6495	72.724	66.9851	75.2703	53.581	58.3116	55.4398	47.0261	41.3903	34.3682	62.1833	58.5838	70.5281	64.2473	75.2536	66.0125	72.1284	54.8144	66.7059	probable protein phosphatase 2C 60	AT3G51370.1
Ghir_A03G022430	3.03026	7.53079	3.08697	2.20842	2.58493	5.08922	5.42013	NA	4.43941	1.78855	3.89886	3.45353	3.13595	4.54856	1.97335	2.47764	2.8318	2.25967	2.39475	3.40938	3.78336	2.81291	2.82994	1.53178	1.52788	2.46812	1.27301	3.63634	pentatricopeptide repeat-containing protein At2g17033	AT2G17033.2
Ghir_A03G022450	17.0335	33.2489	13.2722	9.48566	17.3451	12.842	43.3625	NA	6.06884	4.32997	21.6347	31.0566	17.2249	62.4458	15.9729	27.9859	29.4508	30.493	36.0255	25.8634	63.7312	23.5179	36.8117	12.6691	18.6014	12.1556	28.0427	21.7789	rop guanine nucleotide exchange factor 1-like	AT4G38430.1
Ghir_A03G022660	4.7184	10.4125	2.06564	12.8928	10.768	7.88421	8.92354	NA	12.6032	11.6255	17.731	19.3357	17.3633	17.2273	13.7814	12.318	13.7767	9.97064	13.348	21.9841	15.8789	16.7522	13.1423	14.7422	12.5214	17.4147	15.069	16.8976	O-fucosyltransferase family protein	AT1G76270.1
Ghir_A03G022820	20.4291	11.5941	1.85169	4.2236	3.3558	14.8197	10.2944	NA	5.48214	5.36413	6.2213	5.88605	5.59578	9.89808	3.84074	4.80202	5.70446	3.50504	3.8314	6.42663	6.06707	5.55241	5.72334	8.41945	4.22103	5.26715	5.10476	6.93667	kinetochore protein ndc80	AT3G54630.1
Ghir_A03G023000	0	2.13701	0.243866	1.36621	1.3443	0.770586	1.30846	NA	2.42605	6.25016	1.54854	1.42163	1.28589	1.38325	1.35041	1.84912	0.404106	0.710587	0.425016	0.916971	1.6123	1.54166	1.85132	0.521298	1.20272	1.39608	1.55658	0.923645	K(+) efflux antiporter 3, chloroplastic-like	AT4G04850.2
Ghir_A03G023010	15.6874	13.4639	6.88208	15.228	8.57402	15.2839	24.1423	NA	13.0682	13.0463	3.46908	10.655	3.67032	2.55035	1.675	7.06743	1.4518	1.96828	0.806376	2.20175	2.93213	2.75396	3.61036	1.81684	5.5967	3.18126	4.15142	1.55607	Isoeugenol synthase 1, putative	NA
Ghir_A03G023150	3.05692	2.38868	0.900265	4.42239	0.059645	3.40276	2.05653	NA	4.51206	0.375981	1.77199	4.78231	1.26655	0.552749	0.200935	0.560888	0.112381	0.769656	0.225008	2.28066	1.55753	0.691171	2.36459	0.729228	0.4641	0.861016	1.49998	0.236733	hypothetical protein B456_005G263700	NA
Ghir_A03G023160	269.194	128.917	48.5389	292.677	210.003	155.651	73.6575	NA	141.895	94.0522	424.226	283.783	508.46	129.567	426.334	282.904	299.292	305.049	563.11	392.421	220.885	364.837	295.617	404.891	295.707	365.3	279.087	302.601	myosin heavy chain kinase C-like	AT2G26490.1
Ghir_A03G023410	96.4089	55.9912	45.5802	132.867	84.4895	86.5972	52.1965	NA	83.3937	51.7735	79.3041	103.206	108.423	58.9995	111.326	149.372	125.254	130.722	127.07	99.2601	80.3207	101.289	130.991	125.554	199.817	151.141	129.81	113.667	cytochrome c	AT1G22840.1
Ghir_A03G023420	20.8896	10.156	7.53057	28.9547	40.2854	30.0581	17.5362	NA	34.4943	50.1449	38.3375	32.1943	34.4219	17.8814	37.436	29.891	35.0458	31.4056	39.5746	30.1172	18.1112	38.8748	31.0494	43.8608	34.3856	41.2349	37.4807	45.6876	probable xyloglucan galactosyltransferase GT17	AT1G68470.1
Ghir_A03G023430	74.702	40.9584	21.2193	133.133	159.609	122.347	68.0338	NA	196.876	262.217	103.681	118.878	115.344	42.7155	130.061	84.8434	114.532	68.1871	59.7689	131.209	96.1403	136.188	134.057	164.341	143.252	131.35	99.8208	106.828	cationic amino acid transporter 1-like isoform X1	AT4G21120.1
Ghir_A03G023500	178.72	169.381	46.5367	257.823	267.277	113.41	86.4098	NA	164.376	170.874	164.7	230.248	277.42	157.003	256.867	241.649	238.31	184.437	218.713	156.966	109.881	200.873	179.571	208.76	212.901	176.95	122.273	168.126	protein kinase PINOID-like	AT2G34650.1
Ghir_A03G023520	15.7543	18.9794	19.7408	16.9124	9.45265	15.1705	20.2451	NA	17.9059	13.6254	15.5938	13.1632	12.9306	17.9851	17.524	14.1039	16.7311	17.6434	15.0113	18.1253	16.8919	18.14	15.8686	22.0798	17.6481	15.3921	11.0587	21.519	probable arabinosyltransferase ARAD1	AT2G35100.1
Ghir_A03G023580	0.869927	0.740693	0.46263	2.10489	0.666164	2.06729	1.93707	NA	4.16744	0.661535	0.133727	0.62136	1.05292	0.0720473	0.225746	0.224918	0.100844	0.0698413	0	0.229271	0.450306	0.560581	1.06945	0.942373	1.447	1.05222	0.789916	0.841469	PREDICTED: uncharacterized protein LOC107938519	AT4G19980.1
Ghir_A04G000630	0.957534	5.52274	1.97942	0.700346	5.75807	2.42356	4.47425	NA	1.06092	6.05457	2.52196	2.08691	2.59352	10.3285	2.6501	4.62872	3.33061	3.52383	4.08873	3.28322	8.41158	4.9845	3.14345	0.855101	1.50355	1.34728	2.44419	1.47654	uncharacterized membrane protein At1g06890-like	AT5G55950.1
Ghir_A04G001010	20.3557	18.9319	12.27	23.1716	18.2571	15.5058	11.0515	NA	12.7058	10.9064	49.3389	58.8782	55.8173	42.767	63.6332	55.9091	60.694	44.4144	45.2151	29.4818	36.3224	42.1452	40.8297	53.2841	52.4632	48.5554	53.7809	54.392	glycerophosphodiester phosphodiesterase GDPDL3-like isoform X1	AT4G26690.1
Ghir_A04G001230	1.2335	3.91758	0.00743793	0.201106	0.092031	0	1.76569	NA	0.553006	0.215656	0.686206	1.34112	2.82119	2.4738	3.02034	1.40506	1.88846	1.37523	3.44838	1.25088	1.88782	2.22571	1.07458	2.54394	1.84753	1.71686	2.222	4.25305	glucan endo-1,3-beta-glucosidase 12-like	AT5G55180.2
Ghir_A04G001660	12.2056	12.4165	15.0073	12.4842	9.42904	19.2207	10.7924	NA	19.8355	19.4628	43.1739	36.8545	27.0884	29.7903	15.0431	23.9378	13.7386	17.1973	14.492	34.9214	24.2513	28.5853	26.9406	17.9974	16.768	26.8648	35.9052	16.6876	calcium-dependent protein kinase 2-like	AT3G20410.1
Ghir_A04G001850	9.11933	11.9155	8.53417	9.85129	8.25391	10.4417	19.208	NA	10.0463	7.97461	15.2649	13.8546	14.579	19.51	13.4633	20.7575	17.9621	16.9229	15.558	14.2395	19.8889	19.3171	16.9252	18.0588	21.9444	20.421	17.6046	20.2558	Transcription activator gutR	AT4G27020.1
Ghir_A04G002530	4.47256	7.03011	7.91131	1.28649	1.07802	3.3757	6.59764	NA	1.31438	1.89495	0.264119	0.742193	0.532018	1.15146	0.49233	0.42115	0.922519	1.07172	1.37207	1.40215	1.25852	1.26321	0.837016	0.0624522	0.696066	0.456864	1.29545	0.746635	zinc finger protein CONSTANS-LIKE 1-like	AT5G54470.1
Ghir_A04G002780	4.7272	9.16244	7.0078	3.35942	5.70513	6.91975	12.7856	NA	2.4254	1.26483	0.794319	1.2008	1.3617	6.26653	3.77028	5.37074	3.59326	3.7097	6.87272	1.91602	1.87925	1.14597	2.66619	2.68157	3.11666	3.31165	3.53837	2.51772	S-adenosyl-L-methionine-dependent methyltransferases superfamily protein isoform 1	AT5G54400.1
Ghir_A04G002840	0	1.06098	0.384463	1.89595	8.59448	0.536721	0.16467	NA	0.851109	0.558104	1.85608	0.740723	2.82025	2.31215	5.26499	2.34099	4.64481	2.03717	1.7822	0.862464	0.593807	0.741488	0.405031	2.11848	1.18499	0.916084	0.109221	0.875473	NAC transcription factor 56-like	AT3G15510.1
Ghir_A04G002850	3.91439	0.557997	0.593023	4.4692	3.76649	3.32069	2.17176	NA	5.81309	3.93411	26.9367	35.411	46.5815	8.09906	35.7187	12.8271	16.1005	6.29421	17.7836	14.1651	5.79223	22.757	17.9725	28.9821	10.8132	25.7737	25.6095	23.2781	NAC domain-containing protein 72-like	AT4G27410.3
Ghir_A04G002970	10.2453	10.3461	6.4635	6.09196	9.55827	5.31896	9.34403	NA	6.48913	2.71759	15.9344	12.8185	11.8731	19.4442	12.5427	9.88974	13.3771	11.4806	14.8435	14.8362	23.8342	14.9945	19.0368	9.67827	12.3703	13.2544	10.6235	12.0304	probable E3 ubiquitin-protein ligase HERC3	AT3G15430.1
Ghir_A04G003030	14.5542	20.9951	17.5384	14.1077	12.6554	25.9151	30.1169	NA	22.4986	23.7485	5.90336	5.85354	5.12867	7.10584	3.63992	5.80924	6.05864	6.54686	8.13027	6.60758	9.20966	5.86052	6.36617	4.33374	6.63801	6.70644	5.25599	6.81809	thioredoxin M4, chloroplastic-like isoform X2	AT3G15360.1
Ghir_A04G003320	6.18641	3.38655	0.638579	0.836576	0.662316	1.375	3.06753	NA	0.6608	0	3.59051	3.34327	1.81351	12.7688	3.82304	5.69958	3.41897	6.5999	4.00518	3.64587	9.01503	3.43159	3.17782	2.35301	6.13804	4.34711	9.97555	5.52616	dynamin-related protein 5A-like	AT1G53140.1
Ghir_A04G003390	2.21568	0.668952	2.15054	3.89888	3.19137	3.70546	2.64382	NA	4.09051	3.24561	5.71506	9.04999	10.7069	4.81715	16.8093	9.30205	4.93249	10.4968	6.80692	7.57816	8.69434	11.3526	12.8728	17.5349	14.8775	13.2093	19.449	9.85538	phytosulfokine receptor 2-like	AT5G53890.1
Ghir_A04G003630	269.209	204.396	67.3025	267.666	201.828	170.97	175.71	NA	202.743	115.263	181.527	161.824	226.36	91.6393	227.488	158.159	181.747	209.196	297.845	178.627	170.268	181.049	232.78	194.358	160.847	146.633	232.014	181.585	ethylene-responsive transcription factor 4-like	AT3G15210.1
Ghir_A04G003650	15.6137	26.149	11.3235	20.7897	17.4501	17.8296	28.6126	NA	17.1687	13.8069	43.1161	46.9648	37.8554	62.7506	38.7027	55.9896	40.0023	43.8512	34.5095	43.3562	46.1557	36.0745	47.7175	37.3525	48.9622	41.8742	47.1598	42.6287	26S proteasome non-ATPase regulatory subunit 5	AT3G15180.2
Ghir_A04G004140	38.5336	37.9738	24.165	26.8875	35.7283	44.8333	35.4687	NA	39.8742	55.3006	5.97976	5.52163	4.61249	6.28938	2.93744	3.6461	2.7232	4.10192	4.13697	5.72383	5.64323	4.67389	4.02801	3.9277	3.51359	4.46348	2.65826	4.50328	denticleless protein homolog A-like isoform X2	AT3G27640.1
Ghir_A04G004160	9.37554	3.07598	4.47255	12.1762	5.19341	9.50745	5.21711	NA	9.33785	8.04598	17.3576	11.129	14.879	7.61305	9.35501	11.8381	11.8622	10.8392	11.2933	20.1914	10.8109	12.199	7.8976	12.5006	9.62668	13.1182	10.4642	12.4901	putative serine/threonine-protein kinase isoform X1	AT1G16670.1
Ghir_A04G004380	7.32728	5.60053	1.62215	3.81564	2.0248	8.31171	9.6951	NA	5.31132	1.36942	4.67369	3.67363	3.90786	11.917	5.39416	4.38351	6.87972	4.01868	6.03306	5.51443	6.64909	5.48826	5.84818	3.55412	5.11412	5.44952	4.91633	4.39122	nucleolar and coiled-body phosphoprotein 1-like	AT1G78650.1
Ghir_A04G004400	3.87614	7.96502	1.5279	3.73313	0.844785	2.89107	9.11396	NA	5.66863	2.62527	3.36821	1.16462	1.43498	1.20951	1.15273	1.06782	0.93472	0.658181	0.723709	1.06516	1.88422	1.46675	1.47889	0.677235	1.18363	0.785662	1.86814	0.623371	Nuclear hormone receptor family member nhr-28	NA
Ghir_A04G004730	22.0626	11.4921	2.38225	32.0469	4.24389	6.03071	4.43743	NA	2.88391	0	1.17975	0.195994	1.13777	0.719792	0.359568	0.308036	1.93557	0.838896	23.8547	1.14566	2.41052	0.977	0.291492	0.917692	0.453126	0.499045	0.231379	0.431884	17.3 kDa class I heat shock protein-like	AT2G29500.1
Ghir_A04G005170	0.344002	2.29656	0.905037	0.58135	0.0696456	0.264019	2.80303	NA	0.62215	0	2.26893	3.14513	2.68813	5.05282	1.61411	2.70275	0.787994	1.95072	3.1292	2.6818	5.2088	2.49709	2.98416	0.890366	0.675632	1.05512	2.45951	1.63421	pentatricopeptide repeat-containing protein At1g79080, chloroplastic	AT1G79080.1
Ghir_A04G005660	69.1554	110.216	240.132	57.8543	51.9375	56.4075	114.271	NA	53.2687	40.5244	16.1766	18.0377	13.3135	47.8347	31.2809	42.4721	39.192	70.2739	48.1182	17.5324	34.3602	18.6284	24.7798	18.3014	29.566	20.4351	24.5137	24.8478	40S ribosomal protein S5-like	AT2G37270.1
Ghir_A04G005690	44.9035	42.4859	16.5007	48.933	46.4929	31.2208	39.9961	NA	38.8536	29.381	28.2044	37.8839	32.7079	32.8378	31.8995	31.6301	32.7962	28.1131	42.2839	29.6482	30.0486	31.3029	37.4319	30.7802	34.4341	34.3605	35.5616	34.8894	serine/arginine-rich SC35-like splicing factor SCL33	AT3G13570.1
Ghir_A04G005730	6.31831	4.65698	2.52388	3.383	4.60022	6.01343	7.11489	NA	3.1573	1.53497	26.8316	26.7037	23.3676	39.1319	29.2033	28.7483	28.2027	28.9445	28.0325	33.1534	37.2405	27.9279	30.5434	25.6665	29.444	27.4138	32.8466	28.7846	DEAD-box ATP-dependent RNA helicase 37-like	AT2G42520.1
Ghir_A04G005880	1.08525	0	0	0.0179109	0	0	0	NA	0.0324654	0	1.21894	0.595127	0.654199	1.72494	0.549783	0.989017	1.09914	0.611211	0.463758	0.415469	0.892774	1.08131	0.859164	0.531384	1.11989	1.01098	1.0668	1.25309	protein downstream neighbor of Son-like	AT3G54750.3
Ghir_A04G005910	3.99385	12.6629	7.71436	4.40163	4.92867	4.02238	6.64175	NA	5.0146	2.40982	4.86234	7.63031	6.61021	11.9795	5.43145	7.43453	6.98021	9.01601	10.2038	4.72999	8.05429	5.73128	6.79691	3.81478	4.75797	3.99048	8.16777	7.89515	PREDICTED: uncharacterized protein LOC107948274	AT3G57990.1
Ghir_A04G006070	4.50863	8.4834	3.39101	7.79045	5.50788	9.34841	10.4768	NA	13.5914	14.0378	6.58216	7.48498	5.08118	6.99534	3.85111	7.80233	8.91527	6.65549	5.97187	8.4352	6.66676	8.50563	6.11061	7.91715	6.31242	8.18431	8.19103	7.78858	Growth-regulating factor 5	AT2G42040.1
Ghir_A04G006080	13.7662	20.3353	3.30539	17.299	4.59813	21.1869	18.2052	NA	21.9904	5.70523	25.9349	25.0287	17.1466	13.3744	15.4096	21.9508	16.2572	12.5114	11.5258	27.2117	25.2378	24.3088	29.6396	23.0549	27.4547	29.5093	24.8285	29.2154	homeobox-leucine zipper protein HAT14-like	AT5G06710.1
Ghir_A04G006210	1.57809	6.75356	2.64269	2.14662	3.02196	1.13621	5.33691	NA	2.42125	1.06505	13.3258	18.2338	12.0502	38.2875	10.4959	23.7191	20.1646	21.3941	18.7673	17.7811	30.2555	18.9527	18.3202	9.07258	15.0197	15.4154	19.1945	13.2573	kinesin-like protein KIN-7K, chloroplastic isoform X1	AT5G06670.1
Ghir_A04G006470	5.20901	12.1067	18.6669	4.17946	3.71511	5.18524	24.3581	NA	2.85407	0.194114	7.69238	11.9749	4.32161	13.8877	0.934711	3.96242	5.47302	14.2722	17.2014	6.25361	18.7585	4.91094	9.18299	1.25024	2.77285	1.61411	8.62367	6.28114	WD repeat-containing protein LWD1-like	AT1G12910.1
Ghir_A04G006500	10.6295	9.47775	15.057	10.3887	27.2555	6.71735	6.27392	NA	10.3722	21.0192	6.0357	7.97315	6.74364	3.95517	4.64578	7.38816	7.96085	5.39526	7.27029	7.04512	5.80334	6.77714	7.14287	7.91593	3.57952	4.64404	5.38843	4.05384	probable F-box protein At1g60180	AT2G36090.1
Ghir_A04G006540	0.473267	0.600109	0.146138	0.487462	1.3151	1.26475	0.422923	NA	0.411502	1.32185	1.41338	0.668089	0.297393	1.68478	0.432171	1.20294	1.01183	0.775167	1.39569	2.09483	2.48515	1.50836	1.52718	0.489546	0.884389	0.568008	0.987621	1.10839	IAA-amino acid hydrolase ILR1-like 3	AT3G02875.1
Ghir_A04G006710	1.32713	0.843102	2.65754	1.22072	0.63159	0.562525	1.29129	NA	0.690854	0.339992	3.35637	2.1964	1.7886	6.32008	2.01819	2.9544	2.74488	3.94535	1.954	2.5579	2.0475	2.21272	2.82933	1.23535	2.31035	2.80953	3.63465	1.96433	G-box-binding factor 1 -like protein	AT1G19490.1
Ghir_A04G006720	0	0.79756	0.0139074	0.165525	1.13862	0	3.39551	NA	0.359627	1.02993	0.13206	0.104406	0.260602	4.1398	4.92382	0.607698	2.27377	0.483553	3.72806	0.0833205	0.485572	0.21765	1.80898	4.46873	0.375973	0.893441	1.24874	0.529584	cytochrome P450 94C1-like	AT2G27690.1
Ghir_A04G006760	1.9394	11.486	23.1717	3.51993	2.31783	1.6629	10.4751	NA	1.93664	0.204382	2.58492	6.95835	2.86603	10.07	2.06527	10.4197	8.03499	21.813	12.957	2.86277	10.7882	3.28355	8.35424	2.65108	6.06225	3.15917	12.4774	5.75692	solute carrier family 35 member F1-like	AT3G59340.1
Ghir_A04G006770	22.1489	26.6136	22.2835	20.1488	23.5064	15.4674	19.6288	NA	15.9105	17.3881	24.0963	28.968	16.2351	12.1016	15.3908	14.0714	19.437	15.9151	22.4812	19.5548	21.4504	14.8274	17.7075	10.983	12.5924	13.454	18.2764	17.0353	zinc finger A20 and AN1 domain-containing stress-associated protein 6-like	AT2G36320.1
Ghir_A04G007520	1.6246	3.2142	1.67649	0.795397	0.288411	2.35493	3.52575	NA	1.18158	1.84931	3.26682	4.18211	2.79051	8.0612	1.24616	3.63635	4.04978	2.91783	2.54576	3.76641	6.54599	4.1258	4.01143	2.05845	3.09658	3.19637	4.7479	3.32731	protein ROOT PRIMORDIUM DEFECTIVE 1	AT1G06440.1
Ghir_A04G007580	4.21202	2.69902	1.34789	6.24866	4.69246	10.9805	3.71266	NA	12.139	3.99633	1.44329	0	1.92226	0.227343	2.97074	1.40991	1.65084	1.07132	0.250009	0.759447	1.5083	1.34273	0.31298	2.34463	1.58788	2.40974	0.517368	1.9635	PREDICTED: uncharacterized protein LOC107931525	AT3G02700.1
Ghir_A04G007610	12.7256	10.4097	5.90256	14.8859	20.4887	13.1387	13.5086	NA	19.2068	10.7796	9.02358	8.15955	11.5868	14.8	7.67843	9.26606	8.01034	8.45334	9.43265	12.1724	11.7523	11.4337	10.6884	11.3077	7.28446	7.12102	4.38488	11.0482	dnaJ homolog subfamily C member 28-like	AT5G03560.2
Ghir_A04G007630	0	0.185209	0.345054	0.368936	0.336232	0	1.26372	NA	0.104493	0	0.144871	0.565554	0.106128	1.06128	0.14224	0.335778	0.145663	0.139582	0.125005	0.445581	1.5174	0.958696	0.280615	0.0572225	0.154812	0.0842567	0.0881828	0.16854	PREDICTED: uncharacterized protein At3g50808-like	AT2G27930.1
Ghir_A04G007790	6.86797	13.1917	16.2203	7.32472	6.06204	5.65948	14.0393	NA	5.36209	4.33241	2.96587	2.51182	3.65823	5.49877	2.86602	4.58946	3.17663	6.5009	6.23288	4.20177	5.92514	3.63724	3.8136	3.02043	4.59818	3.08807	3.21488	4.63877	ras-related protein RABC2a	AT5G03530.1
Ghir_A04G007870	3.32322	4.14708	1.94706	7.08405	8.15915	7.61911	4.45962	NA	8.27205	9.76571	6.8468	4.54086	5.79299	4.77696	7.23605	4.90813	5.8511	3.37836	6.25731	5.21452	4.96172	4.94822	4.72487	6.58494	5.19458	4.79797	4.41659	4.87581	serine/threonine protein phosphatase 2A 57 kDa regulatory subunit B' beta isoform-like	AT3G09880.1
Ghir_A04G007880	6.53041	16.2639	3.11926	4.56406	11.4947	5.28808	15.9775	NA	6.82564	8.78949	1.5351	3.22837	3.01382	12.4353	3.7845	4.41969	5.71428	6.36207	6.42914	2.67379	9.20049	4.0403	6.15636	3.64095	5.26877	3.62667	9.08878	5.90966	ACT domain-containing protein ACR10-like	AT2G36840.1
Ghir_A04G008250	14.4583	13.3264	1.99219	12.5292	57.8422	4.14296	11.8233	NA	5.96276	31.8195	7.98494	13.223	16.7408	15.6936	29.5124	21.8213	26.8666	23.8138	21.0342	3.32863	12.9238	19.1836	14.7309	17.8174	12.3412	7.67332	11.6426	12.3629	aquaporin PIP2-2-like	AT2G37170.1
Ghir_A04G008310	11.8065	16.3408	21.3586	7.97206	5.51218	8.47658	12.8639	NA	5.64803	5.20308	8.32446	14.669	7.75732	28.7682	7.71582	9.21419	15.9896	12.2833	13.4837	11.4287	29.6428	11.885	22.0227	6.12103	11.4096	10.2182	20.0266	12.8663	PREDICTED: uncharacterized protein LOC105785106	NA
Ghir_A04G008360	0.317842	2.33694	0.689072	0.516962	0	0.796448	3.15742	NA	0.503339	1.1717	1.02024	1.16595	1.15411	1.90697	1.71774	2.33949	0.825318	1.68882	2.18291	1.41276	3.12099	0.988382	0.885166	0.563067	1.58239	1.28913	2.10105	1.10183	L-type lectin-domain containing receptor kinase VIII.1-like	AT3G53380.1
Ghir_A04G008430	6.24654	9.20168	5.52851	7.06855	7.30438	7.30266	18.1729	NA	8.29275	3.75994	2.81233	3.11869	4.05619	5.98616	2.5295	3.89124	3.32873	4.20786	3.72891	4.59103	4.77658	5.0636	4.33977	2.30188	2.91229	3.79424	2.80935	3.60119	FHA domain-containing protein FHA2-like	AT3G07220.1
Ghir_A04G008500	0.675369	2.94659	0.776987	0.538194	0.670195	1.88541	2.62971	NA	0.779818	0.116178	0.788001	1.46696	0.552739	1.25189	0.120357	0.253712	0.572777	0.582428	1.10818	0.802037	1.38018	0.596287	0.399673	0.17687	0.30912	0.22644	0.374374	0.404226	GON-4-like protein	AT3G53470.2
Ghir_A04G008660	1.00153	0.101098	0.243935	1.46643	0	0.991707	0.66604	NA	3.86393	0.907835	0.599811	0.243927	0.764691	0.263128	1.75743	0.61547	0.888107	1.39823	2.71769	1.48737	0.425372	1.59336	0.793854	2.81556	0.718687	0.576638	0.274563	1.02775	exocyst complex component EXO70A1-like	AT3G09520.1
Ghir_A04G008730	1.27263	1.51763	0.478982	6.3267	5.49295	7.1276	4.13242	NA	11.7061	12.292	1.10151	0.845196	0.791795	0.502695	0.253813	0.339986	1.17997	0.768404	0.342759	0.465902	0.610214	0.724434	0.491856	1.06302	1.30737	1.20751	0.966079	1.14695	Argininosuccinate lyase	AT5G02580.1
Ghir_A04G008870	5.96869	7.90456	40.5243	6.57718	8.95968	2.7974	1.80242	NA	4.44608	9.60819	3.23883	6.24621	8.04798	9.33679	8.67559	18.4342	6.0671	16.0449	7.21874	2.81315	1.95345	3.11077	3.21668	4.6973	1.2834	2.81635	3.36871	0.788954	short-chain dehydrogenase TIC 32, chloroplastic-like	AT5G02540.1
Ghir_A04G008980	46.206	79.3746	5.38148	42.0871	16.552	31.319	66.6732	NA	42.3911	21.6597	13.7253	12.5491	12.895	22.8156	14.516	17.6124	15.8171	21.6317	39.7373	11.9813	31.914	20.7697	18.5685	16.3101	31.0491	22.1183	12.6304	33.4029	metallothionein-like protein 2	AT3G09390.1
Ghir_A04G009300	1.34962	4.43138	0.455575	0.48486	3.00198	0.443112	2.96225	NA	0.176241	0.14768	0.708385	1.92603	1.08991	7.27333	1.23485	1.39546	2.17193	1.79418	0.848573	0.598013	4.71821	2.34508	2.79787	0.156061	0.731511	0.393051	0.506245	0.564111	BEL1-like homeodomain protein 9	AT5G02030.1
Ghir_A04G009320	26.1194	11.5313	7.42249	39.9573	24.8171	12.392	7.02922	NA	14.2813	8.36516	9.68308	8.73733	11.2847	6.93388	7.50616	6.01103	12.8062	8.29021	27.0393	6.36129	8.3075	5.5003	10.057	6.0915	4.59532	6.79927	9.16248	9.03717	Fibropellin-1 like	NA
Ghir_A04G009540	26.9572	17.0886	10.2146	37.0741	27.9478	39.5835	24.0602	NA	44.0926	43.6925	147.203	148.737	145.446	59.1116	111.09	90.3941	79.2559	54.8399	59.4371	144.051	87.8383	138.11	124.722	122.715	83.3593	118.784	114.284	106.768	O-fucosyltransferase family protein isoform 1	AT3G54100.1
Ghir_A04G009580	3.5085	3.7243	3.4591	3.9926	2.52868	3.81688	3.96404	NA	3.80985	1.15029	79.0491	83.672	61.8036	82.8085	61.5457	74.6627	54.8174	64.1444	48.1029	67.8427	65.9653	62.6454	67.9587	52.3375	56.7726	62.3845	67.6145	61.2981	acetyl-coenzyme A carboxylase carboxyl transferase subunit alpha, chloroplastic-like	AT2G38040.1
Ghir_A04G009640	15.5564	31.291	14.4894	9.67027	6.38222	10.0786	32.6675	NA	5.79737	1.63559	9.81689	12.3279	10.2517	30.6495	9.62923	18.6365	17.3176	20.727	15.095	9.49686	18.7865	13.6125	16.2549	8.08909	11.6746	9.32341	19.0577	15.9544	transcription factor DIVARICATA-like	AT2G38090.1
Ghir_A04G009770	3.60906	4.81262	1.23705	2.94229	7.29618	1.3081	3.65448	NA	0.89073	5.20493	0.766283	0.333376	1.22286	4.18456	2.47853	1.59551	1.88283	2.36368	4.43777	0.172243	1.3266	0.497536	0.988015	0.60424	0.959945	0.981398	0.698288	0.832845	E3 ubiquitin-protein ligase rnf8-A	AT5G01520.1
Ghir_A04G009880	0.247372	1.49644	0.262568	0.478684	0.089246	0.208585	0.644864	NA	0.185727	0	0.756748	0.936851	0.254976	1.07771	0.668454	0.143561	0.684958	0.500763	0.789666	0.574637	1.02889	1.49884	0.80378	0.104152	0.352007	0.343418	0.721561	0.805371	Tetratricopeptide repeat 30A	AT1G55480.1
Ghir_A04G009900	2.45323	6.55886	3.07138	6.93071	2.91809	9.85279	15.6071	NA	13.2468	7.25248	1.93914	1.88432	2.50924	1.70893	2.07093	1.94849	2.57296	3.09158	3.3884	2.70034	3.04813	2.63517	4.21739	4.10516	5.12337	2.27916	2.92247	1.7608	PHD finger protein ALFIN-LIKE 1-like	AT5G05610.1
Ghir_A04G010120	6.68281	6.78982	1.90436	11.6948	5.78156	3.76374	6.48165	NA	8.85248	5.84955	10.1082	11.9557	15.8396	7.01074	13.2446	8.77644	6.97154	5.38116	6.54975	6.43573	4.22767	6.89012	8.08014	11.1941	5.19264	9.29851	8.29275	10.5356	dnaJ protein ERDJ3A	AT3G08970.1
Ghir_A04G010230	19.1406	33.9971	25.8781	9.36967	8.69896	19.45	29.1024	NA	10.044	4.9005	33.9363	29.0162	29.4063	75.1424	43.1542	37.9386	41.8945	54.603	43.2024	26.3665	55.7547	27.879	41.1934	27.6475	40.3401	25.0252	47.6703	32.3279	importin subunit beta-1-like	AT3G08947.1
Ghir_A04G010420	8.41289	8.45496	3.25903	14.0219	22.1169	0.133735	2.82057	NA	1.72717	3.78094	5.95778	7.7548	10.6672	16.0547	13.5524	9.18488	9.27992	13.0824	13.9727	5.1726	5.93685	7.72079	6.64003	8.19937	5.27554	3.21984	2.86021	4.291	D-alanine--D-alanine ligase	AT3G08840.2
Ghir_A04G010460	5.43453	5.23759	5.12014	6.38997	3.06927	10.284	10.1549	NA	10.8835	4.98743	4.74205	5.954	6.23611	6.20176	5.00304	5.02369	5.33508	5.30683	4.49024	5.6209	6.48739	7.44938	5.94905	5.84962	7.45624	6.89407	6.31146	5.33702	serine/threonine-protein phosphatase PP2A-2 catalytic subunit-like	AT1G10430.1
Ghir_A04G010490	1.5365	2.79143	2.11877	1.77103	0.167967	3.95887	4.61235	NA	3.502	3.3105	4.32425	5.49687	2.42284	11.3028	3.84619	4.36455	2.54942	5.17872	6.26703	3.76474	7.05698	3.54655	5.33732	3.22107	2.87296	4.21322	3.78686	3.07743	pentatricopeptide repeat-containing protein At2g16880	AT2G16880.1
Ghir_A04G010530	22.9039	27.2623	21.2105	22.9093	14.3654	11.2159	30.8757	NA	14.415	8.03507	38.4701	42.6891	31.296	32.5313	36.8187	35.2524	26.5787	39.6536	47.322	43.5339	49.4884	31.0601	50.542	25.3759	35.3337	28.0987	50.2715	31.6398	E3 ubiquitin-protein ligase ORTHRUS 2 -like protein	AT1G59710.1
Ghir_A04G010660	3.2781	4.76287	2.69716	1.99133	0.924386	2.96611	5.90342	NA	1.59368	1.07041	6.80236	9.74226	5.1555	22.4793	2.66043	6.64394	8.87755	8.76322	7.95477	7.74835	16.8746	7.59233	9.4088	3.31144	6.8158	5.51586	7.45075	6.53087	chaperone protein dnaJ 16-like	AT1G24120.1
Ghir_A04G010680	8.27317	12.8088	11.3091	16.3998	8.85793	13.8149	16.0809	NA	20.2937	11.9196	10.1242	31.5707	22.2544	32.9101	19.2638	40.0179	19.0818	15.1491	12.4212	9.87282	8.28548	19.5275	25.1185	23.6381	29.3425	25.7348	17.1975	22.7637	two-component response regulator ARR5-like isoform X2	AT1G10470.1
Ghir_A04G010800	34.1348	21.5939	11.9184	28.8528	23.7906	17.438	21.5096	NA	20.8483	13.4673	45.2461	35.9578	43.0565	28.9456	38.1793	28.1694	30.4357	31.7866	33.0182	52.44	46.2084	41.3895	45.6848	39.7554	39.3456	37.6228	37.7249	34.2316	Gap junction beta-4 protein isoform 1	AT5G13100.1
Ghir_A04G010830	8.70277	27.8504	50.7162	8.37934	95.3752	1.59781	13.4844	NA	2.12199	26.9436	0.614408	0.760212	3.3231	63.0932	26.1179	65.9456	56.795	55.1499	30.8301	0.224828	1.42007	2.22991	3.99989	8.205	9.21345	4.06924	4.12292	7.51008	bidirectional sugar transporter SWEET15-like	AT5G13170.1
Ghir_A04G011030	100.005	53.1784	38.4332	129.252	174.279	172.05	91.0257	NA	185.235	222.284	24.3534	18.1947	33.555	10.2531	45.2893	33.0591	33.7089	31.3686	18.192	26.6925	20.0098	28.0931	21.8481	46.7008	50.794	43.5835	25.8521	38.7228	Nucleic acid-binding, OB-fold-like protein	AT4G28440.1
Ghir_A04G011390	6.07646	9.97681	7.39415	4.22686	4.36906	8.13719	14.3679	NA	2.4574	3.44921	4.3572	4.98371	4.63291	12.9626	4.17369	7.30817	7.98378	8.21752	8.44329	4.34251	11.5111	6.22324	6.94086	3.68226	6.03457	5.57485	10.3249	7.09566	external alternative NAD(P)H-ubiquinone oxidoreductase B1, mitochondrial-like	AT4G28220.1
Ghir_A04G011430	8.76229	7.16491	8.51484	6.21069	5.60011	7.36814	10.841	NA	6.86509	4.12415	8.87958	11.6497	8.93838	7.32171	9.83649	9.30003	10.122	6.74732	5.03634	8.27418	7.49066	8.02359	8.12061	7.76309	9.84163	9.12503	8.12027	9.78211	protein THYLAKOID FORMATION1, chloroplastic	AT2G20890.1
Ghir_A04G011490	0.777702	23.1175	0.841863	2.20914	1.23478	0.622756	3.33532	NA	0.755703	1.64673	17.082	21.9688	14.4231	17.957	4.03265	2.55709	4.69361	2.84766	11.1115	8.11695	6.96818	10.0949	15.563	5.3246	1.78574	2.98577	3.37306	5.46647	probable terpene synthase 12	AT4G16740.1
Ghir_A04G011670	34.9058	40.2546	66.9017	37.6187	42.6987	36.9968	37.4626	NA	37.0924	52.7285	9.32583	9.9723	10.1396	12.5674	15.7548	14.4718	17.465	23.4662	22.0514	9.39294	12.6913	12.1304	9.88168	14.8225	16.2029	14.4075	16.0431	15.4262	thioredoxin-like protein YLS8	AT5G08290.1
Ghir_A04G011790	32.1093	17.2248	7.83664	39.1685	31.3034	34.377	24.0762	NA	50.0588	45.2265	54.8973	56.9109	62.3997	40.5287	56.5299	48.9911	44.8239	38.511	31.6034	45.7269	37.2193	54.5279	55.6172	63.7996	58.7123	60.7617	52.1771	55.6827	transmembrane protein 53-like	AT3G19970.1
Ghir_A04G011990	0.32218	3.40464	2.5485	0.755399	0.460615	1.24938	3.36448	NA	1.47941	1.52376	24.2188	28.1079	13.8588	47.7795	13.8622	24.496	25.801	29.5748	24.1764	23.8982	44.6861	24.5327	32.1325	17.0846	25.4762	18.3867	29.1039	19.5195	brefeldin A-inhibited guanine nucleotide-exchange protein 1-like	AT4G38200.1
Ghir_A04G012270	6.16823	8.0766	5.22299	10.848	7.83929	11.7046	10.1915	NA	17.0981	9.69316	30.3406	8.54261	33.327	4.99908	27.0084	3.69497	23.5912	5.4035	18.5858	28.406	8.38119	33.4234	6.20971	35.6212	5.47494	29.8868	8.27536	30.8368	protein LNK1-like isoform X1	AT5G64170.2
Ghir_A04G012320	16.5673	17.4989	5.63206	19.2265	19.8649	16.7492	15.2492	NA	22.5521	29.7466	26.2311	29.7454	31.4842	26.0966	27.7489	28.8944	28.7064	21.8354	18.9055	30.7384	21.029	33.87	25.3113	42.5673	35.7821	36.2734	28.2072	39.4474	probable protein phosphatase 2C 9	AT1G34750.1
Ghir_A04G012370	5.66598	8.42647	1.58195	1.41442	1.03234	3.06173	13.0908	NA	1.59987	1.65569	1.51011	3.0426	1.93607	8.15705	2.36041	2.57699	4.34649	2.20095	6.07407	1.7209	2.92773	3.33254	3.46437	1.41731	2.6394	1.67439	2.02726	3.74457	protein EXORDIUM-like 2	AT5G64260.1
Ghir_A04G012460	4.97168	15.5091	2.99079	3.25796	1.28217	6.15617	18.9945	NA	2.631	3.00719	10.3581	16.6656	12.7438	30.4979	11.0494	13.7043	16.5065	12.1427	15.8813	15.252	29.1817	14.1802	20.3187	7.56228	10.9567	7.86453	16.0828	13.5129	Chaperone DnaJ-domain superfamily protein, putative isoform 1	AT5G64360.3
Ghir_A04G012570	0	0	0.0683652	0.23774	0.651212	0.532083	0.37195	NA	1.0185	0.904589	0.552253	0.0803734	0.446779	0	0.640002	0.338182	1.18553	1.04877	2.05956	0.218487	0.340696	0.333684	0.518254	0.781497	1.01143	1.88683	1.56778	3.56737	L-type lectin-domain containing receptor kinase IX.1-like	AT5G10530.1
Ghir_A04G012590	1.20315	0.544367	1.70661	0.258884	0.823354	0.25216	1.09215	NA	0.100589	0.333052	0.537204	0.441391	0.244363	0.802359	0	0.748897	1.34572	3.63457	1.59708	0.930837	2.10399	0.244856	1.37193	0.197927	0.80446	0.528182	1.20606	0.2578	L-type lectin-domain containing receptor kinase IX.1-like	AT5G10530.1
Ghir_A04G012740	17.4677	42.2586	76.6205	14.2082	10.6628	8.30685	30.2379	NA	7.09294	1.58288	7.9381	9.05509	6.72054	16.4943	11.5068	18.7691	14.4631	30.1496	24.7446	6.07602	13.5438	9.09935	10.2712	7.27169	8.30796	6.06544	10.6877	11.7858	dolichyl-diphosphooligosaccharide--protein glycosyltransferase 48 kDa subunit-like	AT5G66680.1
Ghir_A04G013310	0	2.65193	0.118417	0.423494	0.0962924	0.202798	3.38373	NA	1.24044	0.261744	0.0445757	0	0	0.719655	0.327841	0.119985	0.394495	0.19785	0.690353	0.239546	0.669612	0.0308016	0.113381	0.0832881	0	0.418152	0.219449	4.5808	12S seed storage protein CRD-like	AT1G07750.1
Ghir_A04G013470	19.972	23.2565	20.5173	22.0875	20.6194	24.3231	24.4499	NA	31.9804	19.7081	24.8162	20.3617	28.4639	22.4021	27.1237	31.9404	27.9314	23.7907	26.1939	29.0632	24.6646	31.6478	24.3218	35.0283	27.8389	32.7502	27.373	27.3546	ubiquitin fusion degradation protein 1 homolog isoform X1	AT2G21270.3
Ghir_A04G013480	13.301	8.07713	15.5814	11.8109	5.59884	23.7003	8.08187	NA	24.3833	18.0743	36.4979	20.7196	19.5056	24.5906	18.1354	18.6099	20.1938	18.6124	16.0396	48.5367	26.4523	29.5745	21.1641	23.5915	22.6355	28.3032	19.9711	28.4995	kinesin-related protein 11-like	AT4G39050.1
Ghir_A04G013510	11.0661	8.88559	3.34888	14.2656	11.0681	6.37753	6.48689	NA	11.32	8.98226	15.3007	9.97436	22.2517	8.96504	29.9103	16.0973	19.7739	13.8214	13.0936	15.3985	12.6681	20.3577	13.3371	34.0593	26.7327	23.5673	12.9711	20.1638	probable serine/threonine-protein kinase ifkB	AT4G34630.1
Ghir_A04G013530	4.08037	1.40576	0.549901	2.22706	0.198585	2.76038	1.50826	NA	2.44237	0	1.75073	0.483844	1.83417	0.84613	1.4146	0.549358	0.415178	0.448782	0	1.23613	1.43896	1.03489	0.507748	0.755252	0.464941	0.591142	0.559847	0.96153	late embryogenesis abundant protein-like	AT2G21490.1
Ghir_A04G013870	16.8849	13.5374	11.0146	21.5074	16.3646	49.4039	29.4685	NA	52.6419	35.7955	45.1331	43.4946	52.4331	39.4621	51.4368	41.248	41.9447	36.2148	28.2813	63.6437	50.6637	61.0295	50.8632	59.9174	53.0468	55.9165	53.3821	52.857	ubiquitin domain-containing protein DSK2a-like	AT2G17200.1
Ghir_A04G014000	1.76475	2.63349	0.740443	0.843082	0.684995	0.849342	5.96503	NA	0.588386	2.00017	3.50704	7.63658	2.72124	13.4484	3.64399	3.76213	4.72215	4.57866	7.7154	6.80067	11.7818	3.82975	7.13682	1.18806	3.06839	2.05277	4.62096	3.30428	leucine-rich repeat extensin-like protein 3 isoform X2	AT1G10790.1
Ghir_A04G014030	3.14861	5.76937	2.55753	2.8855	2.20694	1.35254	3.73779	NA	3.36613	2.43049	5.83989	6.71796	5.55479	10.9906	4.57618	5.48087	3.48201	4.58354	3.7102	6.93501	6.63663	7.34073	6.92716	6.36873	3.77457	4.44163	3.89816	3.80488	phosphatidylinositol 4-phosphate 5-kinase 7-like isoform X2	AT1G60890.2
Ghir_A04G014180	17.3779	42.9017	68.4714	20.3765	15.3161	18.2485	34.3934	NA	15.5884	6.85567	1.96891	1.09092	1.38259	2.75601	1.43416	2.93308	2.51783	4.71273	3.84404	1.80293	3.18818	2.70262	1.80378	1.48465	2.51456	1.77581	1.94864	2.09422	mitochondrial import receptor subunit TOM6 homolog	AT1G49410.1
Ghir_A04G014190	3.97063	5.12862	4.23599	5.88567	6.64	12.2384	6.38405	NA	9.32025	10.5327	1.0987	1.45581	2.16803	2.08617	4.71268	2.53622	1.91027	1.5962	1.63762	2.54987	2.74086	5.9638	2.90966	7.9895	3.61116	3.70521	2.5715	3.05023	cold-regulated 413 plasma membrane protein 2-like	AT3G50830.1
Ghir_A04G014350	3.72981	9.0734	7.28976	6.35489	3.13709	4.48335	8.83912	NA	5.72623	3.10506	4.02321	4.89754	4.65505	7.29531	3.33075	4.94813	5.08053	5.15615	4.77408	4.15538	6.0821	3.96691	4.5885	6.01768	3.63277	4.68604	4.35574	5.78667	protein EI24 homolog	AT4G06676.1
Ghir_A04G014610	37.5397	30.5751	80.9596	45.1857	30.8499	42.7846	38.413	NA	63.2612	30.079	7.77546	7.3426	7.81836	8.36629	8.28941	14.7117	11.4371	18.3649	12.726	13.0847	7.94226	9.76919	9.30213	11.5542	12.617	10.1145	8.86562	11.333	cytochrome c	AT4G10040.1
Ghir_A04G014760	99.9965	44.3741	22.2551	117.721	116.657	88.8981	50.2253	NA	94.0162	100.661	85.2273	67.2951	108.025	23.2928	82.4517	42.7236	55.7209	41.7037	38.8542	64.359	50.0061	64.8394	73.4911	66.8329	50.0539	67.6592	87.9417	56.4096	PREDICTED: uncharacterized protein LOC107933337	AT1G70420.1
Ghir_A04G014920	1.34297	0.103113	0.0702514	0.171064	0	0.26604	0.0677624	NA	0.164254	0	2.83841	2.04325	1.69489	5.57331	2.12948	2.88389	2.5218	1.91713	0.860805	1.54521	2.43194	1.97409	2.025	2.58337	1.50254	2.4326	2.51141	1.70727	pentatricopeptide repeat-containing protein At1g13040, mitochondrial-like	AT1G13040.1
Ghir_A04G015050	16.4763	9.28817	4.82966	11.8104	13.4515	9.597	9.01166	NA	11.9989	8.1558	18.1552	26.7421	18.7446	23.7024	17.7608	18.6797	19.474	16.5102	20.8544	23.9343	25.4092	22.0686	23.7115	25.1302	18.9191	20.2002	21.2624	19.1974	F-box protein SKIP14-like	AT3G26000.1
Ghir_A04G015080	4.73174	3.819	1.25472	2.38953	2.14713	4.54562	4.61291	NA	3.45288	2.81482	0.590963	1.44339	0.733896	1.26432	0.757084	1.66673	1.14642	1.19416	0.91508	0.443544	0.760866	0.342702	0.852353	0.671507	0.878398	1.01939	0.977102	0.999291	TLC domain-containing protein At5g14285-like	AT5G14280.1
Ghir_A04G015160	6.37279	6.02573	2.59256	4.28064	5.44324	7.0979	4.8155	NA	5.69188	4.71387	2.46917	6.58152	3.64098	4.94063	2.27508	4.21635	2.1352	2.49873	2.3103	2.37994	4.39667	3.68793	3.35709	2.30831	2.57677	2.64482	4.2193	1.70764	REF/SRPP-like protein At1g67360	AT1G67360.2
Ghir_A04G015210	91.3835	198.786	1083.11	88.6447	106.452	19.8749	40.2017	NA	14.4043	30.4183	8.05861	11.054	11.4211	16.289	18.1826	78.8703	62.4029	264.95	178.193	9.15266	16.7186	10.987	14.7335	13.4692	12.8549	10.7629	17.8408	14.4374	non-specific lipid transfer protein GPI-anchored 1-like	AT1G27950.1
Ghir_A04G015460	31.4323	26.6355	35.2595	43.1557	56.3919	29.6156	25.05	NA	34.1231	54.5797	23.8322	20.5992	27.4851	23.5374	43.5264	35.1011	29.4982	26.9678	14.8514	20.5286	14.9943	23.8904	23.3141	30.7508	27.2612	23.3159	14.793	14.9903	probable peroxygenase 5	AT1G70670.1
Ghir_A04G015490	15.8442	9.84591	5.18323	17.4797	31.3275	14.0142	14.3343	NA	15.7335	16.0436	25.0399	16.5178	25.6079	17.6761	32.4493	34.2874	30.7515	24.0232	15.7542	25.0908	20.6363	23.7697	19.4304	33.9614	33.2191	20.9936	20.4933	25.2559	ankyrin repeat-containing protein At2g01680	AT2G01680.1
Ghir_A04G015660	4.46898	13.2315	6.93061	3.64308	2.40639	3.11944	10.311	NA	1.65859	0.169137	4.29844	7.5121	5.36022	20.9048	2.39934	6.99882	5.7504	10.6652	7.3407	5.74698	14.0402	5.37923	9.37932	1.61986	3.92755	2.15843	8.54809	2.22706	Leucine-rich repeat protein kinase family protein isoform 1	AT1G10850.1
Ghir_A04G015710	25.8601	31.9408	22.5791	33.3144	23.6735	28.3424	31.6503	NA	29.0959	23.0635	52.151	47.8001	52.4439	43.5742	65.4998	59.1615	62.4508	84.5051	74.2566	47.9596	50.2513	56.6139	65.4258	64.4627	72.8129	57.9078	52.7858	76.8779	choline/ethanolaminephosphotransferase 1	AT1G13560.1
Ghir_A05G000110	2.43251	1.54706	0.629162	2.36428	0.391795	0.572111	1.01962	NA	1.69697	1.8584	5.96035	2.39279	5.54713	2.32444	4.02711	2.93289	2.79762	2.08564	2.69539	3.69894	3.46091	3.77849	3.46134	4.43353	2.12465	2.58676	1.37571	2.02741	pollen receptor-like kinase 1	AT2G07040.1
Ghir_A05G000140	1.00988	0.54155	0.326884	0.548714	0.0985597	0.572635	0.240293	NA	0.38418	0	0.941193	1.7765	1.21762	2.94944	2.37747	2.52076	1.07666	1.3113	2.8661	0.866538	1.02209	1.1696	1.5763	1.64166	0.514492	1.18045	1.09805	1.49931	muscle M-line assembly protein unc-89-like isoform X2	AT2G40070.1
Ghir_A05G000240	3.14982	6.23633	1.20326	2.20469	2.21782	1.71373	3.1626	NA	2.86313	3.56666	0.700341	1.11735	1.23367	3.8836	0.601785	1.00441	0.911181	1.23585	2.41651	0.94171	2.98892	0.831317	1.35002	0.593781	0.508837	0.741515	1.65558	0.913111	protein CHLOROPLAST IMPORT APPARATUS 2-like isoform X2	AT5G57180.2
Ghir_A05G000300	2.08261	1.68178	0.0758043	1.85381	3.21763	0.448658	1.38704	NA	1.30227	3.29694	2.43234	0.565287	2.24151	5.87096	5.92199	8.24705	9.9181	6.82525	17.2827	1.27657	2.29598	1.45437	0.954673	4.48465	6.37751	5.72368	4.17326	10.6195	putative inactive cadmium/zinc-transporting ATPase HMA3	AT4G30110.1
Ghir_A05G000340	196.314	267.913	675.012	156.603	102.468	165.95	249.635	NA	158.701	86.6168	33.4643	25.8937	30.456	49.7749	49.5575	80.8528	63.7791	164.002	62.6064	44.8835	58.1549	35.4935	55.7258	45.9968	85.1945	48.1972	60.3265	48.5475	60S acidic ribosomal protein P3-like	AT4G25890.1
Ghir_A05G000380	2.6943	1.28942	0.042359	0.589088	0	0.0830396	0.634139	NA	0.291209	0	1.12381	0.496529	0.425083	0.425184	0.725724	0.854539	1.45114	0.943908	1.82837	0.419544	0.691638	0.719282	0.469048	0.218735	0.321271	0.349577	0.329173	1.63945	Glycine dehydrogenase [decarboxylating]	AT5G57340.2
Ghir_A05G000660	8.10491	7.30488	5.66733	3.2075	3.47768	4.53706	8.46726	NA	3.31807	0.98175	12.0033	10.292	8.38643	16.309	7.5301	8.3318	10.6809	10.716	8.01127	10.641	18.6245	12.3924	12.4822	10.5895	8.21308	7.50318	7.80061	10.2143	putative serine/threonine-protein kinase drkD	AT5G57610.1
Ghir_A05G001240	16.0087	16.4955	15.0579	13.9068	18.9535	8.18523	20.0678	NA	10.6716	11.4257	44.2968	37.5533	43.4471	53.2954	41.2021	42.7146	50.8808	48.8834	50.2649	44.2973	52.9924	50.429	40.9402	44.9985	46.9835	42.202	37.1725	41.3519	Serine/threonine-protein kinase CTR1	AT3G46920.1
Ghir_A05G001470	24.7006	13.1783	10.0108	30.1839	27.0388	18.5873	11.1935	NA	20.1699	12.5897	9.7088	7.52318	8.50501	3.57551	8.07854	7.97026	9.85423	8.2063	9.93389	12.416	7.4843	8.79592	7.3413	8.68398	9.17248	9.36713	5.28002	8.45057	Armadillo-like helical	NA
Ghir_A05G001520	35.7743	350.322	17.9211	36.0831	21.8958	37.0494	233.526	NA	24.2125	21.032	26.5519	33.0138	11.0993	65.8001	11.0891	9.33035	21.5052	15.5213	31.8098	23.2108	56.4276	13.6059	27.2026	6.4786	13.9557	16.8345	24.1129	14.1871	36.4 kDa proline-rich protein-like	AT2G10940.1
Ghir_A05G001540	5.32005	9.47801	5.8743	8.54853	10.4278	7.94954	9.03527	NA	10.1416	9.92002	6.38276	5.63177	8.70744	10.0354	7.65471	4.44176	6.17034	4.51535	4.66554	6.23446	6.93169	8.65324	5.79293	6.62477	4.36075	5.38913	4.60913	5.55739	MAU2 chromatid cohesion factor	AT5G32440.3
Ghir_A05G001860	9.38827	18.9761	4.60397	9.12109	14.1243	5.01673	22.7981	NA	9.66016	7.9598	12.36	24.2152	14.7384	53.1092	22.873	19.4942	20.4679	15.6142	12.9125	15.1156	25.3864	16.1356	25.1049	13.618	15.0037	12.5116	19.8242	12.8747	mediator of RNA polymerase II transcription subunit 17-like isoform X1	AT5G20170.1
Ghir_A05G002100	2.34384	4.97828	1.07762	1.51087	0.734052	2.36033	6.76293	NA	0.935744	0.176422	1.56485	3.43384	3.56093	11.2626	1.62073	4.9754	3.80432	5.83618	14.4254	2.99451	12.2971	4.47904	5.27974	1.79674	3.10062	2.44829	3.78736	3.56223	DELLA protein SLR1-like	AT1G14920.1
Ghir_A05G002210	69.8639	36.598	16.4108	108.145	36.4557	37.3328	22.0103	NA	53.9652	27.8338	13.2767	16.989	15.3598	4.30882	12.3001	9.80915	15.4632	17.7092	34.8598	11.9661	7.37145	10.1999	14.5785	16.2781	16.2189	22.8148	28.7551	21.9431	PREDICTED: uncharacterized protein LOC105768738	AT4G13395.1
Ghir_A05G002340	27.6154	28.6035	22.1304	28.9001	26.3175	25.1047	33.6339	NA	29.4829	18.4051	73.1313	77.9956	62.9945	72.6988	65.439	53.4947	60.4405	54.7625	64.5219	70.545	74.2122	68.2935	74.1463	60.762	56.889	60.3275	55.7595	59.3933	PREDICTED: uncharacterized protein LOC105769189 isoform X1	AT3G03940.1
Ghir_A05G002380	4.4419	10.2969	0.7075	4.1197	2.44729	1.45129	6.37816	NA	1.89013	0.789734	1.2997	3.06108	2.1566	5.98097	1.90481	3.16809	2.39308	4.40829	5.53533	2.91402	6.97583	3.20539	4.77189	2.19806	2.37823	1.82756	0.73591	1.78754	heat stress transcription factor C-1-like	AT3G24520.1
Ghir_A05G002440	6.49897	6.55349	5.80705	6.94111	2.39288	5.38514	6.64289	NA	5.56582	3.55364	14.3177	15.0312	11.5866	17.9531	11.1886	17.1623	15.1286	15.171	16.0289	9.09485	18.8918	12.6285	17.3737	11.1935	16.8558	14.1705	14.6212	11.9299	subtilisin-like protease SBT6.1	AT5G19660.1
Ghir_A05G002520	14.5283	9.33997	2.69113	17.1156	17.33	9.36469	10.439	NA	13.4444	9.94687	16.3618	12.3995	19.1544	14.222	11.783	11.0992	12.427	9.14033	11.8419	15.8839	18.4572	16.9058	11.4066	10.7752	11.1683	8.17979	6.18851	5.02784	probable plastidic glucose transporter 2 isoform X1	AT1G67300.2
Ghir_A05G002660	5.67045	7.68663	2.4232	5.96594	5.51358	8.54769	9.52798	NA	6.06254	4.65109	13.5204	15.389	12.3814	24.3001	13.9182	14.5673	17.7803	13.1548	13.0034	14.1385	21.2871	13.1946	16.1212	13.9079	16.031	14.0628	16.3818	12.825	cell division cycle protein 27 homolog B-like	AT2G20000.1
Ghir_A05G002790	4.50068	10.5622	10.5083	3.48192	4.09327	2.51693	4.26007	NA	3.03901	4.13327	3.9856	4.54365	3.37563	20.3045	3.73856	8.74589	10.0329	7.8647	9.53747	4.95057	11.7687	5.94564	8.93841	3.42594	5.7521	3.25859	8.53134	4.02094	PREDICTED: uncharacterized protein LOC107958723	AT4G29310.1
Ghir_A05G002920	5.80531	2.38958	1.7198	3.11335	3.87336	3.75364	5.00569	NA	3.98039	2.47815	24.7179	26.9492	28.0558	29.785	17.1836	16.1274	16.8105	18.556	16.3936	24.0381	28.5946	22.8625	21.4452	17.7572	18.1146	22.6098	23.7421	14.4683	zinc protease PQQL-like	AT5G56730.1
Ghir_A05G003190	55.7593	59.6843	28.0024	50.6351	37.8242	33.6311	47.843	NA	30.3824	22.969	66.9543	88.2851	68.4477	77.6115	69.8048	76.5878	64.8356	69.829	92.1763	66.6161	68.2037	59.3531	67.186	54.9999	60.2273	65.0162	55.0642	71.2437	casein kinase I-like	AT4G26100.1
Ghir_A05G003210	3.18826	0.969965	2.94233	2.2688	0.190211	2.81586	3.30005	NA	1.98792	0.171309	3.10202	4.63699	3.04603	3.43516	3.08906	4.74071	2.53808	5.97483	6.07897	3.47335	4.54863	3.49362	5.09205	5.42702	5.40697	5.0068	5.38554	4.09431	lycopene epsilon cyclase, chloroplastic-like isoform X1	AT5G57030.1
Ghir_A05G003260	0.665426	4.37687	5.91697	1.68085	0.0962353	1.79679	3.60217	NA	1.80824	1.43076	0.576149	1.44954	0.63791	2.0021	0.652427	1.09079	0.600291	1.25173	0.984556	0.754723	2.23532	0.767137	1.55914	1.28247	1.09813	0.928738	1.25096	0.825207	AGC isoform 1	AT4G33080.1
Ghir_A05G003360	22.378	14.6734	9.61532	19.7718	20.2613	21.6456	17.3974	NA	23.7714	19.4698	62.0543	51.682	50.4767	30.9195	55.9125	44.1464	65.0642	38.1638	43.6565	64.6414	46.9627	57.408	37.3559	60.0957	58.1328	68.1598	39.9665	58.1967	protein PLASTID MOVEMENT IMPAIRED 1-RELATED 1-like	AT5G20610.1
Ghir_A05G003400	59.6622	80.0182	151.507	45.8964	39.226	40.68	71.8854	NA	41.534	33.2325	18.373	13.4204	20.8805	38.4927	28.3431	34.6558	31.79	51.5563	40.6711	23.1759	26.0027	22.3231	21.2863	27.1796	23.4119	22.8726	21.3156	22.4981	40S ribosomal protein S3-3-like	AT5G35530.1
Ghir_A05G003410	2.6716	4.24647	0.379375	2.2833	2.23936	0.244691	2.876	NA	0.715315	0.593267	1.26511	1.83739	0.989309	2.99336	1.3064	1.00385	0.753649	0.780178	1.25328	0.535523	1.13736	1.06794	0.420844	0.39566	0.254587	0.610084	0.283973	0.47365	protein ELF4-LIKE 3-like	AT1G17455.1
Ghir_A05G003420	7.37014	10.4072	16.0869	5.91203	10.1335	5.57448	12.3148	NA	4.717	5.56119	1.73901	2.95661	1.55782	9.47225	5.79296	6.49492	6.35539	4.89773	5.44082	1.78187	2.65235	2.8937	1.97194	2.26639	2.2111	2.43591	1.45559	2.93781	stress-response A/B barrel domain-containing protein UP3-like	AT2G31670.1
Ghir_A05G003460	5.86435	14.5207	4.03855	10.5471	7.37846	8.06542	15.9291	NA	9.03441	5.3364	30.717	31.2377	29.9959	54.3636	30.4522	34.0386	31.6018	31.2725	28.2277	37.106	35.8316	31.8738	36.4174	29.7495	24.7648	21.8624	25.9266	26.4318	PREDICTED: uncharacterized protein LOC107958785 isoform X3	AT5G35560.1
Ghir_A05G003590	17.8274	13.678	7.83278	16.202	5.89554	16.3921	11.2188	NA	13.9683	11.9638	47.4726	52.861	46.0875	32.0484	41.202	38.4816	29.7348	33.0703	25.5028	43.7095	40.2387	36.1876	49.8803	39.8312	38.7038	35.2278	36.3659	41.6328	probable polygalacturonase isoform X1	AT1G19170.1
Ghir_A05G003600	39.6765	36.0609	12.4762	50.7392	108.098	72.5271	45.6299	NA	95.4797	100.335	176.009	153.444	187.202	49.3635	152.161	89.2118	108.826	72.5531	61.679	177.793	111.635	153.697	190.361	144.279	114.077	180.461	155.545	128.045	protein TIFY 10A-like	AT1G19180.1
Ghir_A05G003620	65.8785	38.6096	13.6511	68.2103	57.622	62.3974	29.9327	NA	55.3184	36.6776	12.0316	13.2453	18.0128	6.75257	16.3737	13.1473	14.3696	12.7714	11.9158	13.3189	12.171	13.0617	17.7493	13.8497	10.7261	10.4164	12.723	18.1549	ethylene-responsive transcription factor ERF017-like	AT1G19210.1
Ghir_A05G003660	165.3	331.241	885.331	113.928	169.815	52.7107	266.273	NA	28.7227	51.2148	25.0828	32.4182	15.5487	66.0659	37.2067	61.5721	74.0091	134.212	158.78	29.2563	61.1661	24.9924	32.8196	18.1042	17.3919	14.3139	31.282	32.6418	21 kDa protein-like	AT5G20740.1
Ghir_A05G003880	69.6326	43.9204	9.67505	67.9543	109.047	28.569	27.0718	NA	43.9259	44.3724	26.6608	11.6963	34.8044	16.9614	67.3685	26.6644	34.0168	26.3968	36.1119	33.1747	17.5411	25.6731	16.8579	55.1463	25.6446	27.5668	13.085	34.4628	RING-H2 finger protein ATL38-like	AT5G20885.1
Ghir_A05G003890	11.2808	12.742	3.31915	12.5414	18.3939	9.79475	11.4291	NA	11.4096	10.4046	22.4152	25.125	27.8797	25.5688	21.2883	19.0238	19.8666	17.0321	9.93385	20.6639	16.7869	20.7138	25.517	20.9509	14.8158	18.927	19.0079	21.4023	protein TIFY 3B-like	AT5G20900.1
Ghir_A05G003980	0.224598	4.03429	0.762087	1.80648	12.4463	1.54567	2.52904	NA	2.50013	7.55067	2.19351	1.75267	1.76962	2.78124	1.22541	1.66291	2.33122	1.72384	4.50912	2.10631	1.98203	1.42607	1.59214	0.739659	0.740298	1.06734	1.48173	1.22321	Damaged dna-binding 2, putative isoform 1	AT5G21940.1
Ghir_A05G004070	5.6713	17.3432	37.6852	3.71258	1.1999	5.22547	15.8739	NA	2.12962	2.53583	4.67227	6.31282	4.53412	22.6168	8.68073	20.5439	10.6285	31.909	15.4504	5.51255	9.3828	5.99092	7.32626	4.00415	5.07899	3.85217	5.12791	6.98281	40S ribosomal protein S3-3-like	AT5G35530.1
Ghir_A05G004210	14.6809	21.654	19.4288	11.3414	12.5706	8.39517	18.8344	NA	6.49739	5.77629	8.10149	14.1943	7.91737	26.8523	6.8111	16.3374	12.2471	20.195	12.7976	9.18707	19.53	9.6854	13.0841	6.00247	10.836	7.98971	11.0942	11.1128	serine/threonine-protein kinase 38-like isoform X2	AT4G33080.1
Ghir_A05G004340	11.0558	1.87132	1.61112	16.5121	18.4272	6.57704	4.76219	NA	11.975	12.908	12.9801	2.78919	10.0711	0.54507	9.12488	2.55679	6.30772	1.68253	2.31133	9.95941	4.77378	9.45107	2.92616	9.49078	3.75525	4.25042	0.958099	3.85656	Thioredoxin superfamily protein	AT4G33040.1
Ghir_A05G004490	7.01702	7.78386	3.00014	9.37848	10.9169	8.05601	7.04258	NA	11.3192	8.81109	10.3727	13.4276	11.5767	9.8386	10.9677	11.2534	13.0565	9.38125	10.3482	9.19882	10.5243	13.8145	12.4876	14.0971	15.9596	14.1143	13.8637	13.7972	calcineurin B-like protein 10 isoform X2	AT4G33000.1
Ghir_A05G004640	210.543	271.073	545.195	232.481	248.98	124.256	196.421	NA	134.893	93.8341	10.4292	9.49481	15.6768	22.2581	32.8671	33.0933	26.3402	47.7769	49.4158	10.8921	17.619	11.8709	19.3164	23.1698	22.1298	17.1299	22.3801	16.2363	arabinogalactan protein 15	NA
Ghir_A05G004700	2.46977	2.25913	0.922236	1.87635	2.09115	1.80274	1.32144	NA	2.67823	0.681885	12.4174	24.4988	16.2874	25.2708	13.5367	21.0195	15.9158	19.5342	11.4417	11.7745	21.4783	17.1256	19.0983	12.7347	21.3427	16.0033	12.4423	13.9463	PREDICTED: uncharacterized protein LOC108457049	AT5G11700.2
Ghir_A05G005000	1.39488	3.62406	4.67683	2.9897	1.74373	4.83686	5.70711	NA	2.83822	0.727779	5.96754	7.53672	3.29071	11.0629	4.59538	5.38096	4.48956	7.68687	5.75349	9.13358	11.9146	5.3387	7.34099	5.29144	6.98692	6.99798	7.58998	5.60871	probable beta-1,4-xylosyltransferase IRX9H	AT1G27600.1
Ghir_A05G005010	4.10875	4.79704	1.63545	6.82352	4.16322	4.57092	4.06174	NA	8.62573	5.38544	32.1487	35.8335	30.1594	13.5815	22.536	10.8973	14.4908	6.57126	8.61125	28.8856	16.4038	28.7224	15.5053	16.1145	9.26029	18.8983	6.43456	12.9368	Serine carboxypeptidase-like 18	AT4G32760.2
Ghir_A05G005110	31.2466	176.168	31.4941	58.3471	2141.37	25.5656	155.822	NA	49.8874	2558.6	7.57099	41.6556	170.415	1278.51	1158.8	1233.97	706.062	235.891	226.718	26.3806	64.4037	248.503	239.582	524.197	314.627	125.095	92.6349	69.7892	BURP domain protein RD22-like isoform X2	AT5G25610.1
Ghir_A05G005290	5.20153	2.49942	2.50598	4.7408	3.87547	2.88098	2.34568	NA	4.27121	4.59563	9.72975	4.7486	7.11708	4.32029	5.88847	10.3312	8.80989	12.7146	13.5221	9.66771	5.64364	8.40288	5.50123	10.8378	9.35018	9.77084	7.81248	10.3129	putative cysteine-rich receptor-like protein kinase 20	AT4G23200.1
Ghir_A05G005300	19.7522	27.108	11.8251	20.3547	20.542	40.1688	35.4998	NA	44.2391	28.5589	20.4772	24.824	18.3682	25.5095	14.0598	23.749	21.1905	22.4033	16.9136	20.2273	24.6141	18.9223	24.9	21.5622	28.9743	18.0686	18.4016	21.4556	PREDICTED: uncharacterized protein LOC107890473 isoform X1	AT5G58200.2
Ghir_A05G005440	133.976	198.83	29.8403	229.189	126.555	131.295	222.18	NA	186.7	121.805	126.542	84.2342	124.731	76.2413	106.715	83.4841	137.547	100.697	158.161	93.2004	84.2177	115.937	103.678	101.363	91.4976	133.179	139.075	183.949	CBL-interacting serine/threonine-protein kinase 6-like	AT4G30960.1
Ghir_A05G005450	1.97635	18.7594	3.57641	2.06468	1.14049	5.71903	28.6745	NA	2.91486	0.610556	2.29357	4.1223	1.15329	9.50352	2.08106	5.62111	5.42358	7.55383	10.0537	3.0315	6.35636	3.39897	3.78427	2.19156	5.06236	3.65445	9.48426	7.33849	Reticulon-like protein B21	AT5G58000.1
Ghir_A05G005500	54.9577	41.0395	16.2847	71.6065	71.0053	54.4671	45.8226	NA	85.3152	97.7872	4.20525	1.97102	3.0226	1.73778	2.70094	2.78757	3.29153	3.86148	3.45798	3.28784	3.6502	3.68871	2.00784	4.98353	4.4304	3.73748	2.24537	4.27655	UPF0057 membrane protein At4g30660-like	AT4G28088.1
Ghir_A05G005530	0.194383	0.594625	0.279443	0.61061	0	0.526745	2.10696	NA	0.476312	0.477137	0.244588	2.01302	1.11686	0.528779	0.393529	0.596403	0.819251	0.373204	1.3999	0.532072	0.10074	0.456064	0.853145	0.229416	0.398761	0.545883	0.844223	0.321865	early nodulin-like protein 1	AT2G25060.1
Ghir_A05G005560	4.69164	3.7389	0.627122	4.84783	62.0898	1.60804	1.67662	NA	3.06996	49.931	0.989732	2.56122	8.82024	7.70821	16.4048	3.26289	4.912	1.47932	1.75406	0.789559	0.894035	5.8437	4.48087	13.607	1.30205	0.972548	0.429891	1.91539	auxin-responsive protein IAA29-like	AT4G32280.1
Ghir_A05G005580	6.74532	11.0292	6.54416	8.47383	3.68986	5.46149	8.06507	NA	3.47787	5.3628	4.00731	7.83933	5.62502	17.2419	5.40481	11.1749	8.26006	11.2632	11.333	7.16334	8.29803	5.52536	9.40751	6.51945	6.64093	4.54691	8.14279	6.39529	Histone acetyltransferase	AT4G32295.1
Ghir_A05G005810	1.99361	1.67891	0.820919	1.73929	1.09417	1.13894	1.66158	NA	1.89282	1.2558	38.6934	42.9068	35.5827	51.9686	43.6252	36.7684	35.2017	35.4838	30.6251	42.2478	49.9117	45.7047	41.4206	32.6903	37.2563	36.3474	40.1157	32.5289	PREDICTED: uncharacterized protein LOC107958913 isoform X1	AT2G25320.1
Ghir_A05G005870	63.2352	41.2764	19.063	34.7665	33.4671	46.2475	52.5779	NA	34.0886	34.8936	8.44279	7.81268	5.40362	11.4658	7.40711	9.01551	8.85979	10.8506	13.6789	7.72482	10.9833	6.88689	9.14052	6.40985	8.33299	7.77121	10.777	9.96155	glutamic acid-rich protein-like	NA
Ghir_A05G005960	3.2393	6.64718	8.59437	2.56394	1.08479	1.47112	6.68763	NA	1.2446	0.173889	1.94593	4.86182	1.99509	10.2178	1.76765	4.46049	4.72537	7.54669	4.9429	2.49734	5.85587	2.25394	4.53298	1.63057	2.23372	2.10678	2.59182	3.7519	aspartate aminotransferase, chloroplastic-like	AT4G31990.3
Ghir_A05G006120	526.787	286.311	98.062	586.814	346.465	276.567	147.244	NA	284.347	203.196	312.206	502.118	341.862	217.018	204.718	332.872	260.638	274.115	458.038	317.195	240.544	258.036	409.671	235.878	269.626	324.125	290.132	284.888	probable WRKY transcription factor 40 isoform X1	AT1G80840.1
Ghir_A05G006180	55.8724	59.665	76.2916	60.7349	42.179	48.6856	66.2716	NA	68.2029	37.8255	71.9688	69.2697	61.8997	68.1519	82.2424	91.6344	76.3024	83.3574	62.4853	83.2177	72.6809	81.504	83.8961	106.741	118.441	93.9278	78.6162	95.4117	transmembrane 9 superfamily member 8	AT5G10840.1
Ghir_A05G006340	1.7542	1.40081	1.04806	3.15011	1.71843	0.290276	1.66516	NA	2.4289	0.732148	0.889554	2.29559	3.47542	1.35986	4.89295	3.4036	3.89006	3.26115	3.08765	1.00788	0.592889	3.12096	1.572	6.79159	2.73715	2.20268	1.49995	1.97102	thiamine-repressible mitochondrial transport protein THI74-like	AT4G32140.1
Ghir_A05G006610	44.1338	44.9393	8.87648	48.121	38.7544	39.0466	34.8167	NA	42.2344	30.3862	63.6331	74.641	63.6351	47.2087	57.1266	52.2785	62.6472	47.1628	68.7844	59.798	45.0485	60.0234	74.0469	60.5042	42.572	51.8492	75.1667	72.8478	F-box protein AFR	AT2G24540.1
Ghir_A05G006790	38.9568	83.7115	81.8456	31.8658	29.8614	28.3036	67.4726	NA	31.7232	23.0502	51.8996	47.2709	46.1643	74.7203	36.824	61.3238	49.3658	59.6437	49.1409	53.4597	47.8733	51.2971	45.204	47.4963	45.3095	50.6627	52.6788	54.7068	Myosin heavy chain-related	AT4G31340.1
Ghir_A05G006810	3.62345	9.12163	10.9758	3.72846	3.60634	2.64289	9.83816	NA	3.53608	2.23819	1.27442	1.47837	1.23792	3.58137	2.33369	2.31205	2.67198	3.2384	2.2922	1.56632	2.7978	1.12985	1.59888	1.47885	1.88054	2.04202	2.23697	2.28349	AIG2-like protein isoform X1	AT2G24390.1
Ghir_A05G006830	2.75889	4.54375	2.70833	2.63206	1.66852	2.6977	9.11655	NA	2.0496	2.31849	2.1464	5.12115	2.408	7.99271	1.88854	3.81349	3.68185	3.19714	4.06927	2.71469	7.93087	3.28645	3.83247	2.20224	2.98699	2.94438	2.23621	2.99661	PREDICTED: uncharacterized protein LOC108472463 isoform X2	AT4G31115.2
Ghir_A05G006840	3.58851	9.76579	2.41861	4.69511	4.67946	4.82515	8.40293	NA	3.3935	4.50779	7.54267	9.45294	5.11891	13.6412	5.12126	8.85969	6.84718	8.70643	4.5527	6.57132	11.5403	6.77467	9.82653	5.79349	7.61044	3.40212	6.83497	6.54843	endonuclease V-like isoform X1	AT4G31150.1
Ghir_A05G006850	15.6107	19.8624	12.162	16.8409	16.2306	11.733	17.128	NA	13.255	17.3711	59.9111	54.7205	51.6553	53.6456	57.1135	58.2829	56.0492	47.7342	43.9669	58.4048	49.1517	59.3613	52.3344	62.7347	53.2054	56.0195	54.0149	54.1488	serine/threonine-protein kinase HT1	AT2G24360.1
Ghir_A05G006890	10.0066	12.0523	8.35948	6.68761	2.95748	9.74078	16.6048	NA	6.63631	8.32129	6.75289	9.03198	6.66049	16.4746	9.5004	9.97846	9.84032	14.1216	12.4741	4.73164	15.0701	8.66135	11.0605	7.76256	11.3561	8.77688	14.0793	8.86808	zinc finger CCCH domain-containing protein 14-like	AT5G06770.1
Ghir_A05G006920	12.5546	29.741	5.70268	13.1127	14.7429	17.9415	29.5653	NA	15.2342	10.6246	10.2936	12.1913	11.7645	23.0705	10.65	14.8613	12.2524	13.372	14.3504	11.745	20.2265	11.8332	15.2195	9.15948	11.1481	7.16667	13.5085	13.7329	protein EMSY-LIKE 3-like isoform X3	AT5G13020.1
Ghir_A05G007200	0.251754	0.657394	0.23041	2.24906	9.16113	3.30291	2.72195	NA	7.78484	9.90366	3.83805	1.11422	4.95636	0.455641	5.7396	0.590692	0.25924	0.0232471	0	3.316	1.0847	3.41707	0.825532	6.17107	0.237958	1.10728	0.690508	1.05572	chaperonin-like RbcX protein 2, chloroplastic	AT5G19855.1
Ghir_A05G007220	0	2.98665	0.10513	0.590279	0.143406	0.494534	2.47262	NA	0.43267	2.55227	0.514112	0.990652	0.159663	1.07914	0.343705	1.29143	0.697359	0.547132	1.64224	0.229157	1.06148	0.779039	0.636995	0.426568	0.580588	0.519773	0.449215	0.918039	Protoheme IX farnesyltransferase	AT2G01870.1
Ghir_A05G007230	2.13233	2.59157	3.61809	2.50471	2.06382	1.22705	6.26361	NA	1.674	1.48792	2.4976	3.99439	2.92796	2.86893	3.51614	4.16559	2.63177	5.28872	6.69994	2.82648	2.63698	2.35623	2.68826	2.49895	2.17017	2.10937	2.43629	4.4446	cinnamoyl-CoA reductase 1-like	AT1G51410.1
Ghir_A05G007420	1.10089	3.56089	1.11317	1.86435	2.11359	1.6934	3.20625	NA	1.90894	0.427172	9.45731	10.2986	7.11741	18.3101	6.15534	10.1758	10.6464	8.42647	9.79962	7.91519	13.5435	7.78704	10.4752	7.34854	6.81563	5.74762	9.07635	6.13352	integrator complex subunit 3 homolog	AT4G14590.1
Ghir_A05G008020	18.2854	47.0691	48.7084	19.8185	16.8214	17.6515	48.3067	NA	16.7369	19.9773	8.84052	11.0705	9.38148	22.949	9.69919	24.4788	23.0031	26.9759	23.1922	11.983	17.5876	10.5742	13.3589	16.3707	21.8733	14.6788	23.8998	26.3076	putative phosphatidylglycerol/phosphatidylinositol transfer protein DDB_G0282179	AT5G06480.1
Ghir_A05G008180	2.43432	10.1825	22.684	2.24798	0.924026	0.904584	7.48544	NA	0.566788	0.602628	0.506186	0.951668	0.350524	3.30699	0.429609	1.91422	2.16461	4.94522	4.89416	0.469977	1.90002	0.671638	0.917821	0.375184	0.730334	0.330868	1.26108	1.43777	probable aspartyl protease At4g16563	AT3G52500.1
Ghir_A05G008210	0.367476	1.78071	0.246233	1.10842	0.771519	2.5018	2.07408	NA	1.93541	0.804805	1.4487	1.50374	1.58426	2.09608	1.36875	1.83516	1.09119	1.64783	0.77302	1.43648	2.12177	0.783769	1.31126	0.905737	0.805638	1.4977	0.712151	0.944189	NAC domain-containing protein 89	AT5G22290.1
Ghir_A05G008240	0.641104	1.32497	0.163544	0.598036	2.32124	0.729728	1.263	NA	1.22495	2.27548	0.25631	0.878372	0.770418	1.58375	1.70245	1.55268	1.3489	0.337583	0	0.172753	0.37397	0.612514	1.16042	1.09423	0.370738	0.944989	0.755335	0.723503	F-box protein At2g27310-like	AT2G27310.1
Ghir_A05G008260	15.8107	12.3239	13.7412	10.9555	2.83702	13.4871	18.4814	NA	13.3155	4.66657	15.9823	15.4213	14.2443	30.4777	16.1819	21.2663	18.6502	18.1669	12.9593	14.0333	18.7365	14.5284	15.8333	15.014	13.6477	15.3752	15.8411	14.5498	ruvB-like protein 1	AT5G22330.1
Ghir_A05G008270	3.12045	4.331	3.08257	1.12296	1.07907	0.72252	3.56453	NA	0.823794	0.58374	1.54928	1.23265	1.03653	4.95844	1.35746	1.17541	2.34223	2.76622	2.32583	1.74412	3.15193	1.54748	2.0845	0.703425	1.00815	1.21165	2.50051	1.82795	Glutamyl-tRNA reductase	AT5G22340.2
Ghir_A05G008380	5.45572	5.55246	1.89102	6.67645	3.61763	9.90022	9.47469	NA	14.8492	9.04584	21.8076	16.4787	13.6081	5.77491	13.891	10.0177	9.92814	6.94868	6.30282	16.895	12.0886	18.8061	12.2711	17.3606	18.8683	24.3027	18.7155	23.7759	glucan endo-1,3-beta-glucosidase 14-like	AT2G27500.1
Ghir_A05G008570	7.58069	12.9492	4.27736	7.38881	5.23369	12.6541	14.9583	NA	8.34069	8.81823	10.407	12.6077	7.55934	14.5695	6.45752	9.98385	9.34643	7.81285	8.92989	9.93604	16.4675	10.1973	13.4469	7.81908	11.667	9.68171	14.1704	11.2656	flagellar radial spoke protein 5 isoform X1	AT2G27680.1
Ghir_A05G008640	18.4977	12.6265	5.69549	11.6117	2.39207	16.8489	13.3216	NA	11.3826	3.99525	10.5724	9.07544	15.4883	7.55407	13.8846	19.9529	11.0024	24.8914	31.5051	5.98374	6.43698	11.7367	21.8725	12.1145	16.6822	10.7353	19.7009	20.538	ethylene-responsive transcription factor ERF024-like	AT4G25490.1
Ghir_A05G008700	3.82365	3.12965	0.98974	1.39691	0.857256	2.06246	5.92021	NA	1.01313	0.617045	10.6695	15.356	7.80174	28.4886	5.45846	10.4168	7.89118	10.5365	8.51299	13.2641	22.1601	9.89032	14.5311	5.89154	7.79565	7.31516	11.099	8.25545	hypothetical protein GOBAR_AA40013	AT2G36490.1
Ghir_A05G008710	2.03928	5.20646	4.02457	4.08546	1.28748	2.2956	4.09992	NA	2.8358	1.59057	5.65302	2.55494	4.33583	3.57991	3.83545	3.61316	2.73533	4.71571	6.8644	5.41167	6.54411	4.27516	7.04456	5.19917	4.85523	4.47551	4.66758	5.11488	UDP-D-apiose/UDP-D-xylose synthase 2	AT1G08200.1
Ghir_A05G008730	10.1148	13.3028	11.6796	6.9194	6.55219	6.60771	14.5535	NA	10.0578	4.96631	18.8151	25.9347	25.4438	25.7939	13.6403	12.2822	14.019	15.0496	14.6222	22.3711	21.7794	24.1835	20.9154	19.5116	13.3761	17.3268	13.8295	15.7476	serine/threonine-protein kinase SRPK-like isoform X1	AT5G22840.1
Ghir_A05G008780	0.71997	0.733116	1.32498	0.378377	0.0751121	0.229631	0.524986	NA	0.586879	0.264337	4.28533	3.73044	3.0298	5.08881	2.95896	4.44878	2.97623	4.13514	2.92896	3.06795	3.86804	4.3363	3.7131	3.69792	3.40848	4.39826	3.87509	4.12582	---NA---	NA
Ghir_A05G008920	2.1838	1.05203	0.516871	2.02898	0.73579	1.25127	3.25499	NA	2.56328	1.73097	9.35381	4.23765	5.61425	1.95505	5.12204	4.12441	5.27867	7.43098	5.67102	11.5455	9.15398	6.27647	6.46622	8.09497	7.30292	5.1187	8.94609	9.777	asparagine synthetase [glutamine-hydrolyzing] 1	AT3G47340.1
Ghir_A05G008940	1.2039	15.5732	0.896607	1.08664	0.259601	0.815047	5.5551	NA	0.337011	0.219395	0.577876	0	0.340349	0.191626	0.148057	0	0.438717	0.0699414	1.77629	0.337356	0.649722	0.394653	0.0757636	0	0	0.523136	0.240285	0.105338	chlorophyll a-b binding protein 6, chloroplastic	AT3G54890.1
Ghir_A05G009000	23.4662	25.2598	7.02304	31.8585	10.9297	15.6661	25.558	NA	16.743	10.679	83.7527	90.4106	73.2273	63.8124	48.4112	64.3822	58.2262	56.0674	65.9613	58.3165	67.6303	70.3747	87.5339	46.3775	64.822	50.1521	72.6371	55.3864	protein SMAX1-LIKE 6-like	AT2G29970.1
Ghir_A05G009180	4.0546	6.20934	2.08992	4.71397	7.29428	6.08618	7.8553	NA	5.80545	3.6312	23.3501	31.6232	24.076	35.3562	14.2942	22.8637	17.1503	17.466	19.5788	22.9885	26.3935	24.5964	28.1007	18.6375	21.0554	19.2987	18.8141	16.1501	ATP-dependent zinc metalloprotease FTSH 7, chloroplastic-like isoform X1	AT3G47060.1
Ghir_A05G009220	9.10885	20.217	4.28132	6.53481	5.86525	12.2228	27.9145	NA	17.0181	8.06485	7.57898	11.7686	5.15938	21.4531	3.65387	6.96672	8.07112	10.6065	14.4559	7.93168	23.6377	7.43985	12.8011	6.01185	6.63693	4.4112	7.19742	6.9095	transcription factor DIVARICATA-like	AT2G38090.1
Ghir_A05G009320	157.752	371.528	439.506	91.5745	69.8852	133.884	381.99	NA	59.1583	56.1327	73.7643	65.6969	43.2658	189.771	60.3502	112.69	131.612	236.965	212.894	87.1676	192.761	77.8861	92.6145	51.1715	99.4025	62.1071	155.745	90.5661	tubulin beta-8 chain-like	AT5G23860.1
Ghir_A05G009360	79.9305	29.4378	17.7001	82.5448	26.3007	79.8423	41.8189	NA	62.7717	38.0435	29.1697	22.6164	27.7024	16.5302	21.3109	29.7829	24.1158	21.1238	27.4229	22.3491	19.5883	17.6165	23.2255	17.3501	27.1697	24.6465	31.1156	33.3432	17.3 kDa class I heat shock protein	AT2G29500.1
Ghir_A05G009410	6.20515	4.70032	3.0871	4.49295	3.44043	6.11019	5.74811	NA	5.44637	3.21924	2.33085	2.0745	1.9984	6.82499	3.33416	2.75602	3.46773	2.842	2.60657	3.12727	4.1376	1.69432	2.86128	2.38536	2.61045	1.65311	1.56921	2.11824	pentatricopeptide repeat-containing protein At3g46870	AT3G46870.1
Ghir_A05G009480	41.5955	45.8926	7.72515	42.4655	35.4956	31.593	34.2809	NA	32.2018	28.4059	18.2576	27.1323	26.8296	28.2378	27.6365	28.457	22.9519	29.0025	48.4243	16.8587	22.9188	25.3703	28.8633	29.018	26.0404	21.7207	18.4121	28.4769	probable protein phosphatase 2C 24	AT1G07430.1
Ghir_A05G009510	60.8864	31.2349	18.5889	74.1119	58.3058	44.1026	24.1837	NA	48.2796	40.4121	23.6869	29.6425	25.2684	34.4039	20.3187	38.5164	27.5373	36.2399	42.5304	23.5413	21.6005	22.0489	24.9067	24.2641	26.0004	23.6111	18.8812	20.9872	transcription initiation factor IIA large subunit-like	AT1G07480.1
Ghir_A05G009620	40.2197	13.4227	4.70548	29.9178	9.86822	54.5328	13.1571	NA	25.2183	9.87519	1.98372	2.32377	3.22802	1.62418	1.71736	2.38012	1.22339	1.03615	0.706718	1.86001	1.45931	1.69905	3.38407	0.713677	1.48938	1.68594	1.21769	1.96445	cyclin-dependent protein kinase inhibitor SMR4-like	NA
Ghir_A05G009700	3.16396	5.03613	8.28842	2.38004	1.35838	2.99684	6.55277	NA	2.95956	0.228511	1.29166	1.32336	1.3711	1.41575	0.865768	1.9215	1.89794	1.95095	1.60675	0.924076	1.53168	0.842392	0.98226	1.02046	1.18312	1.10605	1.26289	1.38005	Rab5-interacting family protein	AT5G59410.1
Ghir_A05G009890	73.5917	50.3597	12.2785	51.8934	7.02096	57.1322	65.966	NA	47.4077	11.4466	50.9514	48.9768	55.908	47.9483	37.1713	47.2709	42.5285	26.6885	33.8179	41.3167	50.3854	29.8435	42.7457	34.9332	67.3273	60.4631	51.6217	64.0629	osmotin-like protein	AT2G28790.1
Ghir_A05G009900	36.9212	22.7598	12.9238	53.6726	33.4935	27.645	22.9545	NA	42.9449	39.6145	49.7265	58.6114	52.3931	24.8912	35.4157	33.9054	24.265	29.7009	29.0625	63.406	32.3135	46.6841	43.761	43.2888	32.4544	33.7065	23.6753	35.3391	ubiquitin-conjugating enzyme E2 7-like isoform X1	AT5G59300.1
Ghir_A05G009920	3.63079	2.79216	10.2803	3.52252	2.36055	1.00151	3.70654	NA	2.20691	0.612863	4.34086	4.98586	5.81994	13.0554	3.94155	7.77312	7.11922	10.6567	8.90537	5.17654	4.77619	5.96963	5.25709	5.55258	6.38224	4.88241	6.20809	8.44552	UDP-glucuronic acid decarboxylase 6	AT2G28760.2
Ghir_A05G009960	2.34512	9.93095	3.70018	4.37969	7.96785	7.66868	10.5475	NA	5.40336	7.52233	11.4369	14.9057	9.266	16.561	10.9525	12.0653	12.0309	14.1079	17.0689	10.8075	13.6795	12.3051	11.8111	8.15984	8.55781	8.88588	11.9063	11.1088	PREDICTED: uncharacterized protein LOC105768725	AT5G59830.1
Ghir_A05G010000	0	0.479573	0.054925	0.450012	0.449961	0.341639	0.764951	NA	0.550114	1.04944	0.990084	0.29853	1.11178	0.988759	0.486474	0.401181	0.00563564	0.256218	0.00625023	0.230035	1.11992	0.684173	1.96592	0.468184	0.714293	0.405265	1.0137	0.384883	probable aquaporin TIP1-2	AT4G01470.1
Ghir_A05G010400	121.768	200.378	81.7293	71.0932	59.2989	95.9749	210.914	NA	58.2995	45.744	115.391	119.1	88.3559	250.979	111.194	170.091	159.181	187.518	200.256	113.613	227.809	109.329	139.556	115.825	164.146	121.364	192.397	160.153	protein argonaute 4-like	AT2G27040.1
Ghir_A05G010700	17.833	19.0351	26.2496	24.5293	16.495	26.7133	17.8063	NA	28.0446	14.9004	11.1585	13.0469	10.9732	14.3074	14.0557	20.6343	17.0965	15.888	13.4245	12.8473	13.6032	13.1025	13.6208	19.0666	18.2335	19.3751	11.7278	16.4455	exosome complex component RRP41-like	AT4G27490.1
Ghir_A05G010710	41.348	102.691	240.906	35.4581	19.1266	41.836	118.226	NA	25.9812	9.86962	8.52157	22.2668	12.6037	33.4742	8.16508	18.2632	17.6405	22.275	17.7214	15.6314	35.1662	15.215	26.0032	5.5055	16.4033	9.78588	23.1433	12.8053	receptor-like serine/threonine-protein kinase NCRK isoform X2	AT2G28250.1
Ghir_A05G010850	42.0295	30.0666	11.423	36.0093	15.866	45.1326	31.4641	NA	37.4248	15.2239	166.909	129.976	132.439	75.9141	131.659	74.8095	71.8535	70.2609	60.7712	127.08	102.871	110.226	87.7102	102.913	90.5928	123.325	90.4833	101.596	P-loop NTPase domain-containing protein LPA1 homolog 1-like isoform X1	AT3G45090.1
Ghir_A05G011400	39.4539	65.281	162.868	26.7433	30.5709	16.1582	41.2063	NA	12.6748	11.3451	9.52882	10.7091	8.87869	28.9697	19.2721	19.118	24.6932	49.696	42.9066	12.5696	21.544	15.5556	15.6142	14.3011	16.3776	11.7888	16.5288	12.4177	tubulin beta-5 chain	AT5G23860.1
Ghir_A05G011510	24.3544	52.1311	9.62738	14.6214	22.1737	21.5634	46.0963	NA	13.8608	10.7913	11.5558	6.3462	7.36212	10.1355	13.5775	9.55531	16.9934	11.885	22.7115	5.97501	4.54675	5.86102	4.57364	8.68821	6.51359	4.9382	7.37416	10.3495	protein LIGHT-DEPENDENT SHORT HYPOCOTYLS 4-like	AT3G23290.2
Ghir_A05G011780	8.50589	11.286	6.34298	13.343	8.1945	19.982	14.2158	NA	25.3094	16.9003	11.0906	8.73699	7.05363	6.15498	8.73305	8.04734	9.20171	7.65363	4.96442	12.64	11.4809	10.1052	8.71782	11.9443	17.2981	15.0127	12.5331	10.7544	reticulon-like protein B22	AT1G78895.1
Ghir_A05G012030	2.06576	7.11786	2.08533	3.98696	4.23395	2.38317	6.84452	NA	3.26299	2.7484	4.7771	5.60602	4.14109	9.52436	3.94991	5.7655	5.9651	4.24113	7.07315	3.90766	8.59918	4.4961	5.83939	2.00174	3.55393	2.64936	3.38395	3.33505	putative ycf39	AT1G16720.1
Ghir_A05G012250	5.55083	4.66534	7.0676	2.78569	1.26066	3.96847	4.36752	NA	1.8013	1.39019	2.31172	4.00748	1.15349	6.58317	2.58587	5.75996	4.80922	5.58016	4.80174	2.48343	5.71862	1.78763	4.33341	1.51648	3.89326	3.22487	4.53532	4.38919	protein LOW PSII ACCUMULATION 3, chloroplastic	AT1G73060.1
Ghir_A05G012260	2.54371	9.1358	1.71406	4.66773	0.503549	1.41583	7.90418	NA	2.64125	2.23934	11.9436	17.9455	8.95378	26.4939	10.688	15.1792	20.4356	18.2002	21.7035	11.6312	26.1734	12.5427	15.2247	11.4183	14.3753	12.5616	15.8376	19.6238	ABC transporter C family member 13 isoform X3	AT2G07680.1
Ghir_A05G012750	0.64347	1.30531	0.272144	0.661205	0.697018	0.59825	0.957898	NA	0.90181	0.345586	10.7384	14.4277	7.89661	19.2423	15.3126	10.6712	9.3609	10.7908	6.27119	10.1513	12.0547	11.2612	12.242	10.9582	13.4942	10.1596	8.32507	6.74444	Putative esterase/lipase 2	AT1G15490.1
Ghir_A05G012860	12.1899	12.447	1.2193	4.90838	0.314455	7.41437	11.9199	NA	4.03761	0.743873	2.33556	1.5494	0.946555	5.64641	3.04425	2.46068	3.97391	4.10598	5.51466	2.97766	7.02574	2.20549	1.81355	2.30027	5.56756	3.76896	3.71754	3.63039	zinc finger Ran-binding domain-containing protein 2-like	AT3G15680.1
Ghir_A05G012940	14.1434	6.25379	2.60402	10.6764	5.15411	12.7935	7.07099	NA	12.2424	4.60395	7.83028	9.48893	11.1554	3.41679	6.83702	4.28817	5.58722	3.90159	9.54807	7.12117	4.25466	6.58463	6.30519	5.9401	2.78012	6.54676	6.71729	7.80808	Cytochrome P450	AT1G52565.1
Ghir_A05G013070	45.8959	54.5939	9.47891	49.6016	83.0152	33.386	48.4521	NA	36.122	48.0567	21.4638	33.1684	31.3839	33.6656	36.8391	35.2119	57.988	44.5524	66.6669	15.3393	22.9775	25.6982	30.0146	29.3714	32.1736	31.1625	41.5215	48.768	auxin-responsive protein IAA1	AT3G04730.1
Ghir_A05G013100	7.13217	10.433	7.69277	5.81157	4.52579	9.58177	8.84454	NA	6.19641	4.2062	17.8203	15.8396	12.7638	38.9067	13.4933	15.609	16.1873	18.7383	18.0449	16.1581	29.1396	14.3206	19.3306	12.5579	15.1503	14.0706	17.4582	14.323	N-alpha-acetyltransferase 16, NatA auxiliary subunit-like	AT1G80410.2
Ghir_A05G013110	5.52982	19.6479	22.7983	6.33549	5.66776	8.21836	15.1976	NA	4.71828	3.01433	4.8254	9.08219	8.72617	22.789	9.12881	17.0202	15.3554	21.117	18.6125	7.58698	13.3007	11.0155	12.5686	8.88587	9.95806	8.8578	16.4845	13.7338	Spore coat SA	AT3G15940.1
Ghir_A05G013210	3.34599	3.23868	0.0763005	1.62546	0.333683	0.689537	1.05036	NA	0.317181	0	0.211617	0.195192	0.45719	1.29327	1.13662	0.779193	1.03987	1.36914	1.08346	0.515711	0.662648	0.308016	0.864021	0.364143	0.792204	0.816637	0.849735	1.72403	Transmembrane protein	AT4G13270.1
Ghir_A05G013270	28.7084	12.1483	6.93149	28.4023	26.9344	27.1351	18.8945	NA	29.1374	24.082	28.768	22.5236	29.6554	14.8089	30.9211	21.213	20.1809	18.3016	17.2136	25.3599	22.9319	28.1609	24.0901	30.3322	25.6011	23.1031	18.9644	30.027	ras-related protein Rab7-like isoform X1	AT1G15230.1
Ghir_A05G013330	0.705724	59.5374	6.4554	4.05967	3.93511	3.34086	33.3389	NA	1.06067	0	1.2438	1.36915	1.46154	2.09553	1.51604	1.89214	2.79169	1.7193	2.63924	2.42709	2.4583	1.59811	0.831604	0.885455	0.764601	0.847845	1.09563	0.829703	photosystem I reaction center subunit VI, chloroplastic-like	AT1G52230.1
Ghir_A05G013420	1.16687	8.82333	0.783378	3.3106	5.38334	2.43285	8.77799	NA	3.077	6.56275	11.1978	4.76903	6.19296	7.17741	4.334	3.91016	8.28801	8.1578	10.1263	10.0035	16.8417	6.614	7.9085	9.82586	4.72909	3.55445	3.24055	6.51061	protein NRT1/ PTR FAMILY 1.2-like	AT1G52190.1
Ghir_A05G013480	4.0085	9.02988	6.86542	2.58422	1.59759	1.95878	6.40319	NA	1.23586	0.350469	3.41204	4.81623	2.44518	9.91187	3.09339	5.77553	5.12609	7.68234	7.66482	2.14605	7.26841	2.90403	4.73477	0.791984	2.739	2.10365	6.62595	4.77364	DNA-directed RNA polymerase subunit beta	AT3G16200.1
Ghir_A05G013600	10.6133	8.8204	2.6886	20.7994	10.9062	19.954	9.5289	NA	23.4483	11.4323	54.1895	24.0423	35.5912	8.87486	24.6221	12.7894	29.5097	15.3642	19.0047	46.5609	25.0647	38.348	21.9294	32.4366	22.6092	36.2109	19.882	37.027	transcription factor MYB1R1	AT3G16350.1
Ghir_A05G013880	0	2.40705	0.0749421	0.129158	0.202246	0.28496	0.505639	NA	0.251702	0	4.58279	7.64186	4.38734	28.0253	4.92261	8.53838	7.88982	6.98337	6.34119	6.47883	14.2075	7.80623	16.5243	5.33797	17.4689	8.3417	15.4969	8.0818	inactive protein kinase SELMODRAFT_444075-like isoform X2	AT3G13690.1
Ghir_A05G013950	3.89752	2.79921	5.90979	3.65726	3.81881	4.24132	4.02602	NA	4.27613	3.97233	5.00577	5.74066	6.6567	7.45054	6.5254	8.45438	4.85468	7.33681	5.22041	3.64995	4.71527	4.98265	5.51931	6.29702	7.53286	6.32627	4.47883	5.15659	hypothetical protein GOBAR_AA36318	NA
Ghir_A05G013960	10.3951	13.1568	9.30453	8.36196	6.55606	9.58483	16.0874	NA	8.91677	4.21189	2.05404	3.69854	2.9249	8.53631	3.03134	5.58529	3.59682	5.29378	6.10115	3.42602	4.57594	3.07049	3.47258	2.81201	3.39759	3.2474	3.35142	5.61576	mediator of RNA polymerase II transcription subunit 9	AT1G55080.1
Ghir_A05G014140	27.9216	32.218	7.3854	35.5951	27.8224	25.1812	37.2148	NA	35.2937	29.3195	139.193	142.247	123.258	101.505	124.158	107.976	109.189	83.3731	90.8104	147.331	125.869	134.511	121.363	129.485	113.46	132.056	116.551	116.009	protein phosphatase 2C 16-like	AT1G17550.1
Ghir_A05G014240	43.7238	33.8628	9.79585	41.6564	33.323	23.7021	20.1743	NA	25.199	10.3832	87.0618	136.017	81.2024	61.0378	50.8517	54.656	58.7613	52.7594	76.2459	79.8754	71.4953	73.2061	82.7357	41.297	40.419	46.8177	46.8756	48.2315	phosphoinositide phosphatase SAC2-like isoform X1	AT3G14205.1
Ghir_A05G014300	12.8199	14.863	3.4845	8.41913	12.2606	11.0177	12.6827	NA	7.31292	10.2511	7.55725	6.25608	6.3487	8.24767	7.68718	6.36105	8.48416	7.28676	11.9991	9.58498	9.76876	8.20823	7.93669	11.8902	7.34881	4.6112	4.81522	8.73335	trihelix transcription factor ASIL2	AT3G14180.1
Ghir_A05G014350	28.7897	33.398	53.1394	22.5349	15.4042	27.8766	37.8114	NA	18.9267	4.41958	25.2419	28.2259	24.5074	43.9912	26.3826	24.8709	30.1148	36.9912	30.3327	27.3629	41.5724	24.2392	30.9976	28.2499	26.2164	28.44	31.4488	26.6669	oligouridylate-binding protein 1B-like isoform X1	AT1G17370.1
Ghir_A05G014410	0	1.2994	0.0496324	0.367027	0	0	0.721065	NA	0.023236	0	0.255045	0.344457	1.07391	1.89939	1.07805	0.22713	0.214154	0.0581677	0	0.240336	0.518918	1.86142	0.691006	0.3023	0	0.0737246	0	0.200142	PREDICTED: uncharacterized protein LOC107958365	AT1G72490.1
Ghir_A05G014430	8.53757	17.8607	9.44137	2.95297	3.73273	3.84051	17.5446	NA	2.42211	2.09509	7.59284	7.98331	5.2528	14.0889	5.04993	7.83432	8.04451	11.2707	16.2705	7.29863	18.3364	7.05344	8.97724	3.61791	6.26903	3.51104	6.01855	7.10743	subtilisin-like protease SBT1.4	AT3G14067.1
Ghir_A05G014740	4.76537	12.0764	2.38652	6.68557	10.8308	6.53892	10.4192	NA	7.64294	22.2135	2.57136	2.72757	3.57294	8.04305	4.19806	5.82917	6.90291	4.50133	8.19978	2.35076	3.00123	4.05755	2.36483	3.57357	3.99276	2.65221	5.46781	4.51563	Negative regulator of sporulation MDS3	AT5G43150.1
Ghir_A05G014890	64.2513	37.3198	7.72775	96.6929	93.0214	23.7353	22.2875	NA	45.5593	98.328	95.0794	85.3434	74.8277	32.9128	73.6214	70.3158	95.2425	55.6717	43.0208	64.7078	41.5146	54.4034	41.5866	47.7058	60.4193	60.9469	25.485	41.2245	BOI-related E3 ubiquitin-protein ligase 1-like isoform X1	AT5G45100.1
Ghir_A05G015000	4.16884	6.06781	7.5921	3.57591	3.58246	3.27719	5.57494	NA	4.31057	3.98231	12.0212	12.326	10.5301	15.4218	7.04576	4.80693	7.77979	5.9327	6.20489	13.1442	10.9159	9.70697	9.36205	7.40437	5.69362	6.23617	4.42944	7.45098	Alpha 1,4-glycosyltransferase family protein, putative isoform 1	AT4G19900.1
Ghir_A05G015030	12.4193	19.8854	21.5541	10.9239	9.48992	5.44027	11.3234	NA	8.38359	8.39507	27.4954	30.0043	20.4082	32.9047	17.5989	29.126	14.1316	21.0679	17.7436	28.9843	40.1597	18.9839	34.5178	13.2395	17.4459	15.1273	24.4058	13.7953	CSC1-like protein ERD4	AT1G30360.1
Ghir_A05G015200	56.3045	41.3055	21.484	71.7789	32.3598	51.7803	32.1518	NA	58.092	27.2597	58.0956	47.799	62.9089	22.8739	68.9538	46.5933	34.6435	31.4011	40.1924	46.1122	29.0971	41.889	42.621	38.525	19.7271	32.1323	17.5503	41.5733	protein TIFY 5A-like	AT1G30135.1
Ghir_A05G015220	17.385	23.685	34.6104	19.1085	12.1971	28.811	21.175	NA	19.4035	8.80557	30.99	19.2489	20.8865	16.5923	19.1692	20.0722	19.0782	35.4069	22.6516	23.756	26.4966	18.9381	21.058	18.9331	21.4861	22.3324	21.9909	19.9157	pyruvate dehydrogenase E1 component subunit beta-3, chloroplastic-like	AT2G34590.1
Ghir_A05G015410	16.5836	5.42488	1.60571	14.7961	8.78859	29.6166	9.56917	NA	27.4049	52.0372	7.77447	8.62892	8.34627	4.26129	6.52602	6.70625	6.93403	8.39713	11.4028	31.2946	24.368	27.2958	22.8183	20.3974	13.4321	16.5067	18.5176	19.6985	hypothetical protein B456_009G156500	AT1G06475.1
Ghir_A05G015490	148.533	86.1406	32.1804	286.86	199.575	153.685	93.5727	NA	271.626	218.864	249.456	163.652	247.694	75.3592	267.255	189.505	206.973	152.022	124.508	274.004	128.843	232.81	185.033	340.121	250.711	328.64	191.439	203.612	probable WRKY transcription factor 71	AT4G18170.1
Ghir_A05G015670	13.2665	11.3916	5.48371	7.38509	11.74	9.62321	8.50808	NA	7.08191	8.36566	1.30406	1.56102	2.00844	1.32964	2.79543	2.41623	2.48385	1.87499	1.4977	1.12581	1.15947	0.531818	1.48943	1.85941	0.836352	1.41814	1.56921	1.2331	Adenine phosphoribosyltransferase	AT5G45660.1
Ghir_A05G016410	2.74921	13.3296	5.95901	6.55257	5.23977	3.47975	15.4833	NA	4.69297	5.5035	20.8801	34.0524	34.0721	47.326	31.9837	31.5671	27.0301	30.9426	30.6407	25.694	31.3433	31.6798	42.0946	29.0535	30.3126	22.6729	28.5621	29.3771	glycogen phosphorylase 1-like	AT3G46970.1
Ghir_A05G016550	1.01448	2.03293	0.577282	0.906391	0.549748	0.676212	1.43561	NA	0.283687	0.319782	3.17566	3.2492	3.34273	8.40303	3.9209	3.45238	4.71543	4.61897	9.00556	3.31018	6.52984	4.34332	3.09348	2.19814	1.96791	1.51574	3.00514	3.65522	PCTP-like protein	AT5G49800.1
Ghir_A05G016560	2.83125	6.04492	7.37433	1.77629	0.326969	1.6991	6.26093	NA	0.746818	1.23324	1.04879	2.44059	1.67343	8.01934	2.14735	2.37178	3.76755	3.18985	4.9849	1.59451	4.82117	2.09695	2.65769	1.07317	2.1775	0.839215	2.09023	1.68586	dof zinc finger protein DOF1.4-like	AT1G28310.2
Ghir_A05G016660	7.69046	5.06895	5.13493	9.41736	3.93889	9.00959	6.04702	NA	10.9838	5.61974	4.6719	2.38758	5.79035	2.80538	5.94123	4.3026	4.49884	3.83167	3.38394	4.06117	2.82255	4.89896	3.92888	8.33453	6.12353	6.59662	4.70471	6.23488	PREDICTED: uncharacterized protein LOC107913969	AT1G53035.1
Ghir_A05G016730	12.6747	18.176	1.68688	16.9423	17.2506	15.6967	14.4649	NA	28.8052	23.5468	8.14619	5.68171	14.2303	8.70981	25.0453	17.542	20.7554	20.1519	15.5775	8.64798	7.43253	18.969	9.14619	35.1985	22.9857	17.4798	6.83493	17.1999	dof zinc finger protein PBF-like	AT1G51700.1
Ghir_A05G016820	2.17518	2.40503	0.855795	2.66604	0.37732	1.45877	1.58165	NA	2.26435	2.03944	11.8608	25.2989	16.8574	7.60997	3.14141	3.52098	3.29073	5.32835	9.46381	11.0898	10.633	15.9995	23.2733	7.93595	4.40296	5.51183	13.6843	3.49111	(E,E)-geranyllinalool synthase-like	AT1G61120.1
Ghir_A05G017150	19.1272	11.7728	3.14039	23.061	9.91848	16.2625	8.63208	NA	13.8249	5.43154	23.797	33.2834	45.4029	24.8568	31.2309	33.0697	26.2171	20.9743	28.154	19.1905	15.8504	28.72	24.1046	21.8755	18.2632	34.5106	36.2394	40.8971	F-box protein SKIP27-like	AT4G21510.1
Ghir_A05G017200	37.5494	20.2258	6.99202	66.6139	22.7725	87.3308	50.7046	NA	180.349	57.0528	196.583	131.075	150.743	26.4199	94.0507	29.5958	47.9375	14.3144	17.8753	231.864	80.9176	205.497	86.3153	138.586	43.0957	124.097	55.3161	92.4172	protein ODORANT1-like	AT4G21440.1
Ghir_A05G017210	3.73269	2.64268	3.27868	9.56419	10.7234	11.6963	9.93011	NA	18.5906	10.6064	3.63989	7.99994	13.8587	5.80137	13.7502	6.32161	4.89436	5.42713	2.52037	4.82914	4.7441	12.0029	8.96613	18.092	6.98595	7.37796	8.2574	9.61647	protein MOTHER of FT and TFL1-like isoform X1	AT1G18100.1
Ghir_A05G017330	1.50326	8.01189	0.808838	2.86166	2.42765	0	0	NA	0	0	7.0054	7.61543	7.33617	6.68415	5.92456	6.72922	10.6817	6.33709	10.4657	0	0.0113207	0	0.0216467	0	0	0.021737	0.0440914	0	oxygen-evolving enhancer protein 3, chloroplastic-like	AT4G05180.1
Ghir_A05G017340	11.5369	4.25377	0.647103	1.27104	0.51317	6.4537	3.08853	NA	0.975271	0	13.8415	15.1808	12.7109	27.694	12.886	17.189	14.4102	12.7496	10.1854	12.7021	16.0877	8.0522	8.71122	11.841	17.193	15.2185	22.9037	14.0245	Kinesin-1 -like protein	AT4G21270.1
Ghir_A05G017540	122.335	71.0313	33.793	154.513	103.108	47.9715	46.9419	NA	62.6878	51.4604	181.208	134.326	170.56	68.7712	170.43	109.365	126.422	141.798	246.743	175.661	147.772	171.577	161.751	200.827	115.748	121.965	152.753	123.779	5'-adenylylsulfate reductase 2, chloroplastic-like	AT4G21990.1
Ghir_A05G017620	2.71021	3.76002	4.20387	2.68649	4.03288	6.61792	2.29947	NA	3.64638	2.87168	12.7078	8.79872	17.9907	13.9143	35.0532	14.677	12.6404	15.9461	9.78926	10.8029	11.4098	9.91209	12.257	20.6958	15.5129	10.8444	7.4654	17.8195	mitogen-activated protein kinase kinase kinase 2-like	AT4G26890.1
Ghir_A05G017680	156.155	101.322	33.3547	194.503	139.71	154.183	105.639	NA	180.316	138.107	228.959	263.007	317.593	211.987	376.288	313.53	259.292	294.483	249.645	166.981	148.342	255.597	334.168	318.714	313.502	251.158	279.978	333.238	calcium permeable stress-gated cation channel 1-like	AT4G22120.1
Ghir_A05G017830	22.549	30.3311	10.9811	26.3854	40.6465	8.60186	21.4613	NA	10.2846	9.0845	9.28561	10.0089	14.2929	11.6975	14.2579	15.1409	25.7302	20.3074	33.7463	7.12071	11.3751	14.2894	11.4654	15.7122	12.1716	11.4037	5.88933	12.435	plastid-lipid-associated protein, chloroplastic	AT4G04020.1
Ghir_A05G017860	39.2692	82.6051	154.798	27.5263	22.1544	27.4962	99.0788	NA	13.5142	8.86406	14.8026	19.3068	9.16575	25.8468	17.6971	36.1871	32.1043	73.4381	50.5374	14.6277	33.7216	14.1571	30.5215	16.0539	29.4135	16.0776	36.3971	27.3425	copper binding protein 2	AT4G27520.1
Ghir_A05G017930	58.701	37.7501	17.9297	51.605	31.0492	56.7201	38.7291	NA	57.1257	45.1784	43.8675	47.4469	34.326	30.1351	31.3759	62.3181	40.5926	51.3815	53.6579	47.9172	43.1136	37.8123	47.8735	38.4275	63.9932	43.3614	61.8127	51.2933	U-box domain-containing protein 4-like	AT4G16490.1
Ghir_A05G018060	10.5521	42.7949	55.0368	19.0829	22.7939	19.8175	31.0731	NA	26.1653	27.3263	5.57313	6.53218	4.17691	19.5481	8.74756	10.9705	8.54361	19.0565	16.3322	5.70402	12.0273	4.90596	10.0428	7.24777	9.63319	8.5504	10.1821	7.11405	farnesyl pyrophosphate synthase 1	AT5G47770.1
Ghir_A05G018070	1.82992	1.43468	0.469514	4.89326	3.15911	0.526069	0.319753	NA	1.73375	1.0101	5.2237	1.22677	3.45517	1.00655	1.58026	2.15749	2.58728	2.20744	2.92778	2.85247	2.52439	1.05318	1.66252	0.895776	1.56097	2.12219	0.186784	0.768595	ATP-dependent 6-phosphofructokinase 2	AT5G47810.1
Ghir_A05G018100	18.5991	24.4343	39.5922	24.5338	26.8796	21.0258	17.8816	NA	30.9165	37.0268	12.4707	11.0023	14.0752	8.38357	19.9084	15.3978	17.7212	19.6163	17.3977	15.8019	12.7816	15.9861	12.8307	19.6565	18.1883	15.8799	11.498	16.1827	ras-related protein RABB1c	AT4G17170.1
Ghir_A05G018210	6.64069	11.1808	3.85397	3.38816	1.62948	6.57864	11.651	NA	2.21164	0.764717	4.57457	7.44613	3.12257	16.361	2.31225	5.61288	6.11259	7.34485	7.77436	5.91293	14.6534	4.15238	8.2191	3.1411	7.52746	4.63794	9.44237	5.99889	protein S-acyltransferase 21	AT2G33640.1
Ghir_A05G018280	2.00632	1.35646	0.567476	2.3856	0.842245	2.38841	1.07529	NA	2.09904	2.72915	19.4533	22.3987	22.1756	25.5917	21.468	21.1704	18.2751	17.5509	14.4808	24.3121	28.9383	22.4982	32.2317	23.7048	24.9697	22.5513	30.4645	24.1539	bromodomain-containing protein 3-like isoform X3	AT1G20670.1
Ghir_A05G018290	4.83788	2.12612	1.03048	3.627	4.43169	1.21164	2.18952	NA	2.52251	1.64116	137.694	117.907	117.202	69.5176	107.714	87.9197	89.3812	69.1491	60.9303	133.533	102.26	112.513	116.708	106.103	104.622	99.707	94.7507	95.748	Bromodomain and PHD finger-containing 3	AT1G20670.1
Ghir_A05G018400	8.35717	7.68311	4.69463	5.00054	3.23755	6.40651	7.25143	NA	6.01038	2.60723	2.19321	3.23044	1.96545	5.97992	2.01126	2.70516	2.8981	3.0933	4.66023	1.89689	4.67802	3.27061	3.48306	2.16135	2.80079	2.53467	3.89638	3.15837	non-canonical poly(A) RNA polymerase PAPD5-like isoform X2	AT5G53770.1
Ghir_A05G018430	5.02199	6.94689	38.0135	4.12899	2.035	0.320997	0.528735	NA	0.430299	1.12091	0.395433	0.448997	0.690772	0.179607	0.285539	2.93927	2.34303	6.79073	3.78625	0	0.0670071	0.25668	0.172487	0	0.0444002	0.215015	0.461044	0.141251	hypothetical protein GOBAR_AA26462	AT1G76240.1
Ghir_A05G018460	3.46043	7.01771	3.62702	1.90069	2.05403	3.77264	8.22993	NA	1.77269	1.37163	3.73532	5.68324	6.07894	10.2041	3.61336	5.75627	4.92253	5.86554	12.6883	5.74355	7.68009	4.98104	7.46168	3.35374	3.75027	3.20162	7.0344	6.44198	ATP-dependent zinc metalloprotease FTSH, chloroplastic	AT5G42270.1
Ghir_A05G018470	12.2171	12.5961	7.15336	16.0485	16.6618	22.1207	14.2022	NA	20.9522	19.0249	11.2603	12.9587	12.6377	11.4664	17.2279	12.6045	15.0338	11.8004	14.364	13.4695	13.1786	12.1384	11.817	17.7917	12.2386	14.3565	12.4762	13.5261	lysine-specific histone demethylase 1 homolog 1	AT1G62830.1
Ghir_A05G018480	1.59461	3.27932	0.22828	1.84632	0.884983	1.88107	0.668937	NA	0.929419	0.597116	1.6486	2.98358	2.64759	0.80195	0.663735	1.21694	2.42305	1.56487	8.75752	1.3604	0.79169	2.73373	1.60421	0.458832	0.64002	0.878536	0.285687	1.7203	cytokinin riboside 5'-monophosphate phosphoribohydrolase LOG5-like isoform X2	AT4G35190.1
Ghir_A05G018520	5029.04	2450.44	706.963	5187.38	4330.38	5633.78	3020.61	NA	5059.99	4619.88	947.502	688.326	1148.36	518.814	1159.18	1544.44	1301.48	828.184	1031.03	799.104	418.293	791.521	698.26	1148.52	1073.62	1324.82	850.758	1609.85	phosphoprotein ECPP44-like	NA
Ghir_A05G018650	12.9468	26.2373	26.796	8.62762	7.88938	11.3932	26.8252	NA	5.26512	1.62265	13.6824	26.9968	11.3013	45.9811	12.4764	20.1401	18.8673	28.3112	25.6001	15.3847	38.0229	18.8986	28.8243	6.70373	11.2749	7.38935	16.964	6.21233	24-methylenesterol C-methyltransferase 2	AT1G20330.1
Ghir_A05G018900	53.569	68.7652	11.3978	94.9327	25.1364	63.9777	83.8009	NA	113.588	48.1806	43.8831	43.6244	67.2021	26.1095	51.2098	38.7233	30.3419	29.9022	34.6501	65.3523	34.979	80.0728	52.0559	92.3451	49.2093	59.2466	46.7591	67.1382	splicing factor, proline- and glutamine-rich-like	NA
Ghir_A05G018940	18.7909	17.9171	5.82804	20.3072	21.9991	22.6206	20.3044	NA	23.885	27.9386	39.4219	40.1908	38.5645	44.5614	40.9387	31.382	35.1761	28.7195	35.8082	38.8117	39.7086	44.5489	40.0113	42.8975	34.2826	41.0855	44.2336	37.3169	4-hydroxy-3-methylbut-2-en-1-yl diphosphate synthase	AT4G24200.1
Ghir_A05G019020	19.2903	37.5837	123.128	20.9518	16.782	15.3579	25.9747	NA	13.0005	12.7852	9.50755	7.0289	7.31571	12.7735	10.0444	13.9123	13.7027	52.1786	33.9911	8.26603	13.0465	9.34841	9.62086	6.3767	6.36742	6.16211	10.4858	7.85961	tubulin beta-6 chain	AT1G75780.1
Ghir_A05G019100	1.59906	0.501985	0.271513	1.35342	1.11761	0.0825787	0.0402428	NA	1.05143	0.162751	0.854513	1.63251	0.563789	1.36067	1.07077	1.2531	2.69628	1.90227	6.71746	0.463356	1.02358	1.94308	2.01795	0.875106	1.01145	1.41333	1.4237	0.865956	cytokinin riboside 5'-monophosphate phosphoribohydrolase LOG3-like	AT5G06300.1
Ghir_A05G019130	2.32661	2.74266	7.10194	2.62151	4.16633	5.32712	2.15071	NA	11.5581	6.68178	1.74842	1.60387	2.53908	1.0016	3.05981	6.33577	3.183	7.91443	3.38688	5.26334	2.94096	5.28955	3.53388	8.70449	5.63944	2.77804	2.12866	4.17867	auxin-induced protein 15A-like	AT1G75580.1
Ghir_A05G019150	2.37698	10.1135	0.904143	2.69168	1.34759	1.39932	2.39674	NA	0.827766	0.918895	0.259411	0.502671	0.680159	11.5624	2.71375	1.8133	2.57508	1.85205	3.27217	0.69786	2.74709	1.86369	2.2718	1.60528	0.765274	1.90274	2.50531	1.48172	auxin-induced protein 6B-like	AT1G75590.1
Ghir_A05G019280	0.926075	2.61357	0.110476	0.973273	0.0692812	0.848767	1.45536	NA	0.346252	1.1188	0.527611	0.924166	0.24443	2.732	1.26296	0.795448	1.97442	0.664343	1.68138	0.415864	0.896026	2.24694	0.94422	0.99954	0.555255	1.21916	0.17566	0.653771	protein SHI RELATED SEQUENCE 5-like	AT1G75520.1
Ghir_A05G019350	0.84334	1.71302	0.206422	0.415228	0.0608419	0.31134	1.14868	NA	0.273163	0.161355	1.9805	1.07517	1.65857	0.689471	0.930646	1.53361	1.12507	0.774516	1.87419	0.879844	0.924214	1.03758	1.3932	0.786685	0.661442	0.779723	1.09219	0.909477	lon protease 2-like	AT1G75460.1
Ghir_A05G019380	3.54275	10.2503	0.613058	3.40073	0.853257	2.26792	4.37024	NA	1.46234	1.81149	1.88549	3.15855	3.65634	11.6304	2.86832	5.30072	5.06628	5.14954	4.5884	2.03993	3.55535	3.36113	3.40558	3.11592	4.22256	4.50363	4.48113	5.31164	cytokinin dehydrogenase 5-like	AT1G75450.1
Ghir_A05G019660	0.41591	2.25792	0.238511	1.95281	0.939682	2.46178	1.67145	NA	2.00455	0.32966	11.6201	14.8171	13.3269	10.3919	13.2549	10.8002	8.42408	4.83986	3.88839	9.8751	11.4508	12.7952	21.9233	10.6982	14.1085	11.6884	10.9401	14.2563	uncharacterized sugar kinase slr0537-like	AT1G19600.1
Ghir_A05G019760	0	1.58816	0.321226	0.477888	0.868138	0.139716	0.201823	NA	0.167525	0	1.4039	1.71829	1.98657	1.55841	1.61986	0.787717	0.764123	0.943358	1.54459	1.90736	1.99912	0.750506	0.793141	0.640378	0.819996	0.259161	0.43384	1.02812	5'-nucleotidase domain-containing protein 4-like	AT1G75210.1
Ghir_A05G019840	54.0598	56.4454	10.5356	67.8121	38.1714	79.7914	57.8119	NA	110.487	70.6534	105.272	117.72	149.16	89.6116	116.738	86.7821	92.9224	57.4136	47.1702	118.956	74.6687	147.743	109.307	173.706	130.112	167.949	112.727	118.695	random slug protein 5-like isoform X1	AT1G75170.1
Ghir_A05G019870	23.1637	21.3544	1.82085	16.9941	2.18522	22.9081	10.4024	NA	19.5076	3.04134	7.148	4.08585	6.34778	13.6766	12.4212	11.3467	9.65143	9.37651	11.3063	4.84502	6.74556	5.2969	2.92801	17.2678	20.1713	22.9491	8.24009	19.7473	glucan endo-1,3-beta-glucosidase 7-like	AT2G16230.1
Ghir_A05G019960	9.6031	9.52198	2.06594	8.6916	1.78002	15.5904	16.1428	NA	15.3235	3.66692	4.5843	11.2812	9.67162	11.9195	7.47441	11.7689	7.02499	5.07351	5.74068	9.32437	9.85808	15.5284	14.3432	18.0829	13.5162	13.515	16.5775	8.63208	protein indeterminate-domain 2-like	AT3G50700.1
Ghir_A05G020040	40.581	41.642	29.3716	30.762	21.8994	20.8102	37.3218	NA	19.6715	13.4662	17.0008	19.719	15.4582	19.7134	19.0074	25.2513	28.1019	28.2387	25.21	22.1654	21.4843	20.8519	19.6467	17.2887	20.3642	20.2682	17.8343	23.5898	protein BRASSINAZOLE-RESISTANT 1-like	AT1G75080.1
Ghir_A05G020050	12.0924	9.52425	2.31489	18.4574	14.66	16.3932	12.1844	NA	22.2714	15.181	8.28897	4.53893	12.5918	7.95306	18.9628	15.1341	15.6698	14.7238	20.2151	8.75401	7.11356	15.1415	12.4488	25.9205	18.6638	18.0718	11.2775	27.0775	NAC domain-containing protein 30 isoform X1	AT1G65910.1
Ghir_A05G020120	12.9244	6.89332	2.62764	9.65881	5.20309	8.73257	4.47903	NA	7.44683	9.41194	17.4811	17.5534	21.2812	16.8604	27.3336	22.0103	15.9185	14.8217	13.6673	14.7637	11.9978	19.3232	21.1656	21.57	15.6742	16.9587	19.1213	21.6662	putative pentatricopeptide repeat-containing protein At1g19290	AT1G19290.1
Ghir_A05G020170	1.19882	0.293594	0.870711	0.353613	2.67897	0.11776	0.450441	NA	0.267417	0.296982	0.36051	0.506273	0.499843	1.20476	3.04175	2.20302	1.32669	3.18652	1.37926	0.474535	0.447096	0.974827	1.57622	2.1767	1.22229	0.416418	4.44147	1.14245	dirigent protein 1-like	AT5G42655.1
Ghir_A05G020180	10.8202	7.83074	7.89855	11.2282	10.883	9.12107	12.1983	NA	10.0313	6.42116	69.1069	54.4527	56.8485	54.1444	64.8453	44.8004	57.9371	42.7592	38.4403	67.7057	52.0341	64.3863	57.2074	63.634	58.6791	62.1685	53.0622	54.4221	exocyst complex component SEC3A	AT1G47550.2
Ghir_A05G020330	0.332341	1.12706	0.200851	0.467901	0	0.729198	3.20148	NA	0.407698	0.224051	0.852452	0.719363	0.324615	2.39553	0.169208	0.687401	0.639475	0.966555	1.14938	1.24046	2.18312	0.917012	0.880124	0.686808	0.829772	0.968175	0.209434	0.903717	probable transcription factor KAN4	AT5G42630.1
Ghir_A05G020380	4.94679	6.76204	0.449101	2.22393	1.52346	2.67542	7.13625	NA	1.86102	0.755063	4.71006	3.60607	5.957	8.81451	5.12062	5.02676	7.68305	5.66586	5.34167	4.47769	8.83031	6.06417	5.1746	7.02993	7.73582	8.87205	8.17523	10.6653	lysine histidine transporter-like 8	AT1G47670.1
Ghir_A05G020460	15.8166	15.2806	3.94901	21.7721	18.268	15.8983	10.9676	NA	19.2479	13.7692	29.2209	38.1376	32.5744	20.2527	30.1408	22.6872	28.0583	21.3302	25.9728	25.2772	19.761	22.8695	32.3978	22.1562	23.222	21.0833	23.6398	23.4584	protein OSB1, mitochondrial	AT1G47720.1
Ghir_A05G020550	0	0	0	0.351333	0.20562	0	0.416609	NA	0.239796	1.0387	10.9385	12.2806	12.8714	20.5967	16.3714	11.0991	7.8288	10.1849	7.88982	8.47437	9.2777	9.79584	18.1896	12.0311	13.9604	9.92849	8.64826	10.4158	uroporphyrinogen-III synthase, chloroplastic-like isoform X1	AT2G26540.1
Ghir_A05G020580	15.4175	7.02945	2.20259	23.0558	12.3697	21.6215	14.285	NA	32.7029	18.5809	17.4259	14.1532	14.3558	14.6522	10.3382	10.9162	8.3356	8.766	4.64647	16.0323	16.6271	18.8623	17.2517	17.2238	13.6142	17.246	12.2334	10.9818	Calcineurin-like metallo-phosphoesterase superfamily protein isoform 1	AT4G11800.1
Ghir_A05G020790	14.4521	4.74424	1.58771	10.1116	12.6235	13.7407	6.22084	NA	16.4048	12.4077	6.42734	5.48626	6.27348	6.97834	8.64811	7.57475	2.93244	8.38608	1.56379	5.72225	7.65906	5.82741	7.38526	8.02825	9.50317	7.47546	8.598	4.85237	PREDICTED: uncharacterized protein LOC107958121	AT5G42900.1
Ghir_A05G020800	13.5976	12.3806	3.54505	11.2453	9.55517	12.0601	8.23663	NA	9.80297	4.98727	23.702	22.6232	33.795	20.7866	29.4543	24.6574	33.3075	18.7656	23.3161	21.8528	16.1971	28.8119	19.7971	33.4762	22.6158	32.7651	33.2994	34.1884	protein WEAK CHLOROPLAST MOVEMENT UNDER BLUE LIGHT 1-like	AT2G26570.1
Ghir_A05G020810	5.78374	5.98527	2.56921	10.0205	9.89122	5.92659	4.35708	NA	8.54001	6.0971	38.5395	34.3378	37.7342	22.8355	22.681	25.8248	14.899	21.7692	24.7044	36.0031	18.2358	32.353	40.0358	28.1281	19.0882	18.7128	19.9406	17.5155	serine/threonine-protein kinase tricorner-like	AT5G09890.2
Ghir_A05G020840	109.269	58.0679	23.0944	102.811	79.3245	140.296	71.7313	NA	114.266	88.6057	54.1273	85.2542	68.7361	43.166	48.8737	54.3451	37.1554	35.3041	42.2551	57.4309	42.546	61.7268	72.3344	54.3697	51.2864	69.3568	74.8404	61.7409	ABSCISIC ACID-INSENSITIVE 5-like protein 5	AT1G45249.3
Ghir_A05G020900	11.6359	12.4299	3.73013	17.0989	22.7541	14.4161	16.4328	NA	18.6331	32.785	7.10587	20.8678	12.583	10.5983	25.4983	17.8337	21.327	18.721	17.237	16.9108	14.2426	17.7119	22.549	23.014	17.3235	14.1471	10.7476	16.1488	Late embryogenesis abundant protein, LEA-14	AT1G45688.1
Ghir_A05G020960	32.7215	17.5308	7.46018	27.9155	35.4393	20.4111	14.7276	NA	23.666	35.0119	50.4795	31.9892	41.5458	23.6716	32.271	28.3312	24.7311	19.7813	23.6759	46.8728	31.1199	39.7069	30.3528	31.1701	22.1645	26.4538	22.1377	23.2664	transcription factor SPATULA-like isoform X1	AT4G36930.1
Ghir_A05G020980	30.6844	19.917	8.91891	36.5381	36.1615	29.0662	21.6598	NA	31.2086	33.9378	30.8675	34.224	29.7411	21.4893	32.1571	39.2228	24.4735	31.6108	19.3716	31.3107	24.3197	28.3448	32.1816	29.4883	34.4421	25.1125	30.4848	31.2999	NAC domain-containing protein 90-like	AT1G76420.1
Ghir_A05G021000	0.706529	4.10063	0.272212	1.19072	0.397312	1.55555	2.62491	NA	0.459299	0	0.646113	0.587716	1.01492	3.93059	1.10103	1.05427	1.47262	1.62586	1.99129	0.704596	1.54391	0.945968	0.971991	0.874414	0.965853	0.940616	0.925516	1.17519	WUSCHEL-related homeobox 4-like	AT1G46480.1
Ghir_A05G021040	8.80201	24.6686	18.2516	7.61101	2.6834	10.2019	27.9715	NA	4.46143	0.477775	14.8025	27.2072	13.4313	63.6	13.8401	31.4385	29.3447	36.6621	32.3006	24.7264	47.5828	21.6916	31.2243	11.3648	24.116	16.7585	39.5334	28.837	kinesin-like protein FRA1 isoform X1	AT5G47820.1
Ghir_A05G021130	7.88237	6.13552	4.03649	2.83494	4.84133	4.51127	5.62634	NA	2.45831	7.37954	10.129	6.50628	6.14918	12.6333	9.72081	12.8976	11.2083	15.6815	9.19253	10.5545	15.2861	6.61447	8.24247	8.49499	12.2156	8.12902	11.589	10.9132	F-box protein At1g47056-like	AT1G47056.1
Ghir_A05G021150	13.1495	17.0788	2.30597	10.436	2.76014	13.9357	27.4892	NA	5.561	1.72811	9.21835	8.12329	5.04615	13.2295	2.00259	7.3512	7.78766	9.50352	15.8902	9.23784	22.3426	5.30088	7.73197	4.47852	7.26375	6.40851	7.2237	9.21741	cyclin-D3-1-like	AT4G34160.1
Ghir_A05G021160	11.5527	52.2229	3.76259	13.5212	5.86352	27.5906	79.6017	NA	12.0533	8.0412	5.5682	6.40687	3.19005	23.8574	3.72815	4.83502	9.90674	7.52539	10.6239	6.03772	19.1498	3.75826	11.355	4.13065	10.6949	6.48731	12.7232	10.7611	probable isoaspartyl peptidase/L-asparaginase 2	AT3G16150.1
Ghir_A05G021400	0.70552	7.07281	2.35862	2.17398	0.962757	2.25173	5.08969	NA	3.25584	1.37631	8.61421	7.99613	5.38484	14.6136	5.44018	8.11652	9.22819	7.02969	7.59916	9.22502	13.7874	7.22371	8.30297	7.78146	9.66174	7.80673	9.51955	8.65866	QWRF motif-containing protein 2-like	AT1G49890.1
Ghir_A05G021420	111.508	72.4922	19.93	106.9	65.2245	138.563	66.1062	NA	127.869	103.482	84.0049	99.5622	105.047	48.6915	121.268	89.1265	78.4074	54.7152	106.256	105.627	68.8712	95.0351	120.685	116.033	74.8835	105.499	114.699	103.451	zinc finger protein ZAT10-like	AT1G27730.1
Ghir_A05G021450	36.5767	30.66	11.8095	51.5539	48.8189	34.6136	29.2623	NA	58.8538	67.6973	57.0955	43.0931	63.1041	27.4542	58.4142	47.0545	59.8385	46.283	47.3488	56.5892	39.0391	57.5735	47.7199	62.9868	50.1626	69.1256	51.559	58.0998	interferon-related developmental regulator 1	AT1G27760.3
Ghir_A05G021460	15.5028	22.7006	7.61929	16.8953	12.5444	17.0479	19.2705	NA	16.441	5.5761	25.8193	25.4551	23.6627	34.1508	18.8748	29.2953	23.0754	22.8166	21.463	27.0973	33.3988	23.3962	27.7811	23.2379	30.8169	23.2965	30.246	25.7315	Flowering time control protein FPA	AT1G27750.1
Ghir_A05G021480	13.1594	17.0605	10.8324	20.5307	51.1284	14.4479	12.0331	NA	16.4875	32.6791	17.506	14.4056	19.1099	11.9078	29.3297	25.2548	29.6321	32.5644	41.5899	14.5292	11.098	17.1335	19.777	24.8313	15.3153	14.7042	17.7357	16.5785	U-box domain-containing protein 4-like	AT3G01400.1
Ghir_A05G021550	16.1718	4.12692	2.05086	12.0993	11.5674	4.57499	1.71682	NA	7.54532	16.6746	3.86214	3.35501	4.88975	2.27236	6.41319	3.28189	5.47831	2.98764	3.03196	3.66609	3.52464	5.53468	3.50864	7.37905	3.65194	6.08637	4.52784	4.85071	F-box protein At3g12350	AT3G12350.1
Ghir_A05G021750	50.0378	24.2081	18.7507	39.604	30.2702	20.5984	19.0342	NA	16.2007	24.3482	184.248	134.273	124.404	48.1435	90.1863	47.6941	63.3416	49.3491	52.4502	66.1962	64.2282	54.9267	55.8731	38.4344	39.0158	38.0721	29.1049	31.4791	probable xyloglucan glycosyltransferase 12	AT4G07960.1
Ghir_A05G021770	5.49117	4.5059	2.63023	3.67206	3.04896	4.32156	5.39	NA	5.93497	5.91325	3.25728	4.35061	3.51312	9.3694	3.74852	3.67863	3.07818	3.33044	2.99647	3.26918	5.69845	4.33322	4.86547	2.92243	3.59495	2.11356	2.41311	2.52545	Chaperone DnaJ	AT4G07990.1
Ghir_A05G021780	4.42287	6.34135	6.52343	3.56949	2.05266	2.47735	3.06694	NA	2.34714	1.30119	4.59438	6.93398	2.82754	6.93015	5.053	6.04434	4.04935	5.25949	6.73129	4.05081	7.12633	4.77637	4.60542	3.66664	3.88828	2.81463	5.31712	4.16272	hypothetical protein B456_009G222600	AT3G49720.1
Ghir_A05G021900	4.04851	12.5353	9.53327	4.65108	3.48019	2.88904	12.477	NA	2.50166	1.67263	4.96494	7.65427	6.50817	13.342	6.38357	8.59513	9.74937	15.6084	15.5006	6.35776	16.1803	6.10899	9.9165	6.05051	7.66285	6.41735	19.3388	11.4634	Formin-like protein 18	AT1G10020.1
Ghir_A05G021990	0.282749	6.01299	0.570499	0.954946	1.16893	0.435492	5.61993	NA	0.333012	0.870485	3.26774	3.78025	0.925447	5.78921	0.445675	1.4083	3.48699	3.83691	5.43615	2.19785	7.13544	2.30095	1.93791	0.427121	1.04875	1.2661	2.43719	1.95611	receptor-like protein kinase HSL1	AT5G49660.1
Ghir_A05G022000	43.2669	27.1669	12.0316	75.2512	69.1384	29.7882	22.9496	NA	46.4578	41.2113	166.409	154.465	168.661	77.6047	139.938	105.282	156.02	162.076	212.923	143.206	119.817	164.094	211.964	206.732	179.747	176.326	146.368	157.086	receptor-like protein kinase HAIKU2	AT1G09970.2
Ghir_A05G022090	14.415	12.6129	2.56687	12.5107	4.7955	4.53382	7.81898	NA	8.76224	2.61249	50.189	50.3099	49.6606	23.9325	29.6066	22.2416	19.0695	18.6801	29.5718	41.1217	27.7365	41.8838	48.3405	31.8924	21.7319	24.6186	32.3491	28.9174	Zinc finger family protein	AT5G49665.1
Ghir_A05G022220	2.9548	1.77829	0.381217	2.17895	2.15525	1.07083	1.94482	NA	2.29743	2.26697	16.1592	34.5253	19.571	59.8111	13.2559	23.3093	13.6863	11.5758	14.5546	19.8336	24.7371	20.4763	20.1317	12.6992	12.2754	10.7491	14.4325	10.5522	MADS-box transcription factor 23-like isoform X1	AT3G57230.1
Ghir_A05G022340	11.5532	7.5582	2.1285	20.6496	5.16887	16.0264	13.8702	NA	24.255	8.27232	78.1599	78.4796	55.1192	27.7825	28.4324	22.058	18.3437	15.4235	23.497	55.321	44.2494	46.5437	62.4269	27.315	32.0494	30.2086	36.8222	23.8179	serine/threonine-protein kinase CTR1 isoform X3	AT4G24480.1
Ghir_A05G022380	22.0315	31.9338	2.43997	3.66319	2.46568	21.414	32.5016	NA	3.48118	1.2418	20.5005	20.3945	9.69251	64.8753	17.3939	33.948	23.3795	27.6787	20.2727	22.8356	43.5876	14.2084	16.3033	11.2202	31.5535	22.6428	44.8905	28.4097	kinesin-like protein FRA1 isoform X1	AT5G60930.1
Ghir_A05G022430	1.37347	3.70817	0.692984	2.39018	0.187295	6.79539	6.44327	NA	5.06341	1.93316	2.37679	1.3251	1.43542	1.16755	1.23298	1.3593	0.662681	0.699664	0.628196	3.11669	2.55636	1.4809	2.28423	1.57417	2.57061	2.87407	1.44887	1.84692	transcription factor bHLH30-like	AT3G25710.1
Ghir_A05G022650	17.7779	25.5373	8.57385	15.7223	11.5014	18.7579	28.1727	NA	17.7334	16.5494	30.5214	33.0135	26.5585	42.1762	24.9937	24.6266	25.4758	27.2112	21.2793	31.5169	53.3378	25.2495	39.4973	18.2849	30.3966	26.1865	28.758	22.8207	transport inhibitor response 1-like protein	AT5G49980.1
Ghir_A05G022670	15.3365	20.8623	14.4625	8.27708	7.13611	7.90184	22.8428	NA	6.11707	5.2342	8.47895	12.2483	8.96027	32.3523	9.57856	19.9144	17.8352	23.5225	18.2943	9.57104	17.5954	7.44257	17.5861	9.72019	18.1193	12.831	24.4892	19.8946	phosphoribosylaminoimidazole-succinocarboxamide synthase, chloroplastic	AT3G21110.1
Ghir_A05G022730	0	0.262017	0.0542001	0.81107	1.15573	0	0.0976364	NA	0.122863	0	0.435987	0.24112	0.148848	0.0836576	0	0.169843	0.190483	0.273528	1.23312	0.148357	0.291587	0	0.11874	0.156477	0	0.273834	0.198411	0.296301	putative clathrin assembly protein At4g40080	AT4G40080.1
Ghir_A05G022740	0	0.97441	0.0598469	0.2754	0	0.307934	1.17538	NA	0.196119	0	0.552253	0.313219	0.292137	0.672328	0.0109415	0.012239	0.0338139	0.116586	0.0125005	0.331894	1.22506	0.0870599	0.33988	0	0.0438957	0	0.273051	0.113962	transcription factor bHLH96-like	AT1G72210.1
Ghir_A05G022820	13.1781	33.3627	8.15911	13.6258	7.75705	13.9089	29.6086	NA	10.746	7.79244	27.1802	25.5813	21.4482	51.762	26.496	41.9959	43.4987	49.1576	47.3047	28.5851	45.333	31.0431	33.6897	53.0774	46.1841	28.9611	28.1602	40.7058	isoamylase 3, chloroplastic-like isoform X1	AT4G09020.1
Ghir_A05G022840	1.6325	0.514194	1.66719	1.27989	0.528216	1.59134	2.48626	NA	0.851534	0.8423	5.60571	4.81181	5.32593	9.12888	3.5058	7.65078	4.92645	7.28611	4.39631	4.70523	9.55694	4.36378	6.3223	4.0378	4.81295	4.76499	5.68879	5.36283	serine--tRNA ligase, chloroplastic/mitochondrial-like	AT1G11870.2
Ghir_A05G022850	659.541	256.419	109.75	520.804	407.343	731.403	355.85	NA	610.271	513.211	364.502	305.602	343.79	140.146	306.128	290.899	245.794	215.71	184.988	374.224	318.017	331.055	313.115	358.757	349.444	332.845	286.785	311.6	histone H3.3 isoform X1	AT5G10980.1
Ghir_A05G022910	0	0	0.116815	1.16997	0.561077	2.71378	1.25946	NA	2.79592	0.756167	4.60485	2.17783	1.26875	0.711294	0.888344	0.240872	0.617729	0.418948	0.287511	5.15292	2.13688	4.19165	0.793749	1.74169	0.435825	1.32246	1.2726	1.20162	serine/threonine-protein kinase SAPK2-like isoform X1	AT1G78290.2
Ghir_A05G023050	134.172	102.549	19.7307	133.358	102.718	181.771	123.181	NA	182.036	113.049	138.257	152.098	169.13	170.052	283.188	186.052	140.065	166.75	172.593	134.191	153.205	181.121	198.001	236.528	199.385	157.856	162.748	198.47	Dynein assembly factor 1, axonemal	AT1G78230.1
Ghir_A05G023210	513.768	482.464	671.753	572.718	671.899	686.973	577.117	NA	575.805	750.481	181.465	256.959	236.667	193.595	225.692	401.233	247.093	427.213	290.444	166.712	183.928	217.677	337.143	247.686	360.576	254.035	346.027	257.919	annexin D1	AT1G35720.1
Ghir_A05G023300	181.403	149.714	54.5998	228.76	161.456	155.836	138.701	NA	201.364	142.853	118.709	137.311	175.428	98.3707	211.263	216.62	159.614	173.452	168.491	125.001	109.124	164.528	144.696	223.176	199.887	174.376	138.459	219.611	ethylene-responsive transcription factor RAP2-4-like	AT1G78080.1
Ghir_A05G023310	15.7024	26.3121	4.81761	22.7647	28.1686	33.6026	33.6549	NA	32.2606	82.4994	19.9891	26.7392	26.3282	40.4014	24.1417	33.899	28.3779	23.6079	27.9969	18.9164	30.4794	23.7885	28.7233	29.5031	32.5727	30.4896	45.5822	44.4595	uncharacterized WD repeat-containing protein C2A9.03-like isoform X1	AT1G78070.1
Ghir_A05G023330	25.5691	19.2405	9.74487	28.015	23.2466	22.6091	22.9761	NA	27.9968	19.1532	147.11	131.39	149.196	149.693	141.402	112.341	136.612	110.948	120.503	159.297	136.779	166.773	141.242	144.778	131.442	123.951	127.37	135.159	probable helicase MAGATAMA 3 isoform X3	AT4G30100.1
Ghir_A05G023450	49.5789	52.7272	3.24479	39.0158	43.3483	15.1905	6.52447	NA	11.7835	12.9967	47.9321	44.9122	67.104	9.75497	23.6874	9.68485	44.2191	15.4021	57.4457	25.7144	13.2547	36.0822	20.9262	14.0013	2.78807	18.5316	13.3261	21.5212	heavy metal-associated isoprenylated plant protein 22-like	AT4G08570.1
Ghir_A05G023670	22.2545	14.534	6.33738	20.396	15.5166	19.2705	20.2005	NA	19.9892	9.92585	113.767	112.436	95.4516	53.6509	66.8374	56.7832	54.1926	56.0172	61.0279	109.039	91.6252	91.9566	108.383	70.7857	70.9629	81.0545	103.638	73.63	mitogen-activated protein kinase kinase kinase 1-like	AT4G08500.1
Ghir_A05G023720	6.7905	6.30823	5.81524	1.73569	2.04941	5.09734	5.25545	NA	0.944751	0.315589	4.7527	3.8723	1.07357	15.4784	3.23621	8.83126	6.54209	9.29687	7.41128	4.04009	9.272	2.32212	4.64774	1.58335	6.36141	3.44421	9.6771	4.14562	probable serine/threonine-protein kinase mps1 isoform X1	AT1G77720.1
Ghir_A05G023780	118.145	97.2377	92.5392	151.864	198.46	160.291	129.589	NA	203.439	264.896	27.0314	25.4878	33.6349	19.6426	34.8017	27.8039	26.6312	36.2612	25.132	30.1065	29.7848	32.7921	34.5943	44.1257	40.8348	39.4234	35.9567	28.1875	selenoprotein K	AT4G08230.1
Ghir_A05G023810	86.7891	40.4122	17.9428	99.2345	60.682	68.1406	50.1161	NA	94.2269	60.9782	134.879	171.314	144.144	87.6638	135.793	124.543	119.089	95.3107	91.4743	149.35	119.188	154.73	142.719	171.291	155.615	157.912	133.996	139.911	DIS3-like exonuclease 2 isoform X1	AT1G77680.1
Ghir_A05G023850	9.98243	7.73815	2.32009	12.8069	14.7089	14.1624	12.4129	NA	18.4486	15.9799	8.51159	7.31094	8.44642	6.45587	10.4935	6.7207	6.72003	4.02927	3.39715	8.10436	7.40682	7.64605	4.53473	10.3896	5.96719	6.50289	5.83513	7.85465	phosphatidylinositol 4-phosphate 5-kinase 5-like	AT1G77660.1
Ghir_A05G023870	3.69454	11.0806	1.63428	2.72061	1.43344	1.32758	3.4076	NA	1.57261	2.82379	6.33614	4.67457	3.79043	3.07018	2.86682	8.36124	8.04324	5.23481	10.1265	4.20708	3.57936	3.03863	4.71159	3.32397	3.33376	2.12589	3.21337	4.63042	ethylene-responsive transcription factor ERF014-like	AT1G21910.1
Ghir_A05G024020	3.54328	2.996	0.461049	0.739166	0.120665	4.65107	4.93614	NA	1.7043	0.332212	4.57231	4.995	1.27639	11.2426	3.96081	7.49798	4.33634	3.36731	3.93147	4.723	8.73044	3.07266	3.57298	3.04024	4.81844	3.13696	6.59512	3.1856	filament-like plant protein	AT3G05270.1
Ghir_A05G024030	10.3931	7.7604	4.27789	12.524	8.49856	19.7897	10.7467	NA	21.8215	14.0625	37.0386	50.3187	44.4615	23.5108	27.4549	29.0892	26.1709	20.0359	25.8993	49.5395	33.1562	43.7629	44.6671	47.1693	39.0523	43.6347	45.7848	39.8412	chlorophyllide a oxygenase, chloroplastic-like	AT1G44446.1
Ghir_A05G024060	0.359073	1.60323	0.393248	1.52454	0.795148	1.68858	1.03656	NA	1.43476	0.646087	1.96619	2.66943	2.27603	1.12196	3.33844	1.26469	0.994819	1.24096	1.7055	0.527374	2.19937	2.70405	2.6493	1.88549	1.21012	1.83922	0.95951	1.77559	IAA-amino acid hydrolase ILR1-like 6	AT1G44350.1
Ghir_A05G024270	6.28682	25.7645	2.08091	5.9945	6.71488	5.40526	19.6814	NA	5.04582	4.77318	7.36793	10.5706	11.4575	18.8195	15.74	13.5406	32.0038	26.5463	55.7596	6.43613	6.47099	10.9971	14.6836	16.4242	17.2422	10.5563	22.7305	30.2537	amino acid permease 3	AT1G77380.1
Ghir_A05G024710	4.96093	7.6093	11.3398	5.22581	1.82525	5.91672	6.04154	NA	7.00645	8.31481	2.61811	3.59573	2.61496	5.69999	1.49704	6.78662	3.94171	9.55314	6.54239	4.51618	5.46833	4.80276	4.76273	4.60113	5.27011	5.96438	6.44642	4.88927	serine carboxypeptidase-like 42	AT5G42240.1
Ghir_A05G024800	20.2075	12.1993	4.9301	20.256	11.9169	7.59605	9.40478	NA	9.1456	10.8204	8.25574	6.22863	7.61381	6.84493	6.52459	6.84047	7.22071	6.17398	6.45075	4.65516	6.02733	3.94482	3.8296	3.52114	4.20493	3.46397	3.14207	4.29836	RNA-binding protein 2	AT1G21320.1
Ghir_A05G024830	20.758	31.1154	30.1763	20.907	24.8122	32.066	36.1032	NA	29.9435	20.176	10.6263	14.255	7.75277	29.2458	12.6363	13.9963	15.5736	22.0261	19.6766	11.3125	26.5533	12.2625	19.2084	12.3982	15.9595	13.4826	18.9727	16.7102	serine decarboxylase-like	AT1G43710.1
Ghir_A05G024850	4.30419	10.4569	9.67577	2.70708	4.16843	5.01583	8.16269	NA	3.19971	2.61392	5.73408	6.55615	5.74052	13.9544	7.26591	7.53899	8.63065	11.5891	13.3368	7.54126	10.698	9.40386	8.33315	5.75626	4.9825	5.86162	7.48346	8.59244	protein FAM188A-like	AT1G43690.1
Ghir_A05G025010	292.703	219.671	70.3621	488.521	472.254	519.573	315.234	NA	745.592	1133.3	448.262	545.349	606.14	269.682	584.557	576.145	537.405	520.389	492.118	514.516	400.853	590.343	693.459	725.173	788.786	648.26	539.053	740.045	probable choline kinase 1	AT1G71697.1
Ghir_A05G025120	1.66694	7.25883	7.57528	1.29241	0.638317	1.93825	8.70159	NA	1.05497	0.201257	1.14379	1.40975	1.03139	2.86995	0.611955	2.43951	1.58308	2.83513	3.92543	2.2639	6.14926	1.76363	2.93598	0.219067	1.20059	1.30106	1.39466	0.483598	uncharacterized oxidoreductase At4g09670-like	AT4G09670.1
Ghir_A05G025210	9.88669	12.7061	79.4241	6.46249	2.98687	1.34661	2.04414	NA	0.65679	0	0.265728	0.0459276	0.170174	0.790135	0	1.20436	0.810868	7.44047	3.84588	0.135396	0.269404	0	0.075658	0.17687	0.0111421	0.342745	0.0661371	0.159547	hypothetical protein B456_009G262400	NA
Ghir_A05G025220	16.8214	13.408	17.5932	10.7283	7.98913	22.384	13.1909	NA	14.6807	6.36636	2.83117	3.02771	2.92253	5.34897	3.73958	3.77437	2.82752	4.34451	2.90203	3.63305	5.00773	3.16549	3.35836	3.52166	5.02152	3.70487	3.01546	3.63831	Zinc finger, RING-type	AT1G33490.1
Ghir_A05G025360	9.814	4.96805	1.94589	8.90879	9.88864	10.6015	5.04472	NA	13.7422	12.6865	13.1848	6.92243	14.7876	10.7902	14.5073	10.4522	14.5032	10.0141	7.67101	15.1953	10.8091	17.9722	8.87595	18.429	16.1339	19.2303	10.0006	14.2303	SCY1-like protein 2	AT1G71410.1
Ghir_A05G025480	0	0.390001	1.68351	0.120469	0.392753	0.0756845	0.196118	NA	0.0242063	0.218787	0	0	0.218251	1.28791	1.04519	5.02397	4.26617	3.89177	2.15153	0.374204	0.134702	0.0308016	0.183786	0.114445	0.331909	0.126385	0.141987	0	serine/threonine protein phosphatase 2A 57 kDa regulatory subunit B' beta isoform-like	AT3G09880.1
Ghir_A05G025850	16.478	8.55791	6.48015	24.2809	43.1418	15.5124	11.2201	NA	27.0843	27.8514	17.0693	14.0993	16.1834	12.9434	17.2081	12.2822	10.8425	10.7552	9.5657	18.8083	14.654	16.1803	18.5431	24.4628	18.5029	16.8555	17.0688	14.4022	NADH-ubiquinone oxidoreductase chain 5	AT1G20460.1
Ghir_A05G026030	1.35245	6.70422	2.9661	2.38469	2.39007	2.72001	3.84374	NA	2.29857	2.34486	4.27626	9.65875	3.95951	5.97217	3.27901	3.39947	4.00706	3.71672	4.66714	3.48481	6.81695	3.15155	3.97991	2.30263	2.51887	2.71048	2.45267	3.03218	protein TUB21	NA
Ghir_A05G026100	12.0663	11.5213	5.70783	9.30935	6.7588	12.7843	12.1544	NA	12.2597	14.2694	16.5499	22.1755	17.5918	22.9601	16.5618	16.5316	14.3383	12.8155	12.5447	15.8595	20.559	18.4287	19.7357	14.9315	14.402	16.008	14.749	15.5933	protein RCC2 homolog isoform X1	AT1G19880.1
Ghir_A05G026460	0.955342	4.71924	2.15611	1.62293	1.15297	4.67815	4.82844	NA	4.99842	2.61685	1.27166	1.29032	1.92508	5.7342	1.75915	1.53732	2.11475	2.6442	3.2521	2.23888	4.63503	1.82789	2.80866	2.08943	2.65409	2.86667	3.96719	2.7932	protein ROOT PRIMORDIUM DEFECTIVE 1	AT3G58520.1
Ghir_A05G026470	209.904	133.668	35.4169	251.48	97.7531	516.307	248.927	NA	647.843	296.648	982.961	744.681	823.382	232.306	796.462	422.061	335.242	245.527	222.502	975.153	577.671	865.45	921.423	936.875	709.111	1035.69	756.655	825.425	allene oxide synthase 1, chloroplastic-like	AT5G42650.1
Ghir_A05G026650	1.10308	6.37022	0.26845	0.554135	0	1.39499	7.6001	NA	1.86652	2.99344	1.54096	1.87877	0.51054	5.99265	0.974046	1.0004	1.53626	2.12024	3.10455	1.61013	3.71234	1.3198	2.30519	0.281381	1.52466	1.39401	1.41358	1.3251	probable isoaspartyl peptidase/L-asparaginase 2	AT3G16150.1
Ghir_A05G026670	2.84917	2.90259	24.0345	1.72553	1.32007	0	0.27881	NA	0.0606775	0.370419	0	0	0.19103	0.382503	0	1.27247	2.36776	6.55859	5.83362	0	0	0.0718704	0.075658	0	0.0111421	0	0	0	probable carbohydrate esterase At4g34215	AT3G53010.1
Ghir_A05G026780	0.585139	2.31282	1.417	0.368216	0.194126	1.9872	6.52372	NA	0.737498	1.30948	0.963657	1.5745	1.42632	10.1687	0.216981	2.07665	1.52966	3.4379	2.46055	2.11871	7.2577	1.04453	4.38341	1.21886	3.27317	1.63607	3.60644	1.96951	growth-regulating factor 1-like	AT2G22840.1
Ghir_A05G027030	0.791801	0	0.111744	1.51594	1.00303	0.862503	0.881409	NA	1.86549	0.921634	1.19055	0.727504	0.998408	0.550977	0.309618	0.890955	0.628868	0.943758	1.48423	1.16015	0.525424	0.819722	0.215992	0.500116	0.823948	0.787448	1.49676	0.783934	serine/threonine-protein kinase-like protein At1g28390	AT1G28390.2
Ghir_A05G027110	64.2089	51.519	76.5906	55.9606	75.4371	79.7275	53.5959	NA	87.7685	103.13	31.8976	23.9142	29.8686	25.7981	33.6023	33.3961	31.4064	39.6083	37.4979	34.3456	28.8592	31.7749	26.1449	32.2357	29.1097	31.032	35.1531	33.0461	cytochrome c oxidase subunit 6b-1-like	AT1G22450.1
Ghir_A05G027200	3.04348	5.76259	26.1331	2.7634	1.66621	0.769618	3.76526	NA	1.26793	3.33127	0.645309	1.17757	0.659337	0.995348	0.521168	0.500553	0.460462	2.66156	2.60726	1.31894	1.18658	1.34176	1.35989	0.65662	0.649648	0.545546	1.82395	1.31543	signal peptidase complex-like protein DTM1	AT1G34640.1
Ghir_A05G027290	0.523701	12.6429	2.78999	2.89336	0.387229	1.9096	6.51663	NA	1.72914	2.21333	12.5949	24.1244	18.0675	70.3891	20.8599	31.37	24.0917	26.9183	22.1974	14.1866	32.9087	20.528	29.556	14.0877	17.4864	10.7836	24.0398	13.336	acetyl-CoA carboxylase 1-like isoform X1	AT1G36160.1
Ghir_A05G027500	2.81109	3.98327	3.15867	5.85076	1.4582	2.48987	1.70357	NA	3.40815	4.98589	5.14735	20.9903	8.01976	3.22862	4.51213	6.62028	2.6742	2.4336	1.26258	4.13661	3.01993	3.73563	6.38819	2.48538	2.85616	4.25077	4.35878	2.50778	stearoyl-[acyl-carrier-protein] 9-desaturase 6, chloroplastic-like	AT1G43800.1
Ghir_A05G027560	9.84328	6.58666	7.67978	9.09173	5.52075	7.38935	8.18567	NA	7.68022	5.05119	3.68011	2.13712	2.78297	3.54611	2.7061	4.28409	4.29464	3.39003	3.57908	4.80154	4.25097	3.15553	3.17373	5.64479	4.86065	4.95788	4.03494	4.54055	SKP1-interacting partner 15-like	AT1G76920.1
Ghir_A05G028150	39.7015	43.8091	37.1472	41.0802	23.6366	30.9977	39.2647	NA	39.8094	30.0431	60.9396	82.717	58.616	59.463	50.3463	54.0562	54.7208	52.1658	50.2788	73.9254	72.3227	64.3094	76.323	56.9251	68.52	66.3025	70.1483	46.6818	SCY1-like protein 2	AT1G22870.1
Ghir_A05G028220	0	1.57808	0.604646	0.216829	0.506874	0.505985	0.493411	NA	0.336594	0	3.18342	3.32697	2.81809	10.1499	3.3194	4.39749	4.73557	5.53815	3.0215	2.94031	6.6229	2.5982	5.84076	3.09922	3.06248	2.04974	4.15649	3.27609	SH3 domain-containing protein 1	AT4G34660.1
Ghir_A05G028330	6.70182	10.1902	1.07177	5.69896	4.66016	1.17943	5.52265	NA	2.37642	1.56751	6.00952	6.05581	4.80014	3.45289	2.43135	3.50608	12.8477	8.62654	35.6463	4.63274	4.38581	3.76343	5.51311	3.01964	5.83989	10.4532	15.5408	12.0927	probable WRKY transcription factor 70	AT3G56400.1
Ghir_A05G028530	6.43492	12.1132	4.5355	10.9405	5.76614	14.4262	15.7223	NA	11.9464	6.95774	11.0983	13.4366	10.0411	18.3182	11.3991	9.53704	12.9665	10.1693	7.32227	9.68018	15.4104	12.3549	9.33417	10.8697	12.8999	11.4582	12.5918	12.3533	Phosphorylated carbohydrates phosphatase	AT3G10970.1
Ghir_A05G028720	2.53763	3.30233	1.75838	2.35839	1.57977	3.94055	3.83725	NA	3.18434	1.32489	5.32302	5.98157	4.3537	8.24193	4.46846	4.65234	3.82708	3.68214	3.56524	4.43425	6.70183	3.64843	5.09501	3.30849	3.11929	4.4424	6.70822	5.19632	PREDICTED: uncharacterized protein LOC107904420	AT1G32730.1
Ghir_A05G028730	5.42077	5.77933	1.85015	4.18192	7.14794	6.50504	8.27236	NA	7.74825	12.713	4.59504	4.63993	4.67141	8.77485	3.71928	5.62956	4.00394	4.09563	3.07421	6.00374	7.19636	5.48182	5.79779	3.72032	3.78378	3.30055	2.76091	4.17479	probable ADP-ribosylation factor GTPase-activating protein AGD11 isoform X1	AT3G07940.1
Ghir_A05G029520	0	0	0	0.227957	0.195201	4.05002	4.36129	NA	2.8959	0.424223	0	0	0	0	0	0.0241773	0	0.0116235	0	0.828049	1.21282	0.839604	0.965761	0.281409	1.05261	0.572665	0.98742	0.360458	Reverse transcriptase, RNA-dependent DNA polymerase	AT5G24460.1
Ghir_A05G029770	99.9961	52.8119	28.8279	110.622	160.59	67.0709	54.3704	NA	84.9891	115.21	103.979	73.2582	112.087	67.7972	106.333	139.976	126.257	110.16	99.348	106.932	80.762	100.403	77.7748	116.206	132.089	120.292	70.2562	91.3682	NAC domain-containing protein 53	AT5G04410.1
Ghir_A05G029930	0.931084	2.0721	0.343513	0.682496	0.784846	0.586209	3.69958	NA	0.763438	1.10838	2.53684	2.05755	2.04065	4.18565	1.23632	1.79505	2.37793	1.52681	1.43451	1.59564	2.73233	1.92297	1.78277	0.974319	1.179	0.88146	2.24344	1.85228	Vacuolar acid trehalase	AT3G10405.1
Ghir_A05G030110	1.66151	3.85604	5.18907	4.15793	4.20299	1.32997	2.4776	NA	2.15661	7.2803	2.25381	2.76863	2.51394	3.20636	0.785151	2.27619	4.07048	2.19546	4.61297	1.55093	2.22943	2.21372	1.65038	1.6414	1.44347	2.08072	1.41661	1.44565	lysM domain receptor-like kinase 3	AT3G57120.1
Ghir_A05G030450	93.1591	123.404	235.313	78.8952	59.4858	67.4135	126.567	NA	78.2889	43.9594	10.1709	11.3473	12.9207	33.0198	22.9999	39.3642	29.9683	51.7762	32.5745	14.4319	25.7999	13.7759	18.6706	20.134	26.8059	21.7416	22.4066	20.3044	40S ribosomal protein S23	AT5G02960.1
Ghir_A05G030550	3.07714	11.5807	4.31232	4.36235	2.87101	3.90752	11.4276	NA	4.69923	3.20483	19.84	27.6256	16.5167	31.8596	8.61324	18.3655	18.4572	22.9428	24.5531	22.822	35.423	23.3386	32.9364	14.6307	23.2682	19.1549	30.6269	26.378	TBC1 domain family member 8B-like isoform X2	AT3G55020.1
Ghir_A05G030870	20.839	20.5904	12.0438	29.3386	31.0956	31.0537	29.1612	NA	46.3586	36.7219	32.1998	18.7961	22.8451	14.1248	24.8042	18.1592	20.222	13.2948	12.3401	31.1689	17.9354	27.8855	18.4924	26.1355	20.9896	22.2258	19.0155	25.8776	PREDICTED: uncharacterized protein LOC107960310	AT3G12570.1
Ghir_A05G030940	8.6872	7.95487	1.50271	7.1688	5.15177	6.69939	6.87811	NA	8.40077	9.63181	6.92519	10.1404	9.25922	12.3157	7.26948	10.7907	7.98636	6.01073	3.96614	7.30652	8.24812	6.72398	7.69808	7.7145	8.33911	9.05354	8.14932	9.61511	probable dual-specificity RNA methyltransferase RlmN isoform X2	AT2G39670.2
Ghir_A05G030970	2.08956	3.53742	0.59815	2.06153	8.08266	0.996834	4.50387	NA	2.76033	5.9289	6.09633	9.50601	6.47007	8.66674	10.3456	8.82151	13.0828	6.80792	8.17271	4.53602	6.87628	3.54601	3.45022	4.11594	2.70669	3.30499	3.64843	5.2962	L-type lectin-domain containing receptor kinase S.4-like	AT3G55550.1
Ghir_A05G031210	213.5	140.51	46.1019	285.308	310.044	118.249	75.8051	NA	127.642	219.437	254.147	215.898	386.64	116.928	393.048	279.392	382.871	268.864	456.313	206.43	137.294	238.388	200.699	326.203	234.293	266.55	234.49	333.734	nematode resistance protein-like HSPRO2	AT2G40000.1
Ghir_A05G031260	20.6124	26.3723	5.94503	15.7801	19.5819	13.6953	20.8852	NA	10.9659	15.9546	61.3301	64.6123	65.6915	72.7956	59.3724	44.8885	56.0709	42.4434	52.3112	59.9319	64.3014	65.5446	63.0626	48.0858	38.0986	39.2815	51.7541	41.1408	protein SMAX1-LIKE 7-like isoform X2	AT2G29970.1
Ghir_A05G031410	49.3678	46.9395	15.9798	100.522	62.704	90.7027	69.9169	NA	171.983	120.954	92.5885	63.5998	71.9207	24.3898	85.0977	49.2315	88.2244	49.7916	59.6821	98.2148	52.0116	83.1836	64.4624	118.525	75.4091	108.202	64.801	113.748	F-box/kelch-repeat protein SKIP11-like	AT2G02870.1
Ghir_A05G031530	12.1422	9.11991	5.7661	17.1747	15.8605	20.9881	15.658	NA	28.4651	42.7218	1.49649	2.26762	3.48598	4.00933	4.92428	6.87743	4.3119	4.39639	4.31456	1.81086	2.14785	3.94518	2.60703	5.81422	6.92049	8.97721	6.77849	5.21357	PREDICTED: uncharacterized protein LOC107960327	AT2G03420.1
Ghir_A05G031800	1.5209	0.964488	0.0789988	0.347503	1.24499	0.233382	0.840541	NA	0.131585	0.173874	1.5216	0.868628	0.637506	1.04513	0.0846042	0.0489558	0.325938	0.570604	0.0750028	0.483676	0.824964	0.264063	0.647712	0.323108	0.189079	0.192269	0.374273	0	protein SHOOT GRAVITROPISM 5-like	AT1G68130.1
Ghir_A05G031980	0.634852	0.158958	0.0563956	1.09357	2.18418	0.70549	0.771569	NA	1.6531	5.7352	1.01363	0.379304	1.23189	0.336062	0.672846	0.203253	0.83102	0.290889	0.150006	0.897669	0.234066	0.930586	0.129775	1.45352	0.392265	1.54241	0.142289	0.796562	homeobox-leucine zipper protein HOX3-like	AT2G01430.1
Ghir_A05G032130	0.488373	4.69122	2.03976	1.807	4.85018	5.90515	4.56735	NA	5.91931	8.89041	5.18464	9.61015	5.85899	20.4154	10.3423	10.302	8.40108	8.88174	7.74007	10.7662	17.3078	12.5356	17.7775	10.1094	18.7707	18.7721	19.081	12.914	endoplasmic reticulum metallopeptidase 1-like	AT1G67420.2
Ghir_A05G032430	6.00665	12.8788	5.90218	4.04626	2.41763	3.8182	13.0955	NA	3.26976	6.54721	10.6394	15.9435	10.2058	38.2083	9.78762	9.9846	12.7759	12.7232	17.6435	10.3187	28.0629	13.8865	16.1892	7.08368	9.08996	5.6777	10.0913	9.01148	protein NSP-INTERACTING KINASE 3-like isoform X2	AT1G60800.1
Ghir_A05G032490	107.291	65.7906	28.5342	141.497	177.33	168.095	81.4301	NA	169.702	205.96	111.192	119.538	124.048	62.4004	127.384	118.196	98.6678	99.883	87.1523	127.434	100.244	122.406	142.775	135.036	126.715	147.784	174.157	118	Trimethylamine-N-oxide reductase	AT1G70480.2
Ghir_A05G032660	1.51842	18.1029	2.01998	0.419099	0.599323	1.90945	15.8671	NA	0.386391	0	1.20745	1.4247	1.0258	9.19846	0.00547077	0.794889	0.489637	2.1383	3.42068	0.915558	9.01553	1.69922	6.41305	0.374796	0.944493	0.539491	3.38923	0.736132	chalcone synthase 1-like	AT5G13930.1
Ghir_A05G032670	16.7468	35.2211	72.1848	11.3884	7.81685	7.98874	36.6417	NA	8.21924	4.41206	4.17597	5.03972	3.41875	13.855	2.35597	5.48478	6.35015	7.46893	11.8873	2.79077	8.25405	3.72823	4.95267	2.59376	2.85076	2.87099	6.69986	4.70699	DNA-directed RNA polymerases II, IV and V subunit 11-like	AT3G52090.2
Ghir_A05G032870	3.05124	1.36071	0.596024	1.95964	1.96041	1.8084	5.63073	NA	2.20286	0.185977	0.825329	0.586379	1.25409	0.881029	1.37054	1.22613	1.40513	2.24263	2.87523	0.55126	1.11242	0.903995	0.766928	1.29174	1.26839	1.36151	2.5974	3.31697	auxin-responsive protein SAUR71-like	AT3G12830.1
Ghir_A05G032910	9.81037	27.9193	13.9106	7.42712	4.13625	7.45579	35.7314	NA	4.66275	2.73536	8.49399	14.1834	7.75255	24.3061	7.7242	10.3303	13.296	18.0631	25.2714	9.88393	28.7182	9.96964	16.4682	4.94038	9.81132	7.50997	15.1713	14.9879	stearoyl-[acyl-carrier-protein] 9-desaturase, chloroplastic-like	AT2G43710.2
Ghir_A05G033370	7.90162	4.32086	2.41572	6.57309	10.5957	5.7255	7.29149	NA	10.3337	7.15466	23.5237	20.7559	20.4358	15.5413	18.6488	16.5665	17.9895	10.2106	11.6712	23.8276	16.661	18.417	15.0369	18.6808	20.9012	22.0132	17.8544	18.088	PREDICTED: uncharacterized protein LOC105766157 isoform X1	AT1G15060.1
Ghir_A05G033770	3.37941	5.45128	5.17706	2.99058	5.93741	1.16737	5.51577	NA	1.40465	3.68759	0.741984	1.65781	1.57778	3.26017	0.41757	0.893059	1.01266	1.46251	0.358023	0.19562	1.13552	0.416937	0.68013	0.740033	0.487898	0.186834	0.808365	0.792589	Serine/threonine-protein kinase TAO3	AT1G60010.1
Ghir_A05G033900	39.9685	27.4958	13.8519	48.3255	28.9939	38.9371	30.1595	NA	55.8759	35.1553	60.6684	57.3693	53.0688	26.2822	39.5544	36.9822	38.9395	28.3204	32.5161	61.2666	38.1926	51.9158	47.334	47.0989	50.8745	71.0061	65.5884	45.4619	protein FAM133-like	NA
Ghir_A05G033910	10.1948	2.75721	8.48733	4.97055	6.7806	2.28679	6.31915	NA	6.06586	6.27577	6.87012	6.78784	7.6309	9.74647	8.50707	6.09355	8.00443	5.81268	4.5846	8.0399	9.20955	7.20472	9.27494	8.15012	6.65253	7.55366	6.46874	7.02316	fruit protein pKIWI502-like isoform X1	AT1G15140.1
Ghir_A05G033940	3.73111	13.9888	2.07092	5.2682	1.70271	4.85841	11.0885	NA	5.62914	4.16426	4.43225	6.7932	4.67773	5.54964	4.96507	3.13193	5.14645	3.26059	12.0553	3.27817	6.23123	5.17644	5.64193	2.88628	2.84006	5.24611	6.09208	5.92915	basic 7S globulin 2-like	AT5G19120.1
Ghir_A05G034040	4.60993	2.05503	1.21554	12.3401	6.36598	20.3937	13.8131	NA	45.5636	12.0547	50.2304	13.369	27.4538	3.96251	39.3008	4.66953	15.9227	2.97592	2.13614	51.2821	13.1335	43.2969	9.99736	48.0583	14.8671	28.4856	9.36291	17.4164	uncharacterized acetyltransferase At3g50280-like	AT2G39980.1
Ghir_A05G034120	4.70112	3.48859	1.34696	3.89206	3.16145	2.08886	4.11944	NA	4.35521	3.73603	2.88281	3.51622	3.26431	3.70338	1.00835	2.65002	2.72979	2.43422	2.50902	2.1657	3.72302	3.00254	3.47174	3.12663	2.6291	3.62601	2.15772	1.87683	probable zinc metalloprotease EGY2, chloroplastic	AT5G05740.1
Ghir_A05G034150	12.3735	18.726	7.99699	10.8161	8.78502	12.7231	19.5537	NA	11.5795	10.896	21.124	27.769	21.3669	36.7874	18.8764	23.3028	25.678	19.5548	23.35	24.1291	35.3845	22.0748	24.3136	19.2584	16.8433	19.3539	25.3342	26.8596	zonadhesin-like isoform X3	AT2G40070.1
Ghir_A05G034770	40.4198	21.5635	9.26011	55.6683	62.782	54.0231	29.3866	NA	73.3045	91.8578	91.1402	95.1732	93.0446	46.5035	103.898	72.8736	84.7924	47.5645	45.0041	104.532	56.4216	94.3861	65.9181	111.581	90.2286	116.336	76.4084	87.6159	PREDICTED: uncharacterized protein At2g33490-like isoform X2	AT2G33490.1
Ghir_A05G034790	38.6174	17.2915	9.09228	36.958	22.8748	80.7656	43.9772	NA	78.8355	55.5052	21.5437	25.6678	20.6828	14.2779	18.8634	33.0236	22.5052	23.7386	18.4261	26.8361	20.5609	21.8888	37.3469	24.3031	42.8562	35.6412	33.8816	40.5049	NAC domain-containing protein 83-like	AT5G13180.1
Ghir_A05G034800	62.13	69.261	17.4957	79.5193	89.2072	72.7571	62.1332	NA	80.1141	99.184	38.3954	41.8943	44.8182	32.9966	49.5742	47.9357	37.2856	31.4623	27.8959	43.795	28.531	43.1905	42.7375	50.6791	33.1694	40.9297	47.0567	40.401	exocyst complex component EXO70B1-like	AT5G13990.1
Ghir_A05G035000	2.44937	7.72441	2.35885	1.48535	0.81372	1.01192	4.47687	NA	0.716462	1.81934	0.362178	1.69426	0.329955	1.62551	0.807439	0.642052	0.639076	0.88549	0.827718	0.526636	1.40864	0.372273	0.712758	0.426872	0.68627	0.294342	1.15412	0.952474	pentatricopeptide repeat-containing protein At5g42310, mitochondrial-like isoform X1	AT5G42310.1
Ghir_A05G035170	2.29065	5.20019	9.67553	2.96139	1.3992	4.9108	4.18593	NA	4.04687	2.38602	3.70728	3.60307	2.34649	7.31051	3.35068	2.669	3.40803	4.68127	3.46147	3.07586	8.11144	3.34021	3.64853	2.55169	3.98961	2.6052	2.99983	4.79111	probable adenylate kinase 7, mitochondrial	AT3G01820.1
Ghir_A05G035300	207.333	363.138	772.002	146.096	127.338	127.818	292.812	NA	79.0488	80.3977	91.1704	103.014	83.4937	211.067	147.012	243.635	223.2	573.933	336.828	92.0348	178.231	92.8857	121.774	100.212	173.668	108.24	176.854	146.4	glyceraldehyde-3-phosphate dehydrogenase 2, cytosolic	AT3G04120.1
Ghir_A05G035380	0.935898	11.8454	0.946487	0.964962	0.735309	1.86484	15.1353	NA	1.28859	0.135581	1.48983	1.67731	0.202282	1.96448	0	1.3733	1.04398	1.27438	3.08137	1.03595	2.3574	0.84022	1.01484	0.166465	0.558556	0.0842567	1.18553	1.01999	transcription factor SCREAM2-like isoform X1	AT2G40435.1
Ghir_A05G035400	10.3717	5.22884	1.93916	11.0386	94.2365	7.0868	5.5089	NA	9.67186	158.98	2.37133	0.425499	5.95118	0.50365	6.74035	1.69471	6.72746	3.90209	4.66042	0.732619	1.22199	1.77517	0.52364	4.22351	0.826723	3.76962	7.37026	1.98124	Calcium-binding site, putative	AT5G40690.1
Ghir_A05G035410	4.17067	4.8011	4.42562	2.43362	2.70435	2.77605	3.4971	NA	2.43356	1.19637	3.18852	3.09701	2.20526	5.15389	2.76147	3.47711	4.70465	3.70479	3.77056	2.18155	3.41861	2.41199	2.95776	3.40138	3.18776	3.56649	3.84678	2.47741	ATP synthase mitochondrial F1 complex assembly factor 2	AT5G40660.1
Ghir_A05G035540	7.85891	14.9924	4.48566	5.28785	7.89678	6.29304	18.9209	NA	7.1159	9.27616	18.5997	3.02023	12.0942	10.6683	9.48946	3.61279	14.8844	7.26685	18.8541	20.3943	9.88137	16.4472	4.90834	12.9925	3.57428	12.8173	6.57856	12.2661	two-component response regulator-like PRR37 isoform X1	AT5G02810.1
Ghir_A05G035870	457.224	326.545	147.605	502.884	512.107	438.983	388.359	NA	470.47	452.873	685.738	599.004	580.843	275.285	541.073	447.315	413.696	403.795	470.055	549.878	458.043	506.765	645.834	474.068	517.307	466.149	536.517	504.626	UDP-glucuronate 4-epimerase 1	AT4G30440.1
Ghir_A05G035930	1.7446	3.13278	1.23113	4.01406	2.38814	4.65018	4.06062	NA	5.56475	7.67115	3.41685	4.45241	2.41179	7.50583	1.20494	2.02879	2.95422	2.47468	2.3614	3.28622	4.24813	3.86983	3.94622	2.04275	1.31548	2.00163	2.52578	1.0555	autophagy-related protein 18b isoform X1	AT4G30510.1
Ghir_A05G036150	16.439	18.3291	6.18113	18.7633	17.3611	9.00005	15.1116	NA	11.0729	8.677	16.0327	10.342	17.7094	12.1902	19.8075	11.8197	20.1007	12.2994	25.3028	10.6718	6.47	14.4747	7.10514	12.905	7.70271	14.7	5.5225	16.7419	ultraviolet-B receptor UVR8-like isoform X3	AT3G55580.1
Ghir_A05G036190	29.9252	58.1253	9.08663	23.7088	26.0299	32.1225	62.0436	NA	24.7284	42.5024	15.0318	27.2511	19.2998	50.109	22.6142	26.3251	23.7961	22.5247	29.0603	20.3263	38.9191	29.3222	38.3457	25.4228	28.7691	21.6194	29.7648	22.1492	protein phosphatase 2C 37-like	AT3G11410.1
Ghir_A05G036360	47.9469	32.9113	16.6714	76.4481	93.7241	72.8841	58.3089	NA	102.558	122.517	57.9453	97.9079	88.0608	37.6577	109.708	92.2441	79.8763	64.4586	38.4525	74.2331	71.0076	79.1863	112.661	129.109	163.859	129.807	125.1	93.6386	protein kinase APK1A, chloroplastic	AT1G07570.3
Ghir_A05G036370	17.1439	14.782	9.35494	28.2798	17.4959	11.6766	12.1072	NA	14.537	17.7477	23.0774	36.7057	25.0629	20.6911	24.1037	20.2223	20.1518	17.8564	15.9268	21.4946	19.178	19.169	30.0912	21.5005	22.3603	18.4018	26.897	21.3704	Cruciferin BnC2	AT2G39650.1
Ghir_A05G036420	6.39563	10.312	8.07241	5.04016	5.97675	4.43895	8.23969	NA	3.67228	2.52702	5.45677	6.32831	3.33897	14.478	8.38017	13.7138	10.6212	10.6589	9.31342	6.29948	9.7331	3.33004	6.68636	4.43984	6.95774	6.22963	6.92726	7.97575	THO complex subunit 4A-like	AT5G02530.1
Ghir_A05G036860	1.27384	0.661076	0.660005	1.14638	1.58466	1.14044	1.61474	NA	1.83308	2.05636	1.81432	2.28211	1.61983	3.15763	1.88366	1.50752	0.977879	1.60144	1.98487	1.56358	2.5798	1.14314	2.23943	1.71931	1.69829	1.43384	2.10155	1.33264	SAGA-associated factor 29	AT3G27460.1
Ghir_A05G036990	3.28951	6.47019	7.13056	2.50846	1.83394	4.35353	6.05429	NA	2.7351	0.734543	10.5078	9.61549	9.31963	14.9402	9.11587	11.1157	12.303	11.5263	9.9365	10.7706	16.602	10.2635	10.0181	9.20077	10.0159	9.31877	13.6057	10.346	glycosylphosphatidylinositol anchor attachment 1 protein	AT5G19130.1
Ghir_A05G037060	260.267	150.304	48.0392	233.607	112.606	186.26	125.61	NA	166.667	67.437	491.13	401.963	807.166	413.03	749.537	617.397	591.32	530.59	844.805	489.188	403.215	717.156	647.157	941.409	646.948	784.246	721.55	941.513	probable galactinol--sucrose galactosyltransferase 5	AT5G40390.1
Ghir_A05G037160	24.4326	25.3441	10.3689	20.6865	22.1338	27.2641	28.8557	NA	26.38	28.4475	29.2748	32.7088	32.4518	41.5164	25.6618	33.6544	26.2226	26.0966	24.9461	27.9185	33.8518	36.6955	33.0857	33.2448	28.5362	26.5395	27.8636	27.3534	Tudor/PWWP/MBT superfamily protein, putative isoform 1	AT5G40340.1
Ghir_A05G037210	2.0915	4.23558	14.3849	2.29143	0.802424	1.20082	3.83719	NA	0.62309	0.159852	0.345462	4.06475	1.57379	0.886562	0.153182	2.6973	2.44202	4.18647	3.66783	0.42605	2.64035	3.72083	4.45949	1.2979	1.43037	0.99664	1.33703	1.07389	carbonic anhydrase 2-like	AT3G01500.2
Ghir_A05G037380	9.9971	10.6794	2.3332	14.0105	30.9309	10.8123	5.85156	NA	11.753	12.5405	19.7807	17.2686	22.5723	16.9055	18.7491	11.8533	13.0581	10.8084	24.5455	15.7601	10.9781	16.9557	13.4641	13.0629	6.59884	13.152	8.79975	15.1036	protein ALTERED XYLOGLUCAN 4-like	AT3G28150.1
Ghir_A05G037490	13.6404	7.02459	8.74692	16.06	17.1256	15.6411	12.3028	NA	16.1726	18.7919	22.2305	30.0179	30.3632	25.5236	25.8989	20.4278	25.4763	16.3566	22.2551	21.8888	21.1608	29.6824	23.7183	30.5583	17.9209	28.5395	30.7262	24.9266	Paired amphipathic helix	AT5G62910.1
Ghir_A05G037680	1.00169	2.75038	0.0636411	0.715074	0.059645	6.88796	1.26295	NA	0.382142	0.302209	0.596024	0.385914	0.319392	1.70258	1.35374	0.645058	2.0686	1.95751	1.58078	0.386147	1.49052	0.367543	0.329611	0.728674	1.13872	1.23676	1.54888	2.41026	probable auxin efflux carrier component 1c	AT5G15100.1
Ghir_A05G037790	2.75716	0.650048	0.376293	1.9953	0.488855	3.24524	1.64618	NA	4.28039	1.2509	0.253839	0.0116156	0.685533	0.0956769	1.11925	0.856342	0.291858	0.268142	0.345522	0.442016	0.0780985	0.628953	0.501887	1.0832	0.233059	0.389687	0.263238	0.454492	drought induced 1 protein	NA
Ghir_A05G038110	2.44679	6.78357	4.55941	1.74583	0.778017	3.68247	6.56133	NA	1.62181	0.616677	4.9836	6.86435	3.78528	12.8401	5.2912	4.39686	8.17818	7.94537	8.69639	3.88762	10.2409	4.18383	7.14751	2.16209	4.77309	4.35014	3.30814	6.03911	CSC1-like protein HYP1	AT3G01100.1
Ghir_A05G038260	24.1176	26.2832	11.727	19.0726	11.7711	23.7028	34.2983	NA	20.3219	17.218	23.7412	28.1156	23.6436	32.7578	25.592	29.738	27.5501	28.8456	24.1203	25.5488	44.946	30.9259	33.5426	34.6046	38.9809	28.3538	41.2775	31.9215	EID1-like F-box protein 2	AT5G39360.1
Ghir_A05G038270	3.40315	0.380859	0.599582	1.18966	0.301459	3.18643	1.72306	NA	1.84841	0.553813	3.04486	3.45448	2.42978	4.16924	4.90105	3.39883	3.05013	3.5245	4.72035	3.85692	3.46191	2.53275	3.41614	4.116	3.6943	3.05421	3.22862	4.11528	chaperone protein ClpB3, chloroplastic-like	AT5G15450.1
Ghir_A05G038310	5.49057	10.9485	4.07779	8.08268	7.09589	13.9617	14.7031	NA	12.3566	6.86639	16.1569	18.2467	16.1618	17.9339	14.4308	10.4444	13.6739	9.04166	13.4704	24.5584	19.2381	21.7484	19.2098	22.3708	13.0442	27.3023	24.7698	18.358	PREDICTED: uncharacterized protein LOC107960374 isoform X1	AT1G26580.1
Ghir_A05G038540	7.92286	5.24259	6.7295	4.18873	6.34476	4.44569	7.97788	NA	3.96885	4.27618	7.15682	7.56635	7.62651	21.7879	10.3847	11.1378	9.9225	12.4212	9.44578	9.22576	15.257	9.24628	11.0228	6.71258	8.68857	5.68326	8.0565	7.34203	GTP-binding protein TypA/BipA homolog isoform X1	AT2G31060.3
Ghir_A05G038630	41.556	28.519	25.6969	35.0487	42.4804	59.4924	39.267	NA	57.0999	67.4409	65.7416	68.2639	59.9999	74.0477	62.354	55.011	51.3834	53.3012	37.7531	66.3434	67.2068	70.8461	60.0064	66.4321	67.68	72.767	56.0788	55.2188	serine/threonine-protein kinase EDR1 isoform X1	AT3G58640.1
Ghir_A05G038740	14.4254	29.5396	19.97	10.9217	6.14144	10.1654	32.022	NA	8.3577	9.08065	8.0341	14.5253	9.94783	28.5744	8.20817	18.5246	15.8799	21.4757	22.5142	9.29611	24.1576	10.3981	15.8261	11.8562	13.9471	11.7522	17.2872	14.5642	calcium-dependent protein kinase SK5-like isoform X1	AT1G35670.1
Ghir_A05G038840	51.4489	35.4338	11.0385	74.8722	151.97	46.1186	32.5405	NA	53.1273	106.403	13.7286	14.0569	15.8544	15.5529	34.6731	32.7937	33.0283	40.13	48.5363	12.6676	11.565	13.6165	17.1895	26.9364	32.6966	26.2509	21.8921	28.157	protein SRC2 homolog	AT4G15755.1
Ghir_A05G038880	13.0432	10.4323	12.2924	8.42754	5.35826	13.5186	16.0214	NA	10.1289	8.44557	10.1919	10.1083	6.55943	26.8297	7.91264	12.8667	14.0962	11.2336	9.19272	8.52295	16.1433	10.196	13.5144	9.45857	9.26216	9.51528	9.59796	9.25881	pre-rRNA-processing protein ESF1	AT3G01160.1
Ghir_A05G038900	10.7094	17.8482	7.73055	49.1204	32.0902	12.2591	15.2321	NA	28.3801	32.2372	22.7524	19.3305	39.8813	9.62198	29.3066	12.659	41.1474	19.1131	26.4666	31.8066	11.3537	37.0519	15.5981	52.6913	22.3502	32.5124	16.018	25.6037	heat stress transcription factor A-4b-like	AT5G45710.1
Ghir_A05G039020	65.2654	136.521	35.9262	63.5091	46.7327	47.8611	152.621	NA	39.6137	36.6042	62.1714	76.2115	68.5457	151.321	66.0475	94.6251	98.9649	80.7392	99.4548	60.9666	83.3521	78.9048	70.0944	57.1447	55.3615	42.9641	60.905	79.0444	agamous-like MADS-box protein AGL1 isoform X1	AT2G42830.2
Ghir_A05G039110	8.52424	20.5885	4.90716	7.74166	4.40776	14.2365	18.2546	NA	10.2375	5.06773	17.566	17.1218	11.5054	23.0131	10.3665	18.4916	11.1298	15.9793	8.59578	16.1669	17.148	17.2578	16.4452	15.7287	20.0534	18.8085	11.1488	23.1158	mitogen-activated protein kinase 20	AT2G42880.1
Ghir_A05G039390	0	0.525622	0.0343488	0.0357497	0.142098	0.238401	0.107165	NA	0.667005	2.57231	0.379581	0.0696934	0.584409	0.10756	0.862108	0.0486553	0	0.0933887	0	0.545148	0.25923	0.9302	0.442755	1.22998	0.308952	0.149804	0.294895	0.129855	probable carboxylesterase 18	AT5G23530.1
Ghir_A05G039400	2.84779	2.18682	1.514	3.31469	3.44872	5.6912	4.15556	NA	6.48939	11.5389	7.21155	7.50828	6.7661	6.26875	6.41059	4.92043	4.27928	3.0269	2.36679	6.86833	7.47995	7.46599	7.63406	5.63289	5.6579	7.63976	5.53384	6.69051	NAD-dependent protein deacetylase SRT2 isoform X1	AT5G09230.7
Ghir_A05G039480	570.223	335.047	128.618	720.703	570.479	405.607	324.519	NA	420.77	439.885	479.033	402.401	460.955	223.428	536.091	864.528	699.145	793.911	902.237	486.978	374.529	405.415	578.585	589.155	812.934	583.84	677.247	745.318	protein ATAF2-like	AT5G08790.1
Ghir_A05G039490	0.303258	2.28948	0.254594	2.00549	1.87733	0	1.63753	NA	0.333606	0.31045	5.14645	3.27063	2.69557	3.80093	2.28504	2.2874	2.6565	2.77278	4.42051	3.29345	7.14955	4.87062	4.62638	2.17603	2.23313	2.17233	2.21956	1.96784	aldehyde dehydrogenase family 3 member H1-like	AT4G34240.1
Ghir_A05G039680	3.35427	5.31814	9.09349	3.96189	3.6394	1.9435	0.488238	NA	1.41801	0.749158	1.76308	1.59346	2.96057	4.14666	2.93029	3.93921	2.86853	4.12416	2.35015	1.09708	1.29642	1.36127	1.54848	1.94835	1.22103	1.74615	1.32019	2.46915	putative polygalacturonase	AT4G33440.1
Ghir_A05G039760	0.563074	0.818587	0.28703	3.44313	1.35543	1.99226	1.45969	NA	3.30669	1.26374	0.377167	1.10601	2.12043	0.807653	1.09863	0.328348	0.775261	0.407274	0.221554	0.43211	0.493067	0.682135	0.799345	1.25569	0.110244	0.919151	0.0661371	0.378846	PREDICTED: uncharacterized protein LOC107961430	AT4G33467.1
Ghir_A05G039790	5.47728	7.93033	19.1649	5.0746	5.59486	4.5274	4.91149	NA	5.16427	3.42357	1.75194	2.10481	1.61556	2.26629	1.5051	2.09911	3.79745	4.87964	2.81085	1.50267	1.88147	1.26202	1.30065	1.25515	2.49768	1.83624	1.39436	2.34398	60S ribosomal protein L27-3-like	AT4G15000.1
Ghir_A05G040310	12.1	13.8711	3.54787	9.20971	7.34191	9.20968	13.5356	NA	6.16157	7.92857	18.8497	29.1806	23.8781	30.8529	17.8355	19.536	20.016	15.3826	16.3144	13.8905	17.8471	17.9533	22.1363	15.6622	15.6373	15.4287	19.0587	12.5368	PREDICTED: uncharacterized protein LOC107959479 isoform X1	AT4G18530.1
Ghir_A05G040790	3.54236	4.51791	2.25205	3.57544	4.56283	4.84012	7.18864	NA	4.57065	2.99158	13.2696	14.941	10.7489	25.0314	10.2439	11.7878	13.4009	10.663	12.1979	15.4176	21.5502	14.055	15.4062	9.42961	14.4245	14.6021	11.3754	11.2593	DExH-box ATP-dependent RNA helicase DExH3	AT5G04895.1
Ghir_A05G040870	18.0356	15.2851	6.12272	13.2339	14.8274	19.774	18.9429	NA	22.6229	28.1925	10.0275	10.1344	10.0748	10.3266	8.44655	6.52449	9.18012	7.07656	5.62999	11.3826	12.3045	11.1867	10.0818	9.41541	8.0602	11.0386	7.78261	9.12267	dr1-associated corepressor homolog isoform X2	AT3G12480.1
Ghir_A05G041180	25.4108	15.4385	3.99119	50.0069	28.3672	20.1801	7.3587	NA	30.7889	22.5902	11.579	8.51976	14.2982	2.97942	12.4916	4.01078	10.1796	3.49863	10.1976	9.91621	4.93232	9.32915	5.96719	12.8031	6.07531	15.8391	12.2057	14.0093	sigma factor binding protein 1, chloroplastic-like	AT3G56710.1
Ghir_A05G041190	24.0026	24.7703	12.11	24.85	34.9243	25.2487	23.7333	NA	28.6119	27.3195	49.3806	71.2781	52.3186	89.9319	75.0039	66.8526	55.9603	46.0079	44.075	53.9072	66.2669	66.1264	62.9087	55.5263	67.1299	61.1668	39.8134	46.8561	E3 ubiquitin-protein ligase KEG-like	AT5G13530.1
Ghir_A05G041200	3.43021	3.93565	3.02166	2.22634	1.41813	2.12709	5.07295	NA	3.28564	1.84275	0.528356	1.58892	0.743937	3.46279	0.929221	0.853271	1.76209	1.32207	1.56027	1.12273	2.21138	1.26127	1.58127	0.698154	0.797691	1.26778	2.01145	1.67539	nudix hydrolase 16, mitochondrial-like	AT3G12600.1
Ghir_A05G041250	16.0111	8.58989	9.60386	22.0271	16.9959	13.2391	7.02781	NA	17.2992	12.5083	6.36289	6.08491	6.94805	4.34396	8.76211	10.3848	12.3026	10.9685	12.0947	5.53694	4.24357	5.57161	6.47124	8.69839	12.568	15.0437	9.0494	8.96617	NADPH:quinone oxidoreductase-like	AT3G27890.1
Ghir_A05G041480	1.58566	1.26835	2.46	1.6585	1.54034	1.68073	2.75036	NA	2.72642	0.782109	11.7305	10.5149	10.8049	10.4614	8.00331	7.8527	9.09176	7.11461	9.32018	9.12896	10.3389	8.9302	6.91716	7.09612	11.9014	12.879	8.04287	13.6409	transmembrane protein 87B-like isoform X1	AT1G61670.1
Ghir_A05G041560	49.9236	254.923	313.083	44.6271	33.0105	45.3672	395.652	NA	29.355	17.2816	17.6964	32.0314	13.2142	70.55	10.7718	21.5081	37.772	113.449	99.0312	22.9967	92.0781	21.8928	51.9189	12.9108	26.8451	18.7127	67.2709	72.9096	probable chalcone--flavonone isomerase 3	AT5G05270.1
Ghir_A05G041610	0	1.27021	0.707605	0.2196	0	0	0	NA	0.0795076	0	17.6251	20.6134	10.7234	16.9694	5.85689	11.2325	11.399	22.879	25.6759	16.1621	30.0634	13.0071	16.9432	6.78124	16.1021	12.7579	19.0882	9.5333	potassium transporter 2-like isoform X1	AT2G40540.1
Ghir_A05G041650	20.839	21.4121	9.60551	55.9716	36.9294	34.6298	20.7552	NA	57.808	41.7916	35.8061	47.9554	44.1318	24.8357	49.4024	39.8962	47.4534	35.2509	26.6329	48.1803	28.5349	47.3148	30.4304	61.2904	56.2085	64.115	38.0369	38.8677	uncharacterized aarF domain-containing protein kinase At5g05200, chloroplastic	AT5G05200.1
Ghir_A05G041850	3.34696	8.9544	2.35986	6.2094	12.7774	6.16671	8.02686	NA	7.88544	7.62544	34.7264	46.6108	36.6479	53.4191	29.9903	32.7385	31.4558	28.3319	20.9426	39.4995	53.7857	41.1219	51.4785	36.9719	37.338	32.7861	47.7131	32.2124	PREDICTED: uncharacterized protein LOC107962191	AT1G17450.2
Ghir_A05G041860	0	0.830435	0.443683	0.585104	0.737281	0.510256	0.554887	NA	0.75101	1.57293	1.43525	1.70587	1.6693	2.83662	1.89678	2.07584	1.41713	1.47421	0.563589	0.92377	2.23452	0.99094	1.91077	1.4799	1.76548	1.85815	1.77744	2.36582	putative pentatricopeptide repeat-containing protein At5g37570	AT5G37570.1
Ghir_A05G042000	11.4721	12.5213	0.947337	1.59185	0.204842	5.78821	14.0275	NA	1.77218	4.01238	8.02216	8.50227	2.69176	17.164	5.68447	10.7315	7.44763	9.87347	8.39207	11.1541	18.7845	5.07975	6.51741	5.25257	10.2347	5.02252	18.9333	10.0455	protein IQ-DOMAIN 1-like isoform X2	AT1G72670.1
Ghir_A05G042150	0.250492	4.83053	1.42591	1.17645	0.628874	1.22037	5.31409	NA	1.0787	1.87782	2.79585	4.43858	2.30148	6.64316	3.18237	4.11041	3.89653	3.66418	5.8053	3.62263	6.93254	2.30466	4.96449	1.3286	2.38752	1.48544	2.59091	3.30243	choline monooxygenase, chloroplastic isoform X2	AT4G29890.1
Ghir_A05G042170	6.61399	14.6469	35.2835	5.18749	5.10769	3.96424	6.34881	NA	2.02772	3.18211	4.12542	4.4735	3.23653	13.4578	5.64637	12.7435	10.7621	18.2879	13.2215	4.28062	5.73812	3.99346	4.32425	3.82171	4.70437	3.77988	5.02973	5.10644	oligosaccharyltransferase complex subunit OSTC-like	AT4G29870.1
Ghir_A05G042180	0	0.128821	0.0654176	0.0114854	0	0	1.90808	NA	0.157081	0	0.253034	1.32297	0.138403	1.09157	0.179784	0.316517	0.202883	0.413186	0	1.32321	3.63448	1.21384	2.76909	0.478837	1.36918	0.492549	1.2498	0.980256	serine/threonine-protein kinase TIO-like	AT1G50240.2
Ghir_A05G042300	50.5911	46.9269	56.0377	58.8673	49.8509	32.179	29.4378	NA	41.6243	37.0891	12.7766	11.5062	16.6355	13.1917	15.0022	16.9191	14.6651	17.4683	12.8084	11.4996	9.19575	8.7471	8.38829	10.4147	9.94048	7.13485	6.04574	7.29777	type 1 phosphatases regulator ypi1-like	AT2G31305.1
Ghir_A05G042310	35.0287	31.714	33.4325	40.6473	40.6022	35.4455	30.2927	NA	49.8713	46.4159	4.51642	4.45969	4.64973	4.6609	5.45122	4.71574	4.73537	4.92699	4.21384	5.35346	6.18547	5.7451	4.67931	6.14225	4.99137	5.70184	4.04647	4.38627	type 1 phosphatases regulator ypi1-like	AT2G31305.1
Ghir_A05G042330	0.783881	0.055929	0.38342	0.856069	1.03452	0.171485	0.461186	NA	0.914763	0.867712	4.85808	5.2213	4.39383	4.66189	4.98394	4.62994	5.36949	3.59958	2.68558	3.21475	4.12612	3.66599	4.10704	4.26113	4.3582	3.00431	2.45327	2.94899	type 1 phosphatases regulator ypi1-like	AT2G31305.1
Ghir_A05G042510	76.7311	100.005	332.526	56.772	57.3046	48.668	83.5067	NA	33.4882	23.7155	20.0073	27.4652	23.9214	54.0708	29.2894	54.969	39.6184	102.9	77.9224	23.8844	41.6448	26.5276	38.1183	27.8994	26.1936	20.8253	35.2606	24.9003	caffeoylshikimate esterase-like	AT5G19290.1
Ghir_A05G042640	4.00629	1.98519	1.28096	6.84772	6.87999	6.75564	3.66509	NA	5.19066	4.00516	1.36725	2.79633	1.44562	2.75741	0.0528776	4.22131	0.437654	1.14111	1.16592	1.60481	1.12049	1.09638	3.10879	1.02087	1.72337	0.826445	2.89441	1.96981	probable protein phosphatase 2C 51	AT3G11410.1
Ghir_A05G042730	10.0512	19.7413	7.84841	14.8691	5.88984	7.67411	19.7563	NA	11.6308	7.48722	11.4788	14.3343	12.2478	14.7151	9.07276	9.80331	11.8182	15.243	21.8845	11.6634	16.8068	15.1643	12.4223	15.4985	12.4429	12.2776	12.802	16.2102	phosphatidylinositol 4-kinase gamma 3-like	AT5G24240.1
Ghir_A05G042880	23.9451	20.7431	6.29747	23.7809	54.1585	41.5439	22.7983	NA	42.1213	81.5275	5.83036	22.2335	7.31867	41.7216	9.76586	26.909	6.7646	24.446	7.0324	7.04121	29.6976	8.27168	28.6569	7.98537	15.7374	7.50276	19.0267	8.12905	two-component response regulator-like APRR5 isoform X1	AT5G24470.1
Ghir_A05G042910	13.0625	14.0109	7.48728	7.64071	4.93291	14.7509	18.2938	NA	7.25761	2.33666	10.6308	14.1381	9.50696	28.2073	8.36064	21.1045	16.013	16.8672	16.5259	9.73001	18.0557	11.996	17.2655	12.2464	14.8969	13.0257	15.3686	16.944	hypothetical protein B456_012G000700	AT5G24500.1
Ghir_A06G000250	12.6889	7.43355	2.92969	14.4512	13.8769	16.3472	11.0733	NA	18.8997	14.678	32.4949	33.8638	40.26	29.0904	33.1835	25.4922	28.1838	21.4625	20.1983	37.3245	34.4989	37.6885	40.1672	41.2571	34.5642	41.5461	37.7506	28.2552	Transcription elongation factor family protein, putative isoform 1	AT4G24200.1
Ghir_A06G000270	0	0.218889	0.018005	0.209969	0.230824	0.055121	1.01535	NA	0.109079	0	0.319956	0.555141	0.940542	1.05938	0.558712	1.70485	0.876703	2.30038	3.05285	0.112414	0.685977	0.520513	0.967002	0.692924	0.344396	0.479663	1.28655	1.38966	thaumatin-like protein 1b isoform X1	AT4G24180.1
Ghir_A06G000360	8.84966	9.1873	1.99014	13.857	7.54838	7.0322	5.61874	NA	8.74351	9.13922	6.70944	4.39172	8.94963	4.67534	4.38077	7.16682	6.68013	5.02571	7.70244	7.4045	5.62043	9.63418	5.03205	7.31324	4.59717	6.05882	4.2557	6.13262	Dihydroxy-acid dehydratase 1	NA
Ghir_A06G000440	0.200212	1.3662	1.37436	0.320558	0.26024	0.314736	0.686369	NA	0.0637487	0.880362	1.97534	1.23739	0.872434	2.43736	0.331135	1.60715	0.696296	1.48498	1.45847	0.929818	2.33017	1.04699	0.852591	0.854769	1.03741	0.506109	1.08444	1.03847	protein SPA, chloroplastic	AT1G75690.1
Ghir_A06G000490	20.1329	13.575	8.47629	14.304	9.64783	10.2459	14.1541	NA	10.5359	7.03492	10.6053	12.3132	8.86198	6.12466	11.5011	11.5184	13.9563	15.3024	18.464	12.0244	9.62999	9.15187	9.47902	9.52437	12.9699	11.7465	9.86737	14.7251	auxin-induced protein 6B	AT1G75590.1
Ghir_A06G000520	19.3508	25.3892	12.9484	12.9327	9.81815	15.3709	28.7882	NA	17.5466	15.0659	16.8859	12.5977	14.8035	25.3699	18.1208	18.7298	16.6732	18.0464	18.0582	17.7858	22.1428	17.1808	16.1153	16.6467	21.0471	21.2908	18.381	18.6084	protein RCC2 homolog	AT1G19880.1
Ghir_A06G000650	2.94421	1.93752	1.25474	3.68424	2.82767	2.88992	3.01453	NA	4.19606	1.97347	5.16672	4.44673	4.9118	4.81285	5.16493	4.59763	6.27428	2.84232	4.61265	6.60766	5.15777	4.18723	5.45756	5.20894	4.41459	5.98004	4.84655	7.01512	lon protease-like	AT1G75460.1
Ghir_A06G000790	3.90212	18.7603	1.98287	2.20847	2.7919	7.46436	33.0016	NA	2.81502	0.628697	6.2138	9.72311	3.40283	27.736	1.59202	3.9747	3.11503	9.4696	13.2184	6.53908	28.7286	6.09859	15.1914	2.65567	5.55621	3.04953	9.25448	7.78033	bifunctional dihydroflavonol 4-reductase/flavanone 4-reductase-like	AT5G42800.1
Ghir_A06G000940	0	0	0.174711	0.0211239	0.0741253	1.40756	0.115551	NA	0.0551671	0	1.42624	1.67751	1.79145	5.50519	0.413582	2.79493	4.71313	2.80222	3.74019	1.33765	2.6807	1.81599	2.13313	1.78643	1.55411	1.37384	1.20647	1.26658	5'-nucleotidase domain-containing protein 4-like isoform X1	AT1G75210.1
Ghir_A06G001000	0.530929	4.81049	0.46676	0.529956	0.225853	1.87006	7.57476	NA	0.528333	0	4.6516	3.22096	0.935168	12.4449	1.95114	2.49276	4.38457	3.65216	4.40428	3.43241	8.96481	1.77923	3.9759	1.51955	2.58959	2.84325	5.69001	3.25958	Endoribonuclease Dicer -like protein	AT3G56870.1
Ghir_A06G001100	17.3831	17.4873	5.27114	21.7996	22.9993	15.71	15.9706	NA	24.5901	26.535	13.561	14.6819	20.7839	27.9651	35.6876	30.2054	29.5892	36.4915	32.8313	16.805	18.4415	19.475	30.9418	39.3775	44.1051	36.909	38.5217	38.8354	NAC domain-containing protein 82-like	NA
Ghir_A06G001430	3.61285	5.12384	0.890841	3.70166	1.2615	2.62039	4.70731	NA	1.59999	0.526244	3.24419	3.78038	3.06885	2.0257	0.999262	3.36331	2.46131	4.3045	3.75882	2.94107	6.2951	1.15195	3.44521	2.31539	4.82634	3.46504	3.72821	4.4799	lysine histidine transporter-like 8	AT1G47670.1
Ghir_A06G001510	0.405041	5.07719	0.364961	0.843089	1.22512	0.464511	2.7263	NA	0.341035	0	1.26386	1.82711	1.70043	5.77542	0.783745	2.51423	2.71696	1.86299	3.04773	1.11627	2.77287	1.02593	1.5225	0.385533	0.80631	0.742512	0.746127	1.6161	Early growth response 2b	AT4G37080.2
Ghir_A06G001530	0	2.98351	0.444574	0.638452	0.112877	0	0.897486	NA	0.154522	0	0.694367	0.671698	0.254841	3.74887	1.24689	0.783209	1.55178	0.629422	0.678198	0.0759612	0.5499	0.165506	0.226763	0.187634	0.265897	0.192269	0.638116	0.332584	polyadenylate-binding protein RBP47-like	AT1G47490.1
Ghir_A06G001610	14.5162	10.2518	11.9069	9.72862	5.71568	17.8878	17.5318	NA	16.5572	11.4377	3.27997	4.2315	4.97999	11.384	4.34783	4.69161	6.16248	5.14215	6.54132	5.32671	4.83444	5.46736	5.75389	5.20852	3.47215	4.49875	7.73575	5.48098	Intraflagellar transport protein	NA
Ghir_A06G001750	24.2335	9.47874	4.52036	22.925	19.1412	25.2623	14.2241	NA	27.0123	39.5764	7.18007	10.265	6.14157	11.9399	6.74228	9.98887	9.08409	12.9476	9.37149	6.35131	10.5342	6.02596	7.99456	8.74708	11.1902	11.2822	14.774	10.1205	Isoleucine--tRNA ligase	AT5G42900.1
Ghir_A06G001760	38.0047	31.3762	9.59579	33.536	33.1895	27.6505	35.1025	NA	43.3295	26.0293	90.818	90.6566	77.9994	66.1494	61.5616	63.7157	58.752	61.9815	48.9325	91.5414	63.5441	86.9363	86.1913	74.2945	68.1423	88.1949	87.0311	69.3792	serine/threonine-protein kinase tricorner-like	AT5G09890.2
Ghir_A06G001830	0.63356	0.888272	1.10628	0.827195	0.363897	0.42492	1.65278	NA	1.05089	1.30034	0.900873	0.613219	0.696062	1.70237	1.32275	0.571882	0.583118	1.17708	1.55116	0.838858	0.906545	0.709437	1.13292	1.37092	2.00774	1.97693	2.04948	1.64358	Late embryogenesis abundant protein, LEA-14	AT1G45688.1
Ghir_A06G001920	0.653629	4.24852	0.502106	0.266537	1.15115	0.789608	4.23426	NA	0.469467	0.773768	0.239536	0.332975	0.19674	1.52147	0.00528776	0.511632	0.76326	0.442495	3.07302	0.191546	0.998601	0.0924048	0.344896	0.343335	0.0665163	0.29244	1.24091	0.305479	uncharacterized acetyltransferase At3g50280-like	AT5G42830.1
Ghir_A06G002060	19.2902	28.6818	4.29996	14.4021	8.66037	17.237	29.4483	NA	25.7711	18.3823	17.1657	13.954	12.219	11.7399	5.96129	3.48326	5.71457	3.04651	5.77102	20.8436	41.8822	19.8563	16.1371	16.6431	3.58118	11.6642	7.0873	5.35097	probable isoaspartyl peptidase/L-asparaginase 2	AT3G16150.1
Ghir_A06G002260	6.12845	13.2447	5.22759	5.964	10.9739	10.0429	13.8152	NA	7.82593	7.11404	13.8828	14.1957	9.41281	21.6302	9.23076	12.6608	12.4079	15.3064	19.3678	15.5724	24.8783	10.3654	18.0825	9.67309	11.2074	7.89209	13.4727	13.6229	QWRF motif-containing protein 2-like	AT3G19570.2
Ghir_A06G002340	7.14086	10.1961	6.6052	9.23212	8.23042	5.1512	3.86255	NA	6.0193	2.34401	27.1648	26.4378	19.899	11.9275	14.6761	15.7495	17.4366	18.8785	19.0682	24.6019	21.1891	19.0151	23.1665	13.9234	10.8446	11.2861	14.8138	11.0786	U-box domain-containing protein 4-like	AT3G01400.1
Ghir_A06G002380	6.11405	8.39782	3.6302	3.19367	3.18088	6.5629	7.75079	NA	3.54301	6.30356	3.48962	2.67436	1.99259	6.49941	2.80938	3.4644	5.54506	4.93879	4.83703	3.61326	8.80686	3.6359	4.22037	4.19858	5.32	3.81221	4.97079	6.35318	U-box domain-containing protein 31-like	AT5G65920.1
Ghir_A06G002530	2.68594	5.39611	1.43603	2.48708	1.91925	3.78131	5.89244	NA	2.2851	1.25171	1.441	1.63191	2.30647	3.9621	1.17542	3.06951	1.93878	2.45787	2.72018	1.45142	2.98812	2.54208	2.00845	1.96496	1.95075	2.13181	2.39119	1.45461	PREDICTED: uncharacterized protein LOC107930590	AT1G44920.1
Ghir_A06G002840	20.1928	24.972	4.9991	23.2682	39.7375	54.1349	33.7063	NA	62.6161	56.6338	27.4054	14.6455	25.2161	29.0619	51.0473	28.3063	35.0826	28.4284	30.216	31.085	21.9382	26.968	19.5474	44.187	35.2998	46.0784	30.7258	43.288	Zinc finger family protein	AT5G49665.1
Ghir_A06G002870	2.0813	11.6324	1.68562	9.28378	8.20058	3.76929	15.4423	NA	9.74826	4.59184	3.97423	6.8474	10.9918	3.76436	12.0649	10.9449	27.1468	12.9935	16.9908	7.24836	6.09972	12.7908	9.29009	24.075	19.2113	19.0491	18.016	42.7081	transcription factor bHLH93-like	AT5G65640.1
Ghir_A06G002960	4.95379	3.14125	1.66858	2.75755	1.80203	0.780335	1.18823	NA	1.46517	1.65655	4.59309	4.10161	4.11382	9.33672	4.39001	4.89243	2.66731	2.92421	2.94933	4.04107	3.85129	2.9558	2.57654	3.33945	2.32067	2.80965	1.58013	2.59272	MADS-box transcription factor 23-like isoform X1	AT3G57230.1
Ghir_A06G003160	2.28964	3.15691	0.661584	4.40638	5.47329	1.96906	4.40201	NA	7.45193	3.27894	15.1253	15.4447	15.7379	10.0727	7.96011	8.2399	5.52495	5.26505	3.60881	18.2812	10.8701	18.6111	12.6315	11.3127	9.05055	12.1446	6.59983	11.1995	kinesin-like protein FRA1 isoform X1	AT5G60930.1
Ghir_A06G003190	0.925218	1.01946	2.25916	1.92265	1.47731	1.67611	1.11084	NA	1.3835	1.88971	4.75343	11.1133	6.36887	8.54953	4.63229	5.61385	6.42894	6.37489	8.37999	5.96784	8.66584	7.12065	9.73752	5.4009	4.55201	5.50689	6.07185	5.29115	AP-4 complex subunit mu	AT4G24550.2
Ghir_A06G003200	3.81525	1.65764	0.512165	3.28472	7.34016	2.61075	3.04718	NA	4.577	7.94199	1.93328	2.39012	4.05417	2.88566	10.6089	2.74454	6.81198	3.0518	3.78444	3.58775	2.92868	5.73396	2.58628	6.46474	4.63417	5.64465	3.85309	4.47359	AT-hook motif nuclear-localized protein 17-like	AT5G49700.1
Ghir_A06G003300	12.5055	13.0976	32.8376	7.83765	7.18277	6.67552	3.61084	NA	5.16113	5.64693	2.04604	0.854874	1.39216	3.66104	2.82191	7.31925	3.13444	8.60756	9.70292	1.4371	1.42321	1.04168	0.874211	2.19845	3.0662	2.84869	1.08663	4.25188	serine/threonine-protein kinase-like protein At1g28390	AT1G28390.2
Ghir_A06G003550	68.7836	95.0256	31.6076	19.1702	16.4037	40.9746	101.501	NA	15.5215	14.2918	11.9478	14.8712	10.6067	34.2472	26.0084	30.9073	20.7332	29.1823	27.555	15.4745	24.2254	8.86981	16.598	17.4871	26.8588	18.1554	30.9011	23.2383	14-3-3-like protein	AT1G78300.1
Ghir_A06G003570	27.6444	29.1679	95.0813	18.444	11.7172	19.5943	24.8207	NA	15.5095	6.73728	9.22114	11.4132	7.16891	22.5736	9.64057	28.171	20.05	36.2112	20.3833	10.763	14.6854	9.67592	11.3622	10.9287	14.1282	13.8351	15.727	15.9896	40S ribosomal protein S6-like	AT4G31700.1
Ghir_A06G003740	5.29969	3.89521	2.2967	3.10493	1.67033	5.84494	2.54009	NA	5.88379	2.40027	6.18992	6.64772	5.95762	8.49704	6.01937	4.7709	4.83486	4.85236	4.62663	4.65613	6.67682	7.50867	5.02246	6.51496	4.59616	7.86043	5.79127	6.64505	transmembrane protein 135 homolog	AT1G34630.1
Ghir_A06G003780	23.8648	37.688	21.1879	17.0131	36.8674	15.351	35.2478	NA	9.83692	15.8395	18.0296	19.1443	17.0132	33.2706	18.0531	19.3321	22.9397	17.2146	28.6584	19.1282	29.4437	18.7662	17.4905	9.79111	10.4545	6.94817	10.3239	12.0898	Naringenin,2-oxoglutarate 3-dioxygenase	AT1G35780.1
Ghir_A06G003830	14.3035	7.2489	2.37765	12.3617	110.876	4.54643	4.30823	NA	3.67203	33.6363	1.57817	2.58705	3.70321	3.35799	5.1549	3.84982	3.73755	4.37963	9.81979	1.62712	3.01202	2.22049	1.24173	2.71829	1.81066	1.81506	1.35937	1.72002	F-box protein At1g78100-like	AT1G78100.1
Ghir_A06G003890	33.8576	35.4639	18.5678	29.4227	23.9718	18.3983	22.3362	NA	20.8505	16.6752	22.9258	33.0805	54.8879	55.9512	73.5629	69.0313	40.564	58.9095	51.3521	22.1937	22.3563	42.5084	31.5299	52.6052	38.3365	33.1743	25.6517	49.6144	uncharacterized WD repeat-containing protein C2A9.03-like	AT1G78070.1
Ghir_A06G003910	1.87685	6.63301	1.56158	1.33231	1.4774	1.70882	4.50263	NA	2.4485	0.800842	6.09775	8.08019	5.41573	10.5031	3.8738	3.50391	2.56315	5.69622	6.39343	5.1639	10.0574	5.55517	7.14857	3.20012	2.2317	3.17119	3.28468	4.21363	2,3-bisphosphoglycerate-dependent phosphoglycerate mutase-like	AT1G22170.1
Ghir_A06G004180	33.1216	27.2238	8.19275	39.2304	38.1496	29.5181	25.6556	NA	32.5385	33.3522	26.828	21.4576	30.7985	25.2479	33.2218	43.9986	38.3797	51.0652	43.5357	28.1053	27.6751	29.6111	31.5603	44.5721	55.9421	38.6862	23.6613	54.1598	transcription factor TGA7-like	AT1G77920.1
Ghir_A06G004210	2.47706	7.41572	1.33052	2.66594	2.47644	3.34388	5.88407	NA	4.77071	3.51535	2.6666	2.85694	2.99121	6.82758	3.24033	3.59487	3.48805	2.45073	4.10248	4.55557	6.77795	2.08826	4.40519	2.07829	6.53327	2.86051	4.76745	5.2638	auxin response factor 17-like	AT1G77850.1
Ghir_A06G004250	0.374898	1.38311	0.173493	0.506187	0.96359	0.236183	0.493574	NA	0.831859	4.12436	1.10611	1.33391	4.91476	25.2541	5.13359	3.06159	3.97593	1.19918	2.6007	1.53299	1.29922	6.7163	4.10617	2.92296	1.14276	1.02834	1.74062	0.984568	PREDICTED: uncharacterized protein LOC107962478	AT1G36940.2
Ghir_A06G004270	14.9879	15.9454	4.83448	17.8433	15.4071	13.5511	14.2083	NA	12.9752	10.2019	45.5226	71.6947	50.8563	64.4341	40.4731	65.6123	51.5216	57.5636	58.9785	42.8049	56.7428	52.5063	57.0141	45.2567	55.8652	50.3095	57.787	51.2971	Histone-lysine N-methyltransferase ATX1 -like protein	AT1G77800.1
Ghir_A06G004360	25.02	20.1529	9.73394	30.115	32.8031	24.14	20.7805	NA	30.1424	20.2011	58.5153	73.0517	66.8153	67.6993	61.5437	58.5931	42.7822	45.3757	54.7312	56.7205	41.9516	64.2147	68.4551	59.377	53.7598	51.4127	40.7482	58.4685	oxysterol-binding protein-related protein 1C-like isoform X1	AT4G08180.1
Ghir_A06G004440	3.8396	10.5504	1.91467	5.64883	0.944148	3.94182	6.28215	NA	5.78026	2.89045	15.78	24.0666	18.6783	31.4535	17.8188	17.7785	17.2249	9.79709	8.43054	16.7646	19.3346	20.9667	17.8034	21.6728	17.5094	19.9605	10.1906	16.0571	MORN repeat-containing protein 1-like	AT1G21920.1
Ghir_A06G004740	3.56033	2.14879	0.364418	2.05031	1.78882	2.75535	3.9895	NA	2.89554	0.516373	2.56997	11.4522	7.34594	5.09691	3.04477	1.12139	2.26015	1.51511	2.86701	2.27109	7.24058	7.75778	11.1806	3.16916	1.97484	2.5061	2.46566	1.59651	IAA-amino acid hydrolase ILR1-like 6	AT1G44350.1
Ghir_A06G004800	246.686	172.842	54.5428	293.906	422.674	195.961	138.358	NA	226.996	327.219	223.055	185.796	245.581	113.281	339.007	281.706	301.661	270.422	354.871	247.294	174.08	210.067	224.813	273.156	232.146	228.705	236.076	270.967	NAC domain-containing protein 2	AT1G01720.1
Ghir_A06G005110	57.9575	65.318	84.2611	65.4102	62.6207	79.2628	70.2045	NA	61.4571	75.049	57.2029	55.7152	61.9896	59.9209	80.46	98.5798	80.2495	110.085	72.9294	57.6765	74.3954	69.804	81.3453	87.2228	119.372	74.9487	81.0138	84.3272	transmembrane 9 superfamily member 11	AT5G35160.2
Ghir_A06G005120	12.2452	11.7254	7.37762	9.73458	10.4722	9.33078	14.7548	NA	11.6429	10.3657	25.3534	22.4639	27.094	28.4015	24.4381	18.8725	20.0925	16.2732	15.9618	21.3958	22.8043	26.3844	22.9992	20.7967	16.7662	24.9496	17.0549	21.1536	PREDICTED: uncharacterized protein LOC107962540	AT3G09850.1
Ghir_A06G005180	5.02866	8.62083	4.35399	3.70539	2.49736	5.73386	5.97132	NA	4.47747	5.72875	28.5046	59.3785	31.8752	24.6124	18.489	24.3876	17.3385	15.9977	18.0831	18.126	18.929	20.3138	23.7037	17.5533	15.3164	17.0892	24.4027	19.4392	homeobox protein knotted-1-like 3	AT5G11060.1
Ghir_A06G005320	1.49505	1.11286	0.800455	4.08835	7.33446	1.1925	1.32455	NA	3.09799	4.34547	10.7653	16.5648	13.2601	15.1772	12.8514	12.9737	11.7859	10.2384	11.3532	10.5433	13.3922	10.0153	12.7976	7.38924	10.0034	8.9917	10.1823	8.44796	Vitamin K-dependent S	AT5G25280.1
Ghir_A06G005330	10.1263	17.125	150.471	11.8888	6.16559	0	0.106162	NA	0.0342375	0	0.100295	0.137783	0	0.0837258	0.190359	1.20174	2.39793	17.804	15.4781	0	0.079245	0.0462024	0.0215411	0.0521589	0	0	0	0	PREDICTED: uncharacterized protein LOC107963247	AT2G12462.1
Ghir_A06G005510	6.20544	8.79288	11.956	6.21609	10.3265	4.63348	7.28449	NA	6.03811	9.37286	11.5426	10.1	12.6799	16.097	12.6176	11.1443	14.2522	9.91347	10.7809	8.65944	8.64745	12.8065	7.95232	12.1083	7.03731	9.20367	6.04038	9.07102	bifunctional purple acid phosphatase 26-like	AT5G34850.1
Ghir_A06G005710	4.52497	5.53775	4.70474	5.3603	8.06123	6.70459	7.12657	NA	6.62285	11.2247	6.68258	9.00908	7.61106	11.0726	7.89479	9.33461	9.46041	8.27255	10.3644	9.38278	12.6624	8.6844	9.86494	5.91225	8.24016	8.24459	7.12258	6.98878	actin-related protein 6-like	AT3G33520.1
Ghir_A06G005780	23.0047	22.7243	26.2864	34.3832	33.6049	48.6472	28.8984	NA	65.1614	74.1303	10.2076	9.94305	7.6236	9.67841	10.3104	14.6613	15.8177	14.6675	10.455	11.0247	9.50286	6.70589	8.61162	13.6624	18.4054	14.7464	10.1355	17.3476	PsbD mRNA maturation factor Nac2, chloroplastic	AT5G20190.1
Ghir_A06G006340	13.3406	29.0002	19.5051	12.6177	11.2589	17.365	24.2987	NA	14.2077	10.4747	72.2657	85.0965	64.0497	123.924	56.5471	77.1623	87.9119	93.8914	88.0477	76.8432	121.55	84.9906	89.1003	57.0352	81.7995	72.2755	86.0845	71.1249	dnaJ homolog subfamily C GRV2-like isoform X1	AT2G26890.1
Ghir_A06G006380	6.78014	4.13844	3.70642	10.081	5.02059	8.29997	8.67953	NA	10.8165	7.50664	19.0763	23.3153	19.071	14.5457	12.4229	11.7687	11.4064	11.1472	10.3789	14.0857	16.6226	13.3316	24.3478	11.749	17.5099	15.2635	17.6948	12.8958	putative iron/ascorbate oxidoreductase	AT4G13400.1
Ghir_A06G006770	7.39602	9.62353	6.46674	3.52542	5.10002	4.01627	11.5396	NA	2.50649	2.45329	1.31509	3.59999	2.43561	8.86731	3.88291	7.56431	5.19644	7.4547	4.27865	2.68842	5.07046	3.75966	5.71748	2.69296	4.54619	1.71681	6.24332	4.60714	methyltransferase-like protein 5	AT4G28830.1
Ghir_A06G006910	1.47081	0.534091	0.226275	0.967535	1.5797	1.292	0	NA	2.91552	3.27087	1.75813	2.27243	3.02984	1.18643	3.34169	0.686199	0.911181	1.22833	1.63866	2.08962	1.06056	2.78641	2.18141	2.67203	2.04439	1.31731	1.13633	2.2027	dehydration-responsive element-binding protein 3-like	AT5G11590.1
Ghir_A06G006920	0.175137	0.417529	0.542515	0.243699	1.12493	0.167496	0.398401	NA	0.387662	0.148079	1.07417	0.945393	0.929492	1.23348	0.31218	1.74081	0.689797	1.50888	1.13629	0.840106	1.27795	1.90759	1.68401	0.541483	0.970583	0.698041	1.72414	1.33495	pentatricopeptide repeat-containing protein At2g22070-like	AT4G02750.1
Ghir_A06G006930	12.7383	14.09	5.68961	12.7306	15.0395	13.2749	16.4469	NA	11.5136	13.0086	50.3781	48.1232	36.5011	51.9368	40.7102	38.7446	35.6339	35.2233	44.1888	40.9095	41.0864	40.7819	52.2113	39.3406	42.0071	36.0592	58.7438	48.9751	PREDICTED: uncharacterized protein LOC108486496 isoform X2	AT2G25800.1
Ghir_A06G007020	21.4364	35.3929	7.723	34.391	33.9326	31.1685	29.8698	NA	39.7097	47.652	31.4703	36.3116	34.2508	35.8865	31.586	27.2203	33.6105	19.8573	20.0458	31.9987	26.983	35.5199	32.6815	30.2694	24.9519	33.3084	23.5844	30.131	CWF19-like protein 2 homolog	AT1G56290.1
Ghir_A06G007030	21.7466	23.2649	4.62668	21.8436	26.3632	11.3273	14.7683	NA	15.6138	22.5494	23.3894	39.1223	27.7962	39.1419	29.3196	35.3725	29.1825	31.2256	34.7013	23.4193	27.789	23.7181	36.3234	22.6833	24.8545	19.8047	26.8586	28.3813	protein phosphatase 2C 56-like	AT4G26080.1
Ghir_A06G007060	8.99525	12.7195	19.7505	9.58797	3.31608	10.8705	9.1685	NA	7.43953	3.61422	13.1059	14.0391	10.3925	21.7189	9.06729	16.0703	9.72311	14.5035	12.1576	15.9963	20.5495	14.0264	14.9028	10.3515	15.309	15.4744	14.2946	12.548	uncharacterized LOC108484033	AT2G19880.2
Ghir_A06G007260	2.3158	12.891	2.28051	1.87688	0.905323	3.97444	6.94559	NA	1.63687	0.542549	6.50026	12.7385	5.07407	28.6319	6.87734	12.7367	8.88865	12.535	11.965	7.51183	25.7118	8.91013	15.8819	4.74305	11.3612	6.09851	16.7582	8.62244	GMP synthase [glutamine-hydrolyzing]	AT5G11700.2
Ghir_A06G007270	4.76877	7.30147	0.987152	4.39814	2.68084	11.3993	10.7654	NA	8.42283	9.04951	7.92663	8.74493	7.91845	4.37978	7.23128	4.09314	10.0498	2.69174	15.3757	6.0835	3.70274	3.77858	2.56949	8.16945	5.69774	13.424	13.1821	21.1724	Inositol oxygenase 2 -like protein	AT2G19800.1
Ghir_A06G007300	154.665	109.659	82.7379	173.407	172.404	172.761	117.074	NA	178.038	153.378	148.133	125.467	174.694	67.0748	148.758	213.74	160.688	142.464	126.188	136.359	93.2328	127.274	116.078	139.43	161.104	165.707	150.596	168.127	vacuolar protein sorting-associated protein 32 homolog 2	AT4G29160.1
Ghir_A06G007320	66.2583	66.5932	75.5118	55.108	48.9243	51.5871	62.7783	NA	56.2055	32.6731	74.1081	60.8991	58.925	53.5409	68.4577	59.669	56.3357	61.8753	58.2737	59.9621	60.5726	57.1393	54.9557	59.8934	51.9744	51.3432	49.5267	57.1418	asparagine--tRNA ligase, cytoplasmic 1	AT5G56680.1
Ghir_A06G007350	15.8304	19.8337	5.52243	13.0698	15.7734	18.4684	15.9616	NA	13.0314	13.2223	6.93819	5.76522	6.54361	22.4643	8.23818	9.13232	8.09757	9.52138	7.05266	7.32599	13.6388	6.52431	8.88736	8.01113	7.06035	9.26435	9.63055	7.16764	histone acetyltransferase type B catalytic subunit	AT5G56740.1
Ghir_A06G007400	33.7993	39.7798	127.213	23.6325	15.797	25.5045	36.6298	NA	21.8743	12.5805	8.0709	5.26976	5.67819	16.1064	10.0921	14.2813	14.4472	31.7832	21.174	10.31	14.2758	8.08026	9.71701	7.84349	10.5517	6.90336	10.7091	11.339	Transcription initiation factor TFIID subunit taf73	AT4G29480.1
Ghir_A06G007540	0.343697	1.45831	0.949068	0.710712	0.0922666	0.288991	0.522493	NA	0.343263	0	0.855493	0.903875	0.797236	1.07269	0.158633	0.912061	0.404438	1.11242	0.512519	1.02559	0.654236	0.719089	0.518307	0.427343	0.45752	0.0971435	0.948537	0.469338	PREDICTED: uncharacterized protein LOC107887254 isoform X1	AT4G29590.1
Ghir_A06G007580	1.02277	1.64341	0.139819	0.266134	0.0880231	0.910537	0.869413	NA	0.217148	0	0.31203	0.392791	0.0424511	0.478793	0	0.203554	0.168073	0.0466443	1.23981	0.218716	0.547148	0.234492	0.334257	0.093886	0.0891368	0.225547	0.252114	0.461206	GATA transcription factor 21-like	AT4G26150.1
Ghir_A06G007740	0.209104	1.06303	0.27656	0.838528	0.408098	1.4763	0.960516	NA	0.828843	0	9.13813	17.0773	9.00444	16.6546	8.0904	10.9595	12.4013	11.132	11.5507	8.84587	13.008	8.55049	15.7107	7.68247	11.4165	9.13818	10.1952	11.7943	U-box domain-containing protein 34-like isoform X2	AT5G57035.1
Ghir_A06G007880	14.2823	12.856	2.881	12.3434	9.75829	15.8715	15.0342	NA	17.712	19.5384	18.2077	15.581	15.235	15.9022	14.9377	11.4319	13.655	9.95734	8.6736	22.5812	14.2224	21.4415	11.0429	19.1067	12.1758	16.6555	14.0986	14.5001	nuclear transcription factor Y subunit A-3-like isoform X1	AT1G30500.2
Ghir_A06G007890	2.6928	2.77531	2.59808	1.5234	2.58367	1.31643	4.44885	NA	1.9755	0	7.8552	12.2855	7.14164	14.6001	6.46669	9.92121	6.66539	7.4438	8.82713	7.68389	15.7861	9.51949	13.1616	6.8015	7.43795	5.43815	8.62204	7.25558	phospholipid:diacylglycerol acyltransferase 1-like isoform X1	AT5G13640.1
Ghir_A06G007900	2.26573	5.09358	1.12162	2.36098	0.915182	2.03122	2.07819	NA	2.07414	0.302209	1.29476	1.28264	1.49946	1.57648	2.04046	2.14455	1.14615	2.1026	0.438271	2.51211	1.89612	0.964368	2.16995	1.49003	1.58357	1.43546	1.1022	3.00899	protein Brevis radix-like 4	AT5G20540.1
Ghir_A06G007930	2.39066	16.5348	6.68422	8.37277	9.0006	10.4417	10.2593	NA	17.7704	25.5912	8.83728	8.29179	8.79345	7.63561	10.2238	7.56283	10.3385	5.99755	4.55944	11.0122	6.95613	8.71105	6.86787	7.77261	4.63415	7.27776	4.45789	9.67939	vacuolar protein sorting-associated protein 2 homolog 1-like isoform X1	AT2G06530.1
Ghir_A06G007940	2.43003	0.711622	0.408385	2.96685	1.90332	1.39084	3.27835	NA	4.22198	1.3452	1.15838	2.18952	1.64305	0.888061	0.274964	0.265951	2.53781	0.302562	0.900033	2.48783	1.60847	2.58726	1.90032	1.08299	0.773052	2.4577	1.84508	0.829334	protein ELF4-LIKE 3-like	AT2G06255.1
Ghir_A06G007950	1.24142	8.62545	1.18099	1.06459	0.807553	2.03512	13.7952	NA	1.52826	0.340168	1.60897	1.81549	0.818697	7.51603	0.486474	0.874592	2.05594	1.91119	3.41606	1.77941	5.85745	2.08238	3.17465	0.479668	1.25073	1.01143	2.16303	2.15172	transcription factor TT2-like	AT5G35550.1
Ghir_A06G008020	11.5074	10.0135	3.75549	17.1752	13.2808	14.4686	13.3062	NA	15.3123	8.41457	26.2021	31.5041	35.3651	21.9659	22.3382	28.0676	20.7939	22.3417	29.9299	26.8373	21.9588	27.3008	31.3925	26.2638	23.9348	29.8949	29.9347	33.2814	Acyl-CoA N-acyltransferases (NAT) superfamily protein, putative	AT2G06025.1
Ghir_A06G008260	5.6972	18.7929	7.57651	12.118	11.0358	13.3866	18.2535	NA	15.7823	21.113	20.2798	15.8511	13.8528	11.8849	17.4382	11.3063	14.2094	10.9734	14.5495	21.9563	16.2832	21.5535	17.6037	19.0093	16.8789	16.9795	11.9503	18.8478	ubiquinone biosynthesis protein COQ9-B, mitochondrial-like	AT1G19140.2
Ghir_A06G008280	40.2568	38.0777	13.6326	36.2607	27.2011	39.9062	30.3	NA	50.0846	38.2408	69.3202	50.2247	43.1824	30.0979	45.1638	41.1997	30.0091	40.1315	50.3721	68.6923	45.6344	46.1859	62.3072	35.6804	29.383	51.5611	49.1408	48.125	protein TIFY 10A-like	AT1G19180.1
Ghir_A06G008300	5.5981	38.5193	4.04639	6.12401	6.01578	8.54889	49.7489	NA	4.26832	2.99183	17.7329	13.9808	7.94832	15.3524	4.38224	7.51233	10.3532	9.34635	26.9111	13.8874	32.8986	11.7449	14.6818	4.36285	4.52796	4.19214	10.6594	10.7609	PREDICTED: uncharacterized protein LOC107961640	AT5G20700.1
Ghir_A06G008430	6.61825	12.4625	9.76303	7.35185	4.11889	7.36353	12.1069	NA	11.7886	4.71512	4.98583	4.56181	4.2088	8.61167	5.90369	6.76873	6.44914	6.39473	6.92452	5.56543	5.6859	6.34721	4.52847	4.55253	5.83483	8.1619	4.41008	9.16478	auxin-responsive protein SAUR32-like isoform X1	AT3G43120.1
Ghir_A06G008440	7.60975	14.684	16.6048	7.99772	4.16014	3.89011	9.0983	NA	7.66821	2.3866	4.91834	5.46515	5.30528	18.1765	4.52853	8.33161	6.66969	10.6675	6.3186	6.06963	10.4667	7.39731	8.57855	6.8133	7.73231	5.4009	6.59663	6.7738	GPI mannosyltransferase 3-like	AT5G14850.1
Ghir_A06G008480	1.6935	2.00712	0.731371	2.91594	2.53834	2.06731	1.05791	NA	2.97012	3.33642	2.65889	2.97603	2.25273	1.10277	1.16156	1.74358	2.8684	1.46193	5.88528	1.69187	1.81886	1.62153	1.2039	1.19896	1.05364	2.01579	1.99759	2.51671	Damaged dna-binding 2, putative isoform 1	AT5G21940.1
Ghir_A06G008710	0	0.955538	0.217296	0.224338	1.019	0	0.0937545	NA	0.222438	0	7.64152	7.58778	5.96804	12.0625	4.57144	7.5942	5.36515	5.91754	6.03158	7.15652	11.1204	7.89085	9.42258	6.41342	9.41672	9.7404	8.23041	5.00274	Putative 5'(3')-deoxyribonucleotidase	AT4G33140.1
Ghir_A06G008720	3.37631	21.6675	4.57096	5.47973	3.79372	2.01783	13.2229	NA	4.20544	7.01491	17.9444	28.4719	28.5149	26.8619	17.1895	31.9375	27.3096	26.7832	50.2921	21.8229	25.0166	25.6018	31.4539	24.4974	20.1146	20.8317	22.9405	27.3429	alpha-aminoadipic semialdehyde synthase-like isoform X1	AT4G33150.1
Ghir_A06G008770	44.4607	42.9448	4.18083	66.2597	9.32578	12.6044	17.7527	NA	18.3874	3.21209	15.9934	31.9786	27.7097	35.6085	12.1911	18.8626	19.1913	18.5481	19.1734	10.9588	23.7961	25.8631	19.1765	6.64476	12.2292	13.2966	13.5815	19.4084	thermospermine synthase ACAULIS5-like	AT5G19530.1
Ghir_A06G008780	17.3808	8.09391	3.38181	15.4883	15.1545	11.6279	11.0799	NA	16.6343	10.0627	53.8001	56.2343	62.7063	61.0528	51.0909	41.4501	41.5573	27.0043	31.6129	53.4547	49.8823	56.8828	50.3593	45.8299	33.2547	40.8331	32.7153	38.9085	PREDICTED: uncharacterized protein LOC107942927 isoform X2	AT5G47430.1
Ghir_A06G008800	3.14939	4.09826	0.87992	0.396025	0.131074	2.09041	4.79264	NA	0.502494	0.386669	2.02221	2.66115	0.186312	3.55226	0	1.20466	2.41092	1.25809	1.64501	2.66558	5.4354	1.12051	1.78047	0.135613	0.635121	0.945093	1.73334	1.13672	trihelix transcription factor GTL1-like	AT1G76890.2
Ghir_A06G008850	2.67821	2.4522	0.725537	1.90261	0.608354	3.27514	4.87399	NA	1.34511	0.888744	7.80124	11.2327	4.66809	26.2383	4.30301	8.5655	10.486	8.57374	7.5724	10.308	26.2907	7.12742	11.6877	2.75071	8.81225	6.04147	11.0438	9.34551	F-box/LRR-repeat protein 15-like isoform X1	AT4G33210.1
Ghir_A06G009130	7.51127	14.1908	16.3065	6.00869	5.26627	4.95117	10.9557	NA	4.8975	4.67422	9.20097	9.21022	6.7652	12.7756	8.61122	16.2925	10.5085	18.6708	13.4386	9.07589	14.0114	8.89994	12.1193	9.29891	15.4482	8.33151	9.48589	9.32318	eukaryotic initiation factor 4A-8-like	AT1G54270.1
Ghir_A06G009240	17.259	19.1874	6.37598	13.3155	16.2161	5.08847	12.1663	NA	6.57965	7.76432	6.18461	4.17103	6.666	10.6129	6.88263	23.9626	9.2666	17.1257	27.6201	4.70441	7.26194	8.44045	7.0925	9.19353	6.04922	5.50304	6.81979	10.4077	probable leucine-rich repeat receptor-like protein kinase At1g68400	AT1G68400.1
Ghir_A06G009590	37.6437	36.457	52.2005	49.063	38.0036	36.3688	32.9515	NA	45.1757	43.9391	6.57238	5.23578	8.06492	6.75813	9.24268	11.2804	10.3946	13.3147	7.95875	8.96577	7.50524	7.72	5.70011	8.35513	11.7285	11.9396	6.05367	9.8017	early nodulin-93-like	AT5G25940.1
Ghir_A06G009660	30.5676	42.2666	9.41155	65.4114	60.7437	28.2579	42.402	NA	57.5895	58.2121	184.483	87.0721	118.73	33.4774	106.599	99.189	122.44	134.36	119.991	168.738	110.606	134.143	123.808	140.435	132.015	118.615	88.2267	134.154	NADP-dependent malic enzyme	AT5G25880.1
Ghir_A06G009750	8.04771	9.81753	6.98032	5.14419	2.5068	5.5323	13.9772	NA	4.85507	3.44793	14.7524	13.492	12.1503	27.7079	15.3856	17.8148	15.5676	22.0065	20.507	12.8951	26.0629	13.8455	21.2373	15.6818	21.1423	17.2561	20.1866	19.255	nuclear pore complex protein NUP85	AT4G32910.1
Ghir_A06G009890	13.4806	6.7848	2.22689	2.80859	3.20338	8.48483	6.56005	NA	1.80279	2.30614	6.44484	4.4293	3.29522	16.017	3.9412	8.11038	9.95687	8.50229	8.9028	5.12093	11.1139	3.49368	6.19168	3.70768	6.37812	5.86712	9.40346	7.38223	protein tesmin/TSO1-like CXC 6 isoform X1	AT4G29000.1
Ghir_A06G009900	15.7155	11.4157	10.0471	10.9083	6.36069	1.48412	3.10602	NA	2.31076	1.95769	24.6956	21.7254	30.0021	16.3559	26.9212	18.2343	18.9901	20.0697	22.7529	9.69031	8.8759	13.4269	8.7424	11.9818	5.92382	10.336	8.32406	8.54107	putative esterase YitV isoform X1	AT5G25770.3
Ghir_A06G009990	8.37858	16.2224	5.54069	2.51249	2.26389	3.189	19.1303	NA	1.70002	1.46596	11.9723	17.2668	8.66875	41.5122	7.1506	15.8092	17.5412	19.4708	23.3836	9.69581	29.2226	7.62992	16.5535	5.26403	11.1955	8.28145	19.4828	12.5835	nitrate regulatory gene2 protein-like	AT5G25590.1
Ghir_A06G010250	43.2255	87.459	19.3716	57.5168	25.197	53.5855	110.073	NA	57.1867	23.7279	65.8237	33.9138	43.6582	46.6223	33.9518	27.3545	27.6981	25.8837	37.4316	53.1241	61.4564	53.8174	48.2794	42.5932	40.3105	35.3572	27.6429	31.1132	CBL-interacting serine/threonine-protein kinase 6-like	AT4G30960.1
Ghir_A06G010370	16.8753	24.9864	3.59237	26.5343	29.3353	42.0129	38.4158	NA	49.7913	50.1487	2.03783	3.14313	2.85294	2.91946	2.47483	3.6703	2.84506	3.36626	3.26605	3.40576	5.15965	2.4386	2.87566	5.54363	6.89684	6.3915	2.97389	5.9023	UPF0057 membrane protein At4g30660-like	AT4G28088.1
Ghir_A06G010610	3.2355	7.94542	1.59279	2.46048	1.89993	2.40992	6.71985	NA	2.61168	4.95863	4.74281	5.73138	5.92461	11.8687	4.41747	4.94231	7.18296	5.24303	7.43045	7.89547	10.425	7.94055	5.9792	4.02554	4.70395	5.18537	6.39689	6.96076	protein FAR1-RELATED SEQUENCE 6-like	AT1G52520.1
Ghir_A06G010630	3.31148	2.62083	1.01647	2.48647	3.73834	5.7208	3.67905	NA	4.93966	3.94058	38.0002	48.0123	59.3271	50.0182	55.1861	27.5469	30.1159	20.9762	17.1671	43.0679	37.1901	56.5343	50.4593	55.101	37.2389	54.6355	37.829	38.7574	probable sucrose-phosphate synthase 1	AT5G11110.1
Ghir_A06G010730	17.9456	23.6402	5.69314	27.8671	13.0515	25.193	22.4158	NA	27.1962	11.6866	104.047	104.158	88.0566	54.5392	59.9495	51.3949	50.4537	38.7197	47.168	94.5989	51.0131	70.9455	79.416	67.0828	55.5671	83.9629	80.3177	80.3371	homeobox protein knotted-1-like 3 isoform X2	AT5G25220.1
Ghir_A06G010810	6.015	5.81616	1.30207	6.02155	7.42342	8.59097	6.9107	NA	5.98859	4.69013	6.30993	5.55174	9.2422	6.27005	11.1047	8.22099	8.51779	7.71821	15.1036	6.34901	5.69639	6.53033	5.78134	9.49857	7.02281	4.25568	5.22823	8.52714	PREDICTED: uncharacterized protein LOC108485445	AT5G11000.1
Ghir_A06G010870	276.369	163.487	48.47	356.311	555.757	359.887	194.454	NA	479.16	699.686	258.942	258.366	367.115	131.81	437.95	364.983	441.616	265.284	355.233	331.287	199.999	309.05	251.919	486.09	414.461	373.289	362.764	399.088	probable WRKY transcription factor 40	AT1G80840.1
Ghir_A06G011100	11.3288	5.99475	3.38744	12.6482	6.6645	7.01482	4.85061	NA	7.54769	7.43435	18.4098	11.0585	16.0675	10.4988	12.4183	18.4646	17.1758	14.1703	10.3688	13.9655	10.4162	15.4159	11.2564	22.263	33.6272	32.0143	21.7611	18.1218	IQ domain-containing protein IQM2-like	AT3G13600.1
Ghir_A06G011150	13.0327	11.2883	5.29444	22.2497	10.0402	31.2735	20.2018	NA	45.1949	17.8061	88.3312	114.949	93.3303	37.4703	67.2999	45.9846	38.4418	27.6844	17.2109	111.639	91.7138	94.2476	125.405	81.8754	82.8673	130.197	69.1321	71.4737	monogalactosyldiacylglycerol synthase, chloroplastic-like isoform X2	AT4G31780.2
Ghir_A06G011260	0	2.51172	0.335801	1.37406	0.753637	0.515594	2.11535	NA	1.15074	0.454944	3.29489	0.914021	2.24076	2.27022	3.36911	1.00989	1.55715	1.7312	2.24638	3.52988	1.93441	3.59014	0.890156	2.95096	0.664658	1.6651	1.00239	1.53011	berberine bridge enzyme-like 13	AT1G30760.1
Ghir_A06G011940	2.29046	1.0699	1.76624	2.79888	2.42319	1.60445	0.825361	NA	1.77786	0.203519	19.6366	19.8483	17.0402	22.8572	16.2667	16.0451	15.3405	13.9615	12.5054	12.9085	13.0926	15.5546	18.6751	12.3597	9.08065	8.9905	8.25612	11.7272	polyadenylate-binding protein 3	AT1G22760.1
Ghir_A06G012030	3.94929	4.08798	8.86148	4.89831	4.61901	3.55657	4.19461	NA	8.59851	5.96587	5.9461	3.76716	5.85443	5.46025	5.96263	5.93086	6.22219	7.94299	9.10208	6.13897	6.81145	7.4126	5.73419	7.50686	5.13649	6.75109	5.3195	6.12893	probable choline kinase 1	AT1G71697.1
Ghir_A06G012290	5.46785	6.11722	4.37623	2.61482	1.69272	1.68136	12.9803	NA	3.51078	3.96087	5.3281	8.61883	2.20688	14.0123	5.19834	5.88433	10.7533	6.37186	8.01897	6.13219	15.5562	6.59968	8.29928	2.54164	7.34463	5.89507	6.70506	5.45615	FT-interacting protein 1-like	AT3G57880.1
Ghir_A06G012540	0.811319	3.10791	3.72113	1.53713	1.58668	2.92939	2.7504	NA	3.29986	2.01359	6.67947	6.06956	3.58903	5.07102	4.89739	5.85062	4.69639	7.14029	7.70652	6.57079	6.11882	6.85719	5.34495	4.17316	4.50677	4.5092	5.33322	2.97767	cryptochrome DASH, chloroplastic/mitochondrial	AT5G24850.1
Ghir_A06G012890	59.2393	49.6101	64.8391	53.6295	26.3311	40.5098	53.9713	NA	51.5352	36.2395	88.2901	87.578	78.0945	93.4522	80.5183	110.123	62.762	126.553	57.7004	64.2624	78.1923	76.8291	70.7726	63.6355	110.827	75.8076	67.6421	71.169	photosystem I P700 apoprotein A1 (chloroplast)	ATCG00350.1
Ghir_A06G013070	3.27994	6.29379	2.85735	6.33387	11.149	7.40568	13.0614	NA	9.84656	11.6297	36.7879	21.916	25.1493	12.9299	30.1164	15.8861	17.2993	12.7756	13.5962	31.5238	22.3882	30.9009	23.1636	37.8961	27.7914	29.9127	33.9929	34.6907	3'-N-debenzoyl-2'-deoxytaxol N-benzoyltransferase-like	AT1G28680.1
Ghir_A06G013090	1.25241	0.793805	0.303661	0.230657	0.188204	0	0.117405	NA	0.0372983	0	0.634282	1.24446	0.563789	1.53437	0.126906	0.119985	0.235502	0.559231	0	0.682492	1.83665	1.08971	1.51688	0.0521312	0.266233	0.0737246	0.174854	0.136754	GDSL esterase/lipase At5g45920-like	AT5G45920.1
Ghir_A06G013190	103.119	330.537	45.101	187.342	152.488	140.868	420.605	NA	215.397	228.601	80.6938	89.994	67.5167	61.6332	31.1367	44.769	48.5238	37.922	79.4312	100.786	132.966	91.599	94.5358	35.7065	34.3861	39.1185	36.2274	58.3198	auxin-repressed 12.5 kDa protein-like isoform X1	AT1G28330.5
Ghir_A06G013880	52.5661	53.9266	26.3872	56.9545	63.8513	62.4425	55.5804	NA	72.7978	86.9821	50.7091	61.8374	62.5038	57.9118	60.4191	53.0983	45.5339	37.7829	38.741	57.243	43.6864	54.5029	45.9714	56.9188	46.2224	62.2657	48.172	51.5672	splicing factor 3B subunit 2	AT4G21660.2
Ghir_A06G013890	4.08214	7.30309	0.793763	5.51162	2.50655	2.45658	4.55754	NA	3.09918	2.44558	6.43792	3.00762	7.40632	7.66601	13.5278	10.8448	15.817	9.64002	16.333	3.0662	3.56467	5.14549	1.54368	6.89028	4.98439	3.73479	2.71643	8.14463	dof zinc finger protein DOF1.4-like	AT5G60200.1
Ghir_A06G014500	93.93	104.139	80.5706	124.434	131.323	122.489	131.068	NA	149.185	181.334	26.5289	24.9962	30.2505	29.915	32.8059	33.8005	38.6352	34.3748	36.4351	33.0265	37.6016	31.9378	28.1023	32.3921	35.0955	34.6117	26.8464	35.1441	transcription elongation factor 1 homolog	AT5G46030.1
Ghir_A06G014510	2.88212	7.06162	2.41499	3.82565	3.23183	2.23766	5.40254	NA	4.2499	2.30882	7.24729	7.94319	6.24969	15.4852	5.09047	8.70511	8.96725	7.04607	5.09775	7.30015	13.1325	7.7344	8.21256	7.70028	7.87547	6.86857	9.73154	8.04758	Deneddylase ORF24	AT1G28530.1
Ghir_A06G014650	5.95482	9.10942	3.38212	17.0542	11.9865	11.6067	13.7366	NA	16.8661	16.2525	19.6131	30.7019	21.1699	22.4256	18.3633	16.9394	15.1723	12.5435	8.88141	26.9756	18.5331	23.8935	20.0368	20.7905	17.6446	19.6416	20.7452	15.4921	CTD small phosphatase-like protein 2	AT5G46410.2
Ghir_A06G015100	1.11734	0.336645	0.135248	0.229	0	0	0.807465	NA	0.377326	1.11322	4.81172	6.09441	4.09834	5.66424	3.57838	3.46202	2.6976	1.97963	3.31037	5.70989	5.75281	4.62003	4.49735	4.40742	3.60447	3.62191	4.44863	3.81027	putative hydrolase C777.06c	AT1G30300.1
Ghir_A06G015270	7.23614	21.8967	16.3933	6.53275	7.50389	5.21483	24.3293	NA	4.16591	3.70114	11.5771	12.2244	11.4148	27.9444	21.9227	20.5154	27.6061	24.9329	35.4155	9.85524	22.9605	13.3639	15.6238	13.223	15.5258	9.03096	19.1853	18.2261	exocyst complex component EXO84C	AT1G10180.1
Ghir_A06G015320	1.89056	1.26778	0.390226	1.39148	0.741535	0.751342	1.83096	NA	0.79648	1.96282	3.26589	2.09033	3.92489	2.85642	1.822	1.73746	2.80806	2.01598	3.9819	1.92657	0.996766	1.85252	2.90264	1.46875	2.68279	2.01771	1.783	2.5865	CSC1-like protein ERD4	AT1G30360.1
Ghir_A06G015500	4.02216	8.67684	4.05382	6.34125	4.817	12.512	10.9984	NA	10.3907	6.286	11.8378	12.5065	14.3622	15.1263	16.1051	14.0857	15.0784	11.5906	9.56543	10.828	12.9183	12.2226	13.7734	15.4739	19.3588	16.2315	14.3511	16.002	Sn1-specific diacylglycerol lipase alpha	AT3G14075.1
Ghir_A06G015770	4.03633	11.9673	42.9018	5.96902	2.53677	2.50509	1.88491	NA	2.02367	0	0.0445757	0.162618	0.106464	0.49781	0.0984738	0.55638	0.417038	4.18248	2.13274	0.120168	0.415427	0.233262	0.318207	0	0.414549	0.371314	0.284175	0.801244	probable xyloglucan endotransglucosylase/hydrolase protein 8	AT1G11545.1
Ghir_A06G015780	11.916	14.1627	27.6454	9.50351	9.66246	7.10269	8.50829	NA	6.21144	6.19614	7.85165	12.4785	9.34312	11.6966	12.2287	14.029	14.0874	13.5802	15.4812	9.54488	8.01291	8.53418	7.74061	9.76384	12.9059	8.69639	8.36158	8.19576	probable dolichyl-diphosphooligosaccharide--protein glycosyltransferase subunit 3B	AT1G61790.1
Ghir_A06G015810	105.404	79.9324	140.148	106.186	54.6443	118.709	130.264	NA	140.403	80.0725	357.663	359.115	372.714	334.259	522.819	935.481	651.15	809.477	697.11	417.995	378.87	503.991	363.767	575.54	788.715	669.702	356.037	654.045	ribosomal protein L5 (mitochondrion)	ATMG00210.1
Ghir_A06G015950	9.89851	9.37186	0.518107	1.15829	0.374385	3.92333	9.47166	NA	0.993013	0.794837	7.47857	11.5493	3.90148	31.5852	7.0554	15.8254	8.59984	14.1662	9.10114	11.9597	24.573	5.37835	9.56223	5.84713	15.4249	10.1792	32.6662	13.4076	abnormal spindle-like microcephaly-associated protein isoform X4	AT4G21820.1
Ghir_A06G016000	2.6847	3.44099	1.83747	1.96769	6.11582	3.03757	2.73444	NA	3.15167	1.48591	1.8215	2.45127	1.88156	4.73203	1.61703	2.26906	2.41841	2.63826	2.23958	2.30908	3.58158	2.43056	2.07753	2.33381	2.68119	2.44487	2.78376	1.65633	pentatricopeptide repeat-containing protein At1g11710, mitochondrial	AT1G11710.1
Ghir_A06G016080	5.3218	14.9729	2.04331	2.71734	1.56201	2.63956	13.2446	NA	2.29745	1.4397	4.01898	3.95234	2.39737	9.76333	3.27096	4.63262	4.35183	6.76265	6.80366	3.66432	8.57199	4.04007	6.24996	1.7542	5.22191	4.48818	10.0691	7.43631	L-ascorbate oxidase homolog	AT4G22010.1
Ghir_A06G016210	20.4853	11.6655	5.35532	36.4478	19.6765	72.5949	37.3912	NA	113.725	57.7686	264.913	141.954	163.941	39.5579	130.057	57.427	44.8937	19.8711	20.313	254.073	102.699	179.708	137.954	149.162	92.8164	157.182	119.173	102.75	probable WRKY transcription factor 31	AT1G62300.1
Ghir_A06G016540	0.205987	17.008	0.435229	0.503329	0.0923585	0.865769	3.43992	NA	0.34288	0.227275	0.853482	1.02764	1.40295	3.5965	0.638558	2.23651	1.09046	1.56617	2.94456	0.807957	1.47338	1.50728	2.05805	0.969214	1.06714	2.0986	2.16986	0.967228	copper binding protein 9	AT3G27200.1
Ghir_A06G016550	41.5836	35.1556	20.2704	37.8785	33.9126	35.5412	40.1465	NA	42.239	33.9021	36.0845	48.0793	45.93	53.6591	47.369	55.5829	48.5484	41.489	42.8716	38.742	39.6127	43.4441	49.1027	52.5737	50.2566	54.0737	50.8797	52.2676	transcription initiation factor IIF subunit alpha	AT4G12610.2
Ghir_A06G016560	2.80266	1.19398	0.532328	2.6398	1.42102	3.69134	1.19368	NA	3.18487	0.695867	12.7137	20.6541	13.7245	14.2173	9.9272	15.0485	7.05193	13.9546	12.5679	11.0598	13.1786	11.9506	22.8982	13.9655	20.938	17.9976	17.344	16.701	mannan endo-1,4-beta-mannosidase 6-like isoform X2	AT4G28320.1
Ghir_A06G016640	10.3329	6.04352	2.43889	23.3288	40.8545	5.02959	7.9445	NA	14.5455	26.004	43.9323	39.957	27.8776	23.1431	30.7991	10.9328	19.2353	21.2235	51.2382	24.3671	16.7941	20.3224	20.2821	17.6043	13.1	28.5414	50.8419	23.3081	tonoplast dicarboxylate transporter-like	AT5G47560.1
Ghir_A06G016650	19.0014	9.39518	4.93081	17.9922	7.70016	21.1198	18.5198	NA	19.7124	7.5472	38.0619	87.9542	31.7017	19.1561	15.1437	17.9967	11.561	12.2988	13.025	29.589	26.289	23.1071	50.4215	13.6127	19.1808	20.8552	30.0081	18.5629	cysteine proteinase inhibitor 1-like	AT5G47550.1
Ghir_A06G016680	13.3067	19.5374	14.1047	11.2498	6.11658	15.3749	22.866	NA	11.8594	6.28728	4.14679	4.28638	4.09962	9.0163	4.64272	5.94857	6.18138	7.6773	6.50719	6.46932	16.0479	5.93574	9.06449	4.9101	9.62516	5.61183	7.2929	8.04234	U-box domain-containing protein 4-like	AT4G16490.1
Ghir_A06G016860	8.80034	48.6889	10.2805	23.6436	17.9219	16.8303	34.5632	NA	19.0269	17.16	3.71509	3.61588	2.80406	3.39306	4.38149	8.30088	7.78756	5.38136	10.1108	4.54733	3.39104	4.47833	2.5483	5.38297	4.63026	6.81984	2.87808	8.04616	pollen-specific leucine-rich repeat extensin-like protein 1 isoform X1	AT4G16380.1
Ghir_A06G017140	0.275092	3.63568	0.735808	0.741793	0.570664	2.13442	8.01278	NA	0.495339	0	2.89338	6.16596	2.43601	2.13336	0.179784	1.55865	2.15632	1.79944	3.85692	3.36992	7.77847	2.51904	3.74193	0.969075	1.91583	1.05075	3.49105	2.89728	sodium-coupled neutral amino acid transporter 5-like	AT3G56200.1
Ghir_A06G017180	146.959	73.9278	180.594	161.12	140.958	148.773	108.174	NA	252.714	296.864	150.829	84.7908	217.024	27.3913	182.202	46.7034	89.3446	60.1792	82.4746	178.049	48.6346	258.302	72.7503	293.665	74.2107	189.884	179.471	146.991	wound-induced protein 1-like	AT3G10985.1
Ghir_A06G017270	2.4823	11.9739	0.351451	1.07525	0.633272	1.80243	11.6432	NA	0.619453	0.611843	4.28913	5.22471	2.03712	10.0366	2.39807	5.51445	4.42296	4.61917	6.00585	2.66808	12.6738	3.80493	3.31976	1.57237	4.56965	3.62891	7.47632	4.19188	probable leucine-rich repeat receptor-like protein kinase IMK3	AT3G51740.1
Ghir_A06G017580	3.08431	1.27645	0.415171	2.55466	2.10523	2.68472	3.12114	NA	1.95322	1.34052	0.509747	2.0956	1.11569	3.08945	0.721737	0.615921	0.573972	0.571605	0	0.406187	1.85118	0.445374	1.80856	0.260628	1.15933	0.195012	0.507051	0.779991	protein EARLY FLOWERING 4-like	AT2G40080.1
Ghir_A06G017620	2.15183	1.14544	0.890518	8.81518	5.65149	4.44814	2.25839	NA	6.126	2.13491	16.0802	9.78405	20.7428	5.66297	19.4853	9.05523	14.2853	12.851	14.3853	10.8358	7.92567	14.4479	9.72886	19.8964	11.298	14.4969	6.61152	15.4032	cytochrome P450 90A1	AT5G05690.1
Ghir_A06G017690	98.7109	58.2766	16.4654	118.153	113.069	88.9741	55.8249	NA	93.4695	82.6385	88.1521	73.2273	101.127	52.2976	93.3803	63.7641	86.8405	60.4107	69.3033	92.7868	71.5894	89.1158	67.113	93.561	78.0926	87.6492	67.8623	80.7703	Translation initiation factor 2 subunit gamma	AT2G39950.1
Ghir_A06G017850	1.47465	25.4275	1.65807	2.3757	2.07875	0.682361	13.7208	NA	1.04724	1.90105	7.77417	0.820161	4.45002	1.41387	2.07739	1.95776	5.65965	1.25879	10.7382	6.32818	4.55773	5.04453	1.81349	1.22457	1.08268	0.74902	1.00846	1.62081	ribulose bisphosphate carboxylase/oxygenase activase 2, chloroplastic-like	AT2G39730.1
Ghir_A06G017930	15.3685	29.6135	13.9229	12.7905	8.47038	18.3502	29.5467	NA	13.9593	4.59483	6.3698	7.8508	5.96984	14.9018	4.95547	7.0407	5.18202	7.06449	6.4695	7.4435	12.5131	7.31383	10.1805	4.90091	6.42048	6.65407	7.02421	5.65078	serine/arginine-rich SC35-like splicing factor SCL30	AT3G55460.1
Ghir_A06G018040	59.9482	31.3202	13.5687	96.7315	342.899	41.7256	33.8229	NA	88.1033	203.847	34.0573	7.25594	54.5245	2.84574	46.1124	6.07152	20.2973	4.85056	14.644	50.526	9.75964	39.6299	6.05224	52.2057	5.59096	26.9963	10.1908	20.5519	zinc finger protein ZAT11-like	AT2G37430.1
Ghir_A06G018170	3.42237	2.88527	1.06541	4.08917	1.98665	1.28268	0.939824	NA	1.20783	0.739719	0.444031	1.21255	0.743903	0.695821	0.14224	0.840388	1.07315	1.61835	5.9428	0.197886	0.580881	0.341471	0.324279	0.542314	1.10681	0.686112	0.350413	0.55983	hypothetical protein GOBAR_AA31357	NA
Ghir_A06G018480	17.4692	16.0091	15.3867	16.7754	14.6324	17.2331	14.0436	NA	19.7091	12.7681	14.7746	15.2015	16.4685	16.0694	19.6213	16.5261	12.2726	14.1129	13.5322	21.7857	17.5093	19.0157	16.2424	19.7654	17.2612	20.7484	15.1733	16.259	protein BTR1-like	AT5G04430.2
Ghir_A06G018780	5.77161	7.59501	7.77147	4.32052	2.98332	5.25482	6.35928	NA	4.75497	2.98174	6.06329	8.28578	5.82656	18.451	5.52366	11.4517	10.0675	10.6365	8.35039	8.00211	12.7701	5.89003	7.6541	8.24046	6.65205	6.92609	9.75397	8.89801	homeobox protein 4-like	AT5G18440.1
Ghir_A06G018820	20.6094	31.6337	56.9766	18.0074	17.5755	16.4883	29.2219	NA	16.2434	8.94744	24.1471	27.5647	25.2556	52.0711	38.28	52.7881	43.9047	56.409	63.6612	20.2633	29.4112	27.3951	25.3965	31.9683	25.0226	26.1106	32.6155	30.4669	heat shock 70 kDa protein 17-like	AT4G16660.1
Ghir_A06G019040	22.8673	23.5152	11.5893	24.0135	24.9335	24.9427	27.9193	NA	28.8801	30.5157	19.5135	15.6281	20.4643	17.5425	25.4892	17.4303	19.664	14.8678	15.8234	23.1872	19.8621	20.8797	18.231	24.2885	21.929	20.825	16.1677	20.073	dr1-associated corepressor homolog	AT3G12480.1
Ghir_A06G019080	1.34297	0.496459	0.148807	0.313927	0	1.29584	3.26936	NA	0.614436	0.13379	0.093056	1.31802	0.34547	1.23471	0.289199	0.317311	0.246507	0.16313	1.15846	0.484695	1.65437	0.668561	1.92212	0.177146	0.587336	0.257143	0.756746	0.179074	putative RING-H2 finger protein ATL69	AT5G07040.1
Ghir_A06G019260	8.61065	9.74048	3.48829	8.97953	8.92622	7.89818	12.2257	NA	11.2648	6.14768	23.8795	30.5868	25.7388	31.3995	21.4491	17.1849	21.5353	16.698	21.0303	29.6337	36.0332	31.8571	31.3563	21.927	21.1733	28.3345	19.3002	20.0711	Histone acetyltransferase KAT6A	AT2G19260.1
Ghir_A06G019330	4.28502	9.60501	5.85476	1.90196	0.772832	3.30404	12.7823	NA	0.913842	1.96825	9.35759	13.8603	6.79682	25.6457	3.27857	7.77254	9.95182	12.7447	12.7188	12.2709	30.7741	8.68679	15.3074	3.16611	8.32944	3.50744	11.8217	6.61422	probable LRR receptor-like serine/threonine-protein kinase IRK	AT3G56370.1
Ghir_A06G019680	11.0087	20.1626	6.71793	17.7462	20.241	20.8197	20.9691	NA	23.3228	17.6785	97.9125	90.7031	93.3615	105.585	91.308	84.1415	91.4325	70.5935	67.5877	96.0373	95.9494	110.515	100.022	109.701	91.7897	92.0327	98.6649	91.5122	histone acetyltransferase HAC1-like	AT1G79000.2
Ghir_A06G019690	0	1.11781	0.901191	1.11655	0.321104	0.746983	1.18284	NA	0.803073	1.95661	1.0829	0.0344457	0.966435	1.38481	0.0268048	1.1863	2.08432	0.873366	1.82111	0.760299	2.21135	1.34168	1.33336	1.13471	1.00872	1.31193	0.767467	1.04728	probable protein phosphatase 2C 60	AT4G31860.1
Ghir_A06G019820	28.4713	13.1795	3.56365	23.3858	15.027	23.5328	18.8315	NA	16.8853	13.3996	19.3609	11.8949	12.4995	13.0859	11.706	24.7766	17.8561	18.2751	18.5548	19.6503	14.8632	13.5652	13.7979	16.5573	23.9629	20.6851	23.0934	22.8114	homeobox protein GBX-1	AT1G15800.1
Ghir_A06G019830	12.2604	32.0988	12.5179	12.1264	10.7916	11.7355	30.9671	NA	9.71288	5.98185	54.96	49.9638	45.3066	80.7786	36.833	52.1882	59.3688	68.3255	77.3527	50.1504	85.4356	52.3747	59.5057	47.5083	52.7134	41.0306	54.6129	60.9811	protein TOPLESS	AT1G80490.2
Ghir_A06G019900	0.987549	0.416882	0.236195	0.337128	0	9.60667	16.4741	NA	9.51759	15.0173	1.70041	0.206808	0.851141	0.360577	0.564163	0.413227	0.695632	0.605375	0.279565	17.8647	22.818	15.835	17.1249	13.5199	14.742	14.5312	14.6976	14.2059	E3 ubiquitin-protein ligase KEG-like	AT4G32250.1
Ghir_A06G020100	30.4146	31.0985	50.9353	23.7498	18.1917	38.3538	30.3979	NA	28.1623	13.065	9.98043	10.7744	11.3999	11.835	8.59056	11.3913	10.3308	13.9908	7.95019	14.2808	12.4459	14.3339	10.2625	14.5993	14.1155	15.2093	14.9064	15.4458	cytochrome c oxidase subunit 5b-1, mitochondrial-like	AT1G80230.1
Ghir_A06G020110	2.67363	10.7143	1.55687	3.75918	8.60618	4.20458	10.9738	NA	3.10068	4.39475	14.3657	21.043	14.3102	19.0113	5.53267	5.5467	6.88593	5.50882	3.14519	15.5327	22.0312	18.8592	18.3107	3.71378	3.94431	9.42273	9.37346	8.04222	Allergen Act d 3	AT5G25460.1
Ghir_A06G020430	64.7745	84.7316	364.411	49.8812	32.712	26.9075	59.6459	NA	32.4258	13.7441	8.91495	10.8875	8.01562	24.4933	14.4571	29.6864	24.7184	56.6163	29.923	8.50806	15.5257	7.53082	11.8275	11.6913	13.1295	9.11592	12.7201	12.018	60S ribosomal protein L28-1-like	AT2G19730.1
Ghir_A06G020680	2.93466	10.8039	18.3062	3.06515	3.86758	1.01421	1.44528	NA	0.640974	0.265047	2.19012	3.16349	1.7761	11.7039	3.16577	10.7377	9.75489	12.4545	14.0175	1.97851	2.99642	1.32257	2.03954	0.885732	1.53242	0.714176	0.80924	2.05051	phospholipid:diacylglycerol acyltransferase 1-like	AT5G13640.1
Ghir_A06G020810	20.6057	17.6405	10.8655	11.6068	18.399	20.2729	19.2225	NA	20.7629	19.5508	10.4046	7.35153	7.23259	8.34042	11.032	9.38469	8.02432	7.3328	5.98987	13.6518	10.8805	9.02457	10.2583	8.66563	7.99154	8.56177	7.096	11.6139	trihelix transcription factor ASIL2-like	AT3G14180.1
Ghir_A06G021030	5.70026	5.16924	2.90104	5.81288	2.38925	6.09966	9.71078	NA	12.024	7.09423	7.33567	4.0962	7.76746	4.73637	5.86676	3.52929	3.7509	2.90082	2.48247	6.41362	4.59414	8.69296	4.23402	7.85261	5.80489	8.04575	5.29324	7.53343	putative hydrolase C777.06c	AT1G30300.1
Ghir_A06G021140	76.7467	73.9316	53.9083	100.146	112.107	121.392	92.6658	NA	130.808	173.721	44.3685	40.652	46.058	35.8801	43.9205	35.0871	37.5906	32.0107	30.6505	52.891	42.1329	49.685	32.5591	48.7536	36.0416	45.1305	25.8492	39.303	la-related protein 6A-like	AT5G46250.1
Ghir_A06G021240	13.1704	10.6721	6.21969	10.907	11.671	10.3245	13.3149	NA	13.9716	10.4435	2.55079	3.5978	4.40695	2.87739	3.06276	3.87329	3.26666	2.28915	2.17078	3.32589	2.16387	3.4323	2.67741	2.96406	2.84454	3.14829	3.29873	3.43937	protein TIC 20-II, chloroplastic	AT2G47840.1
Ghir_A06G021360	74.8566	82.5027	87.4109	83.7434	65.1183	70.307	74.4512	NA	88.1254	41.7462	76.8369	53.7141	75.4519	50.7795	82.7872	61.5477	62.3466	60.9775	69.6984	87.1878	70.5907	87.6555	58.9506	81.7441	78.4588	76.8516	64.3501	67.3007	protein transport protein Sec61 subunit alpha-like	AT2G34250.1
Ghir_A06G021630	2.97122	2.3709	2.23903	4.09554	4.55192	7.42579	4.77625	NA	7.18635	3.4348	17.4538	12.5765	14.1665	10.3976	15.1467	9.8002	10.5926	8.38593	9.11631	21.0649	15.5125	19.0754	19.4328	19.5644	14.5479	12.6816	13.646	12.5163	MACPF domain-containing protein NSL1-like	AT1G28380.1
Ghir_A06G021710	0.353912	5.52269	9.39883	0.958515	34.8982	0.307771	3.71713	NA	0.321291	12.4834	1.12783	0.816157	2.4573	12.0986	4.18346	6.46609	5.0361	2.03847	1.83757	0.293659	2.34172	3.52615	3.14817	1.89522	1.10868	0.443357	1.09674	0	protein RALF-like 19	AT1G28270.1
Ghir_A06G021720	3.79574	19.6628	3.29131	2.83776	209.557	1.49753	11.6399	NA	1.13559	95.0988	3.80398	6.01448	12.3193	26.0223	20.5246	24.486	19.7154	8.28322	6.16773	3.11468	13.8505	12.3364	9.29049	7.23331	7.52937	5.34599	2.34861	0.499707	protein RALF-like 19	AT1G28270.1
Ghir_A06G021840	12.0295	5.94474	3.63708	6.9568	6.74877	4.87614	7.00199	NA	5.56526	2.22056	57.4447	51.2217	41.328	51.6581	39.204	40.6408	37.6859	39.8593	40.1005	45.6441	48.9824	43.2677	47.0904	29.1851	34.3076	27.692	37.8579	32.2444	katanin p80 WD40 repeat-containing subunit B1 homolog isoform X2	AT1G61210.1
Ghir_A06G021900	10.5464	20.9478	23.4465	4.89848	3.95737	5.87849	14.3839	NA	3.56441	3.03842	6.13993	6.3227	5.12076	19.7262	7.23697	15.5164	15.4319	24.67	17.2205	4.74714	10.7434	5.34172	7.79214	4.93082	7.98837	5.92391	8.76287	8.46308	proline--tRNA ligase, cytoplasmic-like	AT3G62120.1
Ghir_A06G021920	0.410371	4.07873	0.919169	6.39909	2.28864	4.08655	3.68512	NA	9.64442	4.03313	6.42361	8.76556	9.56827	2.67819	6.82216	2.58979	3.18355	5.40531	6.31586	12.0019	7.16473	13.3382	9.76479	31.2538	18.5859	25.1797	17.5467	23.4876	G-type lectin S-receptor-like serine/threonine-protein kinase B120	AT4G21390.1
Ghir_A06G022070	2.21083	1.07474	1.87659	1.59173	1.52842	1.47332	1.33436	NA	2.09765	1.21881	2.81043	1.38024	2.33817	1.82086	2.01345	1.11617	1.70746	2.50391	2.40415	4.02293	3.1094	3.06778	1.61376	2.75723	1.71973	3.16145	1.88666	2.39554	Tyrosyl-DNA phosphodiesterase 2	AT1G11800.1
Ghir_A06G022260	35.912	19.7858	10.2248	31.0779	23.4984	34.3077	17.9898	NA	24.2204	23.8182	4.38585	3.55735	5.7402	5.13925	8.95241	8.25701	4.88512	6.71683	7.23428	5.87909	4.18438	5.14381	5.40345	8.12362	6.59945	7.00567	5.79969	8.94452	BAG family molecular chaperone regulator 5, mitochondrial	AT1G12060.1
Ghir_A06G022410	18.1379	12.8387	6.27705	25.4169	28.1712	20.0561	11.4319	NA	20.6657	17.3431	18.1157	24.6155	36.3534	17.8909	31.2945	25.9666	19.9461	16.4774	9.95422	10.6722	11.181	17.9265	18.688	22.3433	15.3444	14.2036	10.4675	12.5511	nudix hydrolase 2 isoform X1	AT5G47650.1
Ghir_A06G022420	29.2798	14.6778	4.35063	32.1684	27.6498	53.4432	22.8565	NA	55.908	53.0894	13.5378	18.089	21.6925	10.3334	16.1491	13.9592	10.4789	7.11203	7.17638	11.7789	9.1102	12.9556	12.6351	14.9881	11.4133	17.101	15.1576	13.8537	trihelix transcription factor GTL1 isoform X1	AT5G47660.1
Ghir_A07G000290	5.63751	9.88133	11.5944	4.74911	6.34271	0.174276	0.100328	NA	0.125109	0	11.9967	7.79995	7.69515	15.4986	8.75781	12.6821	11.6182	19.9921	18.0198	0.18164	0.472489	0	0.140545	0.124849	0.150166	0.260727	0.473982	0.0324637	palmitoyl-acyl carrier protein thioesterase, chloroplastic-like	AT1G08510.1
Ghir_A07G000420	18.4184	21.7322	5.2185	16.9417	20.4283	19.3182	21.0789	NA	17.1577	18.8603	66.6077	69.3491	63.3555	110.236	65.1623	61.9893	60.1265	48.4993	49.3263	62.6998	78.0746	67.1872	77.2389	52.4215	67.4432	53.0691	52.4834	50.366	protein phosphatase 2C and cyclic nucleotide-binding/kinase domain-containing protein-like isoform X1	AT2G20050.1
Ghir_A07G000680	12.7876	10.5392	6.41297	15.1658	1.36226	14.5304	18.8048	NA	20.3554	2.80983	7.25054	17.676	16.2636	9.29448	8.65771	11.3987	7.31503	6.52389	4.88345	13.9802	9.03415	15.9238	11.7328	16.3632	10.1415	16.631	16.944	8.08688	ras-related protein Rab5-like	AT5G45130.1
Ghir_A07G000720	3.53725	2.52994	1.1372	6.03443	6.68868	5.81887	3.99163	NA	8.90521	13.7678	0.287212	0.232311	0.307972	0.959018	1.65464	0.2197	0.606723	0.215861	0.137505	0.222791	0.241676	0.722588	0.183205	0.552663	0.222001	0.322354	0.209434	0.807096	UvrABC system A	AT2G25735.1
Ghir_A07G000920	0.67259	1.2239	0.043116	0.273816	2.23413	1.61094	0.415013	NA	1.48314	0.941246	1.29337	0.453007	2.99438	0.191217	4.30264	0.0241773	1.31097	0.221298	0.469836	0.447848	0.381235	1.27865	0.0701407	2.71539	0.382889	0.65876	0.132274	0.801921	protein DETOXIFICATION 51-like	AT4G29140.1
Ghir_A07G000990	23.7931	39.6926	45.5211	15.6837	19.8507	25.9859	47.7099	NA	10.9727	4.95642	34.5343	25.5308	25.2811	32.2243	16.7513	26.3429	23.5002	35.8896	34.5017	31.8944	59.5107	22.0457	32.6976	6.99584	13.0989	11.403	13.8869	13.6412	zinc finger CCCH domain-containing protein 49-like	AT4G29190.1
Ghir_A07G001040	21.8027	24.3649	27.3431	19.68	16.1704	16.9134	30.3285	NA	21.8651	22.1991	16.8948	15.1286	19.5816	20.7928	12.9565	19.2343	15.2129	15.5434	13.0724	20.3918	12.6464	19.3248	15.0296	19.2682	16.7535	20.7776	18.2861	16.5473	vacuolar protein sorting-associated protein 32 homolog 2	AT4G29160.1
Ghir_A07G001160	3.59574	2.92084	4.88406	3.72613	2.66742	7.56159	3.44176	NA	6.44011	5.4779	1.92122	2.05568	2.04098	2.93545	0.704246	3.96929	1.71594	2.40541	1.06889	1.89488	1.63567	1.98694	1.82379	1.19763	1.69297	1.63338	2.19792	1.50162	PREDICTED: uncharacterized protein LOC105791849	AT1G55160.3
Ghir_A07G001320	6.61348	5.67954	1.74208	1.95701	2.842	2.80531	6.66323	NA	1.79363	0.185977	2.57102	1.88037	1.9076	6.10878	1.12145	4.36541	2.74169	3.96817	2.31975	2.1966	4.6686	2.15684	3.14762	2.96876	3.65596	2.64627	4.71184	2.878	telomere repeat-binding factor 4-like	AT1G72740.1
Ghir_A07G001330	16.9819	13.485	3.1238	24.8045	21.7484	19.4691	10.0964	NA	17.1454	29.6141	88.4405	88.0622	105.735	37.8829	105.951	73.8393	103.463	66.2383	74.6132	103.927	72.7369	110.705	70.7076	115.708	113.081	126.585	94.942	100.472	diacylglycerol O-acyltransferase 1	AT2G19450.1
Ghir_A07G001690	50.4875	44.4221	19.7156	48.7891	39.8124	15.0126	20.9303	NA	16.2499	6.91246	33.1638	40.7054	34.7528	28.027	16.9866	43.9995	34.9005	56.6956	85.3613	27.7608	32.4201	18.332	46.9533	15.3275	20.4333	21.0856	39.6919	23.2888	ethylene-responsive transcription factor ERF017-like	AT1G19210.1
Ghir_A07G001720	20.2516	17.5603	24.4464	11.389	9.13257	10.6003	21.0195	NA	11.1189	6.10356	27.4727	29.2066	26.4044	49.5427	31.4119	36.295	38.3859	35.3073	30.3991	26.0646	29.9785	27.9489	28.3787	27.4548	23.3065	29.9426	27.2523	31.1256	RRP12-like protein	AT2G34357.1
Ghir_A07G001730	6.87915	17.9235	6.64134	2.71435	0.295289	10.7826	40.0922	NA	3.03927	2.14205	1.57347	1.70842	0.6432	1.75339	0.95879	2.31761	1.83363	3.05152	2.91649	2.97716	4.32524	1.64779	2.80827	0.921413	1.70598	1.94823	3.17089	3.13185	21 kDa protein-like	AT5G20740.1
Ghir_A07G001910	41.7699	68.9214	20.4574	36.6972	42.4617	36.3631	77.6804	NA	34.2694	31.5684	33.9271	44.7374	34.9342	49.891	35.8322	65.412	57.2355	49.7238	56.0924	34.5953	37.6678	38.7616	41.5632	39.2123	45.1461	44.5013	43.4751	46.0718	protein TIFY 3-like	AT5G20900.1
Ghir_A07G001930	72.7049	33.4186	17.2674	52.9268	18.4095	59.7163	31.2651	NA	45.0016	11.4237	37.9496	25.2658	29.3036	13.2112	34.0601	40.5424	37.067	72.1649	100.964	29.4089	31.6492	24.8039	53.0791	30.3055	63.8624	41.6251	41.8753	68.7284	ethylene-responsive transcription factor ERF017-like	AT1G19210.1
Ghir_A07G002010	1.50272	6.75388	1.77129	0.946049	0.157134	0.49432	5.00677	NA	0.451801	0.11986	1.17625	0.654469	0.791812	1.61243	0.666258	1.01365	0.967272	1.05441	0.825031	0.767226	1.20134	0.51436	0.771495	0.536198	0.344564	0.582913	0.954452	0.424431	ylmG homolog protein 2, chloroplastic	AT5G21920.1
Ghir_A07G002020	11.9563	7.96518	4.51083	22.137	17.1272	18.523	18.9578	NA	34.5051	24.9999	23.8656	22.4183	25.3978	25.4372	21.5273	17.7344	18.9619	15.6382	13.9456	21.28	16.4772	26.9035	20.6938	26.2602	16.7008	21.0504	24.2689	24.0892	F-box/LRR-repeat protein 4-like	AT2G06040.1
Ghir_A07G002180	3.07641	3.75607	1.21573	6.72659	7.54104	4.30302	3.65169	NA	7.86153	8.80452	3.54976	2.45167	3.46769	4.70147	3.28627	1.89462	3.99561	3.72904	5.2255	2.10103	4.54771	3.40408	3.07159	3.38118	2.59071	3.86908	2.42967	3.57661	protein PLASTID MOVEMENT IMPAIRED 1-RELATED 2-like	AT5G26160.1
Ghir_A07G002360	6.22649	18.278	8.07934	7.82534	5.66317	6.31148	15.1068	NA	8.41335	8.12369	9.16053	14.8089	10.3753	24.7187	7.03644	10.6099	12.6228	13.6008	8.78919	9.05398	16.2597	12.8537	13.4213	11.7408	8.66206	9.30701	11.2473	9.11571	serine/threonine protein phosphatase 2A 55 kDa regulatory subunit B beta isoform-like isoform X3	AT1G17720.1
Ghir_A07G002380	40.1367	64.6582	118.942	40.846	42.6876	46.2186	68.501	NA	34.8365	40.3899	6.62594	9.04012	7.5167	15.8579	12.1245	17.4967	12.4265	18.0914	17.7141	7.5916	9.30057	9.11674	7.31203	8.39918	10.8412	8.97626	10.4881	12.1775	NADH dehydrogenase [ubiquinone] iron-sulfur protein 7, mitochondrial	AT5G11770.1
Ghir_A07G002740	7.33004	7.70775	3.109	8.83746	7.03709	15.1279	11.9362	NA	14.6238	13.1434	28.7726	27.1647	24.3832	28.1395	25.2905	18.5488	22.0394	19.0839	13.2234	31.0363	30.6437	31.5027	28.5083	29.7792	20.1162	29.808	26.4188	24.2656	protein EMBRYONIC FLOWER 1-like isoform X1	AT5G11530.1
Ghir_A07G002760	25.5326	40.3422	20.1356	25.5928	32.7444	27.0266	36.4612	NA	32.9805	39.2266	56.0974	73.7091	65.7683	99.7789	90.3155	61.1252	67.7738	52.8995	44.7184	64.1757	73.8384	77.1718	71.5697	74.5694	61.4343	59.8698	61.3004	58.8313	TOM1-like protein 2	AT3G08790.1
Ghir_A07G002910	16.7183	15.9744	13.0849	12.8302	14.4996	15.1262	16.5873	NA	14.9533	15.0815	10.8503	15.3847	13.4742	19.612	12.1525	14.5287	15.3248	15.5999	14.7168	13.7789	19.396	13.7566	15.8004	12.0034	17.3152	18.2117	15.0213	17.8327	pyrroline-5-carboxylate reductase isoform X1	AT5G14800.1
Ghir_A07G003160	13.495	18.5759	7.14672	7.3902	6.64716	12.37	20.4595	NA	8.63259	8.92408	13.1898	14.4355	12.9306	32.0556	14.5425	19.9102	18.9876	19.8151	18.8907	14.3084	21.7652	15.867	16.7181	14.3577	17.3081	16.6162	17.2503	19.1822	probable WRKY transcription factor 32	AT4G30935.1
Ghir_A07G003230	1.54562	1.85982	1.02234	2.13799	0.586572	1.7571	1.94249	NA	3.06589	0	15.5456	13.9573	13.7286	11.8692	10.5244	7.74274	9.6368	6.10996	7.4865	12.315	12.678	12.5526	12.1404	9.19461	9.85614	9.42245	8.99922	10.0329	lactation elevated protein 1	AT2G25530.1
Ghir_A07G003310	99.4409	57.319	20.5239	85.0782	80.5675	68.95	52.0211	NA	67.5713	64.2756	377.714	378.23	350.964	164.949	340.787	288.289	229.067	225.376	327.624	302.957	236.001	258.256	350.811	243.468	227.389	275.767	261.932	312.791	hypothetical protein GOBAR_AA27892	AT3G11760.1
Ghir_A07G003370	8.15562	17.6355	5.77877	7.45857	9.47115	14.1731	18.5382	NA	11.0183	3.8951	25.8018	21.4171	17.9317	25.0697	16.2527	17.15	22.8706	14.1176	13.13	24.0661	22.9598	20.5099	15.7498	14.0135	14.9341	21.3629	19.7187	23.6745	golgin subfamily A member 6-like protein 22	AT4G32190.1
Ghir_A07G003520	504.388	315.288	135.056	472.147	655.967	276.711	272.985	NA	346.736	424.955	228.555	240.646	332.149	140.338	268.058	283.802	246.671	233.112	312.058	219.174	182.867	225.49	246.222	231.912	207.369	215.126	291.603	217.124	hypothetical protein GOBAR_AA36501	AT4G32020.1
Ghir_A07G003670	34.1672	16.0556	9.87829	42.7867	28.6435	42.7543	27.8797	NA	49.6411	12.9184	47.507	33.5095	40.3106	17.1648	69.7753	39.5573	19.6549	16.9191	10.1579	51.1352	44.4634	47.1244	72.7101	62.9323	60.4806	50.1814	29.0562	34.9179	WRKY transcription factor 18-like isoform X1	AT4G31800.1
Ghir_A07G003750	0.810107	2.59179	2.77178	1.51028	2.97093	0.460055	3.10655	NA	1.50724	0.966633	3.93878	3.70433	4.24742	8.27336	3.48203	4.76515	3.86016	5.11289	5.83842	3.68269	6.66508	4.0329	4.41123	3.38346	2.8397	3.73776	3.93912	3.8561	ubiquitin carboxyl-terminal hydrolase 22	AT5G10790.1
Ghir_A07G003790	4.319	7.86741	5.41524	2.58404	1.65034	0.658508	8.65189	NA	1.17271	1.70615	2.26893	2.91142	1.45772	8.69117	1.02918	4.99814	2.33997	3.79675	5.65947	2.15366	5.68365	1.80663	3.6655	1.5317	1.5769	1.14168	3.57196	1.7276	monogalactosyldiacylglycerol synthase, chloroplastic-like	AT4G31780.2
Ghir_A07G003840	1.89745	0.839688	0.189211	1.69083	3.30733	6.57173	3.97352	NA	5.50132	14.3256	3.87666	2.50521	7.3821	1.09293	3.71952	1.04435	2.65709	1.44317	0.899061	8.73396	4.04252	5.93986	2.75909	8.73651	6.52854	6.75481	5.34515	7.24973	CONSTANS-like 4 protein	AT5G24930.1
Ghir_A07G004330	1.42328	2.14631	2.92991	0.650979	0.114523	2.80733	3.2332	NA	0.490283	0	0.955965	1.44326	0.744273	1.18578	0.169208	1.59893	0.270312	1.67749	1.65779	2.16329	3.15345	0.536125	1.52789	0.573111	0.57653	0.444702	1.89801	1.26621	putative e3 ubiquitin-protein ligase hul4	AT5G25460.1
Ghir_A07G004360	21.9979	15.8502	5.77421	13.951	11.4246	14.4487	18.923	NA	17.3726	13.8122	48.3081	50.7285	49.0942	60.8053	49.0099	46.9814	42.5509	38.6224	36.7801	53.9895	61.9601	57.4609	51.5403	45.3577	51.9268	56.9531	46.3292	41.9393	Enhancer of polycomb-like transcription factor protein, putative isoform 1	AT4G32620.2
Ghir_A07G004680	12.1007	10.1369	1.61753	20.1526	14.8041	13.4165	6.2761	NA	21.504	29.9306	9.59314	5.30909	9.45203	5.50683	11.2757	11.647	9.96958	9.5042	17.208	11.3181	8.09953	10.5644	6.20712	13.7596	7.54653	13.1383	10.1586	13.1488	putative glycerol-3-phosphate transporter 1	AT3G47420.1
Ghir_A07G004720	3.06355	5.3459	1.82219	3.56311	3.48579	3.21242	2.12667	NA	3.89436	2.68745	0.462984	0.402669	0.520968	1.25107	0.881833	0.799614	1.49264	1.79385	3.05596	0.624165	0.747711	0.520936	0.859085	1.13565	0.777362	0.952105	0.590698	1.11153	NO-associated protein 1, chloroplastic/mitochondrial isoform X2	NA
Ghir_A07G004920	2.01308	4.70467	2.82568	2.5757	3.45128	2.14194	3.6112	NA	2.18731	1.17646	5.23445	4.30241	4.60514	7.37719	2.88308	3.13674	5.95622	4.5013	3.73293	4.37339	5.88732	4.43069	4.41725	3.55026	3.47577	2.57753	3.61526	3.31561	ATP-dependent 6-phosphofructokinase 4, chloroplastic	AT5G61580.1
Ghir_A07G005090	13.3497	18.311	6.99243	6.72938	3.86948	11.992	12.6141	NA	6.38972	5.32835	4.46093	5.56076	3.32239	7.16816	4.96779	6.01224	5.70179	6.57712	8.476	3.73066	6.20905	4.38902	4.18883	3.79058	5.34836	4.8674	3.91518	6.96257	putative pterin-4-alpha-carbinolamine dehydratase	AT5G51110.1
Ghir_A07G005100	1.64399	1.6098	0.685879	1.77145	2.14918	1.53066	5.09378	NA	1.84234	2.00169	1.97671	2.28958	2.39718	4.49881	0.972294	2.12907	1.54002	1.96868	0.729582	2.22444	4.92592	2.20087	2.73155	2.23974	2.45606	1.35064	3.71252	1.45575	superoxide dismutase [Fe], chloroplastic	AT5G51100.1
Ghir_A07G005180	1.61819	2.33115	2.21601	1.53964	1.80553	1.3101	6.27849	NA	2.73758	1.28877	11.1555	15.9917	7.68625	8.7782	3.86699	8.28428	4.80571	6.53371	7.17929	8.93923	9.67576	8.58677	15.152	5.57697	6.46743	9.9241	17.2377	9.78747	respiratory burst oxidase homolog protein C-like	AT5G51060.1
Ghir_A07G005190	84.4299	132.276	195.111	82.7016	49.7977	80.8517	135.607	NA	86.2928	49.1637	103.835	88.5179	136.713	137.641	213.479	113.638	159.094	127.785	172.033	139.574	91.2182	188.804	105.753	218.529	114.681	161.658	124.146	145.371	calnexin homolog	AT5G07340.2
Ghir_A07G005360	0	0.514821	0.255158	1.12479	0.665275	0.301989	0.323508	NA	0.116279	0	1.11025	1.49566	1.69619	2.4994	2.46435	2.87522	2.15003	3.46047	6.75288	1.45363	2.23716	2.07098	2.3049	1.99889	1.3717	1.36779	2.36834	4.10666	protein bicaudal C homolog 1-A-like	AT5G23680.1
Ghir_A07G005500	1.03825	0.861363	0.176716	0.835101	0.0692442	0.533718	0.416335	NA	0.733862	0.142182	1.14517	0.712747	1.57887	0.467728	1.55041	1.05337	1.0872	0.768429	1.35992	1.23146	1.25462	1.2079	0.582772	1.62586	0.552901	1.87797	1.15327	2.92737	ACT domain-containing protein ACR6-like	AT1G69040.2
Ghir_A07G005610	8.32602	2.10255	0.898833	2.05143	1.35042	1.69184	1.3623	NA	2.3057	3.34677	9.36271	9.0801	10.2624	9.32601	9.58946	8.62515	5.47264	5.1436	5.0571	9.25256	9.21276	10.3202	8.27348	10.284	6.46759	9.91951	8.64012	11.1871	CBS domain-containing protein CBSCBSPB1 isoform X1	AT5G50640.1
Ghir_A07G005730	14.0813	16.7351	8.19196	7.28637	6.95943	13.5803	15.297	NA	6.87004	3.29854	6.26683	8.05842	5.98491	12.7144	5.11947	7.93444	5.61613	8.10173	4.82135	5.34358	11.4225	6.1435	7.327	5.44767	6.71991	5.6242	6.29597	7.08645	probable ubiquitin-like-specific protease 2B isoform X1	AT3G48480.1
Ghir_A07G005760	2.84138	1.85328	2.11296	1.44057	0.568278	5.3567	5.58987	NA	1.33353	4.31131	3.22507	6.52157	2.02041	15.7213	1.22009	7.00826	4.31754	6.89146	6.65431	4.00385	12.6533	4.29833	9.2695	1.91522	4.8797	3.46611	9.82402	4.25663	ribonuclease J-like isoform X1	AT5G63420.1
Ghir_A07G005780	14.2507	24.5739	25.2758	9.14613	10.2935	9.30696	23.8778	NA	5.17199	1.55911	14.1714	16.3672	8.27528	45.088	19.4527	33.8025	29.198	39.6919	32.6156	13.092	29.878	10.4596	20.2418	14.6261	21.9806	16.3468	27.2321	18.0708	argininosuccinate synthase, chloroplastic isoform X1	AT4G24830.1
Ghir_A07G005940	4.57189	2.41911	0.790934	3.28383	1.70019	3.02685	1.76799	NA	3.44325	3.58475	8.51704	9.75556	9.83037	10.3834	10.5093	8.12318	10.0116	6.3785	8.40346	8.15238	9.99033	7.96991	5.93421	11.2888	7.17718	11.5382	10.1487	9.85696	protein PLASTID TRANSCRIPTIONALLY ACTIVE 10	AT3G48500.2
Ghir_A07G005980	7.26551	6.51709	5.28293	4.96263	5.67632	8.38207	8.4194	NA	10.6333	4.06549	9.19308	6.20054	7.24164	6.40025	9.06902	5.68002	6.18552	6.86811	7.65418	9.44295	9.83878	9.22232	7.98933	8.83893	8.26862	8.2707	6.17381	10.2804	elongator complex protein 3	AT5G50320.1
Ghir_A07G006030	8.45136	16.6517	13.1115	11.9691	12.3172	18.5349	18.6282	NA	15.7125	12.7654	18.8956	19.6859	22.2327	29.9476	26.4617	20.9673	21.6445	25.0657	36.0577	22.8062	33.0328	24.7614	25.0483	26.2597	21.0348	21.0264	19.432	27.0478	programmed cell death protein 4	AT5G63190.1
Ghir_A07G006180	44.5751	32.1212	11.4089	55.2351	38.3123	58.8824	37.4973	NA	67.7202	53.1753	77.6476	71.5772	83.833	56.5333	70.7123	64.0717	67.6812	47.1316	48.3805	84.7889	78.0012	82.4148	69.5963	89.3615	87.8676	89.9937	71.6849	72.4135	serine/threonine-protein kinase AFC2-like isoform X1	AT4G24740.1
Ghir_A07G006360	17.5936	23.7065	64.3449	15.3119	9.58936	14.7771	22.3662	NA	17.1649	9.20847	3.53208	3.55795	2.21104	8.4687	3.44489	7.18735	5.90335	13.9682	7.23655	3.54322	7.07868	4.57862	4.37256	5.35097	4.95666	4.37042	7.15242	7.46939	H/ACA ribonucleoprotein complex subunit 2-like protein	AT5G08180.1
Ghir_A07G006460	21.9841	18.0423	7.73852	41.5694	33.9337	21.8687	11.7788	NA	21.7554	32.9704	10.4311	17.5795	11.4591	10.2493	8.95616	11.4008	17.9182	13.6994	31.5585	8.95156	9.33545	8.85066	11.4364	7.83952	10.0933	15.8067	13.61	13.074	SH3 and multiple ankyrin repeat domains 3	AT5G23680.1
Ghir_A07G006550	9.25569	23.7282	41.9898	7.46082	7.01475	8.11949	23.8612	NA	4.90879	2.26453	4.80922	8.92938	4.20194	16.8633	4.1026	11.2052	11.53	17.6373	17.2409	6.1453	13.6361	5.36866	7.70169	2.95669	6.95339	3.97916	7.40313	7.67739	UDP-N-acetylglucosamine--N-acetylmuramyl-(pentapeptide) pyrophosphoryl-undecaprenol N-acetylglucosamine transferase-like	AT1G73740.1
Ghir_A07G006950	12.9101	17.7881	14.0086	7.80185	4.82429	14.0848	17.0224	NA	7.46411	4.88701	8.03667	10.5875	9.26462	24.5015	7.81018	14.0893	12.6093	15.7483	12.9776	10.4214	15.1135	9.85823	12.3582	10.8859	11.3997	10.7785	10.759	11.1161	FKBP12-interacting protein of 37 kDa	AT3G54170.1
Ghir_A07G007020	14.736	21.1934	15.0688	7.30448	7.02307	8.09072	20.7364	NA	8.62857	5.38633	3.55449	6.53117	3.82817	14.6332	5.61392	9.67577	5.13073	8.20529	4.10606	6.18399	7.88417	7.75762	6.22882	4.60936	6.04985	4.23188	4.17541	6.1256	NAP1-related protein 1-like	AT1G18800.1
Ghir_A07G007040	5.96834	10.893	10.711	5.2367	3.79231	2.43923	7.46778	NA	2.81797	6.52239	1.85821	1.11181	0.849863	2.0732	0.190359	0.965591	0.843885	1.28089	2.35559	1.73608	3.25045	0.963041	1.09163	0.218846	1.03777	0.600561	0.901102	1.81406	transcription factor TCP14-like	AT3G47620.1
Ghir_A07G007100	16.8986	34.0586	45.7913	15.1869	13.3067	15.5778	23.1953	NA	14.99	14.5626	8.13885	10.3711	7.69348	8.82529	7.06134	8.18212	7.04448	10.5342	9.54114	6.7381	10.5628	6.63119	8.84747	7.5016	7.45935	7.27284	12.4402	7.93257	ribulose-phosphate 3-epimerase, chloroplastic	AT5G61410.1
Ghir_A07G007190	0	2.40447	0.0894014	0.177787	0.103728	0.677966	2.07671	NA	0.118222	0	1.07924	0.419825	0.38243	1.28716	0	0.0244779	0.281782	0.127959	0.137505	0.815087	1.64381	0.528127	0.405216	0.0104318	0.0768175	0.0652109	0.0551142	0.136939	(-)-isopiperitenol/(-)-carveol dehydrogenase, mitochondrial-like	AT2G47140.1
Ghir_A07G007230	4.15832	9.40665	0.842116	1.01146	2.78258	0.682671	4.37916	NA	0.908066	0.424314	1.29373	2.18599	1.5408	1.03127	0.858447	2.13654	1.41573	2.13677	2.65879	1.54023	1.26812	1.52287	1.30047	1.57801	0.810031	2.18493	2.73017	2.11227	chlorophyll a-b binding protein 4, chloroplastic	AT3G47470.1
Ghir_A07G007270	21.52	14.0902	21.0186	20.529	23.0361	28.8259	17.7964	NA	25.2532	29.2516	4.25489	7.73658	4.95103	8.50123	4.74652	7.16238	4.99348	6.57036	6.53201	5.40346	8.13484	7.25388	5.11618	4.87378	6.70746	5.13462	4.51507	4.48788	glycine-rich RNA-binding protein RZ1A-like	AT3G26420.1
Ghir_A07G007290	8.65412	4.23375	1.76089	15.523	40.9177	17.2809	9.56806	NA	28.8193	30.6737	9.82659	7.73718	5.69353	3.36487	8.00503	3.91634	6.16054	5.13213	4.66468	7.33556	4.57111	9.649	9.00522	14.544	11.7111	5.96911	4.3179	7.62022	transcription factor MYB108-like	AT1G68320.1
Ghir_A07G007420	426.956	281.84	215.677	445.649	734.941	514.628	323.555	NA	561.139	859.865	236.038	206.683	262.608	132.094	268.025	181.726	188.804	172.999	147.137	210.462	202.804	241.468	217.311	275.309	269.688	253.106	209.602	185.538	Alpha-1,4-glucan-protein synthase [UDP-forming] 2	AT3G08900.1
Ghir_A07G007480	5.63805	10.2639	13.9905	5.22761	4.12443	7.86605	7.38316	NA	6.94307	5.44308	10.7345	5.49426	10.1717	10.3293	9.92131	9.00973	11.3407	11.287	11.1829	9.04466	9.39059	10.7888	10.1559	11.538	11.8497	12.9935	10.7048	11.8556	glycerophosphodiester phosphodiesterase GDPD6	AT1G74210.1
Ghir_A07G007730	10.5009	10.8158	10.14	9.25759	10.1126	13.886	11.5716	NA	14.6108	11.6957	14.5294	13.6099	11.903	27.6786	10.5909	15.0865	13.7687	20.1654	16.3969	15.1052	21.7172	16.2869	16.8783	15.1734	17.6169	14.3482	17.7952	12.3338	transportin MOS14 isoform X1	AT5G62600.1
Ghir_A07G007980	12.0962	16.3771	15.5655	9.22597	8.28429	7.83939	19.832	NA	7.64379	3.30098	11.8456	11.9373	12.6769	16.9627	10.0363	13.6552	16.3684	15.7904	22.7291	15.1379	14.0058	13.2289	10.1393	12.6682	12.618	14.0879	13.4472	16.8879	isoprenylcysteine alpha-carbonyl methylesterase ICME-like isoform X1	AT5G15860.1
Ghir_A07G008020	5.01423	8.38663	16.0285	5.08502	3.60689	4.99835	10.3273	NA	4.71118	4.23098	3.5272	2.46142	2.66868	4.24607	2.70765	4.66565	4.5201	8.22366	9.18468	3.79224	5.60892	3.22669	3.1963	5.09963	4.3306	4.59026	6.11644	7.00212	Voltage-dependent L-type calcium channel subunit alpha-1F	AT5G16550.1
Ghir_A07G008030	23.8068	34.192	52.4459	15.8037	11.0497	13.455	27.7696	NA	13.8958	12.5	14.2597	15.0992	11.1515	34.8623	13.8098	17.8911	20.8526	32.3328	30.4409	19.6869	30.8148	19.908	19.2085	16.4274	20.6003	11.8053	17.3389	14.0724	transmembrane 9 superfamily member 4	AT5G37310.1
Ghir_A07G008120	82.7407	45.5344	15.8046	86.5386	93.1131	72.3165	45.1186	NA	81.837	106.733	179.378	199.335	165.56	89.0168	146.53	113.475	104.201	87.7647	72.346	149.714	108.304	137.933	120.044	113.58	116.549	129.186	114.223	117.083	putative lipid phosphate phosphatase 3, chloroplastic isoform X2	AT3G02600.1
Ghir_A07G008140	0	2.50429	0	0.116387	0	0.061627	0.153207	NA	0.0606373	1.4908	1.35673	1.48011	1.08429	1.20951	0.232662	0.0358152	0.511881	0.0581677	0	0.43975	0.994932	1.2247	1.88942	0	0.132696	0.0526604	0.174753	0.0683771	protein DETOXIFICATION 8-like	AT1G64820.1
Ghir_A07G008180	6.14262	11.2202	5.6426	10.3754	4.49073	5.64755	11.1661	NA	9.82712	9.78467	9.78877	6.95882	8.56681	8.35482	6.82579	7.60573	8.47023	9.02167	9.31556	11.4685	10.0301	9.02674	10.4151	9.02456	9.277	11.4473	8.25767	8.20525	protein-lysine N-methyltransferase mettl10-like	AT1G66680.1
Ghir_A07G008380	12.933	10.7045	5.83283	15.1322	23.1266	13.0769	10.3329	NA	13.2747	20.6884	23.1343	19.5961	32.4561	20.7399	34.8225	29.0697	33.0501	20.705	23.8196	24.7013	17.7525	25.7989	20.1928	33.9899	28.7445	32.7159	27.7622	27.856	U-box domain-containing protein 4-like	AT3G03440.1
Ghir_A07G008430	284.271	136.224	103.578	241.186	226.058	285.492	167.543	NA	252.681	177.332	207.673	201.515	179.623	82.0437	134.742	138.342	106.184	103.881	135.056	217.822	168.6	155.616	208.339	124.742	110.436	141.181	191.238	137.799	probable calcium-binding protein CML23	AT1G66400.1
Ghir_A07G008650	1.62938	0.337071	0.253889	0.284256	0.634964	0.572218	0.548809	NA	0.556981	1.07824	6.97627	10.5719	6.01662	12.6044	4.65167	5.65997	6.73817	5.14781	7.42871	8.89407	12.8861	7.69227	8.92392	7.22234	8.27751	6.43575	7.69967	5.73973	Transmembrane protein	AT1G23170.2
Ghir_A07G008660	5.54639	8.6029	3.84087	2.48303	1.1166	6.32381	9.57407	NA	2.08157	1.45435	1.81094	1.09559	1.89203	6.03103	1.57254	3.27689	3.93208	5.31179	6.43418	1.56565	4.113	1.1471	3.33705	1.79631	4.22357	3.18683	4.58363	3.16878	glutathione S-transferase DHAR3, chloroplastic	AT5G16710.1
Ghir_A07G008680	27.8625	22.0249	13.8191	21.7461	19.4713	28.6818	27.3458	NA	23.3901	24.3983	18.6281	22.3812	14.5962	16.7905	10.7442	23.9136	16.4426	23.364	22.4426	14.1654	20.8723	15.3189	21.3008	14.1391	17.7061	17.1989	25.6448	17.3707	protein PTST, chloroplastic isoform X1	AT5G39790.1
Ghir_A07G008760	30.0461	16.6086	4.81065	34.0798	13.1031	38.8344	21.1203	NA	56.3112	20.0718	51.3552	43.6492	42.1164	11.574	36.0254	24.7163	31.2767	16.3619	21.0356	59.8415	34.9707	51.8373	38.3652	62.8041	60.4838	73.953	58.3633	46.9974	UDP-arabinopyranose mutase 1	AT5G15650.1
Ghir_A07G009040	0.384225	0.545694	0.155266	0.576638	0	0.894726	0.825347	NA	0.968643	1.00028	2.88171	4.7685	3.60833	3.53614	2.25976	3.58791	1.86936	1.99729	1.50263	3.08686	2.31255	3.11479	2.57549	1.82318	2.54309	3.13624	1.60517	2.42779	transcription initiation factor IIE subunit alpha-like	AT1G03280.1
Ghir_A07G009090	11.168	5.53931	8.19507	6.3524	5.65874	6.71368	8.16306	NA	6.78416	6.15509	14.3979	14.2515	13.5379	15.3384	13.9106	15.6228	13.0832	11.9351	11.4395	14.211	16.3808	14.6443	13.4556	14.3169	14.8301	11.2798	12.6665	11.2553	serine-aspartate repeat-containing protein F-like	AT4G20720.1
Ghir_A07G009100	55.4083	36.5997	51.4822	64.3207	36.9831	65.9288	53.9291	NA	70.329	47.8411	59.5267	83.0929	68.6099	47.4814	62.8166	88.7896	67.8761	78.5301	51.4081	59.3799	50.007	57.6417	75.9934	67.3015	107.59	91.9981	104.481	77.654	PREDICTED: uncharacterized protein LOC107937310	AT2G32580.1
Ghir_A07G009160	186.261	213.7	272.893	148.845	156.424	152.942	224.961	NA	148.717	138.744	24.0004	26.6584	29.9254	47.5755	39.6277	62.6577	48.7137	65.6929	59.1114	29.8286	38.8833	30.9022	30.3285	37.8784	47.4207	41.2386	42.2042	50.1072	small ubiquitin-related modifier 1-like	AT4G26840.1
Ghir_A07G009410	5.67241	7.31714	8.21636	3.72114	4.01035	5.02957	8.99692	NA	2.71687	3.08556	4.95667	5.65286	4.49776	12.5002	6.85833	6.41853	8.18376	9.79538	9.12378	3.81825	12.5363	4.77012	8.11399	4.48768	5.10878	5.25299	8.02535	4.05048	BTB/POZ domain-containing protein At2g04740-like isoform X1	AT2G04740.1
Ghir_A07G009500	5.13017	3.21173	2.36564	6.83233	2.02397	8.6843	8.35844	NA	16.1268	2.804	10.4055	9.28285	8.02455	5.26272	6.15749	4.91476	3.34503	3.3383	5.05136	14.2581	11.6725	10.7764	10.4298	6.87438	7.51359	10.5056	6.69898	5.94988	long chain acyl-CoA synthetase 8	AT2G04350.1
Ghir_A07G009630	0.619076	0.781531	0.557132	1.579	1.74352	1.5862	1.79575	NA	2.6363	2.87239	20.9293	22.96	22.449	23.8195	17.979	18.2608	16.3254	11.7636	10.5111	20.9915	21.7854	24.7254	22.3167	24.7925	17.8432	19.6605	16.9167	17.9716	PREDICTED: uncharacterized protein LOC107933998 isoform X1	AT5G03780.1
Ghir_A07G010190	5.30479	9.37151	5.73652	4.86579	5.69107	6.36707	17.3782	NA	5.97678	2.79907	9.52511	16.8324	9.48175	12.8133	7.13504	9.95205	12.0357	9.76743	10.7401	8.34062	15.2123	10.3204	11.9782	13.4323	12.4414	12.489	14.7481	16.0026	BTB/POZ domain-containing protein At5g60050-like	AT5G60050.1
Ghir_A07G010280	28.9276	37.5007	28.1475	50.376	42.1797	11.6068	28.5198	NA	18.5678	21.3732	74.0551	80.8539	91.2684	75.8089	84.6355	73.3218	81.3976	79.2256	122.436	34.6176	39.2872	43.9509	42.122	52.4013	45.3061	46.832	40.7045	40.6374	calcium-transporting ATPase 1, endoplasmic reticulum-type-like	AT1G07670.1
Ghir_A07G010780	93.4598	87.2831	110.824	76.896	127.542	95.5201	79.8273	NA	66.162	85.6966	18.3469	18.2345	17.8885	11.6492	13.4794	20.3087	15.9567	19.2946	15.0364	19.7244	16.1612	15.6708	16.9038	15.5192	14.7496	13.8036	16.8411	18.8297	transcription factor LUX-like	AT3G46640.3
Ghir_A07G010810	8.91293	10.7702	8.41111	10.2113	9.00873	8.70338	9.02621	NA	8.3534	6.45569	32.8797	33.0654	32.2553	43.9281	30.5775	48.1855	28.7538	39.3398	30.7619	32.5729	37.9799	35.2087	35.4113	33.7924	38.1485	37.572	37.2058	33.1174	transcription initiation factor IIA large subunit-like	AT1G07470.1
Ghir_A07G010960	56.9906	45.9499	8.12099	123.05	28.0451	21.2164	9.50931	NA	18.6524	11.6637	4.50469	6.53785	7.06482	3.03642	3.9071	5.28406	11.2806	12.0081	89.0551	9.05978	8.7732	5.88961	2.42443	3.21483	3.10053	5.31447	2.07848	5.96091	17.3 kDa class I heat shock protein-like	AT2G29500.1
Ghir_A07G010980	12.8117	7.3723	4.81393	30.9235	8.78394	7.67278	4.00994	NA	5.38057	5.43913	1.38075	4.1225	2.34528	2.18069	2.54725	2.50074	4.79538	4.63287	46.4159	3.36632	6.5808	3.17336	1.26301	0.938278	1.71578	2.3754	1.71616	2.83873	18.1 kDa class I heat shock protein-like	AT2G29500.1
Ghir_A07G011120	3.69589	4.70892	2.26239	4.22285	4.14979	5.92393	6.06384	NA	6.41322	5.14463	17.4113	16.0823	20.4379	19.738	17.8016	14.6654	14.0345	12.9358	13.9948	16.1576	18.6319	24.005	17.4784	19.3326	18.6692	20.3059	15.4853	16.6936	anthranilate synthase alpha subunit 2, chloroplastic-like isoform X1	AT2G29690.1
Ghir_A07G011150	0	0.189116	0.0843832	0.38714	5.08807	0	0.38624	NA	0.0160119	1.12903	0	0.254607	2.0836	44.4533	6.73142	6.51708	5.8118	0.36083	0.907071	0.0268016	0.118294	2.29243	3.64953	4.77487	1.44631	0.86957	0.646719	0.210675	ABC transporter G family member 31-like	AT2G29940.1
Ghir_A07G011180	7.50043	6.7843	5.01631	9.76464	9.53577	6.78078	9.88223	NA	8.67341	4.07752	21.8492	24.3669	22.3044	22.1333	20.0423	19.9519	16.1393	17.9212	12.4248	19.7174	19.535	17.7319	24.0859	18.7591	19.1733	17.1593	19.5652	21.3137	O-glucosyltransferase rumi homolog	AT1G07220.1
Ghir_A07G011230	15.8369	12.4246	5.96837	18.1908	10.8478	17.2483	14.9503	NA	16.2909	3.63147	62.7641	74.0357	62.228	45.4766	40.0276	53.1732	43.0709	37.9579	30.2732	47.1518	45.247	48.9698	73.4614	48.571	48.5307	51.8564	84.1449	57.4199	pheophorbide a oxygenase, chloroplastic-like	AT3G44880.1
Ghir_A07G011450	137.895	159.185	45.0662	155.611	65.644	85.5586	94.0703	NA	105.719	84.9841	44.7899	47.7265	38.1292	25.2	47.1753	43.2015	29.943	47.2333	49.0248	33.4741	31.2029	27.6739	41.5548	33.6082	27.4363	30.0488	39.0278	35.9031	PREDICTED: uncharacterized protein LOC107953297	AT2G27830.1
Ghir_A07G011820	5.98683	9.16957	7.38943	6.86244	6.15697	13.2199	15.1212	NA	14.8899	8.72922	3.97937	2.35181	2.76725	1.63155	2.47832	2.38995	1.96882	1.52549	0.567076	4.15033	3.27909	3.41336	3.26982	2.5118	2.31855	2.71721	1.81212	3.15348	PREDICTED: uncharacterized protein LOC107953255	AT3G44380.1
Ghir_A07G011860	24.6091	17.1452	2.06486	35.586	55.667	41.7293	19.2793	NA	43.8238	102.044	31.585	43.0028	28.5385	32.1771	24.7795	32.9264	30.5285	28.4358	19.9265	31.7651	30.6574	25.3556	31.1127	25.3104	38.7445	36.5547	32.7044	25.343	OTU domain-containing protein 5-B-like isoform X1	AT2G27350.5
Ghir_A07G011870	10.2515	6.97235	2.27001	16.2837	16.7964	13.4821	7.27652	NA	18.8635	27.8782	8.76765	4.25207	7.19786	1.99688	10.8581	9.43032	14.0243	9.49265	13.5342	10.2238	5.57487	7.74668	5.16074	14.7011	13.2549	11.4081	7.19432	16.0827	F-box protein At2g27310	AT2G27310.1
Ghir_A07G012020	26.4479	23.167	8.9893	33.8114	35.7843	33.4051	29.0458	NA	38.1632	54.6624	14.0971	9.07884	12.7793	7.82231	14.0894	11.05	15.5717	7.54912	10.5259	16.0877	10.9274	15.0287	11.0621	16.4703	14.858	19.3848	16.437	16.7219	protein YLS9-like	AT2G27260.1
Ghir_A07G012170	0.303555	0.807705	0.263199	0.406817	0.0633859	1.55061	0.768893	NA	0.463208	0.216129	16.9736	21.411	16.6311	30.3484	15.9949	17.3797	20.2375	14.4614	14.3868	18.1557	25.9262	19.4018	16.3257	16.4621	18.8792	18.5217	18.7033	15.4644	probable RNA polymerase II transcription factor B subunit 1-1	AT1G55750.1
Ghir_A07G012380	0.359073	0.524149	0.16854	2.18116	5.57744	1.32082	0.476052	NA	1.22581	0.407087	2.42222	0.79693	3.43471	0.275761	2.75781	0.0489558	0.911912	0.279565	0.486201	1.33313	0.4344	1.31028	0.204852	0.578604	0.417072	0.301846	0.262129	0.463978	LOB domain-containing protein 1-like	AT2G28500.1
Ghir_A07G012450	5.34678	7.96292	16.348	5.79294	3.43328	7.25148	8.29405	NA	7.26347	3.8432	5.78607	4.88272	3.00305	9.78902	4.17496	7.05895	6.42945	7.51768	7.91889	4.74491	5.75153	4.88529	5.00581	6.29101	6.7908	5.81115	4.12428	6.13158	protein disulfide-isomerase 5-1	AT1G07960.2
Ghir_A07G012600	6.84118	11.4013	5.03195	7.42096	8.0952	8.84087	10.5065	NA	9.32544	4.95095	3.20132	4.63137	5.91049	11.715	2.81381	9.1315	7.36747	6.38366	10.5949	4.42207	7.2673	6.14819	5.9331	5.4339	6.83106	7.12073	9.06936	9.40659	CBL-interacting serine/threonine-protein kinase 3	AT2G26980.4
Ghir_A07G013120	17.6371	12.8082	6.59944	13.3111	8.13589	16.3404	13.1382	NA	17.5581	7.65185	33.7513	47.5226	54.916	42.8281	48.1071	39.8863	54.24	33.2812	37.8732	33.5586	28.6214	52.7756	48.6913	67.9314	43.8757	81.836	99.3204	84.6507	sulfite reductase [ferredoxin], chloroplastic-like	AT5G04590.1
Ghir_A07G013200	4.07173	3.06232	2.61809	1.78219	1.14791	1.64657	6.63232	NA	1.8928	3.27036	6.78087	9.08412	4.83424	15.6361	4.9079	8.52316	7.06885	7.37183	9.20494	8.38082	12.968	7.3817	9.58903	3.21813	6.73704	4.64034	9.90449	7.37256	protein RETICULATA-RELATED 5, chloroplastic-like	AT3G56140.1
Ghir_A07G013330	0	0.0666635	0.0657429	0.120276	1.35973	1.50139	0.318506	NA	0.755449	3.33397	0.455058	0.116156	0.663298	0.32302	1.2724	0.254012	1.5057	0.233221	0.753233	0.813674	0.234983	0.480905	0.156675	0.542065	0.377486	0.674054	0.378272	1.1172	PREDICTED: uncharacterized protein LOC107953095 isoform X1	AT4G12070.1
Ghir_A07G013500	8.63987	6.18613	5.39209	13.8037	21.6499	2.87748	4.13775	NA	5.79707	10.925	6.57818	3.47517	3.81023	2.28981	3.18412	4.15253	5.00409	4.32189	13.0633	4.76	3.2174	4.56127	2.46271	4.47609	2.03367	3.87759	2.42395	3.82271	putative C24B11.05	AT2G32150.1
Ghir_A07G013780	1.57944	1.65108	0.261911	1.49923	0.487237	0.438641	0.867415	NA	1.22913	1.04457	0.766283	1.0968	1.62587	0.897354	1.82492	0.724419	0.763127	1.28169	2.97579	0.41864	0.760407	0.585827	0.756791	0.927321	0.604218	0.926047	0.975792	2.32944	galactinol synthase 1	AT2G47180.1
Ghir_A07G013810	15.6651	9.50425	3.05544	14.5188	12.3109	14.4597	11.0272	NA	16.8275	13.9409	90.2432	82.8206	94.9884	41.3111	74.9515	68.3307	68.902	63.2517	72.3441	84.511	73.8152	74.6267	102.023	77.9116	86.7477	73.4302	94.1696	72.2616	probable protein phosphatase 2C 49	AT3G62260.2
Ghir_A07G013930	6.17877	5.35847	6.49964	5.8167	4.39809	7.06542	7.47947	NA	6.00506	4.75548	24.5518	14.9513	13.888	16.9421	14.438	15.4247	19.7852	19.2062	18.5512	17.904	15.4497	13.5343	11.7947	14.7032	19.4262	18.8127	17.5795	21.6153	pto-interacting protein 1-like	AT3G62220.1
Ghir_A07G013950	0.533087	0.558364	2.36236	1.14087	0.785712	0.0523181	0.878345	NA	0.422991	0	0.38992	0.219626	0.398803	1.18616	1.27902	1.11186	1.72026	2.99969	2.55091	0.444053	0.94846	0.961906	1.26797	0.822975	0.281853	0.406611	1.25818	1.50972	probable WRKY transcription factor 47	AT4G04450.1
Ghir_A07G014000	2.70543	5.02	1.60928	3.2408	0.148949	1.57003	3.04269	NA	1.40629	0.495955	1.93898	2.31348	1.28054	2.41234	0.678664	1.69553	0.877101	1.07765	2.29337	2.16139	2.85789	1.25891	2.74731	0.781622	1.92712	1.88185	1.98337	1.1305	transcription factor PIL1-like	AT1G09530.1
Ghir_A07G014030	0.189007	2.00695	0.187791	1.31378	0.216693	0.241731	0.783407	NA	0.396337	0	0.395777	0.578773	0.871425	1.03701	1.53239	1.34732	0.140858	0.477666	1.92762	0.391469	0.66613	0.929741	0.539531	0.885677	0.274685	0.0951252	0.50443	0.247451	PREDICTED: uncharacterized protein LOC108459503	AT3G62070.1
Ghir_A07G014170	16.7281	25.8722	8.1327	17.9483	22.3579	15.1883	24.8771	NA	13.4528	10.0511	121.355	207.294	114.138	147.863	81.3863	89.7154	87.8905	88.2243	88.5726	116.919	130.612	107.783	148.699	63.5135	75.9831	89.8621	145.1	83.6476	endoribonuclease Dicer homolog 1-like	AT1G01040.2
Ghir_A07G014240	1.62893	2.33114	1.14153	6.07032	2.0221	4.66765	2.55434	NA	7.11372	3.95128	12.0654	6.36541	7.98307	6.10174	9.97097	11.1678	7.47617	6.51037	5.48291	10.629	11.3632	8.28517	10.9907	11.8508	11.3336	8.14021	9.71241	9.24575	CBL-interacting serine/threonine-protein kinase 9-like	AT1G01140.3
Ghir_A07G014310	15.8375	24.6649	18.3987	12.5327	16.5485	9.05039	21.5501	NA	10.3543	8.72509	21.7252	28.0039	17.923	55.7853	19.2396	29.8051	31.8417	31.7038	39.7207	23.9931	43.2453	24.7844	38.2478	12.0759	24.1923	19.6676	23.7134	23.425	CDPK-related kinase 3-like isoform X1	AT2G46700.1
Ghir_A07G014380	1.31583	1.0847	0.97166	0.929275	1.07476	1.91145	2.78261	NA	1.8144	1.04499	1.39964	1.03458	1.42534	3.1537	0.83876	1.11617	1.72599	1.17097	1.45929	1.34438	1.72363	1.90161	1.75935	1.03142	1.29499	0.641681	1.32215	1.69932	pentatricopeptide repeat-containing protein At5g16420, mitochondrial	AT5G16420.1
Ghir_A07G014440	12.2622	8.13224	3.65697	13.3966	8.21309	12.1347	10.8272	NA	18.1294	11.6592	15.9875	19.8306	16.4081	23.8295	20.1176	19.7041	20.7389	14.2816	15.3562	18.1785	21.3709	23.5049	24.034	27.1605	24.495	22.1782	16.4534	21.4333	WD repeat-containing protein 44-like isoform X2	AT5G24320.2
Ghir_A07G014640	0.571853	2.21946	1.06558	0.959716	0.630939	0.984432	0.941172	NA	1.44696	0.88825	0.729751	0.910279	1.28502	1.40414	1.21769	0.752804	0.975554	0.978479	0.993883	0.882785	1.91937	0.802035	1.08004	1.36582	0.742821	1.29803	0.713663	1.07026	pentatricopeptide repeat-containing protein At4g01030, mitochondrial	AT4G01030.1
Ghir_A07G014790	1.07694	0.394452	0.134481	0.543914	0.471466	0.316293	0.348056	NA	0.908006	2.36969	7.76828	4.20266	4.77181	3.74022	6.40169	8.70638	11.4002	9.8795	10.1709	5.58866	5.57672	3.46503	5.18803	3.54726	4.8695	3.85794	5.99045	4.6546	ethylene-responsive transcription factor CRF5-like	AT2G46310.1
Ghir_A07G014820	14.5117	11.9818	17.016	21.0462	43.2053	13.5802	11.9836	NA	22.58	19.162	26.3561	16.2615	33.3315	8.66097	31.6202	17.2847	25.7544	19.893	19.8366	20.0866	9.44544	27.3611	15.5389	31.871	15.2268	26.7226	26.9605	24.5555	late embryogenesis abundant protein Lea14-A	AT1G01470.1
Ghir_A07G014840	10.1416	10.0294	5.09608	2.96332	2.39679	2.33078	12.3667	NA	0.930754	0.854642	2.90035	4.22363	1.88187	10.7157	4.07557	4.84526	4.95762	8.4308	6.58882	2.02401	8.5637	2.79849	4.06887	1.44717	3.39414	2.05037	4.35168	2.64336	reticulon-like protein B5	AT2G46170.1
Ghir_A07G014900	7.36946	14.1607	9.73433	5.86873	7.78274	5.91957	10.3797	NA	4.6604	2.86841	2.67654	2.66575	4.04531	12.1042	7.71611	12.0692	6.35363	13.2801	12.9685	4.527	7.302	4.46631	8.03257	5.49928	9.27692	5.72305	9.01935	8.55132	probable serine/threonine-protein kinase At1g01540	AT1G01540.2
Ghir_A07G014920	2.05914	4.56865	0.0982914	2.87467	0.342113	0.566753	1.3378	NA	0.887636	0	0.864685	3.00186	1.48321	3.83733	2.63246	3.4057	5.21471	4.70702	4.36317	0.506315	2.15214	1.89628	2.27288	1.45776	1.89599	1.90874	3.26362	3.197	probable polygalacturonase	AT3G61490.1
Ghir_A07G015050	3.36458	8.60387	4.83712	5.1436	4.24078	7.83304	10.3628	NA	7.74722	3.92275	14.8704	10.8296	13.2961	12.3165	14.8511	11.6185	12.506	11.9275	9.9121	10.2933	13.1574	15.3814	14.0647	17.8964	14.2884	16.9623	16.1274	20.1911	ascorbate transporter, chloroplastic-like isoform X1	AT4G00370.1
Ghir_A07G015510	2.3229	3.56043	0.882907	2.79873	0.445494	3.07358	3.8757	NA	2.37657	0.722744	0.540422	0.765023	1.19092	0.899194	0.618668	1.10292	0.652938	0.547057	2.21554	1.02961	1.19316	0.622377	1.18144	0.473691	1.36207	1.62655	2.04948	2.58407	blue copper protein-like	AT1G08500.1
Ghir_A07G015580	5.78334	12.5563	7.43311	6.59132	6.89075	7.15889	10.6992	NA	8.59932	4.07179	4.45208	5.51603	3.47192	9.02095	4.27675	6.46282	5.11353	5.39644	5.66711	5.87774	6.92282	5.69323	4.94554	5.53942	6.04022	5.36331	6.58367	4.0758	probable protein S-acyltransferase 14 isoform X1	AT3G60800.1
Ghir_A07G015680	9.9927	17.3239	4.65661	8.29949	5.19094	11.6585	15.3125	NA	10.4208	5.9582	22.2167	31.9377	19.7716	36.4711	18.3285	23.6489	22.3128	17.268	18.1797	26.0154	32.8272	21.8943	25.0341	13.5415	18.8351	16.7194	18.5852	19.1962	PREDICTED: uncharacterized protein LOC107952765 isoform X1	NA
Ghir_A07G015690	0.242038	0.164685	0.356617	0.503179	0.515784	0.538541	0.682294	NA	0.706974	1.72222	24.851	22.7123	19.1429	44.7427	17.6502	20.191	21.7601	21.8679	16.6823	21.7729	34.2841	25.2629	26.0353	19.7317	22.8437	21.6928	24.9854	22.436	protein transport protein SEC16B homolog isoform X1	AT5G47490.1
Ghir_A07G015710	1.28676	2.15622	0.951062	1.75479	5.40558	0.847558	1.56804	NA	1.04333	1.57505	1.94236	2.3231	2.09583	2.72763	1.11783	2.37719	3.29601	2.23091	2.96915	0.980875	2.30348	2.60124	2.12761	1.28064	1.4026	1.62712	0.735204	2.19567	zinc finger protein ZAT9-like	AT3G60580.1
Ghir_A07G015750	0.753525	5.16699	1.66141	1.05309	1.27978	1.69525	3.57688	NA	0.698429	0	2.66046	3.45474	2.36528	9.25996	0.78702	2.01535	2.15512	1.90936	3.2675	2.25473	4.12417	2.72652	3.03899	0.875051	1.65534	1.15799	2.00841	1.56112	probable plastid-lipid-associated protein 11	AT4G00030.1
Ghir_A07G015890	3.38665	9.35249	1.73592	1.83908	1.37846	4.92583	17.4943	NA	1.59442	2.04932	1.25512	1.17637	0.669849	2.99558	0.368352	1.1247	2.85308	1.52629	4.44191	1.10951	3.77101	0.675559	1.61331	0.458611	1.29438	0.636298	1.73881	2.05411	Uroporphyrinogen decarboxylase	AT2G20515.1
Ghir_A07G016020	14.3273	30.2021	16.2253	11.1811	9.86621	8.11829	23.2005	NA	7.65194	4.45747	30.5219	30.0267	25.551	48.4029	28.6646	46.0564	38.9903	43.8987	39.5316	29.0409	35.3845	29.2824	34.6882	29.3916	35.8385	29.8904	49.0253	42.0521	casein kinase I-like	AT4G28540.1
Ghir_A07G016140	9.34575	8.7577	4.32637	7.84696	6.56486	13.4883	9.94053	NA	16.7374	5.99495	1.30992	2.11402	0.626624	4.61917	1.55472	1.158	2.3909	2.29409	2.57425	0.9802	3.6804	1.61268	1.99179	1.04165	2.45065	1.56359	2.03546	1.72486	60S ribosomal protein L23	AT3G04400.1
Ghir_A07G016200	0.652588	2.60588	0.197412	0.560942	0.400964	2.72966	7.7194	NA	1.10806	0	0.749567	0.0696934	0.196858	1.73925	0.207523	1.61335	0.910583	1.03717	0.787939	0.980315	2.08605	0.434069	0.431773	0.437498	2.48929	1.14409	2.1773	0.477469	PREDICTED: uncharacterized protein LOC107952727	NA
Ghir_A07G016300	26.5899	23.4294	12.7459	18.5947	10.8436	14.8187	22.153	NA	16.2166	9.34563	56.8173	64.5512	53.5304	46.7263	46.3715	62.0218	56.1005	57.0784	57.6389	53.0841	47.5079	52.573	63.5882	47.6749	50.1235	48.1218	56.1371	63.4591	xyloglucan galactosyltransferase MUR3	AT2G20370.1
Ghir_A07G016340	1.36731	4.83066	1.61968	0.574131	0.317616	0.36719	2.93591	NA	0.895908	0.362862	2.1695	3.71623	1.73887	8.33522	2.71335	2.04249	2.51594	4.49106	4.97142	2.5146	5.63259	1.79534	4.82236	2.23932	3.28003	2.05171	4.85362	1.50313	tyrosine decarboxylase 1 isoform X1	AT2G20340.1
Ghir_A07G016380	10.9569	7.65555	4.31764	9.49777	8.68527	10.1835	12.4052	NA	13.3669	6.95288	44.4213	42.7007	42.2959	51.1798	37.3316	31.304	30.2066	29.4465	27.8209	43.8982	46.6184	43.5903	47.6773	35.6663	40.3313	39.2924	40.9768	28.9019	Transducin family protein / WD-40 repeat family protein isoform 1	AT1G04140.2
Ghir_A07G016570	34.6675	22.5976	11.9991	54.8247	405.58	24.7485	16.4113	NA	33.4401	170.574	23.6059	34.7016	107.607	62.6283	328.376	68.4079	76.3354	48.1241	16.0982	10.498	13.8954	31.2325	57.0886	135.058	53.7661	27.5733	15.4529	40.9791	probable pectate lyase 20	AT3G07010.1
Ghir_A07G016620	16.5568	28.3136	10.0243	27.8021	15.1146	20.865	28.7619	NA	33.9261	21.6643	43.7796	48.2841	38.7553	43.0352	34.0618	31.3205	35.635	27.835	23.1122	50.251	51.5675	46.909	42.3742	39.1504	38.1133	47.2829	37.5795	34.2471	Cellulose synthase 2	AT3G24740.1
[truncated: 4,492 more rows]
