# Supplementary material for: Cell-specific clock-controlled gene expression program regulates rhythmic fiber cell growth in cotton
Source: Genome Biol. 2023 Mar 14;24:49. doi: 10.1186/s13059-023-02886-0 (PMC10012527; doi:10.1186/s13059-023-02886-0)
Supplement: Supplementary file 12 — Additional file 12: Table S11. List of TCP motif and TCP-like motif target genes with the highest C3 expression. [file 13059_2023_2886_MOESM12_ESM.xlsx]

## Sheet: Description
Supplementary Table 11: List of TCP motif and TCP-like motif target genes with the largest C3 expression.
Sheet	Column	Description
C3 max TCP target gene	Gid	Gene ID
C3 max TCP target gene	TCP motif	Is TCP motif target gene
C3 max TCP target gene	TCP-Like motif	Is TCP-like motif target gene
C3 max TCP target gene	WT.C1~FL.C5	Average expression level for each cell type cluster calculated by AverageExpression function in Seurat package
C3 max TCP target gene	WT -48h ~ FL 48h	Gene expression level (TPM) for time course RNA-seq data
C3 max TCP target gene	Gene function by BLAST2GO	Gene function by BLAST2GO
C3 max TCP target gene	Ortholog of A. thaliana	Ortholog of A. thaliana
C3 max TCP target gene	Gene symbol	Gene symbol

## Sheet: C3 max TCP target gene
List of TCP motif and TCP-like motif target genes with the largest C3 expression
Gid	TCP motif	TCP-Like motif	WT.C1	WT.C2	WT.C3	WT.C4	WT.C5	FL.C1	FL.C2	FL.C3	FL.C4	FL.C5	WT -48h	WT -36h	WT -24h	WT -12h	WT 0h	WT 12h	WT 24h	WT 36h	WT 48h	FL -48h	FL -36h	FL -24h	FL -12h	FL 0h	FL 12h	FL 24h	FL 36h	FL 48h	Gene function by BLAST2GO	Ortholog of A. thaliana	Gene symbol
Ghir_A01G000130	TRUE	FALSE	55.7383	86.933	251.218	48.1802	63.3222	41.8696	86.2647	NA	30.4281	47.7102	3.5133	6.07423	4.54619	11.3077	9.00212	12.4004	9.97462	20.1488	11.8521	3.85853	6.64577	4.20515	4.95668	4.20184	7.88199	6.31949	5.12177	7.7134	cytochrome b-c1 complex subunit 6-like	AT2G01090.1
Ghir_A01G000370	TRUE	FALSE	15.9201	37.3138	75.5199	15.0456	15.9843	15.2518	24.2194	NA	7.37164	6.90287	4.89831	5.87103	4.76903	15.8236	6.07661	17.0378	16.664	30.1145	22.1392	5.58781	10.1209	5.46166	7.67878	4.74857	10.2357	6.47419	14.0127	10.8314	NADP-dependent D-sorbitol-6-phosphate dehydrogenase-like	AT2G21250.1
Ghir_A01G002420	TRUE	TRUE	8.69562	11.0165	22.2341	4.39828	2.18554	6.14442	13.481	NA	3.38796	3.02277	2.90194	4.19787	2.88673	13.7777	6.68117	9.72288	6.91037	12.811	8.49163	5.6747	9.36612	5.67913	5.61461	3.16745	5.67739	4.21904	6.60622	5.98506	stress-induced-phosphoprotein 1	AT1G04190.1
Ghir_A01G003020	TRUE	FALSE	6.00298	9.00472	10.7159	3.38038	1.78492	5.65078	9.82108	NA	3.63689	5.72277	4.23484	4.39641	3.27573	9.71495	4.04057	5.73965	7.87674	11.3695	10.9998	4.56086	11.1649	4.40275	5.37047	3.44043	6.69079	5.28904	8.06818	6.04382	probable prefoldin subunit 3	AT5G49510.1
Ghir_A01G003430	TRUE	TRUE	46.097	95.7698	200.078	44.7286	31.9251	41.0298	76.3014	NA	56.9878	36.4088	48.3564	42.7885	40.9251	125.158	76.5824	85.5488	100.136	182.406	129.747	51.1821	80.5025	55.8246	61.719	66.4115	67.3666	52.3971	66.2363	66.7834	elongation factor 2	AT1G56070.1
Ghir_A01G007030	TRUE	TRUE	51.5531	60.4354	64.0712	48.8885	51.3912	49.9958	51.2384	NA	56.0369	48.6776	67.7368	68.9306	66.3719	65.7759	72.864	60.4345	62.7014	63.5101	51.7033	78.4787	78.2582	73.5286	72.8253	68.6763	69.8299	66.511	67.7343	64.4365	polyadenylate-binding protein RBP45C	AT4G27000.1
Ghir_A01G007660	TRUE	TRUE	31.5596	42.9659	89.4318	29.7453	22.0939	33.9056	44.4048	NA	37.1371	19.6227	12.9113	13.6252	14.1652	29.6005	17.1268	21.3544	21.4476	29.1094	22.7427	14.4254	19.9879	14.615	15.9969	15.434	18.9901	16.6192	14.6261	17.8084	40S ribosomal protein S8-like	AT5G59240.1
Ghir_A01G008820	TRUE	FALSE	12.3518	23.7495	25.4092	6.39913	4.37233	6.07954	18.0246	NA	3.83016	2.49883	3.65715	4.54666	4.3756	13.7415	4.88876	10.5192	8.12225	13.0667	11.36	3.77218	10.1888	4.4194	6.924	2.61519	4.54588	2.9945	8.97071	5.56916	phosphoglycerate kinase, chloroplastic	AT1G56190.1
Ghir_A01G009420	TRUE	FALSE	14.9494	40.3778	69.7812	13.8561	10.3298	10.9524	36.3907	NA	8.10181	8.47934	4.15632	4.56535	5.06746	14.9232	8.12197	13.6548	9.82971	20.7833	16.6416	3.88068	8.78888	4.76241	6.17748	6.24647	8.21123	7.40734	7.08145	10.5897	Inhibitory regulator IRA1	AT1G42960.1
Ghir_A01G009770	TRUE	FALSE	11.1734	7.59069	13.0543	7.63683	6.92447	6.00721	9.82327	NA	4.82686	7.93899	3.74463	3.7255	3.74284	9.52552	2.55469	6.18283	6.79191	5.98846	3.88665	3.09914	5.52669	4.99027	5.45168	3.26148	4.11714	3.83478	4.01612	4.02987	protein Simiate	AT1G75980.1
Ghir_A01G010060	TRUE	FALSE	4.82001	10.1394	17.6018	5.81964	6.45954	8.95844	16.4487	NA	8.18178	2.73767	0.435359	0.572899	1.01023	3.38399	1.30526	1.3272	1.68399	2.4467	1.84841	1.59706	1.92813	1.00582	0.582772	1.16274	1.32036	0.694341	1.94542	1.2343	Drug/metabolite transporter	AT1G30845.1
Ghir_A01G010340	TRUE	TRUE	5.06188	3.65133	6.08305	3.13938	3.47561	2.70676	3.45328	NA	4.52427	4.79583	7.20086	6.53098	7.96382	10.935	7.92095	7.88489	9.21131	8.95914	8.32083	7.41854	9.00546	7.93682	6.66136	9.52032	7.54834	7.89949	9.50676	10.4256	S-adenosyl-L-methionine-dependent tRNA 4-demethylwyosine synthase	AT1G75200.1
Ghir_A01G010550	TRUE	FALSE	4.81312	10.1487	10.2182	5.20877	5.42982	6.1308	9.93876	NA	4.61209	7.76856	10.7184	14.2222	12.061	10.6674	6.59142	7.15113	8.5258	5.0948	4.78787	11.6812	8.5789	11.8895	8.68527	6.18396	5.91131	5.34436	5.66068	5.78063	Sulfite reductase [NADPH] hemoprotein beta-component	AT1G47310.1
Ghir_A01G011960	TRUE	TRUE	231.215	266.424	443.438	173.868	137.482	205.448	260.44	NA	158.151	119.932	17.6341	27.2985	17.5488	41.7795	29.2139	44.0435	34.5851	46.6258	52.188	26.0633	31.1194	22.437	23.8361	23.6538	25.5071	27.1755	18.8137	37.6891	40S ribosomal protein S15a-1	AT5G59850.1
Ghir_A01G012240	TRUE	TRUE	52.3645	74.8946	175.431	43.192	46.8652	37.7488	58.9431	NA	35.6996	31.2763	16.0023	17.7789	15.9929	49.5384	26.5282	39.2505	36.2112	59.381	51.8099	14.679	25.0168	15.3841	18.0703	17.9879	21.4608	16.97	16.6406	24.8835	ATP synthase subunit d, mitochondrial-like	AT3G52300.1
Ghir_A01G012510	TRUE	TRUE	108.779	176.586	393.683	81.4853	66.007	51.2101	133.945	NA	49.0048	33.5982	15.0155	20.9381	16.8559	60.8041	42.3206	71.4772	63.1593	88.8467	77.7552	17.2898	34.1699	19.8969	26.0998	24.8227	35.933	31.3269	33.4834	39.5615	40S ribosomal protein S5	AT2G37270.1
Ghir_A01G012750	TRUE	TRUE	25.8216	52.4491	124.259	26.1818	16.024	17.8705	38.6687	NA	23.1759	10.5098	13.204	15.2146	9.06709	36.4133	16.9625	32.1832	29.4101	48.3342	36.6235	16.5544	23.3712	16.7328	17.0558	16.7348	19.4407	17.3803	17.3507	18.1562	60S ribosomal protein L6-1-like	AT1G74050.1
Ghir_A01G013640	TRUE	FALSE	1.35955	3.77764	8.92539	1.80826	0.523836	0.692683	2.65808	NA	1.11146	0.107881	1.65032	1.24753	0.30841	5.4705	0.727188	2.80397	2.01788	4.87331	4.07095	1.9352	4.19187	1.5427	3.65365	0.989247	2.00421	1.05243	2.33972	1.65519	probable potassium transporter 17 isoform X1	AT2G30070.1
Ghir_A01G014610	TRUE	FALSE	22.6772	22.6992	28.9726	24.7311	21.1374	19.1031	25.818	NA	25.8173	20.2877	1.16718	2.12003	1.90858	4.04846	1.21207	3.8932	1.83698	4.70687	4.18149	1.81447	3.79342	2.1176	2.73126	1.22945	1.00247	0.993949	2.6929	2.68115	COPII coat assembly sec16	NoHits
Ghir_A01G014620	TRUE	FALSE	5.70182	8.08702	11.6125	6.18257	10.8812	3.03691	7.58921	NA	4.21531	8.90751	0	0	0	0	0	0	0	0	0	0	0	0	0	0	0	0	0	0	Six-bladed beta-propeller, TolB-like protein	AT2G01410.1
Ghir_A01G015050	TRUE	FALSE	33.2032	43.5129	95.5486	22.0353	15.5634	22.802	41.7328	NA	12.9958	7.51693	16.9648	23.2812	17.9183	61.047	26.8577	46.886	42.0454	61.5425	59.0799	18.9692	35.6319	21.1018	26.2329	18.4942	22.1781	21.2958	32.7964	31.3773	T-complex protein 1 subunit epsilon	AT1G24510.1
Ghir_A01G015250	TRUE	TRUE	242.086	297.45	915.161	169.89	133.145	125.893	252.582	NA	121.678	75.4481	24.1918	27.1553	21.1891	62.2758	43.9432	66.6572	62.1871	127.287	89.9551	29.2917	44.4459	26.9456	31.0855	32.0483	45.0339	32.2044	39.4792	41.0666	60S ribosomal protein L27a-3-like	AT1G70600.1
Ghir_A01G016210	TRUE	FALSE	19.666	36.9921	51.0639	20.7435	22.5424	23.3952	41.0673	NA	19.0421	11.6616	27.079	25.9358	26.339	46.8399	33.8605	43.0197	40.1974	53.3208	37.4287	23.7599	39.1078	27.0802	28.0309	28.6857	34.811	27.8737	32.7448	32.1809	probable 26S proteasome non-ATPase regulatory subunit 3	AT1G20200.1
Ghir_A01G016450	TRUE	FALSE	1.40517	8.2341	10.561	2.854	2.58674	1.43522	8.65499	NA	1.09928	0.984466	4.98102	6.82524	3.68442	14.4977	4.75071	7.84671	9.37614	9.77479	10.0987	5.24689	12.5003	5.82213	7.69143	2.57327	4.47351	2.85405	5.90985	7.03557	rop guanine nucleotide exchange factor 1-like	AT4G38430.1
Ghir_A01G016940	TRUE	TRUE	14.6617	19.6552	30.7295	22.601	16.1305	22.6037	22.4544	NA	27.0023	18.4686	8.79036	7.82337	8.64656	13.1708	12.8494	12.2772	10.6412	16.8173	7.15417	10.4929	11.0851	10.2206	9.14419	10.6989	12.904	15.2235	15.4645	12.312	mRNA turnover protein 4 homolog	AT1G25260.1
Ghir_A01G018860	TRUE	TRUE	119.081	157.264	401.245	79.6375	60.1042	61.1334	126.674	NA	59.4624	42.2797	35.0438	35.9594	27.664	89.5614	55.7174	91.5011	84.2323	126.501	116.388	50.8495	51.3514	37.8638	40.109	46.2352	47.2709	50.0628	51.5053	62.5912	60S ribosomal protein L6-1-like	AT1G74050.1	RPL6
Ghir_A01G019380	TRUE	FALSE	28.3935	30.5343	64.7034	20.9194	16.937	22.673	26.7269	NA	20.4263	11.2478	10.3967	7.20655	10.7763	13.2739	15.5079	17.125	19.1159	23.9491	23.616	10.6763	10.4883	10.7025	9.69623	12.3838	15.6	11.4968	12.095	18.5323	PREDICTED: uncharacterized protein LOC105786280	AT3G44150.1
Ghir_A01G019940	TRUE	FALSE	16.2951	25.8767	114.817	13.6714	13.5799	10.1204	16.1041	NA	7.63726	7.99185	0.911783	2.00267	1.00969	3.6242	2.0526	3.1113	2.86847	6.06321	3.34287	1.33244	3.12798	1.65981	2.34292	0.911188	1.97663	1.254	1.53376	1.51431	cytochrome b-c1 complex subunit 9-like	AT3G52730.1
Ghir_A01G020750	TRUE	FALSE	5.14889	18.6001	23.9266	6.19191	7.33781	8.88087	19.6409	NA	6.37834	1.78356	3.74066	3.16662	3.83245	10.3727	3.90224	4.97076	4.98676	4.74783	9.71363	3.92318	5.49713	4.89577	3.69391	4.36524	2.97486	3.40739	3.79242	3.27773	dnaJ protein P58IPK homolog	AT5G03160.1
Ghir_A01G020840	TRUE	FALSE	2.90627	7.95866	9.12873	2.85334	2.57436	5.10965	6.24465	NA	3.14364	1.74534	1.33755	1.27196	2.35495	3.13496	2.66511	2.63333	3.23962	4.70627	5.85709	2.37858	2.39615	2.34331	2.36997	1.17721	2.06211	1.45109	3.63749	3.41867	protein IQ-DOMAIN 1-like	AT5G03040.1
Ghir_A01G021800	TRUE	TRUE	45.535	61.2702	116.764	29.5815	27.651	25.0327	53.3852	NA	24.1121	15.5365	4.29325	5.35662	2.33908	15.2165	5.28742	12.2494	10.7021	13.1744	13.7668	7.3784	8.03972	4.59929	5.5168	5.0114	4.6171	4.96919	5.28049	6.39119	60S ribosomal protein L35a-1	AT1G74270.1
Ghir_A01G021900	TRUE	FALSE	2.05039	4.13627	10.4324	2.98071	1.3868	3.84667	5.96646	NA	3.2308	1.10631	1.60552	1.78859	0.988266	4.39428	1.93837	2.53581	2.98953	4.25804	2.22207	2.69799	3.68476	1.64587	3.06069	1.52118	2.00444	1.45765	2.41953	3.12995	OTU domain-containing protein At3g57810 isoform X1	AT2G38025.1
Ghir_A01G022200	TRUE	FALSE	2.42063	2.85009	4.93404	1.61984	0.740695	4.48137	1.89289	NA	2.30197	2.06215	0.977214	0.774901	0.595627	1.58778	0.71039	0.712781	0.720499	1.96372	0.808762	1.1667	1.81745	0.486231	1.31757	0.692523	1.21047	0.738035	1.06206	0.560322	mitochondrial inner membrane protease subunit 2	AT3G08980.1
Ghir_A01G022330	TRUE	TRUE	59.0357	78.6065	215.288	39.6545	30.6568	29.3154	47.4254	NA	28.267	17.1061	8.06619	9.19359	7.96694	25.029	14.3072	24.0639	21.1424	56.6292	31.2397	6.15721	15.8453	9.25421	10.212	8.188	10.7378	12.037	11.9713	12.5411	40S ribosomal protein S4-like	AT5G58420.1
Ghir_A01G022590	TRUE	TRUE	7.43911	7.95803	12.6573	6.27007	4.61166	6.54835	9.7173	NA	10.6493	8.46898	3.44884	2.71935	3.83567	5.16135	4.765	5.78859	5.60263	4.84099	2.81942	2.75426	3.90074	4.35758	4.07217	4.26697	6.2848	6.35372	4.79738	5.36239	dolichol-phosphate mannosyltransferase subunit 1	AT1G20575.1
Ghir_A02G000160	TRUE	TRUE	0.347163	1.38219	1.47994	0.254042	0.238609	0.826991	1.00538	NA	0.410321	0	2.7673	5.80414	3.69	13.6667	3.89216	7.18814	6.48255	8.03099	8.26326	2.44962	7.6225	2.65928	5.11974	3.01099	3.74276	3.43906	4.33045	4.21659	pentatricopeptide repeat-containing protein At2g37230	AT2G37230.1
Ghir_A02G000560	TRUE	FALSE	137.75	167.95	452.964	124.85	88.146	102.869	147.241	NA	122.659	59.1944	4.59413	5.41695	5.06501	12.0173	10.775	16.9169	13.8052	24.9456	13.6893	6.43221	9.02807	5.71749	8.03854	9.00222	11.7271	8.30589	8.27721	9.83302	40S ribosomal protein S28	AT5G03850.1
Ghir_A02G001740	TRUE	FALSE	6.42904	15.8844	21.347	5.91349	4.23037	4.66489	11.7361	NA	4.26165	1.90205	2.33935	3.68345	3.04933	5.94492	4.35739	4.17776	4.37297	5.37434	3.91702	2.9014	4.16054	2.13068	2.59666	2.80704	3.46158	2.37916	4.13959	4.66874	gamma-secretase subunit APH1-like	AT2G31440.1
Ghir_A02G002410	TRUE	FALSE	12.7763	18.1129	46.07	12.4236	5.97768	7.91355	17.4193	NA	8.94967	6.54651	2.68383	1.48397	2.16783	5.90367	3.58098	5.18952	4.58573	9.20925	4.8396	2.86537	3.43494	2.57586	2.09981	3.7916	2.81332	3.43742	2.83484	5.48963	ER lumen protein-retaining receptor isoform X1	AT3G25040.1
Ghir_A02G002570	TRUE	FALSE	4.5849	4.40353	6.61514	1.91687	2.99362	1.41013	6.35597	NA	1.4034	0.470532	2.30713	3.33845	1.88147	6.4836	3.79615	3.51175	5.34867	6.20903	5.25052	1.67896	5.0856	2.27807	3.6499	2.2081	2.6152	2.71675	2.82847	3.71876	Type 1 membrane protein, putative isoform 1	AT3G24160.1
Ghir_A02G003380	TRUE	FALSE	36.9715	59.0616	154.74	31.9487	30.1592	27.1804	49.7162	NA	24.7695	20.4142	11.1003	10.8993	12.7854	18.8924	15.9916	26.1359	24.4404	44.7842	27.2051	11.9079	18.5858	13.2374	15.3252	14.173	23.6845	14.5751	18.9069	17.4166	proteasome subunit beta type-2-B	AT3G22630.1
Ghir_A02G003550	TRUE	FALSE	7.70031	8.38829	16.3825	6.99404	6.41785	5.04596	10.6552	NA	7.47599	7.60201	1.80404	3.21054	2.28508	5.93666	1.96558	4.6057	4.09021	6.06178	4.57942	2.56328	3.68675	2.232	2.91064	1.80674	3.27706	2.51092	2.69892	3.77577	DNA-directed RNA polymerase III subunit RPC9-like	AT5G62950.1
Ghir_A02G004040	TRUE	FALSE	59.9859	137.667	253.42	44.8176	41.497	44.894	106.192	NA	25.6964	14.3125	30.0671	39.8067	30.2909	89.4094	58.7742	95.6719	78.1828	190.306	109.534	28.9368	88.0561	35.7167	56.871	36.886	64.0322	39.9147	78.5574	55.5601	malate dehydrogenase	AT1G04410.1
Ghir_A02G004110	TRUE	TRUE	91.1488	144.43	499.04	82.3844	71.4275	73.5052	99.1595	NA	67.3211	32.746	8.28275	12.2972	5.45471	28.9578	13.7887	34.991	25.9632	64.118	29.807	10.7271	20.6699	8.89925	11.6429	7.90058	14.7356	14.1152	16.927	12.2752	60S ribosomal protein L14-1-like	AT4G27090.1
Ghir_A02G004120	TRUE	FALSE	17.9024	38.5327	90.4868	16.2555	11.4965	10.5545	31.3226	NA	9.94778	9.11494	6.99152	11.2769	7.49718	21.6833	9.49721	24.3143	16.7437	35.6752	25.4315	7.27667	14.2571	8.29768	10.4747	8.07067	11.3014	7.88321	14.5685	14.7058	glycolipid transfer protein 1	AT2G33470.1
Ghir_A02G004320	TRUE	FALSE	238.453	265.581	860.87	184.931	186.571	167.219	187.541	NA	145.041	103.71	13.6241	12.7032	13.4495	26.7569	29.9309	47.1266	42.5023	96.665	56.8674	15.4887	20.7698	15.0088	20.2656	22.5073	31.3259	24.1642	27.2349	28.4828	60S ribosomal protein L23	AT3G04400.1
Ghir_A02G006070	TRUE	TRUE	15.6012	19.2814	29.1359	9.50591	5.92746	14.1541	14.6577	NA	10.3621	15.451	3.17997	3.58726	2.34926	12.7289	4.4533	5.67699	5.4297	11.2247	7.83702	2.97218	7.89033	3.29624	5.08455	2.83408	4.48203	2.17563	4.69641	3.78667	50S ribosomal protein L3-2, chloroplastic	AT3G17465.1
Ghir_A02G006540	TRUE	TRUE	78.2241	117.652	267.355	60.8416	48.7703	62.229	99.0424	NA	58.8921	37.6951	10.0754	10.7242	11.0361	23.9716	17.9394	35.4242	27.3503	52.711	34.2002	10.8353	17.5114	11.8562	12.957	15.3266	19.6393	16.4841	16.4547	18.3138	40S ribosomal protein S18	AT1G34030.1
Ghir_A02G007780	TRUE	FALSE	5.50385	7.64119	20.8963	3.97413	3.7831	2.73281	7.57981	NA	2.35746	1.88872	2.98702	6.61042	4.05632	13.5852	2.05903	9.17045	7.16897	10.6806	5.58596	5.31866	8.76953	5.30044	6.58974	2.7601	4.85153	4.53709	5.17295	5.38654	prolyl-tRNA synthetase associated domain-containing protein 1 isoform X2	AT1G44835.2
Ghir_A02G009360	TRUE	TRUE	56.9906	97.4052	304.668	53.6208	53.429	43.0904	68.9386	NA	61.9611	31.9149	3.35148	3.37444	2.83242	10.6851	4.06139	9.49444	8.74895	23.8616	10.2266	3.02717	8.23691	3.53484	5.52931	4.59524	7.76967	4.75703	7.18563	5.10638	60S ribosomal protein L38	AT3G59540.1
Ghir_A02G009710	TRUE	FALSE	3.48268	8.62721	13.6575	4.83066	2.7121	4.87246	8.56709	NA	6.02714	1.18399	5.46588	6.02825	4.83641	10.9556	4.18082	7.47819	4.4891	7.78186	5.39396	4.18188	8.41839	4.18106	4.75563	6.42234	6.00051	3.98672	6.81033	3.49533	dolichol-phosphate mannosyltransferase subunit 1	AT1G20575.1
Ghir_A02G010130	TRUE	TRUE	38.9325	72.8974	138.672	25.1907	14.3669	20.0193	56.5142	NA	12.2164	7.43527	5.0052	8.17062	4.74494	23.1961	11.6205	22.4702	23.6174	38.4788	27.3641	7.89145	17.8329	6.68328	10.0082	5.15079	11.0502	7.84829	14.3899	14.9318	60S ribosomal protein L9-like	AT1G33140.1
Ghir_A02G010680	TRUE	FALSE	6.40407	14.7342	20.6908	5.63075	3.03891	12.6641	17.027	NA	6.7947	0.722392	3.10167	4.65567	3.56578	10.7514	5.12522	10.2211	4.85333	9.65883	6.69426	3.75201	6.22801	5.52536	6.57976	3.64695	4.89996	6.08438	3.63906	4.37108	RNA polymerase II transcriptional coactivator KELP	AT4G10920.1
Ghir_A02G011340	TRUE	FALSE	6.81583	12.4424	15.5319	6.14315	5.27687	6.85027	11.5147	NA	7.72204	10.4596	8.15832	7.36884	7.57601	10.9974	6.46847	10.2997	11.1943	14.2165	8.88539	7.40362	8.49649	7.59654	7.95063	8.04581	7.64754	9.90573	7.28277	9.40179	2-C-methyl-D-erythritol 2,4-cyclodiphosphate synthase, chloroplastic-like	AT1G63970.1
Ghir_A02G011700	TRUE	TRUE	19.6973	35.1879	53.6204	12.2744	9.88022	19.216	37.6748	NA	13.0896	13.3408	3.21512	2.99973	2.48931	8.40649	2.60747	5.78751	5.76295	7.43711	6.6516	2.28779	7.77744	4.34353	4.94915	2.11416	4.26949	3.84589	4.97682	3.96559	sm-like protein LSM3A	AT1G21190.1
Ghir_A02G013390	TRUE	FALSE	3.268	3.20432	5.32471	1.5563	1.88481	0.197486	2.95328	NA	0.950384	0.81498	2.39387	2.53184	1.24334	5.66951	1.74402	2.83667	4.06978	3.58595	2.3326	1.97183	5.20754	2.69357	2.48784	0.604157	2.86293	1.03362	3.72519	1.99045	probable plastidic glucose transporter 3 isoform X1	AT1G79820.1
Ghir_A02G013480	TRUE	TRUE	70.73	96.2547	163.007	52.6205	43.2482	68.458	103.921	NA	57.4967	35.5979	9.48852	11.1971	7.46337	22.1168	12.6521	27.612	25.374	36.5506	24.3545	11.6079	17.4501	8.94362	12.4632	10.4582	15.4763	14.2935	14.0711	17.6806	60S ribosomal protein L37-3	AT3G16080.1
Ghir_A02G014340	TRUE	TRUE	60.3411	86.8368	222.194	45.3956	34.0658	45.7166	81.2976	NA	40.3866	18.6421	26.6668	28.257	24.3929	62.8804	45.1092	68.1648	54.318	106.242	69.6283	30.1954	43.558	25.356	30.1218	33.8929	40.4783	36.5571	40.8637	43.1681	40S ribosomal protein S6-like	AT5G10360.1
Ghir_A02G015310	TRUE	FALSE	8.06944	18.92	48.2018	8.63997	4.7841	5.34009	13.9706	NA	4.6518	0.860649	2.58594	2.98578	2.20482	4.40177	1.47443	3.62939	2.6618	8.65498	8.66795	2.51293	4.98953	1.32916	4.33563	1.58846	2.00125	1.23445	1.51631	0.853635	actin-binding protein-like	NoHits
Ghir_A02G016720	TRUE	TRUE	68.7601	87.484	149.902	51.7882	35.1497	57.7579	84.3446	NA	59.8167	35.6131	38.7115	31.5786	34.2679	56.1304	54.4916	65.5928	65.184	83.8281	70.3176	46.4136	51.6534	42.1322	46.2987	49.6893	56.3351	49.5541	51.3474	56.2515	60S ribosomal protein L26-1-like	AT3G49910.1
Ghir_A02G017710	TRUE	FALSE	9.57112	20.6588	92.1984	8.10513	3.69738	2.63602	16.2315	NA	1.49583	0.485704	1.33612	1.48064	0.350928	3.21652	0.813661	4.08898	4.00966	9.33869	10.4007	0.768219	1.30572	0.0718704	0.767297	0	0.618072	0.569974	1.34496	0.485231	STS14 protein-like	AT5G66590.1
Ghir_A02G018560	TRUE	TRUE	31.0954	40.4781	96.1455	29.4108	28.8445	26.7372	34.8529	NA	26.2567	17.4886	5.22904	4.77984	6.99842	6.78149	7.00966	7.68279	9.55764	14.3116	7.60338	6.74762	8.28194	7.67699	6.50054	9.19809	8.40216	7.49417	6.48595	8.69849	V-type proton ATPase 16 kDa proteolipid subunit	AT1G19910.1
Ghir_A03G000070	TRUE	FALSE	2.69078	2.71374	6.91096	2.87326	3.1702	2.19072	3.8804	NA	3.34519	3.1651	2.02416	1.76035	1.80582	3.94636	2.17575	3.57614	2.59543	4.45594	2.65744	1.44321	2.44097	1.66448	2.46076	1.90809	3.12948	2.0572	2.51204	2.86959	NADH dehydrogenase (ubiquinone) complex I, assembly factor 6 isoform X1	AT1G62730.1
Ghir_A03G000580	TRUE	TRUE	12.6523	10.1927	20.3944	11.1235	11.5258	14.1552	10.913	NA	12.2059	4.49894	8.0253	8.71656	8.55015	19.3714	9.70637	12.1545	11.3966	11.4407	9.19249	10.0434	11.5569	9.0759	11.0983	8.69076	8.09861	8.95995	8.84989	10.7537	DNA-directed RNA polymerase I subunit rpa49	AT3G13940.1
Ghir_A03G001920	TRUE	TRUE	2.5906	11.2304	24.6304	3.38278	2.188	1.98709	7.84313	NA	1.34853	0	1.38793	1.47797	1.25614	3.50609	1.84498	4.05808	2.79931	8.01812	5.06335	2.12228	3.25737	1.18581	2.67606	0.718104	1.44574	1.44129	1.34603	2.69344	glyoxylate/hydroxypyruvate reductase HPR3-like	AT1G12550.1
Ghir_A03G004090	TRUE	TRUE	123.559	143.706	370.087	90.2118	76.8655	89.0835	136.321	NA	80.8171	72.4755	32.209	35.1718	30.7752	55.2108	41.5323	57.6398	58.3483	94.0421	82.9258	40.9208	44.0929	31.9192	37.327	37.2113	38.8134	34.6497	34.651	41.8015	60S ribosomal protein L12-3-like	AT5G60670.1
Ghir_A03G004650	TRUE	TRUE	36.9005	65.1193	157.844	30.6814	20.0177	30.6307	52.1513	NA	27.6213	21.5239	6.94676	8.71349	5.04932	28.6884	8.87539	22.4808	20.7694	36.4155	27.9635	6.61279	14.8693	8.23722	9.9207	7.6155	13.0753	8.72628	9.99049	14.7936	40S ribosomal protein S15a-1	AT5G59850.1
Ghir_A03G004710	TRUE	FALSE	53.7845	56.3305	111.615	41.4239	42.5008	48.4896	43.9195	NA	27.81	23.4178	12.7851	13.5171	16.1181	16.1243	14.1955	27.6713	21.8397	44.674	30.4207	10.3327	13.7179	9.11307	12.2588	12.4507	21.4675	14.8044	17.661	22.7127	actin-depolymerizing factor 2	AT5G59890.1
Ghir_A03G005030	TRUE	FALSE	26.4202	37.0041	144.258	28.9136	29.7794	26.1501	26.4739	NA	43.2238	41.9336	7.49864	12.201	14.2266	21.7879	21.7239	30.4759	21.8364	61.8394	32.8449	14.5706	15.2333	25.8237	19.3824	32.4791	28.1664	22.6422	24.1716	22.4453	very-long-chain 3-oxoacyl-CoA reductase 1-like	AT1G67730.1
Ghir_A03G005110	TRUE	FALSE	22.7391	38.2508	184.01	18.6933	18.0363	6.88567	13.3384	NA	7.36691	8.51499	4.10163	6.92724	4.61572	17.6186	6.88084	18.1613	14.6484	51.8085	40.1906	4.84993	8.07613	5.13978	7.44933	6.47893	7.50999	5.11821	11.6801	9.47503	very-long-chain 3-oxoacyl-CoA reductase 1-like	AT1G67730.1
Ghir_A03G005230	TRUE	FALSE	0.537344	1.71798	2.55832	2.2489	2.21245	0.823834	1.39404	NA	0.924031	0.235488	1.72799	4.51895	2.04092	3.08582	2.75284	4.93048	4.30499	4.36898	4.28691	0.841748	1.20391	0.650929	1.61991	0.687556	0.749233	1.27692	0.591807	1.13632	ubiquitin fusion degradation protein 1 homolog	AT2G29070.2
Ghir_A03G008000	TRUE	TRUE	151.493	238.54	531.849	116.045	87.3209	99.703	196.682	NA	97.2826	62.8507	33.9646	35.6443	37.6899	64.9958	48.3191	68.1472	61.6686	139.049	94.1598	43.5629	70.0946	44.4722	54.5825	44.7809	52.2604	39.2899	50.9164	52.096	40S ribosomal protein S2-2-like	AT1G58684.1
Ghir_A03G008530	TRUE	TRUE	9.73715	14.5627	25.7865	9.16227	7.66627	8.46727	17.8072	NA	8.54437	7.53629	3.03176	2.95187	3.86311	13.898	5.5974	12.1015	9.26337	11.3115	7.61446	3.31601	5.17459	3.28989	5.25274	4.71934	5.88987	4.15753	6.7143	4.63566	H/ACA ribonucleoprotein complex subunit 2-like protein	AT5G08180.1
Ghir_A03G010360	TRUE	FALSE	9.83685	11.8033	20.0834	7.81071	6.71041	11.3397	9.39741	NA	11.4851	9.45182	6.40318	6.4825	4.74599	10.261	4.94964	7.86417	6.41174	9.53874	9.68768	6.69095	8.26751	5.42437	5.74916	5.99995	5.51717	5.24443	6.69472	7.11189	prostaglandin E synthase 2-like	AT5G42150.1
Ghir_A03G010480	TRUE	FALSE	22.6783	47.5772	71.5664	24.5218	34.2046	33.5963	59.654	NA	28.0371	24.582	4.29107	3.01856	4.33613	8.54355	10.9367	13.3317	16.4929	15.795	18.8822	7.20724	6.72306	5.20096	6.97735	8.95313	12.1307	9.70886	9.30845	11.9858	probable calcium-binding protein CML27	AT1G18210.1
Ghir_A03G010570	TRUE	TRUE	39.5747	65.8621	127.202	36.3176	23.4487	37.9982	72.8104	NA	39.249	19.7962	9.29702	12.6288	10.0894	31.0786	15.1974	24.2634	20.584	23.8072	23.9172	10.0564	18.4176	11.9789	13.634	13.0168	13.7521	13.7549	10.9362	14.9938	60S ribosomal protein L13a-4-like	AT5G48760.1
Ghir_A03G011780	TRUE	FALSE	13.6511	26.825	31.6792	9.1351	8.12641	8.77606	20.4558	NA	6.01285	5.28626	7.60363	10.6228	7.70421	31.6206	7.64601	16.7598	13.9586	19.0881	18.9191	8.15451	19.565	10.3202	14.3283	5.4757	9.64886	8.03103	11.0793	7.93818	pentatricopeptide repeat-containing protein At1g26460, mitochondrial-like isoform X1	AT1G26460.1
Ghir_A03G013080	TRUE	TRUE	9.93965	11.5736	13.14	5.25498	6.17104	6.18458	12.6231	NA	4.10363	4.8852	8.88679	14.249	9.35742	25.772	9.80377	14.0009	13.8912	13.6557	17.5553	8.1464	19.9019	9.05997	12.0716	6.31839	8.54722	7.28173	10.6288	10.0953	B3 domain-containing protein Os11g0197600-like isoform X1	AT3G18990.1
Ghir_A03G014100	TRUE	TRUE	42.4978	83.8066	153.626	37.9886	40.8438	50.5525	80.8491	NA	32.9562	34.9258	5.89573	5.55646	6.63428	15.749	10.436	13.9813	14.5208	28.4398	18.2169	8.18653	13.3483	8.49006	9.03154	9.17987	12.0863	9.35185	13.3339	14.0618	NADH-ubiquinone oxidoreductase 11 kDa subunit	AT1G67350.1
Ghir_A03G014300	TRUE	FALSE	17.672	18.9281	41.0528	10.5586	8.18076	7.8175	18.6452	NA	7.53457	3.48964	5.15558	7.4785	3.83848	17.5909	6.8885	19.7806	11.7527	17.4367	16.9095	5.053	10.179	6.7823	7.0661	4.18112	6.34247	5.26292	6.46845	8.32706	thioredoxin O1, mitochondrial-like	AT1G31020.1
Ghir_A03G015130	TRUE	TRUE	45.5543	60.3262	98.4534	43.3439	35.543	47.5962	69.1602	NA	58.5506	30.8666	10.1043	10.0617	10.2391	17.6986	17.7366	21.7908	23.8202	33.4163	29.8495	10.1359	18.4712	12.737	13.5834	16.0466	19.6263	15.6652	14.0145	18.9229	60S ribosomal protein L27a-3-like	AT1G70600.1
Ghir_A03G015250	TRUE	TRUE	3.57386	6.00799	6.9101	4.37608	1.73331	6.24309	5.43117	NA	5.05572	1.11022	6.21321	4.75807	4.20922	12.4145	6.06364	7.77903	7.6228	7.25845	5.65223	5.18698	9.86016	4.96695	7.16309	4.12553	5.69887	6.03967	8.5903	6.67668	pentatricopeptide repeat-containing protein At1g60770	AT1G60770.1
Ghir_A03G016240	TRUE	FALSE	2.0074	1.68607	2.0748	0.685841	1.40923	1.24243	1.54505	NA	1.03969	2.06291	1.88458	1.69907	1.1703	3.4631	1.16953	1.54814	0.824687	2.34051	2.07417	2.17996	4.10522	1.19853	2.20789	1.30234	1.42962	0.934561	1.95239	1.1949	pentatricopeptide repeat-containing protein At1g05670, mitochondrial-like	AT1G05670.1
Ghir_A03G017150	TRUE	TRUE	17.1423	18.041	49.9624	13.564	12.5805	10.4537	19.9184	NA	11.49	12.0856	11.074	10.692	11.1114	30.8262	19.7266	36.3009	22.4517	42.0323	29.6343	9.37582	19.6656	10.8815	15.6828	12.5443	18.5955	16.5301	17.9816	17.9445	prohibitin-1, mitochondrial-like isoform X2	AT4G28510.1
Ghir_A03G017230	TRUE	FALSE	10.5144	16.7726	32.4808	7.29048	3.76095	10.6595	21.2873	NA	6.58093	4.05875	1.29074	0.873828	0.988266	3.88961	1.65758	3.59942	3.33874	6.83394	4.4287	1.39	3.66809	1.58455	1.75571	1.64623	1.99414	1.36521	1.72736	2.2383	protein NUCLEAR FUSION DEFECTIVE 6, chloroplastic/mitochondrial isoform X2	AT2G20585.1
Ghir_A03G018230	TRUE	FALSE	24.2188	43.4628	76.9526	17.7633	15.526	12.4892	27.9171	NA	10.557	7.43662	8.30348	9.79321	8.2037	27.3147	13.1949	17.7104	16.7305	26.2635	21.8799	7.11392	11.5195	8.29985	7.60719	7.20729	7.64035	6.87126	8.79241	9.15791	probable succinyl-CoA ligase [ADP-forming] subunit alpha, mitochondrial	AT5G23250.1
Ghir_A03G019720	TRUE	FALSE	5.89969	10.4318	11.5793	4.95911	2.05989	4.69703	9.19236	NA	4.39816	2.6572	2.75914	5.51148	2.68917	5.38789	3.82707	4.43062	4.12053	4.7979	5.3193	1.72238	3.58365	2.75901	3.16507	1.94284	3.16816	2.5986	3.61983	2.58555	ATP-dependent Clp protease proteolytic subunit 6, chloroplastic-like	AT1G11750.2
Ghir_A03G020060	TRUE	TRUE	8.92405	10.0513	17.3276	7.58567	3.58639	6.09872	10.6905	NA	9.29871	3.56963	5.66487	4.47951	3.04571	10.3742	6.19451	10.5914	6.65699	10.8441	5.76966	4.93184	7.98006	3.02907	5.44201	4.80635	7.96566	6.52583	5.92054	5.30046	50S ribosomal protein L1-like	AT2G42710.1
Ghir_A03G020170	TRUE	TRUE	104.699	118.994	320.727	70.4092	53.7906	93.7627	124.276	NA	80.6614	45.5638	3.6048	3.06322	2.60457	6.18629	5.68929	8.63728	5.92785	15.7275	11.4096	5.04908	7.75613	3.9857	4.36145	3.53775	6.08168	5.61938	6.64082	5.66221	40S ribosomal protein S29	AT3G44010.1
Ghir_A03G020290	TRUE	FALSE	24.2081	27.4499	39.3055	15.6225	11.2301	23.6697	28.5167	NA	18.1308	9.38089	10.1228	8.64313	10.4598	15.9482	11.3649	15.1943	14.9728	18.2302	13.3978	13.224	15.1234	12.3817	11.0087	12.5652	14.4446	14.884	14.1092	11.9311	thioredoxin domain-containing protein 9 homolog	AT2G18990.1
Ghir_A03G020620	TRUE	TRUE	75.4211	75.1373	136.889	63.4105	62.8927	80.6253	72.4738	NA	70.0986	59.1943	0.270554	0.114819	0.260299	0.215529	0	0.169993	0	0.0929882	0	0.245658	0.145106	0.0359352	0.41567	0.0832327	0.126705	0.108685	0	0.0837465	40S ribosomal protein S16-like	AT2G09990.1
Ghir_A03G021290	TRUE	FALSE	27.965	26.7495	58.738	25.3645	23.782	23.5149	22.8688	NA	23.1177	14.5537	3.96342	4.7006	5.69358	5.01806	4.85043	6.95872	6.51616	5.84813	3.27732	4.22252	4.77126	4.88754	5.12193	4.17136	3.97496	5.40991	4.67356	5.1978	protein NUCLEAR FUSION DEFECTIVE 6, chloroplastic/mitochondrial-like isoform X7	AT4G39300.1
Ghir_A03G021300	TRUE	FALSE	17.217	26.7151	38.0115	17.6922	16.3757	18.302	29.7468	NA	15.365	10.4914	7.967	7.14813	8.05826	15.359	14.1158	15.6724	14.2733	19.115	14.3109	8.57093	15.9186	9.78388	11.7463	11.2222	13.3454	11.6001	13.8777	13.3792	NADH dehydrogenase [ubiquinone] iron-sulfur protein 8-B, mitochondrial-like	AT1G16700.1
Ghir_A03G021800	TRUE	FALSE	48.3993	49.6254	165.569	33.7875	23.9182	29.3247	45.1525	NA	33.4351	22.481	7.43012	8.94633	10.4947	13.6566	11.5404	17.6392	17.7803	37.4017	23.8884	11.034	16.0132	11.9036	12.0158	13.497	19.5967	14.0859	13.9764	17.5553	V-type proton ATPase subunit c2	AT1G19910.1
Ghir_A03G022400	TRUE	FALSE	1.38738	1.83423	3.30176	1.7039	0.449638	1.43421	1.85616	NA	0.787064	0	1.14208	3.09279	2.37063	2.64312	2.96288	7.40707	4.9386	11.4486	9.56798	2.4205	2.56749	2.22674	2.84538	2.29057	3.64559	1.66253	5.12788	3.89888	PREDICTED: uncharacterized protein LOC107927847	NoHits
Ghir_A03G023800	TRUE	FALSE	18.8124	34.2417	92.086	17.5264	11.4886	11.3287	28.3083	NA	8.25763	7.75102	9.69865	9.00841	8.97331	21.2271	12.3383	16.5666	13.7224	32.6935	29.1186	10.1994	15.1796	10.8768	13.1371	9.00361	11.0222	10.951	16.0825	13.4646	malonyl CoA-acyl carrier protein transacylase	AT2G30200.1
Ghir_A04G000950	TRUE	FALSE	9.40633	10.3547	23.2856	10.9971	10.2803	10.6142	10.8838	NA	14.3621	8.63702	13.221	14.7447	15.7571	19.1059	21.1955	15.3189	18.1612	18.0587	15.2757	13.0821	14.4931	19.1077	12.7656	21.3066	18.5324	16.5395	13.477	15.4801	heterogeneous nuclear ribonucleoprotein 1-like isoform X3	AT4G26650.1
Ghir_A04G000970	TRUE	TRUE	68.6167	101.894	196.46	59.3648	40.7278	55.2939	85.9589	NA	52.171	33.6889	19.8371	25.1941	21.9986	31.703	24.9232	37.6023	27.02	43.2397	43.1408	21.8264	34.7412	28.6399	29.2518	23.1291	23.7499	21.6281	19.7842	22.1371	40S ribosomal protein S8	AT5G59240.1
Ghir_A04G001440	TRUE	FALSE	6.5587	10.4286	17.06	7.90019	9.96707	0.421693	1.28319	NA	0.581544	0.757993	18.2533	9.41495	18.3779	11.96	9.28259	10.3223	16.1066	23.2116	19.5506	6.79732	8.13744	7.32267	4.3822	5.80706	9.62672	7.99486	6.72944	7.01746	aconitate hydratase, cytoplasmic-like isoform X1	AT2G05710.1
Ghir_A04G004280	TRUE	FALSE	0.111772	3.08214	3.32837	0.338136	0	0.686321	0.584207	NA	0.175167	0	0.124075	0	0.340685	0.371915	0	0.230136	0.455258	1.20008	1.19735	0.0833205	0.167059	0.0628337	0.194081	0	0.0991017	0.0326054	0.702438	0.36591	anther-specific protein LAT52-like	AT1G29140.1
Ghir_A04G005500	TRUE	FALSE	0.318667	2.11186	5.34692	1.23662	0.664702	1.24504	3.41244	NA	1.17817	0.133935	0.311913	0.206674	0.414302	1.10264	0.998857	0.596703	1.04981	0.954281	0.543252	0.338884	0.996308	0.271869	0.497347	0.322831	0.777256	0.736469	0.977506	0.79034	PREDICTED: uncharacterized protein LOC108458266	AT3G44150.1
Ghir_A04G006050	TRUE	TRUE	17.5509	31.5778	36.328	17.2529	15.0104	14.4091	28.0789	NA	16.559	12.7322	9.13692	13.0294	11.1742	25.8042	14.6433	22.2142	24.3648	25.7093	24.6	13.7054	17.4606	13.2808	14.9235	13.9831	13.8385	14.5559	17.2245	16.4678	60S ribosomal protein L6-1-like	AT1G74050.1
Ghir_A04G007160	TRUE	FALSE	8.72786	24.7585	25.7939	8.52274	7.23089	7.07722	14.7146	NA	4.97365	4.1846	20.0872	23.1279	13.9772	31.4211	6.98148	19.996	19.6437	31.4233	35.758	17.0998	30.5836	16.2975	22.235	13.0054	17.4972	14.9489	29.3563	21.6329	1,4-alpha-glucan-branching enzyme 2-2, chloroplastic/amyloplastic-like	AT5G03650.1
Ghir_A04G007210	TRUE	TRUE	112.4	171.496	301.11	109.356	99.5617	90.8888	144.813	NA	120.38	67.0996	65.1393	53.0263	62.3339	85.9996	102.321	87.4212	87.5258	148.06	113.375	74.9287	76.7384	83.1982	72.5136	98.9381	100.378	87.1438	81.7862	88.2219	fructose-bisphosphate aldolase cytoplasmic isozyme-like	AT3G52930.1
Ghir_A04G008680	TRUE	FALSE	6.83786	13.5987	14.6132	7.9367	5.56871	5.83167	11.6716	NA	7.28511	5.83606	8.29595	6.894	3.92779	13.3482	5.36645	6.47616	5.5058	7.44731	9.28482	6.45613	8.37516	5.58476	5.94287	5.8135	6.06225	5.76498	7.01106	8.22841	UDP-glucuronic acid decarboxylase 1-like	AT3G53520.4
Ghir_A04G012040	TRUE	FALSE	5.81574	9.09575	10.0594	5.25332	5.1452	5.17133	8.10315	NA	4.42458	3.50465	4.08893	6.14526	5.62969	8.9998	5.25423	8.78445	7.57344	10.1985	5.06417	3.5707	7.44217	5.67925	6.04382	3.64689	5.0126	5.67557	7.02722	5.83891	CMP-sialic acid transporter 4	AT4G35335.1
Ghir_A04G012380	TRUE	TRUE	82.81	108.605	140.547	79.6261	42.4443	57.3139	126.402	NA	54.6587	28.8112	60.8857	99.7272	86.0262	109.886	80.6032	95.5955	89.1755	98.7665	117.021	66.0137	114.179	79.81	117.177	71.6306	72.5071	50.854	67.9223	76.0755	40S ribosomal protein S6-like	AT4G31700.1
Ghir_A04G012680	TRUE	FALSE	7.60942	7.80155	11.611	5.32854	3.62941	4.72204	7.66176	NA	5.84009	3.37775	1.78744	2.51962	2.78018	4.69166	2.62439	3.78105	3.58807	3.82083	5.31825	2.18618	3.97964	2.20926	2.33748	2.77532	4.14581	3.58449	2.87488	3.41349	ATP-dependent Clp protease proteolytic subunit 6, chloroplastic-like isoform X3	AT1G11750.2
Ghir_A04G013450	TRUE	FALSE	18.5909	41.5953	74.8419	23.5814	22.3638	21.9956	38.6393	NA	20.7288	9.1943	6.91372	4.25507	7.38906	8.12686	9.11069	9.91666	10.7406	21.3773	15.2029	7.76747	11.8647	8.46297	8.99915	8.47906	12.1862	9.23063	12.1558	10.5732	V-type proton ATPase 16 kDa proteolipid subunit	AT1G19910.1
Ghir_A04G013600	TRUE	FALSE	13.1499	14.3	19.2976	11.5246	12.3466	13.4255	15.0086	NA	12.7898	13.3985	14.0269	15.5936	11.3784	26.8673	13.8336	15.6136	14.6391	17.5604	13.2165	12.1913	19.5237	13.4224	15.7304	13.4493	14.5778	15.2151	15.9419	14.4392	phenylalanine--tRNA ligase alpha subunit, cytoplasmic	AT4G39280.1
Ghir_A04G014010	TRUE	TRUE	6.14978	13.5411	16.572	11.466	7.86283	14.2165	12.7548	NA	12.9836	3.51227	9.3294	7.93012	11.0454	10.3462	10.1177	10.7534	9.35565	12.1085	7.51439	9.80349	10.8838	8.58056	10.2695	14.0337	13.9488	16.1466	9.92375	13.4854	transmembrane emp24 domain-containing protein p24delta3-like	AT1G09580.1
Ghir_A04G015980	TRUE	TRUE	155.882	216.316	482.707	97.8007	73.2443	90.3818	170.895	NA	70.218	38.1344	7.09141	10.9059	9.65346	37.6991	18.574	39.9752	31.5361	62.9834	42.8861	7.955	22.8487	10.7122	15.683	11.2516	19.0739	14.6823	21.0706	21.1722	60S ribosomal protein L34	AT1G26880.1
Ghir_A05G000550	TRUE	FALSE	10.8042	17.0613	24.58	7.85218	8.87822	3.5536	15.4169	NA	5.45168	9.17497	4.15148	4.73698	5.21562	16.9782	9.12416	14.9772	13.1435	17.5639	12.6794	5.0078	9.14098	7.64655	7.18732	5.39988	9.33639	7.30052	6.7163	7.47937	(DL)-glycerol-3-phosphatase 2	AT5G57440.1
Ghir_A05G000640	TRUE	FALSE	10.6421	13.284	27.9135	12.3593	5.02258	8.26113	19.2395	NA	7.81402	2.65066	7.53043	8.60635	9.94147	5.3123	17.8411	23.9038	23.1615	25.7106	21.1848	11.6999	16.0255	11.8897	9.91552	13.9645	15.9082	9.92155	12.3111	11.946	xyloglucan endotransglucosylase/hydrolase protein 22-like	AT4G25810.1
Ghir_A05G000700	TRUE	FALSE	23.219	29.3521	34.2822	25.2882	19.4027	20.7102	22.7935	NA	19.933	17.1603	2.91193	3.34186	2.18476	3.68627	3.29197	4.2726	2.31011	5.18233	5.00857	5.13535	4.46327	5.09425	4.31393	4.70195	4.18548	3.81972	2.82342	3.53623	ADP-ribosylation factor 1-like	AT2G24765.1
Ghir_A05G000870	TRUE	FALSE	9.8069	15.0552	30.2133	7.23021	5.54694	6.67036	11.9301	NA	2.85534	0.335182	11.1674	10.82	9.90174	22.0082	11.2618	17.1759	14.3004	26.6266	25.5137	9.49249	19.0201	12.2655	9.86977	7.22513	7.22746	6.95709	8.58889	9.6311	GDP-L-fucose synthase 1-like	AT1G73250.1
Ghir_A05G002630	TRUE	FALSE	1.56212	3.98218	4.85408	0.7011	0.747841	0.333127	4.36715	NA	0.359026	0	2.92073	3.61201	1.35078	8.47003	0.769529	3.71543	4.25721	5.79021	6.45295	2.17413	8.75924	2.09009	3.97764	1.04199	1.7031	1.63474	5.42389	3.36391	probable glycosyltransferase At3g07620	AT5G37000.1
Ghir_A05G002890	TRUE	TRUE	463.923	499.45	1372.07	452.166	392.751	387.106	423.109	NA	418.897	318.318	21.3994	28.1441	25.0424	41.9761	40.1696	54.5152	48.4775	86.248	64.44	27.6621	37.0055	24.7038	29.7403	33.3192	41.2566	37.3917	30.2165	38.7059	40S ribosomal protein S30	AT5G56670.1
Ghir_A05G002910	TRUE	TRUE	120.466	141.756	319.656	65.0397	53.8338	54.4901	120.372	NA	30.3211	22.9151	9.09604	9.80388	8.03897	37.7332	16.2685	35.4693	27.7854	52.6734	36.8914	9.65226	21.2024	8.94755	13.9067	9.0811	15.0775	11.96	18.6909	14.5884	60S ribosomal protein L31-like	AT2G19740.1
Ghir_A05G003260	TRUE	FALSE	0.665426	4.37687	5.91697	1.68085	0.0962353	1.79679	3.60217	NA	1.80824	1.43076	0.576149	1.44954	0.63791	2.0021	0.652427	1.09079	0.600291	1.25173	0.984556	0.754723	2.23532	0.767137	1.55914	1.28247	1.09813	0.928738	1.25096	0.825207	AGC isoform 1	AT4G33080.1
Ghir_A05G003400	TRUE	TRUE	59.6622	80.0182	151.507	45.8964	39.226	40.68	71.8854	NA	41.534	33.2325	18.373	13.4204	20.8805	38.4927	28.3431	34.6558	31.79	51.5563	40.6711	23.1759	26.0027	22.3231	21.2863	27.1796	23.4119	22.8726	21.3156	22.4981	40S ribosomal protein S3-3-like	AT5G35530.1
Ghir_A05G003420	TRUE	FALSE	7.37014	10.4072	16.0869	5.91203	10.1335	5.57448	12.3148	NA	4.717	5.56119	1.73901	2.95661	1.55782	9.47225	5.79296	6.49492	6.35539	4.89773	5.44082	1.78187	2.65235	2.8937	1.97194	2.26639	2.2111	2.43591	1.45559	2.93781	stress-response A/B barrel domain-containing protein UP3-like	AT2G31670.1
Ghir_A05G004590	TRUE	FALSE	0.898466	2.13164	6.37899	2.98859	2.46626	4.30602	4.96715	NA	4.13682	3.54557	1.8489	3.28418	1.84938	4.24319	2.16153	1.8781	2.15904	3.43492	2.70651	1.80672	2.82489	1.69803	2.15873	2.099	1.79722	1.91182	1.2453	2.52404	Iron import ATP-binding/permease IrtA	AT3G20430.1
Ghir_A05G004850	TRUE	FALSE	4.69608	7.73718	8.89385	3.70874	5.00391	4.59343	7.72422	NA	4.69976	2.96533	2.38726	2.88559	1.50435	6.38435	1.87853	3.77547	2.41622	4.0428	3.16485	1.85642	4.60745	1.88642	2.76357	2.32334	3.43627	1.27081	2.41406	2.36455	thioredoxin-related transmembrane protein 2-like	AT5G11640.1
Ghir_A05G005030	TRUE	TRUE	3.91842	5.87099	6.95137	2.1233	1.62136	2.19722	5.5954	NA	2.43829	0	4.58403	5.66603	3.64603	16.4963	6.11828	9.78633	9.67715	13.9727	10.7187	4.15711	9.43317	6.02674	7.54328	4.53992	5.71651	5.92953	6.87616	7.00089	eukaryotic translation initiation factor 3 subunit L-like	AT5G25757.1
Ghir_A05G005090	TRUE	TRUE	9.77007	22.9928	35.7637	7.43876	7.07869	5.98715	19.2041	NA	5.15737	1.60243	1.83305	3.05548	0.760007	9.70696	3.65178	7.2187	4.727	16.7326	9.20092	2.27737	6.98179	2.20572	3.60051	3.38662	5.18898	3.43188	6.83745	4.51951	60S ribosomal protein L37-1-like	AT1G15250.1
Ghir_A05G005260	TRUE	TRUE	278.166	301.964	547.361	190.782	153.011	253.188	304.194	NA	161.669	94.3933	10.5779	14.4479	11.8506	33.6326	26.6831	43.8765	29.876	45.9597	43.898	13.2595	22.0796	13.3922	17.1264	15.5172	26.7108	20.2609	20.1804	23.2181	60S ribosomal protein L39	AT4G31985.1
Ghir_A05G006070	TRUE	FALSE	15.1617	27.9649	30.8506	13.5142	22.261	15.1177	26.4124	NA	12.8762	14.6362	11.2656	10.5882	13.4866	28.4375	27.7188	20.4877	21.4296	22.0146	24.9992	11.836	14.4933	19.2704	15.9308	20.7594	13.5792	11.3416	8.2459	19.4188	stromal cell-derived factor 2-like protein	AT2G25110.1
Ghir_A05G006180	TRUE	FALSE	55.8724	59.665	76.2916	60.7349	42.179	48.6856	66.2716	NA	68.2029	37.8255	71.9688	69.2697	61.8997	68.1519	82.2424	91.6344	76.3024	83.3574	62.4853	83.2177	72.6809	81.504	83.8961	106.741	118.441	93.9278	78.6162	95.4117	transmembrane 9 superfamily member 8	AT5G10840.1
Ghir_A05G006480	TRUE	FALSE	9.18612	15.5326	16.9088	8.46456	4.30846	8.65549	14.4178	NA	10.2448	4.27289	7.04211	4.9446	9.48398	7.5003	6.66332	7.86307	6.21045	9.69127	10.4738	6.16061	7.73834	7.89167	7.33692	8.96565	8.91789	8.55003	6.87498	7.49388	PREDICTED: uncharacterized protein At1g32220, chloroplastic	AT5G10730.1
Ghir_A05G006690	TRUE	FALSE	2.39872	2.85426	3.97709	1.26917	1.22848	0.397684	2.03163	NA	0.704792	0.788357	12.9902	11.9055	11.3232	32.6975	22.7649	31.3082	30.1847	46.8226	36.0001	15.975	25.3051	17.4541	22.6197	17.6351	22.2114	18.3562	24.0687	21.4441	COP9 signalosome complex subunit 5b-like isoform X2	AT1G22920.1
Ghir_A05G007480	TRUE	FALSE	20.2682	28.2466	73.9431	16.1183	13.7558	10.7832	27.4423	NA	9.95993	6.49435	3.88276	4.65861	4.29924	8.3555	5.4245	13.7309	8.8661	18.2652	13.7937	4.10739	5.30571	3.13869	4.12486	4.66837	6.80806	6.66945	7.32802	7.57202	proteasome subunit alpha type-3-like	AT2G27020.1
Ghir_A05G009630	TRUE	FALSE	3.11435	4.7077	5.91545	1.67701	0.938715	3.40536	4.03856	NA	1.9541	0.519968	3.08823	1.82469	1.43538	4.2719	2.84005	3.17784	2.28763	4.39659	5.00854	2.27401	3.90136	2.87257	2.37011	2.93878	2.10561	2.37859	2.53902	2.98247	Phospholipid methyltransferase	AT5G59500.1
Ghir_A05G010450	TRUE	TRUE	17.2326	19.0709	25.2667	15.8853	10.2822	18.3542	18.3589	NA	17.6173	13.9319	12.3837	8.2964	13.5132	25.4881	17.8953	22.0505	18.8465	27.1536	16.9512	12.0436	16.5242	14.5022	14.2419	23.6862	23.9128	22.0558	19.4473	21.0694	eukaryotic translation initiation factor 3 subunit I-like	AT2G46290.1
Ghir_A05G010520	TRUE	FALSE	20.3688	24.0365	25.1113	13.773	15.262	11.7487	17.7942	NA	13.7252	8.60801	19.4473	18.6577	23.1107	18.0438	19.0132	14.7286	17.9213	14.8906	10.1031	17.7652	16.4898	16.0672	18.8195	15.6019	12.956	16.4713	19.1585	13.7987	signal peptidase complex subunit 3B-like	AT5G27430.1
Ghir_A05G011240	TRUE	FALSE	0.144218	0.419652	1.84655	0.625787	0.723954	0.593268	1.23235	NA	0.450075	0.413344	23.8315	21.904	14.09	48.0067	20.1587	38.3433	32.1744	46.6831	46.0251	27.6581	36.3596	22.1713	25.7336	20.32	24.6954	24.6413	28.4693	26.0725	methionine S-methyltransferase-like	AT5G49810.1
Ghir_A05G011310	TRUE	FALSE	0.291722	0.224379	1.09713	0.227572	0.0911134	0.0760588	0.0740298	NA	0.267309	0	2.47928	2.95555	1.13283	8.27615	1.72974	3.29394	4.86085	5.45398	3.85065	1.43506	6.32978	2.96911	3.29231	1.01064	3.0802	1.66846	4.0059	3.4491	elongation factor P	AT4G26310.2
Ghir_A05G012390	TRUE	FALSE	1.55659	2.30858	6.35189	1.51342	0.796186	1.19061	2.02096	NA	2.18886	0.363466	0.171868	0.680774	0.393345	2.79213	0.514252	0.799163	1.15656	1.08362	1.64045	0.667073	1.1063	0.443951	0.680711	0.312123	0.374459	0.523809	0.604543	0.518557	PREDICTED: uncharacterized protein At2g39795, mitochondrial-like	AT1G15870.1
Ghir_A05G013770	TRUE	TRUE	130.497	152.267	306.868	102.288	77.8772	92.844	154.508	NA	108.568	64.9194	29.8142	36.435	32.8789	54.4334	41.0808	72.642	49.3017	76.0491	63.1649	41.1242	44.9039	36.6619	44.5	46.2795	56.8655	51.0523	55.1497	47.1014	60S ribosomal protein L28-1-like	AT2G19730.1
Ghir_A05G013990	TRUE	FALSE	11.6992	12.1461	22.0665	6.81843	7.08913	5.47446	11.9816	NA	4.02597	3.11247	2.09332	5.58953	2.6578	15.1343	6.80486	10.2983	7.93708	12.623	7.32968	3.54515	6.67751	3.1304	5.07006	2.60358	4.63594	4.99615	3.5976	5.40188	chaperonin CPN60-like 2, mitochondrial	AT3G13860.1
Ghir_A05G014270	TRUE	FALSE	9.33458	7.06934	10.5288	3.44655	2.83729	4.41357	5.77668	NA	3.87252	7.19612	1.68789	2.21669	1.40314	5.90234	2.45803	3.95851	3.36708	4.98583	4.40579	2.41735	3.92196	2.37953	2.45569	1.3809	2.82665	3.16516	4.10151	2.50143	probable complex I intermediate-associated protein 30 isoform X1	AT1G72420.1
Ghir_A05G014350	TRUE	TRUE	28.7897	33.398	53.1394	22.5349	15.4042	27.8766	37.8114	NA	18.9267	4.41958	25.2419	28.2259	24.5074	43.9912	26.3826	24.8709	30.1148	36.9912	30.3327	27.3629	41.5724	24.2392	30.9976	28.2499	26.2164	28.44	31.4488	26.6669	oligouridylate-binding protein 1B-like isoform X1	AT1G17370.1
Ghir_A05G015560	TRUE	TRUE	101.432	138.787	414.885	74.3776	56.4919	60.1978	84.6811	NA	69.7943	33.5581	11.8118	13.525	14.7253	30.0992	16.9751	29.7331	30.1216	51.7137	40.6492	19.7279	19.9503	17.5966	15.2256	24.4807	18.7779	22.9825	16.8157	19.4515	60S ribosomal protein L32-1	AT4G18100.1
Ghir_A05G016510	TRUE	FALSE	212.398	320.281	610.155	187.391	272.575	219.889	341.27	NA	199.839	235.191	14.0036	14.2663	18.3677	22.6301	26.116	34.0296	31.32	52.0817	34.0578	19.2538	23.4215	17.2016	17.7308	23.3964	26.0502	21.743	21.4978	21.942	NADH dehydrogenase [ubiquinone] 1 beta subcomplex subunit 3-B-like	AT1G14450.1
Ghir_A05G017570	TRUE	FALSE	1.21678	6.37061	7.00827	1.16653	1.67784	1.6501	4.61217	NA	0.972533	0	3.92632	3.24547	1.79328	7.95771	1.51191	5.2202	3.22414	5.31224	3.5037	2.86197	5.88092	2.15869	4.17806	1.3126	2.13445	1.28907	3.78195	2.94939	aminomethyltransferase, mitochondrial	AT1G11860.1
Ghir_A05G017720	TRUE	FALSE	14.0148	13.9859	22.7341	7.13352	3.89696	9.03958	14.3897	NA	7.98964	3.93995	6.09096	5.53358	6.25564	12.507	8.24402	9.91522	9.19783	13.5782	7.52262	5.80119	10.5746	6.42819	8.85512	5.97834	7.21607	5.86835	8.41913	6.30618	50S ribosomal protein L4-like isoform X1	AT2G20060.1
Ghir_A05G017760	TRUE	FALSE	17.0629	30.1775	77.5392	15.8688	22.9593	9.17422	19.315	NA	9.14862	6.52771	4.19624	3.35427	3.98924	7.5877	8.2069	9.66154	11.5374	19.721	12.1236	4.74567	7.82107	3.9024	5.44769	5.12521	6.99752	6.36174	7.44843	8.79329	probable carboxylesterase SOBER1-like	AT4G22300.1
Ghir_A05G018490	TRUE	TRUE	46.5728	100.809	216.943	51.432	53.146	39.6315	77.4363	NA	36.7124	37.3278	5.06621	6.87631	5.72349	9.72646	5.49978	9.0028	10.909	22.5516	14.2523	4.39791	12.1169	6.36944	7.28779	5.94392	7.44236	5.90028	6.35473	8.59253	NADH dehydrogenase [ubiquinone] 1 beta subcomplex subunit 2-like	AT1G76200.1
Ghir_A05G018760	TRUE	FALSE	2.40528	5.88917	7.60498	1.63827	1.96986	1.67124	5.68868	NA	0.600141	0.225716	1.39758	2.57022	1.73341	8.50342	2.43372	4.75111	2.88461	4.76443	3.9956	1.46444	2.45378	1.56688	1.36068	1.61546	1.00382	0.800671	2.00204	2.39486	E3 ubiquitin-protein ligase ATL23-like	AT5G42200.1
Ghir_A05G019020	TRUE	FALSE	19.2903	37.5837	123.128	20.9518	16.782	15.3579	25.9747	NA	13.0005	12.7852	9.50755	7.0289	7.31571	12.7735	10.0444	13.9123	13.7027	52.1786	33.9911	8.26603	13.0465	9.34841	9.62086	6.3767	6.36742	6.16211	10.4858	7.85961	tubulin beta-6 chain	AT1G75780.1
Ghir_A05G019440	TRUE	FALSE	14.3475	25.4239	27.5376	12.6761	5.49701	12.4423	22.8219	NA	12.4024	5.20258	18.9734	16.8773	18.3777	29.2017	18.5189	28.3781	25.808	34.1268	25.8947	21.5515	31.6336	24.9604	19.6919	25.6395	25.8373	22.9792	20.0255	22.2205	26S protease regulatory subunit 10B A	AT5G43010.1
Ghir_A05G019610	TRUE	FALSE	12.7922	24.4752	27.4928	9.98254	6.49538	12.6605	21.0467	NA	8.51234	9.80963	2.48381	2.52296	2.2966	5.4342	2.7407	3.34807	2.51252	5.24781	3.09751	1.84017	4.87828	2.04679	2.93107	2.45365	3.08283	1.8609	2.85737	2.36157	50S ribosomal protein L31, chloroplastic	AT1G75350.1
Ghir_A05G020340	TRUE	FALSE	5.34858	13.5714	17.1828	7.13632	7.84705	4.36594	13.8555	NA	7.81726	8.79742	3.55191	4.85059	6.00493	8.55522	5.48222	5.07484	4.70786	8.55558	8.9862	3.69458	6.28431	6.27561	4.42765	6.33965	6.71373	6.63888	5.54139	7.91388	transmembrane protein 147-like	AT1G47640.1
Ghir_A05G021140	TRUE	FALSE	8.29087	16.5406	16.5728	5.40965	3.47494	2.42833	13.1313	NA	2.44076	3.64608	2.17581	3.46455	1.73769	5.74192	1.35704	4.86787	3.77324	7.07218	6.66056	1.95434	6.90225	2.75405	4.02114	1.60882	2.34581	1.654	3.51098	2.1719	protein DCL, chloroplastic-like	AT3G46630.1
Ghir_A05G021980	TRUE	FALSE	14.7062	21.0951	67.1573	12.7344	7.20257	8.44872	14.1562	NA	8.78159	11.7319	3.12682	3.656	2.89674	11.9099	4.37315	10.4514	8.52378	12.0358	8.80106	2.64235	4.44315	3.29151	3.50553	3.11567	5.03537	3.85839	5.09243	5.58502	putative 39S ribosomal L53, mitochondrial	AT5G39600.1
Ghir_A05G022800	TRUE	TRUE	29.8313	35.3468	77.9359	19.6167	17.3478	16.4029	30.2941	NA	17.6711	12.9846	3.65657	5.15601	4.22714	9.0981	6.2167	9.8388	6.43451	10.5525	10.9914	4.52503	5.43762	4.12151	4.76553	5.07937	4.46239	4.44459	4.13549	6.50146	Ribosomal protein S21 family protein isoform 1	AT3G26360.1
Ghir_A05G023830	TRUE	FALSE	14.3351	17.9719	28.5332	12.8685	10.3005	12.1433	21.3282	NA	12.8966	10.2674	3.01849	3.43619	4.16989	4.479	4.69212	7.04057	6.61901	8.80496	11.0905	4.2058	4.80575	4.88538	3.7462	4.83411	4.38572	4.06453	4.48272	4.33729	Rho-type GTPase-activating 1	AT4G08240.2
Ghir_A05G023860	TRUE	FALSE	9.60785	8.10266	11.667	4.45121	2.41078	4.55213	10.3584	NA	2.66701	1.52846	3.60183	5.07203	4.87423	13.8747	5.0962	9.74794	5.97163	14.1112	11.5178	4.42849	9.78989	5.53501	8.69486	5.42716	7.65963	5.75771	8.98776	6.1017	prolyl-tRNA synthetase associated domain-containing protein 1-like	AT1G44835.2
Ghir_A05G024120	TRUE	FALSE	130.063	118.363	248.364	186.224	89.6068	21.0444	28.9687	NA	24.304	9.5189	62.6288	78.5651	83.4416	76.0213	104.648	114.354	137.413	160.695	128.72	43.677	47.7153	56.7824	60.2504	81.4435	83.3549	81.9069	54.5601	62.7709	probable L-ascorbate peroxidase 6, chloroplastic isoform X1	AT4G08390.1
Ghir_A05G024750	TRUE	FALSE	0.356101	1.04423	1.66612	0.194953	0.160759	0.435114	1.27683	NA	0.114086	0	0.230805	0.552067	0.1914	0.538651	0	0.0955071	0.123918	0.454419	0.757411	0.120168	0.57694	0.17412	0.215781	0	0.166627	0.189578	0.723375	0.86611	Peroxiredoxin Q, chloroplastic	AT1G21350.3
Ghir_A05G025880	TRUE	FALSE	12.1321	18.5519	22.8603	6.40272	4.16297	6.30401	15.4976	NA	3.58476	2.57705	5.70572	9.48245	6.20851	27.1609	10.7305	20.4219	21.3798	25.413	28.5358	7.01059	14.1031	7.52323	11.6526	6.27909	11.8202	9.47333	14.4038	11.5442	T-complex protein 1 subunit beta-like	AT5G20890.1
Ghir_A05G026170	TRUE	FALSE	17.7964	28.4373	32.71	18.7476	15.4247	21.3275	28.7375	NA	20.3473	17.9129	26.3657	20.5764	26.9132	31.2994	29.7102	34.9132	32.1736	39.3177	30.7309	30.9513	32.7823	29.5004	30.2655	31.9222	33.0394	32.6154	34.1123	30.2638	26S protease regulatory subunit S10B homolog B	AT1G45000.1
Ghir_A05G027260	TRUE	FALSE	4.47312	18.2862	20.2076	4.91658	4.02969	2.34207	17.7837	NA	1.84053	3.49917	6.81419	8.33986	5.25817	22.1217	6.77945	16.2022	19.134	25.1539	26.9343	7.50287	17.2868	6.32089	8.18278	4.38666	7.40408	4.87765	12.6264	11.1094	probable beta-D-xylosidase 7	AT1G78060.1
Ghir_A05G027640	TRUE	TRUE	91.781	121.624	348.609	64.6169	53.2658	54.9263	87.4504	NA	53.1781	33.9335	38.8693	39.9399	45.3313	101.435	76.1049	105.683	99.8635	175.677	130.47	45.7382	61.634	46.562	56.0495	62.7479	66.558	65.1265	66.0913	77.3154	60S ribosomal protein L3	AT1G43170.1
Ghir_A05G028570	TRUE	TRUE	17.2827	18.2615	43.8261	11.5347	6.76799	14.7635	19.5919	NA	12.8756	9.26004	2.75046	3.88304	3.16418	12.5268	3.70439	7.77892	6.15864	11.3535	5.88245	3.97173	5.45483	3.31166	4.58248	3.58416	5.75515	3.3717	6.25379	4.79868	30S ribosomal protein S17-like	AT3G18880.1
Ghir_A05G029160	TRUE	FALSE	6.56727	13.6318	16.4706	4.88549	2.81454	4.38947	12.9344	NA	3.63636	3.66722	4.83362	7.7255	4.104	13.5245	6.14696	10.7641	8.46199	16.9545	13.3415	5.52175	11.8661	7.32792	10.0515	3.61545	5.9222	3.014	9.22916	6.82098	protein farnesyltransferase/geranylgeranyltransferase type-1 subunit alpha	AT3G59380.1
Ghir_A05G029360	TRUE	TRUE	6.31094	8.12671	22.336	5.3253	6.61027	4.05046	7.08225	NA	4.43031	2.74941	1.80123	2.29118	2.0673	7.00661	1.92421	6.21285	3.89912	10.0209	7.53484	1.70132	4.8432	1.89586	2.98675	1.92589	3.63224	1.47474	3.16756	2.50691	50S ribosomal protein L9-like	AT5G53070.1
Ghir_A05G030070	TRUE	FALSE	2.09482	6.00716	11.4647	3.0674	2.07792	3.27482	5.70396	NA	2.34067	0.744637	3.27847	3.64553	2.38743	5.75441	1.7393	3.83224	3.67843	4.18148	4.08175	2.80224	3.93665	2.80345	2.33217	2.49148	3.2585	2.27932	4.61925	2.53676	thioredoxin-like 3-2, chloroplastic isoform X1	AT5G04260.1
Ghir_A05G030320	TRUE	FALSE	33.2477	48.6695	87.8478	35.6962	49.6172	45.3998	39.5701	NA	45.4207	58.4809	25.717	21.2553	19.1134	31.6463	21.061	30.6026	30.0216	47.1958	34.2936	22.3766	24.7144	23.9698	22.1116	24.3863	25.4569	21.7238	27.8776	23.1803	dolichyl-diphosphooligosaccharide--protein glycosyltransferase subunit 1B	AT2G01720.1
Ghir_A05G030640	TRUE	FALSE	107.361	114.198	352.373	62.325	52.2248	58.6572	82.3272	NA	48.4078	34.2969	8.74492	12.932	8.2351	23.353	13.4702	27.79	21.0457	46.7257	31.102	9.20438	14.857	9.13666	11.7681	10.6265	12.4846	13.9842	13.9027	17.3695	60S ribosomal protein L35-like	AT2G39390.1
Ghir_A05G031360	TRUE	FALSE	26.4563	36.9817	136.567	25.1221	23.0758	18.9723	28.1347	NA	15.6395	12.5762	9.72241	9.53119	9.55676	14.4627	10.9596	18.215	15.5675	38.2876	27.2967	10.4018	12.0735	10.5049	11.2835	12.1155	14.3563	12.4457	17.9241	14.9984	mitochondrial outer membrane protein porin of 36 kDa	AT3G01280.1
Ghir_A05G034080	TRUE	TRUE	60.1361	93.1626	208.8	39.0965	24.8522	39.0097	78.4546	NA	30.2677	12.0347	6.39525	5.9255	7.82188	21.0709	10.2985	25.5724	13.1874	25.4871	19.5214	8.43187	11.2266	6.67816	7.89794	8.26718	9.26452	9.88067	9.1977	9.91483	60S acidic ribosomal protein P0-like	AT2G40010.1
Ghir_A05G035020	TRUE	FALSE	23.6154	28.1199	52.3447	26.1543	21.1186	30.7547	30.7233	NA	27.5953	29.1167	10.3329	7.03519	9.13646	11.9153	10.9534	15.0319	12.3196	15.8205	9.44019	12.8689	12.2451	10.7237	9.10329	12.3235	12.0034	12.948	10.1081	13.2866	mitochondrial import receptor subunit TOM20-like	AT3G27080.1
Ghir_A05G035190	TRUE	FALSE	0.602772	1.29352	3.49565	0.448809	0.339905	0.151943	0.673392	NA	0.38225	0.161355	3.17732	3.52724	2.87587	11.9195	3.39201	4.09007	6.60995	11.0424	9.54498	2.6828	8.54985	4.3722	5.71117	2.68186	3.37095	2.52929	4.41336	3.79816	3-dehydrosphinganine reductase TSC10A-like	AT3G06060.1
Ghir_A05G036120	TRUE	TRUE	9.7125	16.1443	26.6202	8.17597	4.90337	1.95671	2.43772	NA	2.55408	1.34574	5.02554	4.64066	4.05498	21.47	6.64991	18.7877	12.9649	17.684	15.8791	1.07433	2.45745	1.01476	2.22373	1.76087	2.32294	1.64078	2.17083	1.61934	Mitochondrial glycoprotein family protein, putative isoform 1	AT3G55605.1
Ghir_A05G037010	TRUE	FALSE	14.3542	34.284	56.1703	14.3665	13.4874	4.34966	22.399	NA	6.23191	10.6418	19.9041	20.3065	30.0566	72.4953	31.2953	57.9931	72.9654	98.3116	115.447	19.4546	20.2192	35.7801	22.2047	37.0877	31.3643	33.7561	46.152	59.2867	microtubule-associated protein futsch-like isoform X1	NoHits
Ghir_A05G037170	TRUE	FALSE	16.523	37.373	37.5303	17.1507	14.0238	14.0458	32.4194	NA	10.8327	6.34781	7.44025	8.10802	6.37327	13.5024	10.0613	14.3294	14.2366	19.1616	20.0376	6.58471	15.4066	7.64511	8.24352	7.43525	10.6988	6.99462	10.13	13.1702	universal stress protein A-like protein	AT5G14680.1
Ghir_A05G037650	TRUE	FALSE	20.815	15.9805	20.8497	18.909	17.9704	17.4094	20.3108	NA	14.0541	10.4303	10.253	16.1114	11.866	10.742	9.75268	19.3741	12.1192	11.8577	10.7798	14.4886	9.95137	11.3125	11.7991	10.0004	18.8874	13.0965	17.5515	13.0421	plant cysteine oxidase 2-like isoform X1	AT5G39890.1
Ghir_A05G037800	TRUE	TRUE	149.209	205.078	460.678	115.241	76.2485	92.585	182.429	NA	80.715	43.4979	32.5035	39.8162	37.199	71.6794	55.6209	85.5409	71.8839	140.881	96.3349	36.3262	69.9339	39.1678	58.5197	45.5269	64.9652	43.7464	57.805	50.6883	40S ribosomal protein S9-2-like	AT5G39850.1
Ghir_A05G039560	TRUE	FALSE	17.7713	24.857	28.9752	17.1072	17.4724	17.7631	19.2632	NA	19.235	15.4165	7.5457	8.8675	7.46012	14.7728	8.50581	11.5435	10.7264	12.4592	12.4799	6.89193	10.079	8.77596	7.42813	10.6812	9.85904	9.4377	8.02514	10.8432	vacuolar protein sorting-associated protein 20 homolog 1-like	AT5G09260.1
Ghir_A05G039790	TRUE	TRUE	5.47728	7.93033	19.1649	5.0746	5.59486	4.5274	4.91149	NA	5.16427	3.42357	1.75194	2.10481	1.61556	2.26629	1.5051	2.09911	3.79745	4.87964	2.81085	1.50267	1.88147	1.26202	1.30065	1.25515	2.49768	1.83624	1.39436	2.34398	60S ribosomal protein L27-3-like	AT4G15000.1
Ghir_A05G040370	TRUE	TRUE	7.1851	20.7248	36.8079	8.97398	6.02573	7.20068	12.0855	NA	6.12938	7.86489	7.28652	4.90267	7.21695	12.3911	12.0588	16.642	15.4015	35.7915	25.3657	5.84126	11.7971	7.25399	7.21781	10.6676	13.0549	12.066	9.77077	10.9704	PREDICTED: uncharacterized protein LOC107959487	AT3G02790.1
Ghir_A05G042490	TRUE	FALSE	19.9585	14.2854	28.09	10.9655	10.7037	19.8488	20.7268	NA	19.5872	10.6057	2.82037	4.25835	2.78974	9.60262	4.65326	9.41368	5.38623	7.64168	3.20732	6.41335	6.26263	6.16955	5.89578	7.70125	7.13082	8.238	6.86632	7.44238	PREDICTED: uncharacterized protein LOC107904268	AT1G26750.1
Ghir_A05G043220	TRUE	FALSE	14.3907	36.4609	79.3626	10.4451	5.66205	5.50897	22.0892	NA	2.99145	1.14818	9.50734	10.6455	8.54124	29.9155	10.6125	21.4401	21.4292	50.3957	50.4281	9.87908	25.145	10.2983	15.8767	4.53527	12.1748	5.75238	16.5698	13.1896	24-methylenesterol C-methyltransferase 2	AT1G20330.1
Ghir_A06G000050	TRUE	FALSE	21.7034	38.6998	76.3832	19.6959	14.9538	26.0782	39.0752	NA	21.5935	13.4597	5.14818	7.1004	8.1378	11.7041	6.59191	13.432	11.481	17.2046	12.7527	4.21634	9.00363	6.23412	6.19574	6.44225	8.9268	9.31928	8.38056	6.76074	cytoplasmic tRNA 2-thiolation protein 1-like protein	AT1G20430.1
Ghir_A06G000440	TRUE	FALSE	0.200212	1.3662	1.37436	0.320558	0.26024	0.314736	0.686369	NA	0.0637487	0.880362	1.97534	1.23739	0.872434	2.43736	0.331135	1.60715	0.696296	1.48498	1.45847	0.929818	2.33017	1.04699	0.852591	0.854769	1.03741	0.506109	1.08444	1.03847	protein SPA, chloroplastic	AT1G75690.1
Ghir_A06G001390	TRUE	FALSE	8.83329	18.1531	28.5279	7.2311	4.9431	7.85289	14.2946	NA	6.18547	3.63967	1.74752	1.79666	1.81197	3.41369	2.47556	6.0809	4.67014	6.59754	4.09662	2.90964	5.13272	2.26761	3.16995	2.49906	4.17909	3.4915	4.77169	3.56451	transmembrane protein 147-like	AT1G47640.1
Ghir_A06G001590	TRUE	FALSE	17.4404	37.6738	63.2244	13.9127	11.4302	9.60021	31.6988	NA	7.48042	4.04207	7.35017	6.74486	9.07871	17.307	12.8024	16.4284	16.3707	31.7361	26.2618	6.76029	14.6272	9.74697	10.3319	8.58837	11.4179	9.93704	12.9383	15.131	succinate dehydrogenase subunit 5, mitochondrial-like	AT1G47420.1
Ghir_A06G003470	TRUE	TRUE	16.8776	30.0096	41.9631	11.3462	11.5695	17.8286	24.2388	NA	13.2483	12.8928	2.32126	3.19687	2.54062	7.57026	4.80125	9.00104	6.04441	10.8133	7.93885	3.72769	5.99761	2.76609	4.35178	2.85864	5.48612	5.16465	3.11792	5.7904	39S ribosomal protein L41-A, mitochondrial	AT5G40080.1
Ghir_A06G004390	TRUE	FALSE	29.3235	42.0554	151.12	30.8753	33.2452	30.1298	26.789	NA	28.6048	19.7593	2.88275	4.03024	4.02872	6.1518	6.26254	7.62149	7.98707	16.5007	10.0637	3.2949	4.19792	5.01966	4.14577	5.18632	6.22814	3.78514	4.2477	5.83897	ubiquitin-fold modifier 1	AT1G77710.1
Ghir_A06G004570	TRUE	FALSE	8.93158	12.5053	17.5331	10.755	11.2331	13.6377	15.2733	NA	11.648	10.3339	10.2379	9.18892	6.6066	15.0279	7.29496	9.81387	8.4162	9.39998	9.15368	8.62461	8.89207	9.43237	8.62466	7.72658	7.2413	6.75277	6.73915	7.01487	PREDICTED: uncharacterized protein LOC107962512	AT1G48200.1
Ghir_A06G005450	TRUE	FALSE	5.65745	11.7067	32.2957	4.21516	1.96813	2.08813	6.15998	NA	1.38446	0.228511	2.29046	3.3717	3.70793	10.9116	3.70565	10.6002	8.46109	22.2236	14.7877	1.6595	5.86235	3.59898	4.76777	2.43174	4.27609	2.9134	6.19938	3.8314	heparanase-like protein 3 isoform X1	AT5G34940.2
Ghir_A06G005970	TRUE	FALSE	9.71065	21.9937	60.5839	11.0995	11.5822	6.27996	22.3676	NA	4.50662	3.0854	7.23956	9.11657	7.54621	32.6529	11.0425	28.0859	15.7701	44.6034	25.514	7.57385	16.978	7.57044	10.9528	8.25631	10.1213	9.08671	11.263	12.948	NADH-cytochrome b5 reductase-like protein	AT5G20080.1
Ghir_A06G006120	TRUE	FALSE	23.2139	23.4431	24.4947	21.9238	21.7824	19.32	23.2492	NA	22.0513	19.9539	23.8106	21.1966	29.3558	33.3889	31.8358	44.2616	40.1831	35.2978	28.9033	24.819	26.4313	31.4339	25.2359	35.8594	37.4462	37.0177	30.8229	35.5986	26S protease regulatory subunit 8 homolog A-like	AT5G19990.1
Ghir_A06G006620	TRUE	FALSE	9.05861	11.2047	17.8524	7.35325	3.49553	8.16676	8.64598	NA	8.63987	2.90913	7.98651	7.55414	5.42652	12.0277	6.144	7.4758	5.53762	13.7391	10.6189	7.05655	11.672	6.54158	8.74029	5.9934	12.8683	10.9923	9.75133	8.31185	proline-rich receptor-like protein kinase PERK1	AT3G24550.1
Ghir_A06G006750	TRUE	FALSE	1.18422	0.399338	1.43962	0.9973	0.814032	0.0677358	0.751029	NA	0.959228	0.751781	0.739287	0.608881	0.606038	1.47441	0.978072	0.672758	1.03331	1.14106	2.40097	0.602317	1.18509	0.573502	0.760381	0.698154	0.454976	0.617252	0.82117	0.824344	GDSL esterase/lipase EXL3, putative	AT1G11320.1
Ghir_A06G009290	TRUE	TRUE	18.2974	16.8745	39.1462	15.0106	5.67683	6.5898	15.7186	NA	7.25589	6.74278	1.7906	1.78931	1.36069	5.28931	1.8497	4.3175	3.06597	4.99282	4.40152	1.64987	2.55586	2.03112	1.85177	2.04189	1.70851	2.05602	1.24407	1.31657	putative C6G9.01c	AT5G11760.1
Ghir_A06G009840	TRUE	FALSE	1.27851	1.31324	7.43756	0.309141	0.0912287	0	0.297863	NA	0.0198221	0	0.635204	0.347665	0.797371	2.92424	1.13532	4.83422	4.50671	9.56709	4.09766	0.174281	0.290899	0.165294	0.0216467	0	0.111085	0.262914	1.13982	0	myosin heavy chain kinase B-like	AT3G50390.1
Ghir_A06G010030	TRUE	TRUE	37.4553	49.6321	190.437	39.1123	31.8518	34.9388	40.9185	NA	37.9576	18.2313	2.06494	4.17431	3.23096	10.1001	6.1382	8.39574	5.33444	16.8826	8.36954	3.77428	5.98706	4.18877	5.03513	5.08859	5.09833	3.98576	7.80449	4.17094	60S ribosomal protein L37-1-like	AT1G15250.1
Ghir_A06G010160	TRUE	FALSE	3.05983	7.90901	15.6713	3.96289	1.88732	2.8306	8.87891	NA	3.83011	2.55964	1.21905	2.64339	1.37265	7.5355	1.03864	4.7163	4.03391	7.45483	5.54776	2.16547	4.69332	2.59459	2.61123	2.46796	2.01121	2.28951	1.909	2.46401	WD repeat-containing protein 76-like	AT1G80710.1
Ghir_A06G010230	TRUE	FALSE	58.744	76.0283	167.438	41.8424	31.9632	36.1047	68.1127	NA	34.2998	20.3463	13.6966	15.7688	12.6871	25.6515	15.0534	21.8969	24.2746	37.672	23.9797	13.9277	27.9569	15.2355	21.3697	11.6703	18.5699	15.2534	20.1485	15.7068	40S ribosomal protein S12-like	AT2G32060.1
Ghir_A06G010410	TRUE	FALSE	20.252	28.3458	60.4469	15.7132	12.0224	15.7377	24.9923	NA	17.8025	7.32933	12.7455	11.3794	11.9191	13.8201	13.1679	18.4483	15.3462	29.0892	19.1304	13.039	12.7341	13.3568	11.2336	17.6963	18.5001	17.7792	14.0415	16.2945	probable sugar phosphate/phosphate translocator At5g25400	AT4G32390.1
Ghir_A06G011800	TRUE	FALSE	13.6899	13.4005	34.1218	8.88565	7.88454	3.74426	12.1833	NA	5.55785	6.58483	2.49634	4.26175	3.00828	7.14173	3.09251	6.24123	6.8438	10.9813	5.64079	2.79257	5.04594	3.39162	4.78213	3.7134	3.45458	3.25524	3.25695	4.01903	phosphatidyl-N-methylethanolamine N-methyltransferase-like	AT1G80860.2
Ghir_A06G013360	TRUE	TRUE	14.8712	32.4404	43.5379	15.1238	14.3552	7.63882	31.359	NA	11.4408	6.8243	17.3192	18.1696	16.3541	41.3429	23.5458	24.3024	25.8923	28.4353	33.5839	16.3279	23.2645	17.9479	19.0245	17.052	17.388	18.2441	20.3048	24.8369	eukaryotic translation initiation factor 3 subunit D-like	AT4G20980.1
Ghir_A06G014210	TRUE	TRUE	66.5323	97.6079	334.934	49.0771	54.8713	40.0886	60.2292	NA	34.657	37.1787	9.07415	10.6367	9.57273	32.7641	13.4844	32.9061	23.6784	59.701	42.2574	7.19033	16.2843	8.37299	13.2431	8.19525	12.8997	9.00858	13.2448	14.0588	60S ribosomal protein L11	AT5G45775.2
Ghir_A06G015330	TRUE	FALSE	41.3561	26.5104	49.7195	41.8911	32.0215	35.0758	27.8302	NA	48.9745	26.749	11.7901	9.96962	12.5838	8.15553	11.551	10.9462	10.0529	10.8988	7.8919	13.2855	9.59415	11.8465	9.68153	13.6973	13.1157	12.4489	13.0852	12.5608	PREDICTED: uncharacterized protein LOC107961848	AT1G79660.1
Ghir_A06G017730	TRUE	TRUE	33.9413	53.1983	158.133	30.2124	20.4051	23.4476	30.5526	NA	22.65	18.5078	7.37367	8.68899	8.15291	14.6867	8.80448	21.7004	16.2587	26.4746	15.8925	8.44883	10.7726	6.98468	7.66563	11.257	11.3965	10.5597	9.62932	9.76896	60S ribosomal protein L35a-1	AT1G07070.1
Ghir_A06G018780	TRUE	TRUE	5.77161	7.59501	7.77147	4.32052	2.98332	5.25482	6.35928	NA	4.75497	2.98174	6.06329	8.28578	5.82656	18.451	5.52366	11.4517	10.0675	10.6365	8.35039	8.00211	12.7701	5.89003	7.6541	8.24046	6.65205	6.92609	9.75397	8.89801	homeobox protein 4-like	AT5G18440.1
Ghir_A06G019430	TRUE	TRUE	206.068	257.654	434.842	167.241	157.304	250.212	285.377	NA	179.485	168.219	6.64454	7.0215	7.54649	12.4133	10.8233	15.3116	14.6821	26.1511	15.7463	8.3088	12.0267	8.02613	10.0559	8.86534	14.6117	11.6951	12.4936	13.0609	Ubiquinol-cytochrome c reductase complex 6.7 kDa protein	AT2G40765.1
Ghir_A06G020510	TRUE	FALSE	0.673416	1.73639	2.00088	1.35384	1.34047	0.811266	0.187133	NA	0.906109	0.441093	1.8354	2.49092	2.42683	2.16177	3.60498	2.46809	1.99825	2.6554	2.22342	0.723847	1.40956	1.84219	0.988147	1.31828	1.96665	1.527	1.69987	2.75683	protein ROOT HAIR DEFECTIVE 3-like	AT3G13870.1
Ghir_A06G021900	TRUE	TRUE	10.5464	20.9478	23.4465	4.89848	3.95737	5.87849	14.3839	NA	3.56441	3.03842	6.13993	6.3227	5.12076	19.7262	7.23697	15.5164	15.4319	24.67	17.2205	4.74714	10.7434	5.34172	7.79214	4.93082	7.98837	5.92391	8.76287	8.46308	proline--tRNA ligase, cytoplasmic-like	AT3G62120.1
Ghir_A06G022350	TRUE	FALSE	83.203	78.1569	225.21	54.7062	57.2225	69.7388	86.9971	NA	48.6668	58.9128	7.09513	9.0637	8.18996	22.1524	14.4829	23.479	18.0996	29.5432	22.1049	6.62035	12.426	6.80241	8.29904	10.8326	14.087	11.3656	12.6347	11.9068	NADH-ubiquinone oxidoreductase 20.9 kDa subunit	AT4G16450.1
Ghir_A07G000370	TRUE	FALSE	8.39625	15.8646	21.4343	5.5006	6.48665	4.72362	10.5698	NA	3.7873	6.75457	4.86148	7.49433	5.7517	15.5687	7.42745	9.40378	11.4518	21.7245	11.6877	5.46074	11.3028	7.13121	8.73065	5.89463	7.76805	5.84705	12.6369	8.23562	3-hydroxyisobutyryl-CoA hydrolase-like protein 3, mitochondrial isoform X2	AT4G13360.1
Ghir_A07G001070	TRUE	FALSE	50.2027	50.8274	134.774	56.5278	49.7321	66.2232	48.3629	NA	79.4426	61.9807	10.2107	7.79413	10.6342	10.505	13.9633	11.9269	14.0532	21.7119	17.7088	10.1613	11.2682	12.1271	9.6471	14.3756	13.4463	12.2047	11.5609	10.2832	ATP synthase subunit g, mitochondrial	AT4G26210.1
Ghir_A07G001490	TRUE	TRUE	222.064	263.558	555.517	153.035	116.336	143.965	252.742	NA	120.981	84.1419	42.6179	62.5981	55.4925	110.044	90.3566	127.859	105.068	190.609	143.891	50.698	94.1082	58.5618	77.6136	71.1206	89.7458	64.8807	73.3002	78.2453	40S ribosomal protein S3-3-like	AT5G35530.1
Ghir_A07G001540	TRUE	FALSE	2.69935	9.67047	13.3449	3.235	1.84739	2.51354	11.4216	NA	1.71735	0	1.39988	2.90381	2.33935	5.20617	3.3135	6.91844	4.13927	6.43028	6.81352	1.88958	2.50026	2.62541	2.76429	3.076	2.38887	2.75036	2.96334	4.91496	stress-response A/B barrel domain-containing protein UP3	AT2G31670.1
Ghir_A07G002750	TRUE	FALSE	30.186	30.3133	37.8386	30.4399	33.5595	27.5468	26.4536	NA	34.0596	28.9113	14.7169	11.5015	26.2416	10.722	26.3291	19.3266	17.6916	14.5151	12.9329	17.5041	11.2239	20.4331	12.2798	27.2547	17.1544	24.0242	16.5575	18.704	protein PEROXIN-4 isoform X1	AT5G25760.1
Ghir_A07G003200	TRUE	FALSE	8.95404	17.0144	25.9399	9.99532	6.73388	14.5852	15.962	NA	17.4387	8.40986	10.165	6.96316	7.64955	11.2255	8.15141	10.602	9.67729	10.8208	6.18451	12.3481	11.7421	11.6782	8.06998	12.641	10.2399	12.2411	8.02936	9.3757	nucleoid-associated protein At4g30620, chloroplastic-like	AT2G24020.1
Ghir_A07G003430	TRUE	FALSE	30.3556	32.9982	55.8344	18.573	16.2114	21.2441	31.1667	NA	19.2027	18.4607	7.95999	7.51623	8.10042	16.0627	12.3969	17.0586	14.6474	24.7057	15.7829	7.27743	13.5987	8.05038	9.21438	11.2431	12.5476	10.0278	10.783	15.7791	ER membrane protein complex subunit 7 homolog	AT2G25310.1
Ghir_A07G003690	TRUE	FALSE	3.7006	7.58765	7.69425	1.93439	0.887345	2.32351	5.65382	NA	0.839948	0.173874	2.54437	3.86276	2.74341	8.5363	2.93006	4.49319	5.24722	7.047	4.15971	2.77441	8.07212	2.32591	3.70914	2.21372	2.76856	1.48559	3.56841	4.03739	3-hydroxyisobutyryl-CoA hydrolase-like protein 2, mitochondrial	AT4G31810.1
Ghir_A07G003740	TRUE	FALSE	10.0029	16.0444	25.7832	8.42031	5.44283	9.93554	15.4419	NA	6.08332	9.99744	2.43499	4.57945	2.39638	8.05432	5.72113	8.20625	6.46327	11.0897	8.77741	3.08454	5.14856	3.38235	3.27098	3.82434	5.31407	3.0106	3.72435	5.76705	probable phospholipid hydroperoxide glutathione peroxidase	AT2G25080.1
Ghir_A07G003930	TRUE	FALSE	1.85025	0.752185	1.9245	1.25541	0.0453973	0.488105	0.495496	NA	1.2456	0.841009	0.232296	0.426969	0.509783	0.562519	0.137482	0.543497	0.370757	0.594502	0.150006	0.762617	0.729311	0.863638	0.658324	1.02057	0.658414	0.686836	0.197	0.537222	putative UDP-sugar transporter DDB_G0278631 isoform X1	AT4G31600.1
Ghir_A07G004030	TRUE	FALSE	13.8506	22.7864	29.5001	14.4232	11.3378	21.289	24.4448	NA	25.0103	9.66882	13.4618	14.4089	12.2809	25.615	15.019	20.4618	18.1569	19.1807	15.3035	11.6874	13.9137	15.0739	13.78	19.7273	16.2002	17.158	14.8482	16.0288	ribosome biogenesis regulatory protein homolog	AT2G37990.1
Ghir_A07G004170	TRUE	FALSE	5.14187	7.087	11.4193	4.26408	3.87174	2.83016	6.72552	NA	3.60257	1.84158	5.61926	5.66329	5.51364	11.0937	7.15218	6.82864	10.0334	9.67955	11.0325	4.7181	9.70128	4.79027	5.94952	7.73728	6.96817	5.22048	5.86063	9.93855	glucan endo-1,3-beta-glucosidase 11-like	AT2G26600.1
Ghir_A07G004430	TRUE	TRUE	167.63	210.321	484.756	107.226	91.4018	94.0167	153.042	NA	78.2738	59.9223	23.8769	30.9538	24.6855	67.6152	44.0406	82.5728	69.4335	122.22	92.268	26.547	46.5865	33.1275	34.2456	35.6204	46.3278	39.1445	39.2281	45.4609	40S ribosomal protein S20-2-like	AT3G47370.2
Ghir_A07G004790	TRUE	TRUE	63.7068	89.4882	194.131	51.3884	38.6463	51.9486	81.9586	NA	53.5655	25.0036	18.0511	19.9061	19.8836	37.9818	38.7227	51.0893	41.7373	87.0092	47.9789	22.512	33.4703	24.3706	26.9563	30.799	37.1643	28.5246	32.1006	30.8729	60S ribosomal protein L15	AT4G16720.1
Ghir_A07G006360	TRUE	TRUE	17.5936	23.7065	64.3449	15.3119	9.58936	14.7771	22.3662	NA	17.1649	9.20847	3.53208	3.55795	2.21104	8.4687	3.44489	7.18735	5.90335	13.9682	7.23655	3.54322	7.07868	4.57862	4.37256	5.35097	4.95666	4.37042	7.15242	7.46939	H/ACA ribonucleoprotein complex subunit 2-like protein	AT5G08180.1
Ghir_A07G007080	TRUE	FALSE	34.6427	56.2629	88.8715	29.9179	25.9434	30.5086	50.4095	NA	25.5756	16.3988	9.72513	11.2229	11.193	22.1419	15.3933	23.7272	16.9842	24.5201	25.2339	10.0293	13.1219	12.0423	11.1981	12.8075	11.9882	11.5521	10.144	15.4692	peptidyl-prolyl cis-trans isomerase NIMA-interacting 4-like	AT1G26550.1
Ghir_A07G007530	TRUE	TRUE	15.2991	21.1328	41.3492	15.7169	11.249	10.7276	18.0649	NA	14.2365	14.4403	7.53834	9.30047	9.12603	14.1753	10.2193	13.4807	11.6577	19.6716	16.5104	6.56531	9.13535	11.2684	8.39391	10.667	8.4289	8.86978	10.0083	12.4522	ATP synthase subunit gamma, mitochondrial	AT2G33040.1
Ghir_A07G007770	TRUE	TRUE	19.3662	29.5949	61.6946	18.0822	19.9779	15.5426	28.6374	NA	11.0258	6.12896	6.70694	9.35894	8.4959	19.2758	12.9415	19.9818	18.0736	31.0123	26.0648	7.81983	15.2527	9.39407	12.2515	7.6071	13.2203	10.2124	15.8815	13.3405	14-3-3-like protein A	AT3G02520.1
Ghir_A07G007800	TRUE	FALSE	25.986	21.5121	44.8449	15.4776	14.9701	22.7134	29.8565	NA	16.7098	10.054	1.63378	1.56862	1.92306	4.49454	2.81405	6.398	5.65172	7.78512	3.89302	2.75672	3.5236	2.02153	3.17893	2.71969	3.4961	2.3153	2.6538	3.83269	Cytochrome c oxidase biogenesis protein Cmc1-like	AT5G16060.1
Ghir_A07G008490	TRUE	FALSE	0.0946211	0.610011	4.17434	0.286147	0.986839	0	0.070238	NA	0.0355383	0	0.0214835	0	0	0.168201	0.207889	0.204155	0.247968	0.209824	0.0750028	0	0	0.108825	0.0432407	0	0	0	0	0	proS	NoHits
Ghir_A07G008530	TRUE	FALSE	2.11759	7.07633	7.9761	2.12526	2.76867	3.91252	5.57891	NA	2.02534	1.08611	0.692356	1.2227	0.680395	3.68375	1.05124	1.88208	0.98749	1.80047	3.34061	1.06165	2.46208	1.42257	1.13326	0.807383	0.919077	0.629466	1.33479	0.801552	CST complex subunit STN1	AT1G07130.1
Ghir_A07G008960	TRUE	TRUE	15.7763	36.1847	75.347	15.9965	16.7375	13.1947	28.304	NA	11.4023	7.63674	4.60786	3.55801	4.57185	13.4227	8.36543	14.4581	17.4328	38.6266	26.3562	5.84053	8.93407	5.29046	5.92191	5.09758	9.96073	6.14067	6.79557	8.38663	60S ribosomal protein L27-3-like	AT4G15000.1
Ghir_A07G009270	TRUE	TRUE	69.5648	122.762	321.616	69.9504	45.6097	68.5813	113.697	NA	81.9194	46.0965	9.79751	8.98892	8.16331	20.8048	14.5493	18.942	23.3997	37.1686	28.1625	11.0108	17.0949	10.8287	12.4485	13.6175	16.9255	14.7709	10.0309	13.541	40S ribosomal protein S27-2	AT3G61110.1
Ghir_A07G009350	TRUE	FALSE	2.79045	1.58873	4.73751	2.30579	1.89902	2.76086	3.15825	NA	3.47347	1.00761	2.18868	1.69773	1.22296	4.0503	2.40918	1.84882	3.05516	2.77303	2.10131	1.59485	2.45654	1.48642	1.9858	1.19849	1.30703	1.39965	1.72504	1.97557	pentatricopeptide repeat-containing protein At2g18940, chloroplastic-like	AT3G62470.1
Ghir_A07G009680	TRUE	TRUE	31.4399	40.6301	102.288	30.712	26.3433	29.7534	37.0666	NA	26.5026	15.433	2.52138	4.19793	2.82786	4.33044	3.97264	5.13281	2.36994	5.67893	3.40626	4.08948	4.42834	5.01845	3.36274	2.995	4.1271	3.57031	3.79121	2.20682	Fanconi anemia group D2 protein, putative	AT3G07568.1
Ghir_A07G012230	TRUE	FALSE	80.5227	126.759	151.868	86.5292	83.7037	54.7635	107.615	NA	69.9522	48.4621	29.1907	31.3663	32.6562	43.9432	40.5965	53.3975	43.6841	51.9342	46.4328	32.7355	34.8024	32.8056	27.971	31.7981	35.5015	34.6234	31.0616	38.2728	calmodulin-7-like isoform X2	AT3G43810.1
Ghir_A07G012430	TRUE	FALSE	5.31321	9.20117	39.8654	4.37541	2.80231	1.66076	3.93189	NA	1.54287	1.75606	0.963313	1.20227	0.844809	2.88829	0.68818	5.47437	4.12193	6.43424	4.79673	1.23551	1.951	0.60019	1.04643	0.927819	1.17579	1.05916	1.86592	1.25623	(R)-specific enoyl-CoA hydratase-like	AT5G60335.1
Ghir_A07G012640	TRUE	TRUE	77.641	130.064	329.707	61.7038	48.5301	40.4354	104.775	NA	39.5344	22.8908	15.1724	21.8377	14.5711	65.7478	27.3387	61.496	49.7752	83.5942	63.132	18.2053	32.7977	21.6165	25.4345	21.0669	24.6629	25.1913	30.8032	27.3788	60S ribosomal protein L7-4-like	AT3G13580.3
Ghir_A07G012880	TRUE	FALSE	10.653	14.7153	28.137	8.55443	6.87505	9.30067	15.5433	NA	5.19438	1.7935	3.91133	5.70087	3.28048	8.04237	4.04419	10.5072	7.51404	10.0053	13.8909	5.09469	5.92766	4.40627	4.7787	3.80245	5.25018	4.3005	6.05921	6.81008	rhodanese-like/PpiC domain-containing protein 12, chloroplastic	AT5G19370.1
Ghir_A07G013400	TRUE	FALSE	11.9926	26.8691	48.6194	15.5711	14.0811	10.4616	16.5233	NA	10.2162	5.59117	13.9998	13.4365	15.4341	30.6811	21.5252	23.3467	22.8153	32.3772	29.1899	16.4615	19.431	18.2181	17.2426	16.423	16.5694	18.1254	15.2362	18.8623	fumarate hydratase 1, mitochondrial isoform X1	AT2G47510.1
Ghir_A07G013840	TRUE	TRUE	121.53	173.002	255.472	88.9991	99.204	102.011	174.141	NA	84.7666	92.1463	14.1182	17.4914	14.5387	45.4555	28.6464	38.065	47.3297	48.3459	47.9542	15.1414	25.4067	16.2315	19.663	17.3095	20.2268	18.0108	21.1119	26.8966	ubiquitin-40S ribosomal protein S27a	AT2G47110.1
Ghir_A07G014200	TRUE	TRUE	119.965	165.528	211.834	92.7887	76.6404	53.0758	91.8161	NA	48.3148	37.2562	9.66225	11.6558	10.8752	24.0008	23.7938	28.3226	24.0573	39.3522	33.5468	6.26411	12.721	6.77395	10.5644	9.56614	11.7599	8.10896	11.2302	8.40564	60S acidic ribosomal protein P1-like	AT5G24510.1
Ghir_A07G014500	TRUE	TRUE	15.1205	27.1957	55.2046	14.426	11.7258	16.0696	22.8412	NA	9.79607	3.41252	23.2189	31.5081	22.8283	54.2108	28.6144	37.8749	36.2601	50.3506	41.7659	26.8537	37.4469	26.9534	28.1505	24.8505	28.4051	23.0964	32.6369	28.5071	exportin-2	AT2G46520.1
Ghir_A07G015140	TRUE	TRUE	19.7918	29.6644	36.9914	13.4529	12.354	14.8401	21.8375	NA	11.8108	7.20507	10.5428	13.7041	8.78272	28.2994	12.1154	20.9772	17.5801	24.3682	22.8967	10.8743	21.334	13.1392	10.1786	10.4234	11.1332	9.40049	12.5396	12.6706	DEAD-box ATP-dependent RNA helicase 8-like	AT4G00660.2
Ghir_A07G016080	TRUE	TRUE	15.2815	20.8038	44.3292	11.0047	12.4359	12.6466	15.327	NA	12.2414	14.7826	14.8666	16.7013	12.7029	32.7288	14.6188	22.0289	22.641	35.5179	24.3737	15.8688	20.4906	15.7978	16.5998	13.8442	19.4404	16.0151	18.4968	17.5773	succinyl-CoA ligase [ADP-forming] subunit beta, mitochondrial-like	AT2G20420.1
Ghir_A07G018270	TRUE	FALSE	14.546	12.9056	19.0223	7.64878	6.63476	7.35296	11.4399	NA	6.50679	7.30388	3.16117	4.1801	4.98583	7.01367	5.72543	10.7172	6.38065	12.4228	8.83557	5.90977	6.59831	4.04989	4.57807	2.9851	4.22601	4.93546	5.91166	5.1504	54S ribosomal protein L19, mitochondrial	AT4G35490.1
Ghir_A07G018300	TRUE	FALSE	5.16152	9.48294	13.4769	6.58334	6.59671	9.47327	10.6291	NA	6.38155	8.41231	1.20738	1.73485	1.61536	4.11614	2.29773	2.94833	3.38196	3.1629	4.24624	1.8841	3.23763	1.89282	1.88891	2.0008	2.7726	2.03041	1.97675	4.31607	Dual specificity protein kinase splA	AT3G07760.1
Ghir_A07G018360	TRUE	FALSE	11.7127	17.5612	24.6707	11.3042	10.1817	13.9727	20.5357	NA	16.1238	10.4007	13.0904	11.6031	9.10599	20.993	13.1893	17.3834	16.1744	20.5371	17.7853	14.6132	18.9226	10.7324	16.5536	10.7217	13.4948	11.9412	12.1353	13.2631	protein disulfide-isomerase like 2-2-like	AT1G04980.1
Ghir_A07G018740	TRUE	FALSE	5.79829	12.4942	13.0699	8.5557	8.96919	7.92985	9.74697	NA	8.51763	1.16686	9.83053	12.8073	12.7524	19.0198	15.5609	16.3532	14.6127	16.8238	12.7929	10.8543	15.5984	13.1618	13.8632	16.0148	16.6535	15.9079	15.3955	13.938	4-hydroxy-tetrahydrodipicolinate reductase 2, chloroplastic-like	AT2G44040.1
Ghir_A07G019470	TRUE	FALSE	50.9865	67.2573	123.45	32.2346	29.0432	29.7812	69.0869	NA	29.0689	16.571	12.2735	12.3126	12.2088	41.1307	19.2365	34.2983	36.1181	40.6972	30.338	14.5071	21.0751	14.9841	15.7597	14.4023	20.2291	18.102	17.9035	21.6259	60S ribosomal protein L18a-like	AT2G34480.1
Ghir_A07G020240	TRUE	TRUE	88.3156	139.384	250.008	113.934	107.119	89.0109	132.83	NA	114.67	103.231	14.1819	15.3119	14.8587	22.2643	20.9528	26.1009	26.8384	32.1615	30.5379	14.4744	18.4434	20.6947	14.2307	21.7494	15.7756	16.1765	12.9809	17.7707	eukaryotic translation initiation factor 1A-like	AT2G04520.1
Ghir_A07G021270	TRUE	FALSE	39.5117	51.0147	268.965	43.9667	26.0711	20.631	19.6812	NA	21.3736	16.5807	8.76286	15.3868	20.084	21.8635	35.6319	58.1436	37.6438	77.2714	52.4198	11.8535	6.92684	15.5472	19.2803	23.7767	23.4013	14.7469	22.3023	17.7235	ras-related protein RABA5e-like	AT1G05810.1
Ghir_A07G021490	TRUE	FALSE	6.04301	7.33852	19.4989	6.10883	3.10938	4.81935	5.86485	NA	6.73557	3.88389	2.64512	3.43118	2.30115	4.32128	3.57586	5.6873	4.10177	5.51991	6.99697	2.36652	2.95947	2.82064	2.9028	3.73531	3.46208	3.6121	3.53897	3.84449	dolichol-phosphate mannosyltransferase subunit 3	AT1G48140.1
Ghir_A07G023980	TRUE	TRUE	76.4559	117.259	287.289	71.783	58.2656	90.1782	118.172	NA	92.1855	42.3939	0	0	0	0	0	0	0	0	0	0	0	0	0	0	0	0	0	0	40S ribosomal protein S17-like	AT5G04800.1
Ghir_A07G024250	TRUE	FALSE	19.9643	28.3219	73.2159	21.8143	23.904	12.8416	27.9946	NA	20.7617	10.3952	17.5614	11.6287	18.2367	15.847	18.077	21.4336	22.2619	27.4981	22.3551	17.951	14.7829	20.0383	15.7763	18.9046	18.7246	17.3025	19.777	19.3364	succinate dehydrogenase [ubiquinone] iron-sulfur subunit 2, mitochondrial-like	AT5G40650.1
Ghir_A07G024700	TRUE	FALSE	26.9214	19.0107	42.7884	13.6405	10.7682	15.9523	19.1247	NA	13.1452	11.2385	1.90887	2.00119	1.78596	6.07767	2.15775	4.09611	3.38237	5.15971	3.94484	2.03956	4.67767	2.11558	3.24558	2.87485	1.99027	1.86072	3.66503	2.66529	DNA double-strand break repair rad50 ATPase	AT5G14105.1
Ghir_A07G025070	TRUE	FALSE	6.50783	4.78534	7.95441	3.3283	2.99473	4.37551	5.01328	NA	4.42906	4.93888	3.84543	2.3482	3.6084	4.54307	2.73852	4.13864	4.15812	4.90342	6.21884	2.94801	3.76542	3.47864	2.85655	2.96026	3.08418	2.81399	2.77047	3.37743	adrenodoxin-like protein 2, mitochondrial	AT4G21090.2
Ghir_A08G000350	TRUE	TRUE	181.847	221.813	489.889	138.484	129.647	148.703	242.043	NA	121.709	81.8513	17.4885	17.7691	14.8245	32.1199	24.5337	54.4548	42.9054	63.7887	54.7952	18.6563	30.0015	14.9755	22.2352	19.0691	25.9008	21.365	22.5986	26.2015	60S ribosomal protein L35	AT3G09500.1
Ghir_A08G000880	TRUE	TRUE	144.996	212.529	404.098	115.902	68.0546	111.889	184.817	NA	84.0838	41.1587	9.92497	11.5814	10.2038	19.1548	16.7023	24.1552	21.1943	35.2447	22.975	10.9955	21.7621	10.1281	16.9516	13.0288	16.6251	14.7651	16.289	12.9395	60S acidic ribosomal protein P2B-like	AT2G27710.1
Ghir_A08G001210	TRUE	FALSE	37.7967	30.3745	56.0429	26.8779	25.5376	35.9979	44.5945	NA	38.0999	27.2566	25.5123	17.8424	20.8316	22.1662	24.7737	30.2493	27.5335	48.6798	24.947	29.8887	30.2273	27.0636	24.1382	28.1722	35.5572	30.6965	29.7918	28.0246	calmodulin-7-like isoform X5	AT2G27030.3
Ghir_A08G001320	TRUE	TRUE	22.9931	24.6627	71.0548	17.6807	12.4887	10.8192	17.6943	NA	12.1189	6.81094	1.59569	3.90014	2.747	6.24662	2.62683	6.99885	5.94578	9.9854	6.36588	1.53361	3.14925	3.15584	1.6139	2.854	2.91391	2.95423	2.27004	3.4309	10 kDa chaperonin-like	AT1G14980.1
Ghir_A08G001340	TRUE	TRUE	19.0038	21.8252	34.7002	14.076	6.48957	9.87169	19.2135	NA	14.3352	8.92034	9.59365	11.7427	11.9028	17.7763	12.8811	19.0334	16.5152	17.8632	15.7675	12.6928	10.1265	12.0397	10.4871	10.2153	10.3429	15.0117	9.65009	15.0464	60S ribosomal protein L7-4-like	AT3G13580.3
Ghir_A08G001850	TRUE	FALSE	29.4069	38.5018	67.4833	26.5031	30.0986	25.7286	39.1826	NA	27.5625	18.8531	19.0884	16.43	23.5153	20.1627	25.0445	25.8396	24.2975	39.8992	33.5313	20.5926	21.1758	26.4312	20.9386	22.0524	27.8457	25.3282	26.2584	28.6094	2-C-methyl-D-erythritol 4-phosphate cytidylyltransferase	AT3G13410.1
Ghir_A08G002370	TRUE	FALSE	36.1158	61.7954	80.9328	34.9201	29.5408	29.5519	52.4445	NA	28.0674	22.3552	68.8524	64.3408	63.1815	115.051	66.6635	78.5543	78.3121	94.0172	82.8172	61.856	76.8266	69.0593	71.6849	63.9243	64.5215	68.4918	73.2537	65.4908	valine--tRNA ligase, mitochondrial 1-like	AT1G14610.1
Ghir_A08G002990	TRUE	FALSE	14.7264	23.1657	42.5505	12.5644	14.1793	14.3896	20.3037	NA	11.7735	11.7945	2.90097	1.23231	2.49396	4.51963	4.17752	4.91809	3.51059	7.2187	2.8581	1.86174	4.07843	2.91466	2.80241	2.95972	3.94635	3.07379	3.12528	3.34761	V-type proton ATPase subunit e1	AT5G55290.1
Ghir_A08G003010	TRUE	TRUE	71.0352	95.2319	237.992	46.347	34.1878	50.8688	86.6409	NA	42.0983	29.543	17.2549	25.1505	17.2658	51.5191	26.6122	47.8216	43.7983	69.3428	54.9423	23.9493	33.4971	21.4753	22.2048	23.3796	24.1843	23.8912	27.0262	30.1812	40S ribosomal protein S8-like	AT5G59240.1
Ghir_A08G003920	TRUE	TRUE	131.903	216.471	652.211	105.489	74.9505	76.3622	156.867	NA	63.648	50.5326	7.01519	5.46468	4.34836	16.8282	12.2062	29.7787	19.6341	60.7837	32.9964	5.9987	14.2988	5.71057	9.30041	8.42357	14.6775	8.31781	12.4335	11.0829	60S acidic ribosomal protein P1-like	AT1G01100.1
Ghir_A08G004650	TRUE	TRUE	20.1403	26.9961	124.256	16.8361	12.4499	15.2255	20.7063	NA	13.6544	12.6525	4.74888	3.91602	4.11271	10.9181	9.2867	11.5026	11.6036	27.0074	19.1816	5.94708	8.75913	4.47539	6.0987	4.39727	6.02553	5.10577	5.43325	6.27702	60S ribosomal protein L18-2-like	AT3G05590.1
Ghir_A08G005050	TRUE	FALSE	40.1751	51.6506	110.403	38.5242	30.5361	41.8105	61.7783	NA	41.7101	20.0307	26.7851	22.6406	30.6615	36.9116	34.7939	49.4607	38.2834	52.8775	50.1824	26.7147	27.5821	26.1716	26.4279	31.5985	31.6723	32.4176	36.2244	36.9529	NADH dehydrogenase [ubiquinone] flavoprotein 2, mitochondrial	AT4G02580.1
Ghir_A08G005220	TRUE	TRUE	27.6055	68.2385	141.728	20.6291	15.4118	14.8954	43.9561	NA	11.9128	7.56755	4.97161	9.26209	5.68816	21.2846	11.9464	19.716	13.8099	34.8885	22.6725	6.53979	17.9328	6.56621	13.13	5.0757	10.7384	6.5517	10.4394	6.83216	60S ribosomal protein L13a-4	AT5G48760.1
Ghir_A08G005820	TRUE	TRUE	13.272	19.7593	26.7641	12.0841	10.9715	10.7243	15.599	NA	9.64559	6.00226	7.71131	7.42417	8.93647	19.03	9.90972	13.7734	12.0661	13.0415	13.6695	8.83548	13.7483	9.76983	11.1192	8.4596	8.27796	8.32258	11.2889	10.8698	chaperone protein dnaJ GFA2, mitochondrial-like	AT5G48030.1
Ghir_A08G006100	TRUE	TRUE	83.6678	110.697	290.5	53.9814	39.1419	38.7606	72.6394	NA	29.7396	14.1646	4.52273	7.91016	5.45471	22.2178	8.76446	27.9899	18.3496	39.5698	27.882	6.82811	12.0407	6.58036	7.6702	7.10427	9.70513	7.28881	11.0178	12.0987	40S ribosomal protein S11-like	AT5G23740.1
Ghir_A08G006110	TRUE	FALSE	12.7069	29.9805	69.3063	8.5864	7.63968	6.66413	16.4723	NA	2.71559	1.35206	1.35823	3.10494	2.20728	9.82033	4.83715	8.78303	6.31252	15.0604	10.9904	2.79894	5.99888	3.2734	3.64948	2.08217	3.4214	2.59171	3.9521	5.76758	ATP synthase subunit delta', mitochondrial-like	AT5G47030.1	ATP5F1D
Ghir_A08G008150	TRUE	FALSE	38.6242	55.3501	77.6452	41.4619	28.7321	31.7327	56.2232	NA	28.367	13.1543	8.28001	14.7976	11.0203	24.5073	7.3926	21.6436	14.9655	26.4969	22.3703	10.7733	14.621	9.82533	14.1081	6.80052	11.6911	10.9719	18.8934	14.4294	caffeoylshikimate esterase-like	AT3G62860.1
Ghir_A08G008170	TRUE	TRUE	129.167	155.858	403.823	81.1155	69.1542	73.3906	147.298	NA	76.8272	49.7415	9.92291	11.8497	9.99077	31.0183	14.5418	24.8374	24.6521	53.417	29.9127	11.3572	22.9389	11.0015	17.5139	12.1179	20.1642	15.4908	19.587	13.0435	60S ribosomal protein L22-2	AT3G05560.1
Ghir_A08G008850	TRUE	FALSE	3.86451	7.53542	15.6637	3.70359	3.55051	0	0	NA	0.00574871	0	5.28546	4.57857	2.98375	9.37339	4.70324	8.57944	8.54986	11.517	11.7954	0.264451	0.12384	0.24476	0.118951	0	0.110748	0.231706	0.196597	0.0842701	Pyruvate kinase, cytosolic isozyme	AT5G56350.1
Ghir_A08G009030	TRUE	FALSE	12.205	7.54817	18.333	9.14083	3.79112	8.09716	9.52196	NA	11.5834	4.513	79.6923	96.9112	80.3074	72.6321	93.38	148.604	93.6219	111.601	100.246	106.673	135.829	132.967	155.563	165.679	212.254	155.051	171.514	174.774	inactive protein kinase SELMODRAFT_444075-like isoform X1	AT1G55200.1
Ghir_A08G009160	TRUE	FALSE	14.3423	15.4041	41.4926	12.5004	13.9724	11.3622	19.3199	NA	11.8185	9.91424	3.67513	6.10608	3.53138	11.7358	5.89107	9.9849	6.8308	10.3326	7.37437	4.78994	6.83899	3.88106	5.0637	4.06737	4.24426	3.57445	5.02458	4.78085	N-alpha-acetyltransferase 50	AT5G11340.1
Ghir_A08G009530	TRUE	TRUE	6.86093	17.9193	20.6364	8.73817	5.60963	4.19743	12.0478	NA	7.72163	5.11424	1.96614	2.73411	1.95564	6.05995	1.89167	3.96412	4.74095	5.23494	4.62521	2.74277	4.22641	2.7946	3.21245	2.95771	4.03828	2.49626	2.86887	3.56383	40S ribosomal protein S11-like	AT5G23740.1
Ghir_A08G010940	TRUE	FALSE	9.9669	23.288	86.1887	10.0591	14.2556	4.01532	19.5073	NA	3.66047	6.42987	0.994793	1.28238	1.29768	2.48765	0.919011	3.03419	4.5385	9.42316	12.5706	2.26554	3.19166	2.31985	1.62548	1.47835	1.36571	1.13743	2.47453	3.66054	remorin-like isoform X2	AT5G23750.1
Ghir_A08G011020	TRUE	FALSE	60.2021	115.759	175.185	46.115	43.3707	76.1386	154.929	NA	51.5324	38.3181	12.669	22.0673	13.4009	34.9544	27.159	42.8336	38.5148	54.196	56.6063	22.9719	40.9404	25.1019	30.2766	27.9338	36.1766	27.2145	36.7207	44.5752	60S ribosomal protein L36-2-like	AT3G53740.2
Ghir_A08G011300	TRUE	FALSE	12.893	14.9167	18.5758	11.2034	12.2224	5.49454	13.3314	NA	4.72115	1.91096	16.0617	14.4026	22.0984	20.5037	26.9172	19.0772	31.3677	27.1845	43.4497	14.625	13.9637	23.0397	15.8333	26.5192	16.0968	17.7028	13.5874	28.1409	luminal-binding protein 5-like	AT5G42020.1
Ghir_A08G011680	TRUE	TRUE	98.3551	146.722	421.202	94.3056	108.573	94.5943	97.9462	NA	91.4289	104.586	9.84112	17.1289	14.1457	31.4507	21.9657	38.2159	32.8762	76.7767	52.0281	14.2507	17.295	14.7905	18.1553	16.2948	19.3598	16.8461	16.1249	18.2248	60S ribosomal protein L9-like	AT1G33140.1
Ghir_A08G012670	TRUE	FALSE	8.73482	17.4568	25.7258	5.6281	4.83322	4.02673	10.4388	NA	4.0821	1.61027	6.60514	4.44333	5.62693	12.9633	6.46335	8.52414	8.73182	17.0204	12.3045	5.93247	9.29246	5.03216	4.60864	5.01693	8.47467	6.34427	5.99749	7.51858	importin subunit alpha-like	AT3G06720.1
Ghir_A08G012700	TRUE	TRUE	1.67128	1.8138	3.95549	2.71654	3.11165	1.36245	1.04057	NA	1.67692	0.366954	2.34376	2.13865	3.04043	2.70673	2.8202	2.73981	3.0609	2.16713	2.29092	3.23091	1.91452	2.54229	1.74845	3.11072	1.58401	2.04912	1.1125	1.80475	dnaJ protein ERDJ3B-like	AT3G62600.1
Ghir_A08G013610	TRUE	FALSE	3.02459	7.33364	46.0411	4.71348	5.68099	1.4036	3.56956	NA	1.04405	2.89294	0.518938	0.763419	0.393278	0.790885	0.492369	1.28591	0.511615	4.82305	5.51322	0.349299	1.71365	1.0433	0.820569	0.490183	0.539572	0.323027	0.71862	0.385252	RING-H2 finger protein ATL67-like	AT3G61550.1
Ghir_A08G013900	TRUE	FALSE	2.44711	4.48382	4.85162	2.13924	2.37794	3.53248	2.26796	NA	3.15802	4.28046	1.4402	1.44606	2.40761	4.54429	2.66742	3.76243	3.29008	5.3532	4.73077	2.57129	4.1127	1.34606	2.79676	2.45847	3.25503	2.78017	2.37126	2.93864	Adenylosuccinate synthetase	AT4G00530.1
Ghir_A08G013970	TRUE	FALSE	13.9187	16.5831	69.4528	22.4048	12.5265	19.004	8.23609	NA	18.0675	6.65812	9.62262	18.1117	9.52896	11.1802	9.54608	22.1812	6.21482	26.6495	16.2178	10.5785	12.0565	10.2657	29.2824	9.87195	20.165	9.03386	20.0979	9.61255	cytochrome P450 86A8-like	AT2G45970.1
Ghir_A08G014290	TRUE	TRUE	87.9612	110.649	177.988	72.8524	65.3225	76.4711	120.443	NA	71.2742	50.7857	20.4426	24.9482	20.7428	44.1521	37.7689	52.3985	46.7453	66.2256	56.7289	24.6739	34.6427	31.7157	30.2049	31.9315	38.9914	29.8645	32.3238	37.4919	40S ribosomal protein S13	AT4G00100.1
Ghir_A08G014790	TRUE	FALSE	40.384	42.974	54.392	46.1009	45.774	41.0566	34.4967	NA	40.5125	49.1319	19.6374	18.1469	25.605	15.6456	22.0264	21.7373	27.4494	22.5856	18.0362	20.2665	15.965	23.4761	18.8715	25.275	22.3394	28.4069	20.6132	22.4438	ras-related protein RABD2a	AT1G02130.1
Ghir_A08G015800	TRUE	FALSE	13.7456	25.1683	61.5637	17.9502	10.3332	9.41528	20.6365	NA	11.7962	11.6296	3.76346	3.36702	4.42829	4.58472	6.97987	13.2989	9.55702	19.5157	10.8252	2.61332	4.04152	4.40632	6.33806	8.11417	7.67618	6.40999	6.85454	8.91206	coatomer subunit zeta-2-like	AT1G60970.1
Ghir_A08G015810	TRUE	TRUE	36.1712	40.1719	75.572	25.5204	16.4244	36.0491	45.2694	NA	18.4602	12.9972	5.45567	6.25981	4.76349	14.7624	6.70612	12.6398	11.4273	16.337	8.00949	6.64985	13.4512	5.54347	9.01283	4.41533	7.39033	4.86755	8.4486	7.93584	upstream activation factor subunit UAF30-like	AT2G35605.1
Ghir_A08G016290	TRUE	FALSE	55.5272	41.8212	123.985	65.9805	40.5617	19.6428	17.4997	NA	30.1953	21.7495	5.57978	4.3817	7.83797	6.01163	4.83774	11.2646	12.2233	21.1812	16.1894	2.80781	3.31933	3.01223	3.39529	3.42699	4.73664	4.97968	2.64754	3.74115	Envelope glycoprotein	AT1G32260.1
Ghir_A08G017170	TRUE	FALSE	13.8876	16.4075	37.5802	9.38439	4.75241	8.54295	13.2666	NA	10.79	13.7932	2.91194	5.52697	3.27855	7.88764	3.04045	6.94141	7.10396	9.13382	8.40883	4.08877	6.68608	4.83364	4.43206	4.93565	6.16098	9.7346	9.09087	3.96735	Chlorophyll A-B binding protein	AT5G47110.1
Ghir_A08G017330	TRUE	FALSE	1.04473	6.31764	8.10771	2.665	5.68322	6.06171	4.11598	NA	4.81217	3.24659	2.40558	3.11869	1.84382	6.82004	1.86979	2.72392	3.93134	3.9437	3.41434	2.92517	5.0768	3.43748	4.10182	1.63106	2.47504	1.54666	1.97171	2.85949	Dynamin protein, mitochondrial	AT4G17540.1
Ghir_A08G017410	TRUE	FALSE	22.4816	19.9789	29.4343	14.0898	12.4808	17.5981	16.4956	NA	14.9427	8.06108	7.51452	5.68231	6.64455	9.84939	6.41308	15.1655	10.3147	18.3997	6.23884	7.56596	9.05021	6.96128	7.25575	9.47063	14.1061	8.92665	9.04385	9.03221	ubiquitin carboxyl-terminal hydrolase 3-like	AT4G17510.1
Ghir_A08G020590	TRUE	TRUE	59.4187	68.7781	212.517	41.8332	39.7284	46.1181	59.7343	NA	39.9677	30.9157	3.44724	4.71236	3.42449	12.657	8.44016	13.8515	14.7542	31.5994	17.5157	6.41676	9.11332	4.93899	5.72252	4.38595	7.13831	6.24347	6.01262	7.39874	60S ribosomal protein L30-like	AT1G36240.1
Ghir_A08G020730	TRUE	TRUE	30.0787	53.6476	127.128	19.2009	17.5788	21.7011	38.6912	NA	18.9361	12.8805	9.18811	9.651	6.53285	30.6012	16.3727	20.4065	21.9981	45.2171	31.9695	11.4082	19.2066	9.03224	11.8427	9.98781	12.3082	8.70633	13.8761	10.8075	60S ribosomal protein L12-3-like	AT5G60670.1
Ghir_A08G021070	TRUE	TRUE	336.688	211.849	518.981	354.949	262.103	272.29	182.882	NA	307.077	202.408	48.8428	57.5065	71.6091	58.3035	89.8813	107.186	103.728	135.882	113.281	56.7566	53.8889	64.89	58.9007	101.138	91.5211	99.2684	65.4053	89.6183	ran-binding protein 1 homolog a-like	AT5G58590.1
Ghir_A08G021270	TRUE	FALSE	7.93384	17.8775	25.0493	6.30932	2.2609	9.47411	14.2483	NA	3.69565	3.69985	8.43264	12.2943	6.58044	24.0586	9.577	15.5033	13.7994	21.7174	21.2698	7.32057	15.4908	7.00949	12.1305	6.40571	9.20481	7.72299	11.3192	10.3715	28S ribosomal protein S29, mitochondrial	AT1G16870.1
Ghir_A08G022150	TRUE	FALSE	5.60383	6.26508	12.1127	6.1055	4.75524	9.0158	7.33745	NA	7.18284	6.08157	5.04397	7.22817	7.18166	11.7741	5.91553	9.29861	7.3631	9.15436	7.66374	6.9951	6.05215	5.67238	6.33357	9.7977	7.16492	6.21116	5.24866	6.7223	39S ribosomal protein L45, mitochondrial isoform X1	AT5G27395.1
Ghir_A08G022220	TRUE	TRUE	11.9086	14.8205	17.4593	7.62028	11.486	9.39573	11.8777	NA	9.46904	9.26235	0.245166	0.195593	0.159696	1.1391	0.481755	0.8108	0.404637	0.663592	0.506646	0.104151	0.559114	0.278022	0.183733	0.692647	0.232639	0.696864	0.426968	0.288539	putative H/ACA ribonucleoprotein complex subunit 1-like protein 1	AT3G03920.1
Ghir_A08G022320	TRUE	TRUE	23.0151	34.9685	122.261	19.7293	17.5844	18.5603	28.618	NA	14.8445	10.7728	3.82677	4.93952	3.17548	13.2921	3.13746	15.0937	7.70022	19.0557	10.8075	3.59986	7.41141	3.46666	4.90158	3.95356	6.57807	5.04274	6.51834	4.61253	40S ribosomal protein S24-1-like	AT5G28060.1
Ghir_A08G022350	TRUE	FALSE	3.5022	7.96315	10.6148	4.53121	4.22078	2.91789	5.8643	NA	2.68776	1.22297	9.07889	8.04287	14.9897	11.8002	14.1895	14.8638	16.8212	19.8834	24.6664	11.8406	9.68761	14.9128	8.45941	14.2914	10.1697	13.739	11.6703	11.8461	probable ribose-5-phosphate isomerase 3, chloroplastic	AT3G04790.1
Ghir_A08G022410	TRUE	FALSE	26.3467	33.1504	49.2126	23.6239	22.2677	21.9338	27.4394	NA	21.5872	20.1938	11.7695	10.8533	13.8234	18.8126	13.0236	17.4036	17.2609	17.0227	12.6702	13.5473	11.6805	10.0834	8.18634	9.38058	10.7449	11.1998	10.5851	13.2225	V-type proton ATPase subunit F-like	AT4G02620.1
Ghir_A08G023480	TRUE	FALSE	59.966	79.0584	114.49	54.6469	56.4676	52.0489	69.672	NA	49.1313	48.6252	29.3347	28.5684	39.9912	46.3733	52.1053	61.4905	51.7075	56.7076	53.5554	37.2882	34.9519	34.5609	28.7222	48.5233	43.05	44.8772	38.4473	43.8865	26S proteasome non-ATPase regulatory subunit 8 homolog A	AT1G64520.1
Ghir_A08G024800	TRUE	FALSE	4.36447	1.3251	14.6544	1.24096	0.664109	0	0	NA	0.0142863	0	0.0723769	0	0.0212255	1.20558	0.543378	3.51484	1.71814	7.08137	2.89367	0	0	0	0	0	0	0.0631925	0	0	PREDICTED: tetraspanin-7-like	AT4G28050.1
Ghir_A08G024990	TRUE	TRUE	60.925	80.3596	175.707	43.7279	32.5906	48.4136	61.4049	NA	43.5732	27.335	9.15294	12.4032	11.3397	27.9985	17.2144	29.5608	21.4962	40.012	24.1351	14.9846	18.2502	13.5013	15.2687	15.8548	19.5962	18.0123	19.9046	19.4773	40S ribosomal protein S11-like	AT5G23740.1
Ghir_A08G025610	TRUE	FALSE	155.291	165.361	502.162	134.437	115.377	117.19	139.991	NA	116.674	80.1047	36.7848	32.999	39.5722	29.9749	47.7583	51.4166	51.5136	96.9227	62.3618	42.2309	50.2895	44.2058	42.0284	47.09	56.7038	47.2915	48.8522	47.9806	profilin 2	AT2G19760.1
Ghir_A08G025710	TRUE	TRUE	39.4678	43.9255	75.3838	31.7937	25.3824	45.26	48.7961	NA	46.3259	25.7168	5.83724	6.48278	5.86602	18.2732	11.342	19.817	12.1447	14.1839	14.8232	8.6285	10.153	10.1931	9.01206	9.13426	9.22871	11.1504	9.76355	9.62651	60S ribosomal protein L31-like	AT5G56710.1
Ghir_A08G026740	TRUE	TRUE	74.2797	73.7346	242.819	59.7238	41.5236	54.8934	64.2179	NA	52.3985	30.3228	16.1018	14.3176	14.612	29.2108	28.4344	43.0457	35.9045	67.4662	44.958	17.0601	24.3037	20.2042	19.4708	19.6583	19.9521	23.532	24.0365	23.4451	40S ribosomal protein S13	AT4G00100.1
Ghir_A09G000580	TRUE	TRUE	18.4822	21.3456	33.8572	17.3488	13.859	17.7764	22.1436	NA	26.0087	15.3422	5.85355	4.24432	4.62369	15.6723	5.47814	9.17988	7.06399	9.72016	7.88426	5.91297	7.66456	5.37138	5.76526	7.37959	6.33944	6.61233	4.77407	6.81587	ribosomal L1 domain-containing protein 1-like	AT3G58660.1
Ghir_A09G001900	TRUE	FALSE	73.6584	109.672	271.062	69.773	52.8981	55.4321	97.7737	NA	64.6983	39.8844	21.5355	16.1473	19.2035	38.1485	31.6824	45.4266	38.4135	67.6779	42.1533	23.1371	25.0009	24.2422	19.9526	28.3099	30.1428	28.656	23.9447	30.9587	40S ribosomal protein S9-2-like	AT5G39850.1
Ghir_A09G002690	TRUE	TRUE	51.4379	66.2555	276.324	50.3724	39.5968	39.6569	42.6959	NA	44.5535	23.9406	5.88459	5.8016	4.15207	11.9205	9.14724	16.4947	18.0781	33.5731	27.0919	5.39956	8.34201	5.37079	5.36158	6.57293	8.39774	7.05226	7.29774	10.4885	60S ribosomal protein L27a-3-like	AT1G70600.1
Ghir_A09G003810	TRUE	TRUE	31.3821	64.511	142.249	29.9846	25.6173	24.5417	48.5641	NA	26.0649	21.9057	24.8095	19.2506	20.1187	33.2772	22.2767	34.3428	29.8653	61.5784	45.4765	24.4844	30.6476	18.1595	23.2007	26.5644	27.69	23.0796	29.2743	27.4482	cytochrome c1-2, heme protein, mitochondrial-like	AT5G40810.1
Ghir_A09G004410	TRUE	FALSE	65.916	97.1624	235.719	47.0515	37.7072	35.9464	63.9353	NA	41.9681	18.825	11.5156	15.6194	12.7282	37.3387	25.6225	48.9274	40.197	71.3095	54.8807	16.6856	23.113	16.6002	19.6728	21.8041	20.1457	19.3331	21.763	25.3385	60S ribosomal protein L36-2-like	AT3G53740.2
Ghir_A09G005100	TRUE	FALSE	6.90073	19.1124	53.5532	6.56914	7.04382	3.63915	19.8474	NA	1.94552	0.338035	31.3914	44.6353	19.1639	93.0766	13.2391	69.8136	63.8081	156.616	154.091	29.87	72.4083	26.3432	38.2402	12.9459	28.1368	18.3021	51.5546	47.4489	subtilisin-like protease SBT1.3	AT5G51750.1
Ghir_A09G005640	TRUE	TRUE	119.237	117.771	302.349	88.7419	85.7184	92.8947	96.2908	NA	79.8972	62.4139	18.475	23.1575	17.0742	34.8636	21.2281	40.5118	33.6126	65.87	44.1049	17.8909	32.4741	18.672	24.3482	18.3116	26.9093	18.7638	28.5095	24.6993	40S ribosomal protein S7-like	AT1G48830.1
Ghir_A09G006440	TRUE	TRUE	38.2439	73.7839	139.15	39.2126	38.0478	26.9234	64.9069	NA	31.2456	19.3284	20.011	23.5505	20.4339	51.524	31.8808	53.2809	41.1637	62.047	50.5144	21.9731	29.658	23.9019	23.4559	24.6266	30.948	28.8776	30.0765	27.4278	40S ribosomal protein S3a-like	AT4G34670.1
Ghir_A09G006650	TRUE	FALSE	48.9936	32.2335	82.273	41.007	42.0217	55.8975	46.7973	NA	64.0701	55.7141	12.1757	12.1418	12.079	26.7043	15.4409	26.3049	21.8691	29.1703	27.7341	11.9094	17.1954	14.2485	13.2083	14.3816	15.751	18.076	12.6169	17.8237	60S ribosomal protein L14-1-like	AT4G27090.1
Ghir_A09G007120	TRUE	FALSE	7.18326	12.9694	17.6377	7.97616	9.12245	8.78685	14.5092	NA	10.7586	6.85704	9.00761	9.17629	8.47741	19.0549	8.08834	13.2996	10.4388	15.9752	11.0293	8.25493	14.8325	10.7623	10.8549	10.2455	9.35897	8.72032	14.7187	8.74632	WD repeat-containing protein 43	AT5G11240.1
Ghir_A09G010070	TRUE	FALSE	11.4452	10.6366	22.6314	7.72953	9.49691	8.27985	5.96597	NA	8.22327	8.56932	0.513308	0.749799	0.818899	1.7204	1.78207	1.85328	1.92522	2.67298	1.54532	0.632314	1.39556	1.24752	0.545498	0.542176	1.00832	1.23322	0.973556	1.25139	PREDICTED: uncharacterized protein LOC105799183	AT4G25315.1
Ghir_A09G010370	TRUE	TRUE	122.733	110.653	235.296	109.723	118.637	134.488	112.77	NA	161.414	140.667	17.9023	23.055	19.9451	53.2217	22.8749	39.0581	43.154	75.3106	50.7432	25.4793	38.0024	23.584	28.1227	26.7729	33.1323	31.4018	43.1543	29.2555	60S ribosomal protein L10a	AT1G08360.1
Ghir_A09G010440	TRUE	FALSE	25.1256	57.171	76.9137	25.9986	39.9526	27.2029	51.6361	NA	24.8203	28.3042	9.24922	14.1732	15.3574	25.0641	25.1877	32.0405	26.811	38.338	32.4792	12.8963	20.0221	13.5267	14.3916	13.6829	18.8809	18.6616	19.7886	25.8576	PREDICTED: uncharacterized protein At2g27730, mitochondrial-like	AT2G27730.1
Ghir_A09G011510	TRUE	FALSE	2.87347	7.80488	8.06731	5.05529	4.19959	7.17497	7.43024	NA	4.38285	2.40222	11.2043	10.8606	11.4171	18.7892	17.4437	19.6832	23.3005	24.3066	19.7716	11.5071	14.2209	10.8041	13.7133	12.3634	16.0819	14.361	19.9014	13.9725	proteasome subunit alpha type-3	AT2G27020.1
Ghir_A09G012200	TRUE	TRUE	12.7793	33.0455	51.6565	11.3773	5.19142	9.62946	21.619	NA	10.1576	8.27927	11.5459	10.8946	12.3385	41.9331	23.8285	29.2676	28.7249	41.0959	36.3019	10.3847	20.7163	11.7554	16.7154	15.3273	14.6806	15.507	17.569	13.2167	40S ribosomal protein S2-4-like	AT1G58684.1
Ghir_A09G012870	TRUE	FALSE	2.65259	3.59159	4.92118	2.55612	1.10582	2.08519	2.49249	NA	1.7286	1.4368	1.64768	3.56689	1.90401	3.65619	1.53699	3.02618	2.47715	3.40263	2.53568	1.70857	4.30122	2.6673	3.80697	2.00499	2.05282	2.09176	1.77875	1.78332	probable inactive purple acid phosphatase 16	AT3G10150.1
Ghir_A09G013810	TRUE	TRUE	87.4794	128.291	287.018	78.1373	59.3091	29.5541	59.223	NA	31.7305	22.632	12.6152	14.9129	13.1742	23.3627	17.5445	28.7445	37.9389	50.3916	33.4547	13.5872	18.8044	12.1062	12.2007	14.0214	18.894	13.4239	16.1622	17.1737	60S ribosomal protein L21-1-like	AT1G09590.1
Ghir_A09G014000	TRUE	FALSE	60.591	78.8735	241.855	62.0168	44.4097	50.0631	61.6158	NA	56.6842	31.8697	1.65549	1.96883	2.31114	3.40222	5.49897	5.69331	4.77172	10.5933	7.26294	3.3628	3.30476	2.44025	2.50981	3.54621	3.63504	3.23418	2.5974	3.02809	40S ribosomal protein S28	AT5G03850.1
Ghir_A09G014010	TRUE	TRUE	72.2939	102.411	232.483	51.6801	38.1247	55.0113	84.9842	NA	46.1486	28.1392	11.5291	14.4732	12.282	46.383	21.5534	41.3061	35.7687	67.8998	46.3733	17.0614	27.2071	17.5851	19.6944	19.7441	25.7521	21.615	28.751	23.4665	40S ribosomal protein S5-like	AT2G37270.1
Ghir_A09G014710	TRUE	TRUE	92.9559	138.565	460.77	60.6776	41.4167	41.8268	99.6648	NA	32.442	15.9268	6.50245	9.60908	8.96086	36.0713	17.8492	34.0658	28.3069	57.2828	44.4561	10.6606	17.0572	9.62968	12.0052	8.80112	15.1922	9.71645	17.1092	13.8862	60S acidic ribosomal protein P2B-like	AT3G44590.2
Ghir_A09G014890	TRUE	TRUE	88.7698	73.3545	127.512	67.6297	102.396	95.5906	68.5956	NA	80.1016	81.5093	12.19	16.0406	13.7572	17.5157	20.9552	26.2366	23.4777	32.4462	21.0074	11.5757	17.9375	13.4262	11.9414	15.016	17.6301	15.5989	14.5471	18.5955	probable small nuclear ribonucleoprotein G	AT2G23930.1
Ghir_A09G015860	TRUE	TRUE	2.69526	7.84006	8.57042	5.92395	5.7579	5.00353	8.52034	NA	6.59634	5.24816	9.51057	6.84152	7.84413	10.9472	11.6533	10.5719	12.3838	13.6502	13.0968	12.989	12.137	11.1922	10.5402	12.0702	10.129	11.3471	9.90644	10.606	60S ribosomal protein L12-3-like	AT5G60670.1
Ghir_A09G016080	TRUE	TRUE	130.443	185.915	563.736	94.4924	74.7222	68.4031	151.047	NA	59.4179	42.8589	10.4751	16.2692	11.9046	23.9803	13.9501	26.459	27.8649	59.6482	42.5275	13.0009	22.2461	13.552	20.6984	12.8111	18.1975	12.9926	16.8019	19.5863	40S ribosomal protein S23	AT5G02960.1
Ghir_A09G016210	TRUE	TRUE	13.5047	14.5106	36.315	13.6898	13.9309	19.6374	16.9573	NA	19.6539	21.0942	8.47206	6.63204	5.13948	10.1315	4.74894	7.33385	4.44988	13.1068	5.52997	7.48906	8.87199	4.70544	4.84169	3.49953	5.19718	4.20632	3.6583	4.27141	uracil phosphoribosyltransferase	AT3G53900.2
Ghir_A09G017570	TRUE	TRUE	31.03	50.5091	68.519	16.2096	10.2998	17.9238	42.8225	NA	9.39367	11.3394	27.2824	37.3353	32.0364	53.8271	39.5351	66.4441	55.2341	97.053	107.453	39.9271	32.9659	28.4057	34.1622	32.9741	37.5074	31.6943	48.5796	48.3373	40S ribosomal protein S4-like	AT5G58420.1
Ghir_A09G018030	TRUE	FALSE	29.1526	25.4156	34.6358	20.6894	23.8005	22.956	33.0172	NA	32.1888	25.342	1.35978	0.875304	2.99236	2.62274	3.25314	2.89712	1.72967	2.79638	2.79408	1.62913	2.75841	2.12156	1.29521	1.91737	2.17006	2.52683	1.84838	2.60535	---NA---	NoHits
Ghir_A09G018760	TRUE	FALSE	7.67811	10.4101	16.1869	3.63951	2.45931	3.37707	8.40438	NA	4.7819	4.61869	3.28531	2.6745	2.14182	5.12235	3.94173	2.60579	5.03022	5.09528	3.70826	4.27804	3.50922	3.39216	3.15335	3.52129	3.05168	1.87568	3.15765	3.39622	2-oxoglutarate and Fe(II)-dependent oxygenase superfamily protein isoform 1	AT5G51880.1
Ghir_A09G018820	TRUE	TRUE	49.0416	70.3599	257.256	39.6987	25.7533	0.83838	2.61469	NA	0.607931	0	3.91788	5.88764	3.48105	17.358	7.11388	22.5468	18.5912	38.72	21.4769	1.12261	3.916	0.764042	1.93876	1.14141	1.5727	1.39036	0.817221	0.930975	60S ribosomal protein L24	AT3G53020.1
Ghir_A09G019250	TRUE	FALSE	30.6122	42.6056	51.9278	26.2813	38.9546	31.2432	45.3311	NA	14.1226	14.0012	1.03574	1.00394	1.40306	1.61199	1.75057	1.02558	2.31037	3.51736	2.55716	1.2061	2.77991	1.48315	1.73311	0.942262	1.57041	1.44684	1.68095	1.31626	Valine--tRNA ligase	NoHits
Ghir_A09G019460	TRUE	TRUE	418.287	302.62	1055.54	308.743	238.708	371.842	277.083	NA	303.724	179.323	18.642	18.5754	22.5295	37.9844	36.9364	71.9787	56.1772	102.365	60.3975	21.2954	25.0882	23.1777	29.3821	32.8089	52.2153	40.3878	46.0496	42.1894	60S acidic ribosomal protein P1-like	AT5G24510.1
Ghir_A09G020010	TRUE	TRUE	48.4782	77.9737	169.716	35.6164	25.1802	33.1362	64.1306	NA	32.2817	12.6186	8.314	9.59105	8.28304	25.4401	11.253	21.7114	18.7661	39.6543	28.2376	11.0189	18.3223	8.36602	12.7961	8.42093	13.6143	10.5871	12.5453	18.9276	40S ribosomal protein S10-1-like	AT5G52650.1
Ghir_A09G020330	TRUE	FALSE	0.725649	1.17612	1.79593	0.80205	0.410845	0.984696	0.954767	NA	1.63705	0.467882	0.530593	0.816959	0.834633	0.74817	0.800321	1.22051	0.697425	0.762893	1.13236	0.924279	0.783393	1.04499	0.641852	1.53729	0.914956	1.28252	0.0765552	0.868851	protein cornichon homolog 4-like	AT1G12390.1
Ghir_A09G021250	TRUE	FALSE	0.424147	1.56863	1.70658	0.953057	0.582611	0.2715	1.45571	NA	0.66559	0.194114	1.3939	0.565554	1.15868	2.6784	1.43072	1.51375	1.64023	3.51881	5.33508	0.816729	2.30547	1.65931	2.33228	1.2196	1.46439	1.74431	1.81081	2.38328	probable acyl-activating enzyme 6	AT5G16340.1
Ghir_A09G021350	TRUE	FALSE	13.2841	28.8163	104.154	14.3982	10.571	9.62671	38.5523	NA	6.50585	4.45196	3.97767	6.35781	3.26418	8.62382	5.59868	9.23188	8.91289	17.3464	13.9749	6.36302	9.02175	5.14084	9.01642	3.79249	5.83323	4.77771	10.2829	9.86136	cytochrome b5-like	AT2G32720.1
Ghir_A09G021870	TRUE	TRUE	26.1877	28.7537	57.8844	20.3436	19.1752	19.7047	31.6931	NA	20.9335	14.4745	29.8317	28.5062	25.4956	46.0956	35.3922	32.2941	33.7215	37.7201	25.4068	29.96	33.2455	28.733	26.9172	27.8895	29.5977	30.8384	25.2341	31.6324	eukaryotic translation initiation factor 3 subunit H	AT1G10840.1
Ghir_A09G023290	TRUE	TRUE	83.3041	112.304	180.245	57.0959	46.3836	66.2833	108.348	NA	54.3964	35.224	24.7149	26.8258	21.9684	71.55	38.4286	66.3961	54.2479	90.6172	66.426	29.1772	51.1241	28.7743	36.7532	30.2625	45.831	37.3576	46.7169	45.2416	40S ribosomal protein S3a-like	AT4G34670.1
Ghir_A09G023760	TRUE	TRUE	114.402	180.286	513.425	89.3738	65.4563	74.6071	131.549	NA	76.7024	39.1497	20.9066	18.2638	16.4998	42.1505	26.4915	49.2694	40.0871	97.131	57.1245	23.1457	32.406	20.3719	27.1288	24.8152	45.1736	35.2496	36.9384	37.8193	40S ribosomal protein S15-4	AT5G09500.1
Ghir_A09G025300	TRUE	FALSE	1.57016	4.42823	5.21771	1.77631	0.953514	3.28494	3.79579	NA	1.65945	0.669084	1.3576	2.53471	0.786522	5.75431	2.42008	2.99799	3.15127	2.79595	4.06602	2.65803	3.51797	1.68763	2.25675	1.34878	1.3685	1.80448	0.887508	2.67151	ATP-binding cassette sub-family C member 11	AT4G15820.1
Ghir_A09G025910	TRUE	FALSE	4.48593	6.80268	8.0673	3.1012	1.13575	4.39241	3.52317	NA	2.41741	2.58654	4.55611	6.05728	3.78801	14.0494	3.73852	6.40004	5.3128	6.37807	10.8419	3.48358	7.78026	4.55514	6.32069	2.78596	4.06117	5.11944	4.31343	4.12699	serine protease SPPA, chloroplastic isoform X2	AT1G73990.1
Ghir_A09G026150	TRUE	TRUE	64.2268	75.6323	196.65	42.4429	38.7541	54.3003	66.0502	NA	42.1913	24.4022	9.18879	10.7385	8.6743	25.201	13.7476	29.7431	21.902	39.3848	26.1831	8.26438	16.1876	8.41004	10.5129	11.8073	14.4764	10.487	12.8234	15.7563	60S ribosomal protein L17-2-like	AT1G27400.1
Ghir_A09G026170	TRUE	TRUE	88.8868	115.059	248.678	60.7369	44.6573	64.8079	111.012	NA	44.0913	33.802	15.4303	21.1601	19.2446	44.1488	28.3455	54.8094	45.1437	85.7529	53.489	20.2124	33.2538	20.7801	26.8134	25.8984	37.1859	30.0641	34.3516	29.6773	60S ribosomal protein L17-2-like	AT1G27400.1
Ghir_A09G026240	TRUE	FALSE	28.3951	44.6814	84.8714	29.7293	29.91	44.6587	47.0548	NA	41.6059	16.5534	11.7998	11.617	13.6612	26.953	15.1552	20.1764	21.3408	32.3388	30.0376	15.0375	18.1554	12.6407	14.3416	15.3246	14.8197	19.0514	14.5622	17.0076	60S ribosomal protein L7a-like	AT3G62870.1
Ghir_A10G002190	TRUE	TRUE	15.6876	9.80584	16.4026	6.76775	6.27171	11.4475	9.54738	NA	9.88808	6.37604	6.01342	6.20081	5.19179	19.7131	6.62555	11.2262	10.7831	13.9529	11.9361	6.26451	10.4911	6.71818	7.56566	8.55871	7.82599	8.11674	6.95369	9.49403	pentatricopeptide repeat-containing protein At4g21705, mitochondrial	AT4G21705.1
Ghir_A10G003810	TRUE	FALSE	26.331	46.6357	77.4644	22.3355	15.1979	19.1989	34.1061	NA	14.1542	8.12155	3.15883	5.03164	5.0422	11.8024	9.88504	13.0259	10.9002	18.8346	11.2632	4.01068	5.81063	5.23658	5.14334	5.46806	7.1682	5.95713	8.17202	9.22961	prefoldin subunit 6-like	AT1G29990.1
Ghir_A10G003890	TRUE	FALSE	45.6141	62.9041	69.9114	40.504	24.3802	20.0175	53.0382	NA	16.3738	14.0431	9.24688	8.22204	14.6401	17.9948	11.1761	15.8119	21.5835	17.834	36.9542	12.2066	10.1799	11.773	8.28798	8.25658	8.06989	13.9107	9.78295	12.9585	calcyclin-binding protein-like	AT1G30070.2
Ghir_A10G003970	TRUE	FALSE	18.597	23.7472	90.8136	25.3658	23.2241	26.289	25.248	NA	27.2183	19.4109	5.04013	3.80995	6.10026	7.13414	6.60482	8.47923	5.27756	5.12048	5.65705	4.28158	3.8693	4.6577	3.41633	6.62135	4.00046	4.11939	3.12579	4.63667	outer envelope membrane protein 7	AT2G34585.1
Ghir_A10G004040	TRUE	FALSE	19.5772	19.1534	23.0962	15.823	14.1205	15.0858	18.3179	NA	16.9895	9.10314	1.85964	1.55607	2.07299	2.03758	2.38042	2.62621	2.50818	3.52844	1.9484	1.7821	2.63599	2.13615	1.86138	3.02159	2.20628	2.9539	2.85253	3.75948	Small nuclear ribonucleoprotein family protein isoform 2	AT4G18372.1
Ghir_A10G004170	TRUE	TRUE	24.8652	22.8024	47.591	14.6753	14.6119	13.5048	27.3442	NA	11.3113	10.7622	3.51348	6.6984	2.79125	15.8927	7.60402	18.1767	7.37061	11.12	12.779	4.15187	7.68173	3.89293	4.75502	3.9364	6.03112	3.74829	4.12366	6.50284	H/ACA ribonucleoprotein complex subunit 3-like protein	AT2G20490.1
Ghir_A10G004330	TRUE	TRUE	32.1153	50.1517	88.2427	32.3673	20.1128	27.9622	48.3683	NA	38.981	16.3318	18.7655	18.5179	16.953	37.6882	22.3588	28.2566	30.9408	43.4558	29.6104	20.6982	27.822	18.7698	18.948	22.2057	26.3662	22.3118	20.676	21.9501	ubiquitin-40S ribosomal protein S27a	AT2G47110.1
Ghir_A10G004720	TRUE	TRUE	56.3772	59.3833	62.1815	48.2813	38.7903	48.5493	58.2682	NA	54.5648	44.8703	38.9075	35.7198	42.4778	49.2305	48.0608	57.9835	43.9169	50.1589	42.1559	41.9801	38.6719	49.1347	37.3757	50.5193	48.1087	55.0466	40.4748	53.6979	26S protease regulatory subunit 7A	AT1G53750.1
Ghir_A10G004910	TRUE	TRUE	175.341	238.684	467.507	139.141	97.2762	139.491	208.451	NA	126.263	73.862	55.1971	47.0758	51.5361	94.889	78.4774	94.0148	86.5612	154.165	103.887	61.0333	83.6787	57.6802	65.7846	66.7879	83.165	67.0325	63.1786	71.4797	40S ribosomal protein SA-like	AT1G72370.1
Ghir_A10G005900	TRUE	TRUE	49.0778	57.6757	153.869	42.1729	33.1814	48.9636	52.9838	NA	58.856	37.4728	12.1266	9.9749	13.812	22.1976	15.1037	22.173	21.9351	32.8453	27.1338	12.6038	15.9304	15.8219	11.2989	19.4736	19.0152	21.6768	17.2562	15.6947	60S ribosomal protein L28-1-like	AT2G19730.1
Ghir_A10G007980	TRUE	TRUE	55.2398	76.5721	125.902	29.696	19.7964	32.4363	54.292	NA	19.7441	16.4545	22.6123	28.065	21.6201	63.7814	31.8919	48.3576	39.2191	67.7261	55.6874	24.3906	42.5366	28.6736	31.2912	28.1919	39.8059	33.4985	41.5099	36.0069	T-complex protein 1 subunit gamma	AT5G26360.1
Ghir_A10G008820	TRUE	TRUE	68.0523	123.912	331.67	47.1242	43.1192	37.0338	94.0535	NA	38.7875	20.6513	8.20498	10.9534	7.77656	24.8544	14.3095	23.7978	27.6426	58.5566	38.0082	7.71887	16.7366	8.69169	13.5617	9.63366	12.4007	11.7109	13.6756	15.1668	60S ribosomal protein L26-1-like	AT3G49910.1
Ghir_A10G008920	TRUE	FALSE	1.07787	4.31729	7.87694	1.72772	1.60757	2.44564	3.89476	NA	1.92616	1.81557	2.05874	2.05367	1.53986	3.89409	0.824891	1.02056	1.82508	3.27783	2.06581	0.755487	2.81268	1.02995	1.33798	0.968882	1.42259	1.32828	1.85875	1.84624	cyclin-D3-3-like isoform X2	AT5G67260.1
Ghir_A10G009650	TRUE	TRUE	83.5152	154.827	288.574	60.6506	45.2523	51.5648	115.539	NA	42.1112	24.3072	14.0242	17.5163	17.4249	38.1242	29.338	46.1597	36.9643	82.0166	52.6113	19.7869	35.7113	20.1878	27.3809	16.768	32.5635	19.3936	31.2912	23.82	60S ribosomal protein L8-3	AT4G36130.1
Ghir_A10G009790	TRUE	TRUE	93.1806	124.563	308.122	67.4802	47.9907	51.0487	116.433	NA	57.0657	31.8344	14.6109	12.8006	12.93	34.4033	27.1073	40.3639	43.7827	78.2654	53.0049	14.6572	26.8994	14.384	19.7183	21.1224	26.1084	21.3694	30.1277	22.795	40S ribosomal protein S9-2-like	AT5G39850.1
Ghir_A10G010130	TRUE	FALSE	10.1751	23.0328	28.84	9.49374	7.70827	11.4383	21.6974	NA	11.3405	6.00477	1.92087	3.40214	3.34438	8.12301	2.72482	5.48894	4.76514	5.82047	5.25253	4.81977	4.7018	3.13304	3.25585	2.91258	3.14235	3.33703	2.32656	4.0591	surfeit locus protein 2	AT5G14440.1
Ghir_A10G010250	TRUE	FALSE	1.38608	3.91553	8.49526	1.83605	2.56149	0.865456	3.27865	NA	0.91628	0	2.06989	2.46555	1.62047	5.83924	1.61598	5.41433	2.60551	5.25981	3.5356	2.00785	2.74422	1.5013	2.87136	1.4422	2.15715	1.82095	3.26739	3.5626	vesicle-associated protein 1-2-like	AT1G08820.1
Ghir_A10G010920	TRUE	FALSE	23.7687	25.828	55.6817	17.7564	16.2271	22.358	28.3545	NA	23.6135	14.7776	6.48354	6.50814	4.917	9.29817	5.51301	8.05179	8.76432	11.5719	10.7019	6.99354	9.40385	6.08934	8.50822	7.25691	7.68709	7.66885	7.24056	8.44007	eukaryotic translation initiation factor-like	AT5G35620.1
Ghir_A10G010950	TRUE	FALSE	86.2858	115.204	396.603	52.6856	42.168	30.6773	80.8594	NA	28.5884	22.6719	7.47615	10.0921	8.56396	37.7282	19.1132	46.1264	37.3561	90.018	52.2373	9.64678	21.1532	10.7362	14.8843	14.9222	22.7473	18.0665	24.871	20.1394	60S ribosomal protein L23	AT3G04400.1
Ghir_A10G012050	TRUE	FALSE	13.7114	15.7184	25.0264	9.75361	11.842	7.70092	21.2671	NA	8.7164	13.824	1.64044	1.61262	2.14782	3.22486	2.09407	1.99193	2.8081	3.52789	2.01157	1.78011	2.70162	1.871	1.68987	0.603852	2.14128	1.44202	1.15387	2.33976	Protein Pet	AT4G14615.1
Ghir_A10G012740	TRUE	TRUE	51.3188	67.0962	145.097	62.5913	72.5109	56.1188	62.4233	NA	60.5771	57.5075	26.0075	29.5089	30.4064	41.8777	32.4852	47.1029	33.426	53.8427	37.2661	29.9319	31.9224	29.1584	35.2458	30.3425	35.1054	29.3766	34.3453	36.7178	succinate dehydrogenase subunit 3-1, mitochondrial-like	AT5G09600.1
Ghir_A10G012770	TRUE	FALSE	6.92381	4.29666	9.46722	3.37501	4.08876	5.72556	2.28446	NA	2.90681	2.18535	1.2804	1.22109	1.66883	3.39689	2.4912	3.39917	2.54521	5.61453	2.43046	1.93671	1.98107	1.378	1.84124	1.75625	2.64852	1.57735	2.08739	2.35014	ER lumen protein-retaining receptor-like	AT3G25040.1
Ghir_A10G012820	TRUE	FALSE	7.57382	13.1155	20.2079	7.20354	7.98222	7.97675	13.3912	NA	6.92966	5.70121	0	0	0	0	0	0	0	0	0	0	0	0	0	0	0	0	0	0	stress response protein NST1-like	AT5G49210.1
Ghir_A10G013190	TRUE	FALSE	4.60651	9.4651	26.3523	4.86415	2.26151	2.01196	4.46107	NA	1.1599	0.625425	5.61825	4.12551	3.30643	11.0008	7.02073	26.8938	18.1609	36.0372	29.2769	6.07804	9.14369	2.57038	5.52279	1.72981	4.89143	4.29781	10.0941	9.46508	30S ribosomal S5	AT4G14200.1
Ghir_A10G014530	TRUE	FALSE	11.9845	14.4537	14.8868	6.20013	6.76271	8.38736	10.8846	NA	3.47253	3.75933	0.81649	0.93645	0.276739	1.81	0.522998	2.18549	0.70956	1.94568	1.30219	0.734937	1.67953	0.695478	0.652464	0.301968	0.870787	0.441907	0.668362	0.914158	54S ribosomal protein L51, mitochondrial-like	AT3G59650.2
Ghir_A10G014680	TRUE	FALSE	31.5007	43.2406	81.4131	32.8571	31.1451	30.7255	37.3611	NA	33.8695	29.9316	2.4328	3.64432	2.66376	4.37028	3.25422	4.29283	3.85987	7.28065	6.46754	4.36708	3.86694	4.2016	2.93683	2.95467	3.19249	2.90257	3.88946	5.79647	Cytochrome oxidase assembly 3, mitochondrial	AT2G43780.1
Ghir_A10G014810	TRUE	TRUE	46.8416	81.7567	114.884	36.2898	41.9442	45.0467	57.1981	NA	27.7347	30.2326	25.3989	31.901	28.0686	66.1417	40.6609	57.3379	46.5095	70.4451	63.3515	27.0546	46.8694	25.0414	32.638	30.4505	35.1502	29.89	36.9181	37.8215	T-complex protein 1 subunit alpha	AT3G20050.1
Ghir_A10G015260	TRUE	FALSE	238.374	635.544	2142.85	233.614	1465.3	137.712	911.522	NA	79.077	950.531	79.1715	147.342	119.944	281.945	132.568	434.22	380.162	877.17	596.692	104.587	224.238	145.336	211.701	80.7207	97.9973	61.0247	245.029	149.196	lipid transfer protein	AT2G38540.1
Ghir_A10G015520	TRUE	FALSE	84.7019	130.594	361.534	67.7056	63.7734	77.0537	153.039	NA	50.7148	42.3094	5.70474	5.72771	5.3776	14.4284	10.8902	16.3904	11.2351	25.8699	16.8462	4.79102	10.9148	5.39959	7.77339	6.9089	11.9792	8.1451	12.8404	10.8056	NADH dehydrogenase [ubiquinone] 1 alpha subcomplex subunit 1	AT3G08610.1
Ghir_A10G015730	TRUE	FALSE	3.96664	7.26871	13.204	4.7732	4.88291	6.19099	8.12386	NA	3.72851	4.44968	3.35689	4.73431	4.0932	10.7828	5.06737	7.56663	6.34386	8.28626	9.85662	6.76713	8.53569	5.25166	6.41847	4.75528	4.87564	5.27558	8.3482	4.37977	actin-related protein 2/3 complex subunit 1A-like isoform X1	AT2G30910.1
Ghir_A10G016230	TRUE	FALSE	2.12965	2.64503	3.38743	1.26747	0.707134	1.45434	3.04293	NA	1.09485	1.28987	1.63263	1.12964	1.64199	4.92498	3.19221	3.31515	1.95689	4.1181	1.46158	1.14548	3.3137	2.00322	1.66284	1.90052	1.9814	1.41456	3.6647	2.58065	uridine kinase-like protein 1, chloroplastic	AT5G40870.1
Ghir_A10G016330	TRUE	TRUE	29.3669	48.82	105.065	22.0067	12.5708	22.1401	33.1006	NA	15.7279	14.4596	11.8868	13.3732	10.4802	38.5407	17.7915	40.0207	33.4881	56.6765	40.152	11.4968	20.472	12.8246	16.0069	15.2504	21.4268	13.585	16.5863	16.9193	prohibitin-3, mitochondrial-like	AT3G27280.2
Ghir_A10G016430	TRUE	FALSE	5.66872	9.103	12.5849	2.8683	3.74824	4.55178	7.2156	NA	2.8469	2.8952	4.22508	5.82616	4.14534	14.3425	5.31508	6.47461	8.4213	9.28392	9.94051	4.16543	8.14105	4.8989	7.44233	4.48	5.75044	4.81383	6.11322	5.24957	serine/threonine-protein kinase CDL1-like	AT5G18610.1
Ghir_A10G017490	TRUE	TRUE	268.085	291.044	828.115	208.191	160.882	178.576	269.31	NA	169.865	109.758	10.7442	18.9946	15.0763	28.908	19.0141	32.6348	27.2056	53.9517	33.3812	14.3525	24.6923	15.2473	19.555	14.9589	22.8764	16.3057	20.0138	23.2149	60S ribosomal protein L29-1	AT3G06680.1
Ghir_A10G018290	TRUE	FALSE	42.9313	54.7734	151.066	36.1262	25.1995	24.1651	42.1935	NA	22.5463	13.0027	13.5369	16.5892	18.5508	34.3181	22.7415	39.2542	34.7721	53.0464	48.1251	15.7231	20.5592	18.2344	18.5153	24.2043	23.2896	21.7391	19.7434	26.6708	Superoxide dismutase [Mn], mitochondrial	AT3G10920.1
Ghir_A10G018470	TRUE	TRUE	11.9378	23.3292	27.6934	9.84411	6.38884	10.9034	20.1468	NA	9.73495	13.0414	13.1727	14.1297	12.9716	35.5252	16.292	31.0021	24.6807	35.7926	23.3091	14.1252	21.1725	17.4543	17.6067	16.5994	20.8475	17.4529	21.0603	16.3326	aminoacyl tRNA synthase complex-interacting multifunctional protein 1 isoform X1	AT2G40660.1
Ghir_A10G018880	TRUE	FALSE	1.51052	3.81217	5.41888	1.70356	2.19945	1.7827	4.44086	NA	2.67089	2.03498	0.92632	1.3002	1.31807	3.09183	2.03905	1.27453	1.43954	2.84916	1.9942	1.66549	2.91591	1.93097	2.06296	1.02552	1.81503	1.49636	2.45297	1.82567	protein SENSITIVITY TO RED LIGHT REDUCED 1-like	AT5G59560.1
Ghir_A10G018920	TRUE	TRUE	7.05646	18.248	24.2801	12.7702	8.70053	18.1588	17.8989	NA	19.2644	16.6572	7.72738	5.67557	6.6962	14.9991	4.80957	8.78155	8.28966	11.5028	9.69119	6.86663	7.22461	7.89173	8.05575	8.76782	7.0848	9.84841	7.82171	8.81085	60S ribosomal protein L7-1-like	AT1G80750.1
Ghir_A10G019320	TRUE	FALSE	6.33135	14.3768	25.6429	4.1711	2.89921	3.14291	12.9312	NA	2.40753	0.424947	8.9371	19.9423	10.2628	40.7925	10.2933	23.1941	25.2823	38.0225	27.5462	9.91458	29.5679	9.25291	18.465	8.09646	12.8206	9.62073	18.6386	15.2429	dolichyl-diphosphooligosaccharide--protein glycosyltransferase subunit STT3B	AT1G34130.1
Ghir_A10G021430	TRUE	FALSE	143.956	151.878	427.027	118.427	99.5519	112.544	118.161	NA	122.203	79.9317	7.72365	8.65788	8.16765	22.7982	13.0493	26.295	24.2386	51.4007	31.3333	10.4551	13.1811	8.0124	13.1724	13.4915	16.9142	12.1831	17.3529	16.0839	60S ribosomal protein L35-like	AT2G39390.1
Ghir_A10G021460	TRUE	FALSE	27.8732	37.3007	46.3158	19.153	16.7073	26.1868	43.1413	NA	20.9811	13.8023	6.20538	6.66148	5.17577	11.0076	9.02173	10.5843	8.49806	12.2202	9.25672	7.00267	9.98533	8.38862	8.36955	6.0933	8.71111	6.29143	7.40488	10.7748	probable prefoldin subunit 2	AT3G22480.2
Ghir_A10G022080	TRUE	FALSE	24.0882	37.8248	56.2911	25.381	20.3867	26.2573	42.2154	NA	24.5599	17.9304	22.6967	17.7083	34.5708	28.3546	37.0013	37.2442	34.7723	39.4589	34.3166	18.5302	16.5289	30.9048	25.8395	44.2849	40.9937	31.6007	38.673	45.8008	UDP-glucuronic acid decarboxylase 6-like	AT2G28760.2
Ghir_A10G022810	TRUE	TRUE	12.4778	14.1435	37.0747	11.2399	12.2956	18.0153	15.312	NA	14.1591	14.2455	3.5473	4.60561	3.89299	16.7596	6.40114	15.1177	10.5363	18.9476	9.51315	3.53329	7.39799	4.52645	7.0973	7.96038	8.60097	7.63547	7.77696	7.83099	Mitochondrial glycoprotein family protein, putative isoform 1	AT3G55605.1
Ghir_A10G022820	TRUE	FALSE	20.1906	21.2907	23.6032	13.8933	8.49451	12.2981	20.197	NA	12.5046	9.12806	13.903	17.9793	15.4586	25.5659	12.4724	21.7083	19.5382	28.8169	14.4747	15.3432	23.4254	18.6636	17.4732	20.1308	23.4727	23.7976	23.7262	26.2944	delta-1-pyrroline-5-carboxylate synthase	AT2G39800.1
Ghir_A10G023340	TRUE	TRUE	51.6586	73.0003	197.309	41.3482	28.7255	37.6753	66.2181	NA	39.3319	28.061	9.54028	8.95234	9.96908	21.7261	10.9947	24.2871	17.3893	40.199	18.7931	8.06665	13.6666	10.354	10.5894	12.5255	15.3938	13.8796	12.8787	14.7736	60S ribosomal protein L35a-1	AT1G74270.1
Ghir_A10G023730	TRUE	TRUE	153.055	245.38	362.044	106.103	94.4828	98.5844	230.522	NA	81.1569	52.6306	48.6297	43.848	45.7117	75.8399	78.7103	108.393	102.729	155.873	117.795	51.6034	74.8512	53.6613	61.1944	58.6043	86.2745	62.7068	75.8329	70.9969	60S acidic ribosomal protein P0-like	AT2G40010.1
Ghir_A11G000760	TRUE	FALSE	53.1219	51.5332	153.989	46.4529	32.7007	49.8019	53.4227	NA	71.5916	49.5521	5.59748	6.01068	6.10993	10.9853	9.04249	12.4003	12.0095	19.7995	9.43196	7.3442	7.38947	7.21056	6.35384	8.84041	11.247	9.68571	6.70119	8.48929	40S ribosomal protein S20-2-like	AT3G47370.2
Ghir_A11G001280	TRUE	FALSE	50.2403	90.515	220.68	41.2504	50.4973	45.3382	96.3847	NA	22.1717	23.8645	5.18483	8.64793	6.93357	24.685	10.408	19.5357	16.5913	33.1683	28.8929	7.40817	14.6673	8.33017	9.23085	4.81603	7.72541	5.76189	7.74383	9.71728	probable NADH dehydrogenase [ubiquinone] 1 alpha subcomplex subunit 5, mitochondrial	AT5G52840.1
Ghir_A11G001960	TRUE	FALSE	30.9884	65.1225	90.8826	19.7235	12.7244	23.2179	57.3077	NA	16.56	5.0087	21.7512	13.4546	23.7655	27.7205	52.0075	16.3938	40.8051	25.5784	77.7667	26.0095	19.3008	44.044	16.3831	37.7628	16.1194	27.092	17.3417	26.8753	luminal-binding protein 5-like	AT5G42020.1
Ghir_A11G004130	TRUE	TRUE	42.668	54.4975	70.0848	35.8552	33.2199	41.4431	59.1494	NA	41.1355	23.6842	18.962	18.3904	12.9753	42.7453	17.2708	31.6763	26.0974	33.5912	16.6612	17.7993	29.6081	16.897	21.5711	14.7077	24.2273	16.2432	17.098	19.5056	nucleolar protein 56-like	AT1G56110.1
Ghir_A11G004690	TRUE	FALSE	22.5131	38.5273	84.25	29.2424	20.2748	32.1533	41.4651	NA	27.3289	13.3213	6.96971	6.15448	6.91852	8.9172	10.1832	9.33587	8.83707	16.6779	12.0872	9.0637	13.0118	8.28896	10.6517	11.178	12.7552	8.11284	9.91142	9.79745	V-type proton ATPase subunit c2	AT1G19910.1
Ghir_A11G004720	TRUE	FALSE	3.22861	13.3033	51.5586	5.88975	6.60547	3.04862	9.79865	NA	2.27176	2.1409	0.434211	1.16636	0.893323	1.5874	0.993811	2.97783	2.7535	11.2809	4.63648	0.925043	2.28979	1.16362	1.4196	0.583321	1.80582	0.543528	0.812667	0.762558	60S ribosomal protein L8-3	AT4G36130.1
Ghir_A11G005440	TRUE	TRUE	68.3434	118.473	261.883	49.9106	48.5635	46.7934	90.1136	NA	37.5358	30.3043	9.58716	6.71616	7.89911	17.7648	17.5212	29.37	27.8545	59.1757	36.0061	11.8207	18.4066	10.1624	10.9308	11.5324	12.3584	10.1052	14.0382	17.0538	60S ribosomal protein L26-1-like	AT3G49910.1
Ghir_A11G006000	TRUE	FALSE	18.8405	21.2111	25.0894	13.29	10.6642	12.9116	18.8725	NA	11.7601	8.69455	9.64505	10.2138	10.6169	14.781	10.0216	14.9262	15.9249	17.3596	12.8807	12.0854	12.8456	10.5036	9.82988	11.704	10.6374	12.8154	10.8532	14.8837	developmentally-regulated G-protein 3	AT4G39520.1
Ghir_A11G006150	TRUE	FALSE	41.1262	73.8342	141.867	41.0965	41.604	45.787	79.2443	NA	38.9127	36.1938	3.73928	2.78545	3.85758	8.39368	4.57886	6.30466	5.63088	14.8459	10.8034	3.97769	6.11617	4.302	4.47155	5.6419	5.92972	4.56885	6.48532	5.22382	ATP synthase subunit epsilon, mitochondrial	AT1G51650.1
Ghir_A11G006900	TRUE	FALSE	23.2499	16.937	33.7658	18.8139	18.5191	27.2048	15.2388	NA	26.2862	29.7501	1.20778	2.61749	0.845919	7.18123	1.47849	2.52112	1.94522	2.84135	3.1847	1.9748	2.5961	1.5815	2.49531	0.874566	3.22532	2.42673	3.105	2.15822	PREDICTED: uncharacterized protein LOC107924463	AT5G13890.1
Ghir_A11G007430	TRUE	TRUE	4.30308	6.29771	7.11446	3.91692	3.96617	3.33262	6.56748	NA	3.06365	1.27307	11.5341	10.5151	10.0798	18.5451	9.81586	10.1954	9.19057	13.3972	15.7255	9.74575	13.7185	10.3971	9.78818	6.40941	7.91247	9.49875	12.3384	10.0352	protease Do-like 9	AT5G40200.1
Ghir_A11G007580	TRUE	FALSE	0.748349	1.33116	2.13779	0.801635	0	0.581896	0.415262	NA	0.32244	0.645854	0.366141	0.179172	0.24443	0.048077	0.317305	0.012239	0.0840365	0.489139	0.343763	0.385752	0.652015	0.711783	0.264856	0.38556	0.161476	0.0326054	0.0330685	0.105338	aquaporin NIP2-1-like	AT5G37820.1
Ghir_A11G007880	TRUE	FALSE	16.3195	32.8506	58.3435	14.0815	15.5748	15.2942	31.4559	NA	7.77328	6.43665	11.2782	16.2497	13.0133	36.4901	20.6079	29.3145	27.4555	40.428	33.3971	10.6284	23.6391	14.5704	17.8147	12.2193	16.2259	11.073	19.0313	17.8127	probable mitochondrial-processing peptidase subunit beta, mitochondrial	AT3G02090.2
Ghir_A11G008160	TRUE	FALSE	0.809454	0	1.2546	0.277702	0.407668	0.294816	0.803297	NA	0.342775	0	8.43744	14.9486	13.174	20.0891	13.4238	20.5288	17.612	34.7008	28.0917	12.0759	15.5918	9.80122	12.9553	11.2185	14.2079	13.6754	17.0023	17.2237	protein mago nashi homolog	AT1G02140.1
Ghir_A11G008450	TRUE	FALSE	27.1977	37.4489	70.158	21.7853	32.4766	17.6267	29.8082	NA	17.6956	19.0974	0.952739	1.22304	0.441624	2.28251	0.535201	3.73533	1.0355	3.17958	1.82658	0.179093	1.0803	0.713744	1.36601	0.541096	1.09483	1.03418	1.14589	0.929281	protein transport protein Sec61 subunit beta-like	AT3G60540.1
Ghir_A11G008470	TRUE	FALSE	2.53922	2.50807	18.627	1.93858	1.07497	0	0.211331	NA	0.17574	0	0	0.0459276	0	0.611618	0.295421	1.91793	2.39474	7.35076	7.91864	0.0104151	0.211883	0.209651	0.183469	0.349008	0	0	0.657541	0.306157	Cyclin P/U	AT2G45080.1
Ghir_A11G008700	TRUE	TRUE	23.9665	39.6778	79.1545	16.2943	13.5439	20.4797	46.6213	NA	16.0818	10.6929	6.82126	10.9947	4.35095	17.0379	9.8531	12.2323	9.21402	19.9458	14.494	4.9735	10.5766	6.78757	7.27795	6.0717	6.97931	5.79458	8.79715	8.65315	40S ribosomal protein S13	AT4G00100.1
Ghir_A11G009130	TRUE	FALSE	9.18395	18.5014	30.0546	7.84796	12.8616	13.1865	14.7983	NA	8.03042	4.88865	3.33736	5.57818	4.07388	22.0695	6.17755	6.67054	6.76845	9.34244	8.35737	3.31502	8.23171	5.21277	8.13991	1.96383	4.9143	3.47227	6.13005	3.93408	SPX and EXS domain-containing protein 1-like isoform X1	AT5G35730.1
Ghir_A11G010130	TRUE	FALSE	11.0269	11.4951	25.7395	7.35945	11.6142	6.69895	12.5677	NA	7.08003	3.22432	2.65264	2.63431	3.05539	5.05088	4.57829	4.77333	3.63126	7.6887	5.1894	3.07924	5.06954	3.01304	4.48771	4.09549	5.35023	3.32621	3.69132	4.12708	exosome complex component RRP41 homolog	AT3G61620.1
Ghir_A11G010510	TRUE	FALSE	1.22379	5.55089	15.5319	2.2329	2.61076	0.534693	5.07895	NA	0.825774	1.96473	0.313521	0.277704	0.445736	0.941875	0.871624	1.89616	1.33949	3.88318	1.03449	0.491316	1.2142	0.502863	0.604419	0.760163	0.653684	0.335125	1.11899	1.53235	ethylene-responsive transcription factor ERF023-like	AT1G01250.1
Ghir_A11G011480	TRUE	FALSE	2.56423	6.35277	6.82558	3.63819	1.89884	2.3299	5.20672	NA	2.405	2.00018	3.73493	3.38492	2.75968	5.38578	1.33369	3.34249	2.57389	3.79192	3.17443	2.12387	4.91526	4.24457	4.01058	2.03735	2.70972	3.19585	3.00248	3.25626	hypothetical protein GOBAR_AA33079	AT1G02475.1
Ghir_A11G011920	TRUE	FALSE	15.1081	17.876	23.1757	9.18754	9.61819	11.5446	15.1929	NA	7.75617	2.47519	7.99956	9.32338	7.67754	18.3611	15.2097	19.529	16.2822	25.1603	20.3176	6.01975	14.4174	10.1799	10.8739	8.54769	11.1271	9.86935	12.3654	14.8971	phosphoribosylformylglycinamidine cyclo-ligase, chloroplastic/mitochondrial	AT3G55010.1
Ghir_A11G012220	TRUE	FALSE	18.7264	39.4452	68.6969	15.1015	12.0275	12.5198	47.9229	NA	12.6154	11.5111	12.9396	22.5268	10.415	39.5539	8.41625	20.9933	24.9091	38.5145	40.4151	12.6594	32.2848	16.0678	22.6342	8.89599	16.6352	13.1658	26.6904	19.4958	blue-light photoreceptor PHR2	AT2G47590.1
Ghir_A11G012240	TRUE	TRUE	44.5195	68.0108	269.69	29.3539	25.0599	21.0852	43.8488	NA	11.159	3.73134	2.96491	5.37637	3.63741	16.1663	5.47676	19.9902	12.0821	37.6949	21.985	3.01763	11.3265	4.22905	6.4182	1.88416	5.44622	3.72666	7.40414	4.96257	60S ribosomal protein L22-2-like	AT3G05560.1
Ghir_A11G014010	TRUE	TRUE	78.1756	75.9309	173.288	49.1899	45.8305	55.5874	92.9686	NA	44.1269	35.6106	8.19011	14.1925	8.72377	28.21	16.4236	29.7771	24.3676	33.6112	29.7275	8.71947	19.8928	12.8255	13.5727	10.3664	17.0611	11.0902	12.9656	14.5069	60S ribosomal protein L14-2	AT4G27090.1
Ghir_A11G014240	TRUE	FALSE	34.7212	44.916	96.8532	28.0645	23.3825	23.7292	44.2789	NA	21.2954	13.0305	44.7245	44.5086	47.4188	65.3312	50.8874	70.7089	54.076	84.972	68.0959	48.816	59.6303	49.4708	48.0027	47.9839	51.9899	48.0671	48.8041	50.936	NADH dehydrogenase [ubiquinone] 1 alpha subcomplex subunit 9, mitochondrial-like	AT2G20360.1
Ghir_A11G014380	TRUE	TRUE	34.0775	34.1073	73.7987	23.9343	27.1236	27.6852	19.2723	NA	15.4831	27.5521	6.69345	13.5541	5.43332	41.0622	15.6271	33.9563	25.9924	60.7003	45.236	8.4019	17.2218	5.08442	11.2297	6.80144	12.2195	8.49058	14.9414	13.0776	chaperonin CPN60-2, mitochondrial-like	AT3G23990.1
Ghir_A11G014660	TRUE	TRUE	25.0433	39.0916	61.5235	24.5702	22.0981	29.6441	38.9617	NA	31.8482	21.5056	8.31624	6.38959	7.7894	15.5215	13.5767	13.6993	12.9387	18.9534	14.6996	10.9439	14.0476	10.4879	11.3231	12.5839	12.0186	10.8051	12.6109	13.4637	60S ribosomal protein L13a-4	AT5G48760.1
Ghir_A11G015120	TRUE	FALSE	1.26697	0.0400056	4.0098	0.185894	0.133365	0	0.286288	NA	0	0	0	0	0.0851713	0	0	0.0244779	0.0450851	1.07645	1.20477	0.0983193	0.112749	0.0761774	0.0107706	0	0	0.0380397	0	0	EPIDERMAL PATTERNING FACTOR-like protein 9 isoform X1	AT4G12970.1
Ghir_A11G015200	TRUE	FALSE	8.46589	8.00253	9.99428	1.34055	1.92065	4.93385	3.50202	NA	0.4974	0	3.94763	5.55327	2.01558	14.8206	2.93956	10.5507	5.9324	10.9893	9.12773	5.62938	12.2067	2.55425	3.83538	3.05053	7.2126	4.86678	10.1062	8.25148	fimbrin-2-like isoform X1	AT5G48460.1
Ghir_A11G016100	TRUE	FALSE	9.88316	10.0159	19.1125	8.49069	7.14817	5.8099	8.83466	NA	7.80784	6.82136	6.15702	6.14886	6.8293	9.69074	6.56549	5.2552	5.72748	7.45543	7.89515	5.11908	7.56551	5.61163	5.58338	5.17309	6.55452	7.30314	4.30137	6.37508	Golgin subfamily A member 4	AT1G04960.2
Ghir_A11G018640	TRUE	TRUE	84.9613	139.251	412.302	76.192	56.5369	45.5961	98.2563	NA	52.8836	36.7689	18.5832	22.5063	17.5799	40.6787	33.2604	39.2335	45.0209	129.767	57.0498	21.6655	38.5216	22.5939	32.525	24.6287	37.9557	27.9647	40.8551	29.6634	60S ribosomal protein L8-3	AT4G36130.1
Ghir_A11G021070	TRUE	TRUE	34.8134	65.81	126.026	30.8446	22.3718	20.1232	58.7324	NA	20.1461	9.79041	3.26602	5.66429	2.94049	16.1156	4.27169	15.9416	8.79283	18.4151	13.1482	4.57906	8.19424	3.95393	7.02447	3.94192	8.87515	5.29782	6.16347	5.92065	60S ribosomal protein L30-like	AT1G36240.1
Ghir_A11G022240	TRUE	FALSE	22.164	33.5571	42.3756	16.8969	11.3633	16.5203	32.6946	NA	12.5768	9.0773	28.4352	34.3895	30.1877	66.0177	42.2404	46.3884	35.6718	57.7904	52.8297	24.2295	53.2516	29.5132	38.1302	30.4383	37.8236	32.478	48.7144	37.2254	probable cytosolic oligopeptidase A	AT5G65620.1
Ghir_A11G022890	TRUE	TRUE	92.3016	135.29	333.578	77.6983	69.9983	61.3009	117.522	NA	66.2463	49.5808	0	0	0	0	0	0	0	0	0	0	0	0	0	0	0	0	0	0	60S ribosomal protein L26-1-like	AT3G49910.1
Ghir_A11G025500	TRUE	FALSE	7.80805	5.07147	10.1924	5.73309	6.64812	3.97719	4.87389	NA	4.19067	3.0592	3.26859	3.3773	2.76754	5.98596	3.20985	3.38141	4.65366	4.02945	4.12409	3.41335	4.60654	5.18617	2.93076	3.51116	3.78775	3.46577	2.27281	3.29916	5'-adenylylsulfate reductase-like 5	AT3G03860.1
Ghir_A11G025680	TRUE	FALSE	14.9422	23.4427	45.389	10.5176	10.586	8.99989	16.2533	NA	6.80201	8.06165	1.62907	3.25741	1.95119	5.807	3.11749	5.91838	4.18872	8.69849	5.66331	2.64396	3.7175	2.11662	2.4129	2.51085	3.79713	2.76784	4.19532	4.5869	trafficking protein particle complex subunit 6B-like	AT3G05000.1
Ghir_A11G027640	TRUE	TRUE	74.6396	96.5532	117.974	58.6117	54.2398	77.9032	92.1868	NA	80.2647	50.9052	11.2302	14.7116	12.0552	21.6972	16.1484	24.3551	21.582	28.0572	18.2942	13.55	19.1111	17.3915	18.7909	25.528	27.2444	20.0407	22.7131	21.5405	40S ribosomal protein S24-1-like	AT5G28060.1
Ghir_A11G028440	TRUE	TRUE	0	1.43713	1.61896	0.431237	1.29764	0.242498	0.521912	NA	0.326073	0.256874	0.219661	0.496395	0.329299	0.923165	0.27061	0.457266	0.331474	0.512136	0.587522	0.229412	0.541029	0.22484	0.502442	0.385422	0.199381	0.237088	0.60162	0.180614	Putative tagatose-6-phosphate ketose/aldose isomerase	AT5G27390.1
Ghir_A11G028940	TRUE	TRUE	184.642	225.905	436.272	159.114	146.056	139.309	259.381	NA	159.892	117.254	15.2398	18.5071	17.2632	33.0301	37.6029	46.079	43.1148	66.6518	46.5262	18.0666	34.4606	20.3232	27.3605	24.4521	35.6575	27.26	27.436	30.5623	40S ribosomal protein S21-like	AT5G27700.1
Ghir_A11G029100	TRUE	FALSE	1.25701	0.892722	3.59025	1.17918	1.90231	2.1584	1.23359	NA	1.55834	0	0.568106	0.666753	0.212255	0.156182	0	0.242976	0.392967	0.565093	0.593772	0.411561	0.244928	0.418687	0.188828	0.312649	0.266401	0.406274	0	0.522499	hypothetical protein GOBAR_AA31795	AT1G02816.1
Ghir_A11G029150	TRUE	FALSE	16.8908	16.3504	44.6517	10.3355	8.89647	10.3741	18.3204	NA	8.14726	5.39836	6.05312	6.37437	7.24682	13.2049	3.7494	14.5632	13.4255	22.1917	14.7761	7.89846	10.2234	7.48276	6.49069	5.50595	8.95178	6.30869	7.34285	6.16928	malignant T-cell-amplified sequence 1 homolog	AT1G09150.1
Ghir_A11G029250	TRUE	FALSE	0.0762924	0.0585625	1.37313	0.420774	0	0.0545806	1.27984	NA	0.483636	0	0.153543	0.966753	0.34045	1.36597	0.190359	0.650985	0.505747	0.36103	1.19154	0.417901	0.717647	0.627704	0.296824	0.375322	0.631905	0.279889	0.262734	0.741029	Lipoprotein NlpI	AT3G05625.1
Ghir_A11G030660	TRUE	FALSE	1.62088	1.17885	4.0411	1.45071	1.20655	0.499393	2.30461	NA	1.77634	0.173889	2.91612	2.36049	1.49865	2.54881	0.678664	0.507574	0.819749	1.48588	1.35957	2.43954	4.44826	1.66619	1.85259	1.40627	0.779969	1.22891	1.05275	0.668432	universal stress protein PHOS34-like	AT4G27320.1
Ghir_A11G031400	TRUE	FALSE	8.09996	6.5315	15.32	6.30512	4.14007	8.13344	7.28918	NA	10.6342	10.5206	1.5992	0.822834	1.33313	2.93695	2.28695	3.60532	3.12996	3.50539	2.79193	2.28371	1.60556	1.81026	1.24767	3.09984	1.81755	3.63776	1.99152	3.0178	neurofilament medium polypeptide-like	AT1G14060.1
Ghir_A11G032570	TRUE	TRUE	11.273	14.2322	31.1036	12.0499	10.7899	11.565	15.5611	NA	15.8187	8.30582	4.20806	3.92002	4.1514	7.18693	6.53462	7.15018	6.18814	10.6472	7.87483	4.53414	6.00897	4.39669	4.78377	4.79305	5.87572	5.74234	7.2767	5.26232	pre-rRNA-processing protein TSR2 homolog	AT5G27990.1
Ghir_A11G033340	TRUE	FALSE	4.18011	9.19176	12.7641	5.09854	3.73969	6.71014	10.4284	NA	4.11727	2.90924	5.187	8.55508	6.07002	22.3089	8.31612	12.5338	10.3155	16.232	10.603	6.67547	14.1984	6.3182	10.4358	7.71979	11.1483	9.60897	12.6566	8.38617	aladin isoform X1	AT3G56900.1
Ghir_A11G034100	TRUE	TRUE	29.8778	33.0588	99.7696	14.2775	12.3849	19.5949	27.1307	NA	12.1753	5.20745	5.89143	7.63593	4.23521	15.6462	9.11299	12.9954	12.2279	26.716	19.6293	7.49713	10.1053	4.78394	6.56807	4.8188	8.0252	6.52565	7.58082	6.18865	60S ribosomal protein L6-1-like	AT1G74050.1
Ghir_A11G034830	TRUE	TRUE	135.953	130.129	268.618	102.797	74.11	104.971	135.232	NA	119.441	74.597	25.1139	29.2074	35.1394	60.9797	39.0729	70.8242	51.3203	60.4366	58.7212	34.1651	30.9694	32.4219	26.4623	36.868	34.2403	40.5822	33.0191	38.6793	60S ribosomal protein L24	AT3G53020.1
Ghir_A11G034970	TRUE	FALSE	0.193437	1.53371	8.60836	0.948761	1.82571	0.522628	0.308037	NA	0.258789	0	0.6406	0	0	0.239703	0.190359	0.191916	0.572445	1.91545	1.46196	0.509371	0.66219	0.313131	0.0431879	0.249947	0.371158	0.246275	0.163831	0.654726	S-adenosylmethionine synthase 1	AT2G36880.1
Ghir_A11G035120	TRUE	TRUE	40.6682	62.0555	142.304	26.8792	20.2382	30.9399	43.857	NA	23.1725	10.1275	14.4333	13.3557	13.2288	46.6266	23.683	41.9357	33.6604	71.9762	47.6046	15.8659	27.8912	16.4258	18.7423	22.9495	27.3607	20.1927	24.1563	23.0026	60S ribosomal protein L4-like	AT3G09630.1
Ghir_A12G000120	TRUE	FALSE	45.5962	87.1322	159.868	37.2758	34.3629	52.4561	88.7797	NA	32.1712	25.4095	4.5251	4.91189	4.13577	12.9448	6.37216	12.6856	10.2706	17.9632	11.1269	4.56992	9.35121	7.18866	7.71474	5.6028	7.86572	6.09714	9.50503	7.9683	ATP synthase subunit epsilon, mitochondrial	AT1G51650.1
Ghir_A12G000610	TRUE	FALSE	19.2578	28.5259	54.8022	10.2593	8.54998	8.16049	19.9042	NA	10.081	4.16625	13.536	18.9218	10.8084	52.9487	25.0374	37.172	36.0282	61.3908	44.9678	13.8945	29.8955	14.857	22.6833	12.4405	23.513	15.7217	28.0365	20.1132	elongation factor Tu, mitochondrial	AT4G02930.1
Ghir_A12G001030	TRUE	FALSE	10.5368	13.764	29.862	8.20069	3.31066	4.16053	13.5778	NA	4.77453	2.82132	5.12744	5.49586	5.91911	10.8894	3.93146	7.55918	9.82228	13.9188	13.8765	4.42611	10.4079	4.33465	6.04722	3.73261	6.20433	4.13968	5.85042	5.12705	bifunctional protein FolD 2 isoform X1	AT3G12290.1
Ghir_A12G001220	TRUE	FALSE	1.649	3.00662	6.38503	1.56531	0.862026	4.15971	5.41953	NA	4.28354	1.48665	0.279687	0.311482	0.398685	0.912099	0.109415	0.285211	0.612392	0.0758032	0.0850851	0.620995	0.432179	0.992804	0.286476	0.505387	0.507996	0.538262	0.502969	0.427819	AP-1 complex subunit sigma-1-like isoform X3	AT2G17380.1
Ghir_A12G002000	TRUE	TRUE	88.9287	105.57	166.394	57.5193	83.6228	48.7026	76.2207	NA	35.8479	37.6194	5.66234	7.35247	7.22371	15.9244	16.5341	28.9454	21.8489	48.7934	26.0628	4.83991	13.0138	6.49201	11.3561	9.94591	13.874	10.0538	12.9974	14.8294	40S ribosomal protein S29-like	AT3G44010.1
Ghir_A12G003220	TRUE	FALSE	7.36226	14.2106	18.7856	11.9671	10.5396	9.9747	14.6507	NA	12.6997	10.6622	11.2316	13.2267	10.5609	15.4051	12.9526	13.7434	11.0226	12.4873	8.16394	13.7741	15.4129	11.9285	10.8103	11.9507	13.1505	12.1034	10.0704	11.8084	protein RETICULATA-RELATED 1, chloroplastic-like isoform X2	AT5G24690.1
Ghir_A12G003310	TRUE	TRUE	74.4396	72.9119	218.974	72.014	66.85	95.7048	86.1909	NA	91.8718	97.9605	9.64282	10.7242	9.31964	13.4308	11.4079	12.6814	12.9075	21.1118	17.8254	10.1888	12.4086	11.8813	8.62279	11.7219	10.687	11.431	10.2647	12.2534	cytochrome b-c1 complex subunit 6-like	AT1G15120.2
Ghir_A12G004160	TRUE	FALSE	39.4903	52.9652	112.662	30.5357	31.9699	30.9277	42.1271	NA	19.2139	12.5094	3.70229	4.93538	6.87244	11.0847	6.26875	14.5849	12.1793	19.1356	13.2904	4.27934	7.45444	4.87373	6.08954	7.0681	6.74365	6.54275	4.66959	7.76409	NADH dehydrogenase [ubiquinone] 1 beta subcomplex subunit 9-like	AT4G34700.1
Ghir_A12G004730	TRUE	FALSE	31.427	49.1339	179.779	21.4765	19.5585	6.50749	33.4702	NA	5.18509	7.65865	2.61576	2.37523	2.48224	10.7352	6.12011	12.4084	9.72961	30.3177	21.9124	1.42932	6.18575	3.00133	2.62364	3.81036	3.34318	2.32896	5.0195	6.27009	glycine cleavage system H protein 2, mitochondrial	AT2G35120.1
Ghir_A12G004920	TRUE	FALSE	1.04559	1.56561	1.73665	0.932747	0.853554	1.05793	0.810195	NA	0.452968	0.528512	1.87515	1.27503	1.92893	5.07926	1.67145	3.89938	3.25683	3.26666	2.67964	1.44284	3.4709	1.4432	1.5488	0.594154	2.37411	1.07708	2.90214	1.90427	urease accessory protein D-like isoform X2	AT2G35035.1
Ghir_A12G007580	TRUE	FALSE	10.4228	19.4455	27.2094	6.82956	3.33081	9.73719	22.9297	NA	5.24511	3.40936	3.08725	1.78131	1.33401	5.02359	1.15846	4.01275	2.75619	6.97869	9.025	3.16446	5.6635	2.05456	1.86172	1.97927	4.04646	2.13972	3.38909	2.8168	protein RALF-like 34	AT5G67070.1
Ghir_A12G007640	TRUE	FALSE	0	1.31808	2.45634	1.01727	0.200006	0.291934	1.11239	NA	1.79517	0	0.981688	0.771961	0.829007	1.54776	0.863938	1.10555	0.990279	1.74753	1.86663	1.34484	0.810892	0.990343	1.02012	1.59937	1.00838	0.326611	0.371753	1.06958	F-box protein At5g67140-like	AT5G67140.1
Ghir_A12G007950	TRUE	FALSE	48.7521	139.258	194.55	27.4705	18.9352	24.3254	139.454	NA	9.19529	8.99001	10.6905	16.8724	5.56235	33.5726	12.3845	43.8086	23.7719	55.7718	48.6976	12.4081	30.4704	7.145	15.9548	7.68521	25.8648	13.8938	30.7103	20.7171	lysine-rich arabinogalactan protein 18-like	NoHits
Ghir_A12G010160	TRUE	FALSE	1.14689	0	2.12345	1.04477	1.32438	0	0	NA	0.275894	0.74243	4.55799	2.45421	2.41893	1.43449	0.639656	0.84144	1.7168	1.5557	3.99617	3.16946	1.55948	1.01559	1.4044	1.25654	0.498199	0.7912	1.48506	0.54098	Protein EFR3	AT5G21080.1
Ghir_A12G010580	TRUE	FALSE	26.5881	34.4794	56.6563	31.0451	42.0085	31.4516	39.9135	NA	36.2996	41.4603	3.54512	2.43104	2.24365	4.40361	2.05691	4.74698	4.76346	5.8695	4.90817	3.06711	3.32032	3.81613	2.46044	3.34478	3.58261	3.62454	3.9229	2.19407	cytochrome c oxidase-assembly factor COX23, mitochondrial	AT1G02160.2
Ghir_A12G010820	TRUE	TRUE	23.3282	31.4202	80.6417	18.5727	16.2492	19.211	31.0328	NA	23.4368	12.072	6.25744	8.15148	5.78425	14.9147	4.81552	13.1498	11.2014	15.1148	12.0327	5.92546	8.84379	6.54017	8.64182	6.78791	7.83624	6.44973	8.35708	6.1929	2,3-bisphosphoglycerate-dependent phosphoglycerate mutase	AT3G52040.1
Ghir_A12G012580	TRUE	FALSE	2.15755	8.2579	17.8422	3.79702	3.28723	2.82722	8.87996	NA	2.42719	2.33492	9.85966	9.19745	7.23252	21.7848	15.7018	16.1855	21.2631	41.5113	32.428	10.116	16.5263	7.81166	12.7467	9.6411	14.0373	7.97585	9.47554	14.9217	pyruvate dehydrogenase E1 component subunit alpha-3, chloroplastic-like	AT1G01090.1
Ghir_A12G013110	TRUE	TRUE	266.615	337.341	583.267	193.383	166.693	186.646	341.179	NA	170.419	113.631	61.5784	60.7411	52.8373	121.944	103.713	190.77	146.997	189.419	169.884	79.036	91.4592	67.7329	70.3677	80.0952	111.495	88.4448	92.1852	106.094	ubiquitin-40S ribosomal protein S27a	AT2G47110.1
Ghir_A12G013670	TRUE	FALSE	36.0111	75.8617	103.476	38.1191	23.6026	39.8457	52.9689	NA	37.3786	24.5462	39.5113	27.5671	31.9166	36.6228	44.9162	42.6833	43.4589	53.5985	50.3165	40.3977	36.8392	41.5545	28.2499	44.2797	37.1305	42.6895	33.768	36.9859	probable protein disulfide-isomerase A6	AT2G47470.1
Ghir_A12G014030	TRUE	TRUE	12.2346	16.8712	22.3428	6.34355	9.46368	7.75248	14.3635	NA	6.28922	5.91727	2.24584	3.66088	2.46633	5.59052	2.31766	3.07112	3.21715	4.61203	4.29555	2.60811	5.14477	2.0128	2.91574	2.28262	2.89844	2.20762	2.57686	1.55219	mediator of RNA polymerase II transcription subunit 28	AT3G52860.1
Ghir_A12G014070	TRUE	TRUE	153.982	156.752	272.665	120.437	97.2732	176.885	181.199	NA	161.102	84.9176	23.004	20.0816	20.5994	35.9201	28.7084	36.1462	30.3183	52.396	39.575	23.7101	30.178	17.8293	22.5949	25.7143	30.5692	24.215	24.6697	24.8159	60S ribosomal protein L22-2-like	AT3G05560.1
Ghir_A12G014120	TRUE	FALSE	31.79	48.6996	114.135	28.5024	28.5787	30.5223	44.2105	NA	19.6853	30.2109	1.03374	2.26415	1.86496	3.00811	1.90269	4.10332	5.0899	5.76684	4.08646	2.28399	2.01789	2.56413	1.85259	2.73309	2.22851	2.17709	1.59015	3.23907	NADH dehydrogenase [ubiquinone] iron-sulfur protein 5-B-like	AT3G62790.1
Ghir_A12G014380	TRUE	TRUE	84.2611	120.49	276.87	57.935	44.1413	59.0736	115.158	NA	52.7643	30.0462	6.70808	9.99755	6.19286	22.5636	13.6356	24.5379	17.6189	40.0353	31.4339	9.16341	19.1525	8.05797	15.0019	10.208	17.5656	9.27114	17.0402	13.7059	60S ribosomal protein L44	AT3G23390.1
Ghir_A12G014770	TRUE	TRUE	23.5084	31.3819	50.0599	16.1848	12.1161	13.7239	21.2515	NA	13.8048	11.7969	26.8174	27.543	27.3694	29.5992	29.6314	32.3503	29.1644	35.2312	37.5151	17.5785	30.4799	19.9037	26.0586	24.2782	40.5495	30.537	27.0108	27.1938	hypothetical protein B456_008G152000	NoHits
Ghir_A12G015140	TRUE	TRUE	6.31005	17.1273	23.3983	5.06794	3.81918	4.44664	17.9942	NA	2.3379	1.35774	7.09181	10.1928	5.87583	19.8961	7.196	11.344	14.0567	26.7602	23.3824	7.70836	21.4833	9.73572	12.2514	6.86133	13.7127	6.73999	13.4208	11.0943	sterol 14-demethylase	AT1G11680.1
Ghir_A12G015960	TRUE	FALSE	37.0541	64.6195	96.8125	30.6266	27.7643	31.035	52.6672	NA	24.9333	26.6243	20.24	23.5112	21.6367	33.1052	27.4157	32.0046	32.2679	39.2793	38.8476	24.2732	35.5516	24.2864	28.5798	23.9496	28.1903	22.0441	29.0335	31.4415	NADH dehydrogenase [ubiquinone] flavoprotein 1, mitochondrial-like	AT5G08530.1
Ghir_A12G016480	TRUE	FALSE	3.8772	13.3489	15.4199	6.0522	3.28362	4.20079	14.3806	NA	3.60659	4.91871	9.33723	9.14939	8.04709	22.7063	10.083	12.1799	14.4496	14.8756	14.4687	10.2407	17.978	11.1537	12.5853	7.74694	9.7726	9.68237	11.5442	7.48831	IAA-alanine resistance protein 1-like	AT1G68100.1
Ghir_A12G018370	TRUE	FALSE	4.4058	5.98191	9.21505	3.0878	1.8538	2.28689	6.28562	NA	2.04028	1.66822	2.07287	3.04419	1.67523	8.01682	1.5014	4.83873	3.15946	4.95577	5.91261	2.75853	4.68143	2.15746	3.93231	2.06204	2.19558	2.5627	3.23329	3.81147	cadmium-induced protein AS8-like	AT4G19070.1
Ghir_A12G019450	TRUE	TRUE	8.68105	12.7744	20.9687	6.9236	3.08501	4.78476	8.9544	NA	4.98714	6.21828	3.31903	4.8755	2.82252	15.0893	4.91766	6.46568	7.97812	11.8764	11.8502	3.5068	6.6603	2.1361	4.35809	3.24976	3.11338	3.9071	4.86681	5.92823	pentatricopeptide repeat-containing protein PNM1, mitochondrial	AT5G60960.1
Ghir_A12G021200	TRUE	TRUE	6.00948	8.02154	10.59	5.57067	4.14907	4.22203	7.02004	NA	5.40839	1.05279	4.69851	4.69666	3.90484	12.941	5.80046	6.70035	6.19023	8.6645	5.89676	4.0507	7.01041	5.26346	4.78321	5.75986	5.44815	6.64503	4.93484	7.23697	protein MAK16 homolog	AT1G23280.1
Ghir_A12G022690	TRUE	FALSE	6.01532	10.4901	19.0951	3.23255	2.8304	4.54756	9.78782	NA	4.23209	2.39657	1.93421	3.68952	2.84886	9.92699	2.91282	5.0188	3.03408	5.75356	6.55842	1.84427	4.72773	3.25722	4.23196	1.77674	2.38668	2.32947	2.8132	2.8545	Transcription factor IIIB 90 kDa subunit	AT4G17010.1
Ghir_A12G022910	TRUE	TRUE	90.1803	151.997	356.404	65.4474	55.0568	71.1608	113.195	NA	43.8987	28.3203	16.8868	20.0911	19.5903	45.7642	31.7188	58.0204	55.1308	112.454	76.1963	20.9782	38.3147	19.2923	27.5685	22.5954	36.0842	20.36	34.2997	30.3231	60S ribosomal protein L15-1	AT4G16720.1
Ghir_A12G023230	TRUE	FALSE	16.7017	18.2034	30.9796	6.72503	3.56503	4.13636	10.1833	NA	2.87441	1.54665	0.554607	1.08224	0.765701	3.03962	1.03721	1.18018	1.97823	1.54866	1.14037	0.956709	2.16717	1.56692	1.19247	0.562596	0.835511	0.717423	1.29404	0.998737	probable lipid phosphate phosphatase beta	AT4G22550.1
Ghir_A12G023650	TRUE	FALSE	8.52614	11.8811	45.5948	6.40403	5.65867	2.24498	8.09607	NA	2.24392	0.69859	3.23822	2.42944	2.19114	5.29167	2.36366	5.23341	3.63217	13.4638	8.7644	3.04383	5.19748	2.78576	3.2181	1.84396	2.725	1.7358	1.43966	2.43977	probable sugar phosphate/phosphate translocator At1g12500	AT1G12500.1
Ghir_A12G025650	TRUE	TRUE	187.468	163.098	289.574	192.786	219.751	238.318	165.956	NA	270.797	228.46	28.4167	25.1319	26.2303	38.5013	37.2895	38.8551	46.866	76.1117	53.9912	34.8237	49.0883	30.0749	38.013	34.4951	43.1966	35.5432	39.364	33.7019	60S ribosomal protein L9-like	AT1G33140.1
Ghir_A12G025670	TRUE	FALSE	19.9715	22.5236	47.2318	12.7976	10.4297	13.7799	28.9388	NA	10.9276	6.96811	3.65254	5.81029	2.23383	10.3948	3.52166	12.2847	7.51788	15.0746	10.8834	5.73515	8.10485	3.32879	4.31324	4.02309	4.58166	4.31867	5.36669	6.30104	Tumor necrosis factor receptor superfamily member 21	AT1G73940.1
Ghir_A12G026260	TRUE	FALSE	18.9032	28.1744	104.797	16.6163	5.42763	11.616	18.3698	NA	6.04076	5.80012	10.7938	10.0329	4.38018	7.30372	3.21513	12.8719	13.1044	23.7492	23.0781	15.8893	19.4294	8.93215	11.8508	4.12403	4.56038	4.63367	8.46586	8.16167	protein IQ-DOMAIN 1-like isoform X1	AT3G49260.3
Ghir_A12G028170	TRUE	FALSE	15.0268	18.7902	19.6389	13.0413	16.3476	15.1587	19.3834	NA	15.8182	14.1406	18.5802	23.8975	20.8616	31.7873	23.1805	20.5319	18.5226	18.7255	21.1809	21.7626	21.209	24.272	20.3909	20.7063	15.1656	22.3949	16.8848	20.6766	golgin candidate 2-like	AT1G18190.1
Ghir_A12G028300	TRUE	FALSE	9.04248	5.02949	9.81823	4.47994	2.57193	4.98237	6.41081	NA	3.79249	3.15782	0.95263	0.981175	0.77591	1.9768	1.30119	1.09245	1.21258	1.86292	0.475018	1.15346	1.80035	1.07698	1.20432	0.479474	0.698085	1.42946	2.05938	1.1662	DNA-directed RNA polymerase III subunit RPC10-like	AT4G07950.1
Ghir_A12G028910	TRUE	TRUE	17.2466	31.9497	53.1377	13.2037	8.45787	13.8961	31.8189	NA	8.88603	11.1771	1.80456	2.83078	2.16333	6.57829	4.29344	7.28241	6.10337	9.73181	8.02798	2.54833	5.26658	1.86383	3.55017	3.0142	4.51718	2.67059	3.97794	2.98888	39S ribosomal protein L47, mitochondrial	AT1G07830.1
Ghir_A13G000610	TRUE	TRUE	149.75	175.666	384.298	167.902	156.664	115.225	118.918	NA	144.711	89.3405	10.6755	11.3735	14.6045	12.9549	18.3251	18.4989	17.8716	28.5324	18.6148	11.8299	11.2076	9.56855	9.52768	13.0403	15.3283	15.4063	10.112	9.79243	cytochrome b-c1 complex subunit 8	AT3G10860.1
Ghir_A13G000980	TRUE	FALSE	26.9116	33.5452	42.6781	28.2922	23.1963	37.9983	40.7977	NA	37.6893	19.4956	22.8668	21.3317	17.6325	23.9046	14.7884	20.8266	18.9703	19.9893	19.1626	20.8561	20.9437	20.9572	18.6799	18.1966	17.3008	23.2811	14.5952	19.5476	uncharacterized RNA-binding protein C1827.05c	AT5G04600.1
Ghir_A13G001340	TRUE	TRUE	334.142	343.468	1028.5	259.159	198.451	219.202	279.834	NA	267.767	149.599	5.23388	4.83365	5.38329	14.7785	8.02929	14.6242	14.0339	26.6077	13.1012	7.18895	9.64692	5.72624	6.75893	8.19269	10.2159	7.47148	8.59329	6.38395	trihelix transcription factor ASIL2	AT5G05550.2
Ghir_A13G001480	TRUE	TRUE	19.435	48.735	56.7265	29.272	26.4326	33.5863	45.4511	NA	34.4378	28.2306	12.4108	16.5266	13.7996	27.9536	13.1215	25.1013	27.5274	30.5357	26.2606	13.1924	22.1168	16.5499	15.3993	16.9946	23.0509	19.6816	13.7813	20.2685	high mobility group B protein 3-like	AT3G51880.2
Ghir_A13G001630	TRUE	TRUE	134.916	167.045	451.975	103.057	91.8648	105.244	143.561	NA	100.613	69.0244	8.28534	13.1463	12.5768	38.9848	17.5596	44.4849	34.6221	70.1802	49.1798	12.6197	24.9142	11.8546	17.8862	14.4379	23.5125	15.0444	19.5864	24.8383	60S ribosomal protein L35a-1	AT1G74270.1
Ghir_A13G001690	TRUE	FALSE	11.6623	38.2857	58.6935	9.50732	5.34859	8.17019	40.7642	NA	6.43299	5.45589	5.59114	10.2606	3.02588	17.7451	3.92196	15.6386	13.3635	31.3686	23.066	5.49997	24.1124	4.5879	10.841	3.86521	7.77496	4.07462	17.2257	7.98783	2-alkenal reductase (NADP(+)-dependent)	AT1G65560.1
Ghir_A13G002100	TRUE	FALSE	8.72273	10.5503	13.3393	5.30143	3.54975	7.35885	7.96002	NA	5.5834	4.87374	6.20103	6.78164	3.12111	13.3458	5.19651	12.6409	8.8976	11.61	10.2754	4.82333	9.22312	5.20509	4.97196	4.2814	7.42209	7.40392	8.98452	9.90925	Golgi to ER traffic protein 4 homolog	AT5G63220.1
Ghir_A13G004380	TRUE	TRUE	41.2673	62.4801	73.8689	33.9318	30.7312	31.2187	53.7756	NA	18.8744	24.2009	9.59226	11.9589	8.53243	20.3068	15.6106	23.5157	24.4216	40.9796	30.3684	12.3444	26.5658	13.4	20.5899	16.8452	25.1009	17.2859	19.0654	23.0901	40S ribosomal protein S29	AT3G44010.1
Ghir_A13G004430	TRUE	TRUE	6.34312	8.90373	9.323	2.36672	2.1446	4.48411	8.52195	NA	2.25862	1.12878	2.16214	3.49279	2.18442	8.05356	4.37598	7.68191	7.95402	8.63814	10.1393	3.54059	5.1959	2.2933	3.87102	3.42145	5.16496	3.52342	5.68302	4.31438	mitotic checkpoint protein BUB3.2	AT1G49910.1
Ghir_A13G004520	TRUE	TRUE	11.5623	14.417	19.6585	11.3626	16.6546	15.2884	9.83346	NA	10.9849	15.1005	4.48385	5.65041	8.50662	6.30273	9.62518	7.92912	5.88807	9.87336	7.89588	5.07568	7.38801	5.05052	5.2463	9.23101	7.42138	7.07373	3.68968	5.89965	ADP-ribosylation factor-like protein 8A	AT3G49870.1
Ghir_A13G004760	TRUE	FALSE	2.6805	1.06662	6.65815	1.76801	0.878364	1.68282	4.4901	NA	2.16952	1.71565	37.3528	68.2461	54.9314	62.7391	40.3731	62.3873	49.7492	78.5125	47.7548	41.6656	64.2417	67.3034	103.306	43.7471	52.9547	38.3245	43.3328	35.7576	fatty acid amide hydrolase-like isoform X2	AT5G64440.1
Ghir_A13G005300	TRUE	FALSE	15.8637	29.8879	44.219	13.7479	13.6692	13.7762	24.5335	NA	8.60164	11.5524	12.2929	12.8589	8.54502	24.7574	8.80786	20.8204	16.6287	32.92	23.5546	9.90154	19.7486	10.3184	13.9742	9.3517	13.3128	12.1607	19.5135	14.258	serine/threonine-protein phosphatase 2A 65 kDa regulatory subunit A beta isoform-like	AT3G25800.1
Ghir_A13G005600	TRUE	FALSE	9.12778	14.2902	18.4836	7.44248	4.6976	6.81167	13.7718	NA	7.61267	2.91376	6.69112	4.21294	6.06749	7.52638	8.66617	5.46567	7.02092	8.47835	10.0829	5.41541	7.74052	7.06655	5.13252	5.04985	5.30701	5.25423	5.82551	8.54535	lipoyl synthase, mitochondrial	AT2G20860.1
Ghir_A13G005610	TRUE	FALSE	26.9195	30.8416	40.0753	18.6317	16.5583	22.1495	27.2285	NA	15.9049	11.8459	21.3076	18.7106	20.313	25.3717	22.1114	30.2886	24.3746	32.8862	22.3154	17.5851	19.5521	15.2679	19.4296	16.6879	20.1347	24.5489	27.5166	24.856	secretory carrier-associated membrane protein 1-like	AT2G20840.1
Ghir_A13G005640	TRUE	TRUE	3.86445	13.6635	14.0732	3.84622	3.32949	5.99058	12.1652	NA	3.80946	2.9836	2.47417	4.65534	2.20545	8.32068	4.40172	4.74338	5.10727	6.96524	6.26582	2.92905	7.56616	2.8629	4.45967	2.60988	3.63643	2.65647	4.18388	4.21671	PREDICTED: uncharacterized protein LOC108461476	AT4G28210.1
Ghir_A13G005970	TRUE	TRUE	108.928	179.351	360.264	94.3531	81.5694	86.8161	171.075	NA	94.3658	54.1352	10.9611	12.3464	10.2565	37.5228	19.8892	40.8985	33.5554	46.8621	45.2776	13.9233	22.0146	14.5925	17.3173	16.2397	23.8833	18.7246	23.4105	26.5356	60S ribosomal protein L44	AT3G23390.1
Ghir_A13G006000	TRUE	TRUE	7.12373	13.3409	17.3713	5.51542	3.05895	6.74788	12.956	NA	6.47573	4.40616	3.57275	5.25862	3.63097	12.3695	3.17562	8.62273	6.53347	10.9567	11.4215	4.04311	9.69359	5.79138	6.92231	3.34035	5.27631	3.96032	6.15358	7.8127	putative C5orf35	AT5G23200.1
Ghir_A13G006520	TRUE	FALSE	8.1127	14.6398	15.2602	6.78903	9.83734	7.56007	11.7326	NA	7.15415	6.21815	9.66683	11.2423	7.99133	31.8112	13.3926	14.5906	13.7924	18.0068	11.3481	10.7352	15.2986	13.4425	15.2246	12.017	13.6572	12.0383	15.6604	11.7904	nucleolar complex protein 4 homolog	AT2G17250.1
Ghir_A13G008240	TRUE	FALSE	1.46241	8.64504	8.98284	3.52363	2.08916	3.28109	4.77567	NA	2.06361	0.658628	2.07678	3.03058	1.43968	6.68032	3.09301	4.32697	4.57705	5.97611	4.89132	1.94925	4.02642	1.51414	2.89309	2.56673	2.52173	2.04897	2.77097	3.37117	COBW domain-containing protein 1	AT1G26520.1
Ghir_A13G009040	TRUE	FALSE	92.7979	133.542	313.647	123.753	96.8142	101.346	109.331	NA	149.728	132.441	23.8247	20.7158	24.5011	15.4753	24.3037	24.6143	23.0815	50.0586	28.6448	27.0512	27.5031	27.7039	25.3177	29.7262	34.3738	30.2718	31.405	27.2986	V-type proton ATPase 16 kDa proteolipid subunit	AT1G19910.1
Ghir_A13G009060	TRUE	FALSE	44.016	56.4537	70.5404	33.2829	26.838	38.684	64.0198	NA	27.3711	14.1012	2.03944	2.33418	3.61015	6.36463	3.36451	4.78089	3.99267	7.79331	4.88621	3.20731	5.83281	2.32504	3.60648	2.55769	3.6499	2.80336	2.88859	2.98164	30S ribosomal protein S31, mitochondrial-like	AT2G21290.1
Ghir_A13G009700	TRUE	FALSE	1.5331	6.85884	8.85549	4.74973	5.76832	3.65233	7.70033	NA	4.91602	3.80798	6.89563	7.06115	5.37295	13.2219	3.46785	5.23278	7.86456	9.89719	7.62523	7.55189	12.7421	8.85695	10.5027	5.10567	4.87513	5.61686	7.34247	6.60578	WPP domain-interacting tail-anchored protein 2-like isoform X1	AT1G68910.1
Ghir_A13G010780	TRUE	FALSE	0.961045	1.85238	4.35175	0.968655	0.627799	0.137037	0.228742	NA	0.0204238	0	0	0	0.0425857	3.13318	1.93393	15.587	5.29112	6.55112	3.39976	0	0.23613	0.0108825	0.0430822	0.17687	0.0548696	0.0760793	0	0.205131	GDSL esterase/lipase At5g33370-like	AT5G33370.1
Ghir_A13G010830	TRUE	TRUE	12.3564	25.1347	51.9982	9.60619	8.12878	11.505	21.603	NA	10.9522	7.86439	2.90448	4.18786	2.71513	12.2889	4.47382	8.82757	8.14683	14.2802	10.4868	2.20486	5.86819	2.60378	4.9278	2.68071	4.17314	2.66375	4.8467	4.51726	peptidyl-prolyl cis-trans isomerase CYP19-3-like isoform X2	AT3G56070.1
Ghir_A13G010880	TRUE	FALSE	25.5491	46.5119	107.895	24.1126	22.6642	23.5319	30.3777	NA	25.3469	14.5008	5.29952	6.53251	8.35208	11.4206	8.35578	12.374	11.433	18.0546	16.7078	5.88986	8.8752	8.41409	6.37626	7.67427	5.02074	7.24627	5.56641	9.0473	probable prefoldin subunit 4	AT1G08780.1
Ghir_A13G010990	TRUE	TRUE	52.1476	51.791	212.544	38.3005	27.1244	34.9141	48.0181	NA	40.6156	30.141	6.9965	7.36771	7.31574	21.9408	11.401	20.8771	19.7107	31.5551	26.0861	8.46491	10.9818	8.82534	9.65317	10.5605	11.9233	14.1158	11.0749	15.7241	40S ribosomal protein S24-1-like	AT5G28060.1
Ghir_A13G011190	TRUE	TRUE	11.5066	14.104	16.8573	9.66967	8.2253	8.11722	11.7848	NA	10.1219	8.23748	8.85302	8.32296	6.73893	18.9132	11.2442	13.4893	11.0339	14.2235	8.81133	7.42313	10.9771	9.40936	9.37625	9.23884	7.32394	9.40284	8.42338	8.18575	YTH domain family protein 2	AT3G13460.1
Ghir_A13G011880	TRUE	FALSE	7.8036	16.097	96.4606	8.49079	8.42141	4.0839	5.0416	NA	4.66897	1.73538	0	0	0	0	0	0	0	0	0	0	0	0	0	0	0	0	0	0	PREDICTED: uncharacterized protein LOC107893744	AT1G56580.1
Ghir_A13G011900	TRUE	FALSE	74.4535	83.8843	157.316	76.1617	69.0258	72.4124	81.7206	NA	94.0662	75.7681	20.0356	16.6681	18.9358	19.9585	29.1933	22.9621	23.7683	32.4938	25.36	24.0739	23.6771	25.4798	18.7081	29.5159	25.768	25.037	22.3291	22.4356	ADP-ribosylation factor 2-B	AT1G10630.1
Ghir_A13G012400	TRUE	FALSE	9.87031	12.3077	25.1234	7.06719	5.51137	6.66162	15.6977	NA	8.9537	4.57345	1.25983	2.83852	1.71813	7.27571	2.27402	4.1768	3.75724	4.52583	5.32359	1.48247	2.97401	1.98353	1.77144	1.66762	1.74218	1.91821	2.74183	2.07802	ribosomal RNA-processing protein 7 homolog A-like	AT5G38720.1
Ghir_A13G013300	TRUE	FALSE	8.77766	16.9109	25.5547	8.69394	7.60122	9.7205	16.0731	NA	6.21121	5.10908	4.75055	7.01702	6.53669	15.6215	6.43189	13.6518	9.22023	16.3549	7.01293	6.64703	10.8355	6.99616	7.95182	7.31837	7.56755	7.87737	9.22299	7.41127	COP9 signalosome complex subunit 6a-like	AT5G56280.1
Ghir_A13G014150	TRUE	TRUE	96.2481	140.369	428.884	73.6605	53.7594	55.6038	117.577	NA	58.4761	39.8169	12.1321	15.028	14.2563	29.1147	25.4898	44.4826	37.9006	71.7297	48.6589	15.6507	22.3368	15.9734	16.4086	19.8414	19.374	20.516	18.9279	24.2451	40S ribosomal protein S8-like	AT5G59240.1
Ghir_A13G014200	TRUE	FALSE	27.9623	25.9408	51.2603	20.7305	25.0871	20.5694	15.5864	NA	19.975	13.602	3.94353	4.45394	5.20437	7.2976	5.42954	4.71589	5.81284	10.2274	7.52186	2.96907	5.57863	3.57164	4.24783	4.78813	6.66477	4.82095	5.20242	5.06948	V-type proton ATPase subunit e1	AT5G55290.1
Ghir_A13G014560	TRUE	FALSE	28.6798	39.5396	46.6258	22.024	23.0137	23.1589	38.7333	NA	21.4583	21.5273	21.1408	20.2374	19.7458	37.0231	26.7484	30.5232	32.8885	36.8361	41.0776	20.6922	29.5707	20.0764	24.7107	29.9889	29.3571	26.8475	31.2708	34.9023	tryptophan synthase beta chain 1	AT4G27070.1
Ghir_A13G014670	TRUE	FALSE	1.85322	6.8026	10.5786	1.56065	0.614188	1.58327	3.82328	NA	0.648419	0	0.985257	0.671965	0.159192	2.55192	1.77311	1.79389	0.22443	2.27062	0.890361	0.478125	1.70715	0.570619	0.977878	0.093886	0.529608	0.715742	0.658448	0.586749	F-box/LRR-repeat protein At3g59210-like	AT1G78750.1
Ghir_A13G015230	TRUE	TRUE	4.02257	4.71963	17.5623	6.42819	3.89357	9.55241	2.70107	NA	9.60363	10.4543	0.299847	0.195192	0	0.958745	0.947444	0.787717	1.29427	3.55233	1.11191	0.21645	0.155738	0.450911	0.0649402	0.343667	0.308447	0.374678	0.42596	0.535128	protein ecdysoneless homolog	NoHits
Ghir_A13G016060	TRUE	FALSE	9.41164	15.3008	39.8483	12.7839	13.2291	8.37342	10.6863	NA	10.4575	7.55374	8.69833	8.3679	8.32294	8.71007	11.0834	14.1316	10.9039	17.2188	12.6198	8.70969	7.58573	9.39511	6.8292	8.60004	9.21061	9.38432	9.69057	9.97911	post-GPI attachment to proteins factor 3-like	AT1G16560.1
Ghir_A13G019790	TRUE	TRUE	227.773	205.33	717.866	185.966	160.403	196.411	184.434	NA	239.646	180.479	6.07643	6.02336	4.95846	12.0308	9.10397	15.3018	12.4711	30.2094	18.1996	6.52483	8.90783	5.83335	7.26198	6.34033	9.9557	8.22201	8.86154	5.09397	60s ribosomal protein l39-3	AT4G31985.1
Ghir_A13G020300	TRUE	FALSE	0.77304	0.387185	2.08355	0.366427	1.02893	0.0786154	0.780153	NA	0.169407	0	0.343736	0.132109	0.196942	0.893491	0.194386	0.915132	0	1.94984	0.412515	1.12409	0.932553	0.171043	0.51836	0.104318	0.33174	0.437534	0.352731	0.0341885	cation/calcium exchanger 4-like	AT1G54115.1
Ghir_A13G020660	TRUE	FALSE	4.04118	15.2271	55.6707	5.23968	2.73927	3.38856	7.757	NA	1.05091	0	0.156761	0.401867	0.302884	0.851458	0.442015	0.880219	1.19747	3.60111	1.21254	0.590145	1.25994	0.274735	0.911459	0.166465	0.557463	0.403247	0.307934	0.430652	transmembrane protein 258-like	AT4G29735.2
Ghir_A13G020740	TRUE	TRUE	75.8961	95.321	240.297	83.8944	66.9713	84.8634	91.4289	NA	108.401	54.2126	10.622	7.62202	13.2522	20.1739	18.6974	22.0983	19.1193	35.9885	24.6049	12.8919	16.1169	13.1991	13.6451	18.4473	17.4377	15.7661	16.6793	16.6585	60S ribosomal protein L31-like	AT5G56710.1
Ghir_A13G020750	TRUE	TRUE	213.251	186.018	387.804	174.593	210.147	210.375	142.007	NA	185.168	176.16	12.119	14.4524	10.5802	36.904	19.8559	39.8603	29.5492	42.0543	44.1399	12.8575	15.0195	11.4744	11.6292	17.7662	15.8429	17.6139	14.3726	20.9598	40S ribosomal protein S30	AT5G56670.1
Ghir_A13G020780	TRUE	FALSE	31.947	32.8049	61.9501	31.7394	39.7302	32.2051	16.643	NA	31.528	34.7765	8.13725	7.42411	8.13051	9.74962	9.93871	10.2766	8.84052	12.4227	9.14096	6.52104	5.41115	5.26421	5.84013	5.3967	6.76891	4.4814	6.06605	5.72529	AP-4 complex subunit sigma	AT2G19790.1
Ghir_A13G021600	TRUE	TRUE	52.478	83.0192	178.123	43.3425	29.0422	41.065	68.844	NA	32.1697	17.3992	2.55367	5.21048	2.91449	14.3375	2.53096	10.204	10.06	15.6818	6.87885	3.16985	9.11183	4.38983	6.45276	2.547	5.92777	3.70011	7.88161	4.23833	40S ribosomal protein S11-like	AT5G23740.1
Ghir_A13G021910	TRUE	FALSE	9.14308	13.2647	20.5895	6.1327	5.30706	6.32415	9.93404	NA	5.09135	3.36299	7.26787	9.34199	6.69182	17.5799	10.5996	14.4555	12.213	17.6671	16.6459	7.71858	11.9473	8.99077	9.63213	10.415	11.0097	7.74477	11.5982	11.357	PH domain-containing protein DDB_G0287875	AT1G53645.1
Ghir_A13G023230	TRUE	FALSE	6.5529	9.22038	9.48193	3.82617	4.24741	2.15112	5.50967	NA	2.71944	1.18266	3.93113	6.0948	4.18772	11.5824	4.02631	6.39063	4.86635	9.55142	10.1744	4.00463	7.10473	5.51114	5.51672	3.36037	4.14953	3.94235	6.19858	4.26313	cysteine desulfurase 1, chloroplastic	AT1G08490.1
Ghir_A13G023300	TRUE	TRUE	91.2827	138.125	302.648	69.5501	53.7563	54.8175	122.483	NA	54.9185	37.0891	24.6953	28.7547	22.5648	68.8524	39.652	86.6621	60.6903	98.4206	81.3083	26.6299	45.3298	24.9781	31.9446	28.815	39.5077	30.8307	37.0065	43.7718	60S ribosomal protein L7-4-like	AT3G13580.3
Ghir_A13G023810	TRUE	FALSE	23.7614	32.2637	41.7106	14.7991	12.5614	18.9997	23.5406	NA	17.0775	10.9249	5.80997	6.17691	4.48916	14.0721	6.76435	11.0931	11.3023	13.4451	8.95958	5.36833	8.78188	6.4829	6.91053	5.4941	7.44711	5.77841	9.00789	8.07921	cytosolic enolase 3	AT2G29560.1
Ghir_A13G024060	TRUE	FALSE	65.4096	48.552	125.146	57.355	51.3167	81.6758	52.91	NA	69.2487	68.1216	5.31566	4.80361	5.28084	9.38295	5.68321	11.2018	8.85035	19.1728	10.7452	6.52557	7.36208	5.58888	5.67453	5.48885	9.39412	6.41737	5.30337	8.41053	mitochondrial import inner membrane translocase subunit TIM9-like	AT3G46560.1
Ghir_A13G024330	TRUE	TRUE	37.0759	45.4677	158.923	28.7609	21.8022	28.0722	31.0396	NA	25.3405	18.363	7.04405	8.09319	6.80085	14.5183	11.4252	14.8849	10.6531	22.7414	18.0759	8.22335	8.62715	6.81762	6.75784	10.8197	9.46549	10.7602	9.42616	12.5304	60S ribosomal protein L12-3-like	AT5G60670.1
Ghir_D01G000370	TRUE	FALSE	17.2704	28.3354	45.3837	11.6924	13.6369	11.5062	21.0177	NA	6.19276	8.39776	10.7246	7.16029	7.40143	21.8639	14.4352	27.6757	20.7037	38.7232	29.3337	9.55445	15.0741	11.942	10.5787	12.1493	14.9425	12.6363	13.3761	14.8603	NADP-dependent D-sorbitol-6-phosphate dehydrogenase-like	AT2G21250.1
Ghir_D01G001690	TRUE	FALSE	0	0.253228	1.65727	0.309169	0.10514	0.192953	0	NA	0.408514	0	0.330866	0.0574096	0.382228	0.0721155	0.459545	0.159106	0	0.0349206	0	0.262923	0.169123	0.51684	0.162245	0.761187	0.0658436	0.145715	0	0.233283	secretory carrier-associated membrane protein 1 isoform X2	AT2G20840.1
Ghir_D01G002330	TRUE	TRUE	11.8766	12.1368	20.7646	7.75107	4.96645	7.86159	16.3266	NA	7.77002	5.21173	9.07812	9.26991	7.94389	21.4822	6.99663	12.9342	12.5053	15.3869	12.9828	8.23091	16.2601	10.0496	10.0731	8.06013	7.85815	11.74	8.79315	10.0227	stress-induced-phosphoprotein 1	AT1G04190.1
Ghir_D01G002990	TRUE	FALSE	10.4027	15.7292	19.8193	6.95481	4.1001	9.09099	15.3696	NA	7.33183	1.89052	6.99777	7.87303	7.55284	15.7411	10.5454	11.4895	6.8014	14.0517	14.624	7.75391	13.9945	9.91274	9.2318	8.48523	8.46727	10.0494	10.0447	9.44968	probable prefoldin subunit 3	AT5G49510.1
Ghir_D01G003440	TRUE	TRUE	27.7623	61.6906	199.969	21.2675	20.8778	14.0323	50.5672	NA	13.2278	7.2522	27.4698	42.4764	30.184	140.865	59.5042	93.0618	96.7629	204.329	148.741	29.566	83.1564	36.8856	57.1789	35.5205	55.29	36.1941	66.2043	53.1201	elongation factor 2	AT1G56070.1
Ghir_D01G004820	TRUE	FALSE	2.36239	5.05858	18.6297	2.73261	1.45035	4.63014	6.08645	NA	1.49838	1.22376	2.36387	2.06515	1.54127	4.2366	1.67357	3.45079	2.26485	9.4701	5.66924	2.41418	4.70685	2.28292	2.6022	1.37414	1.95668	1.80218	2.99415	2.9363	peptide-N4-(N-acetyl-beta-glucosaminyl)asparagine amidase A-like	AT3G14920.1
Ghir_D01G007120	TRUE	FALSE	17.1045	24.6519	38.9852	14.0972	11.7032	13.614	24.6974	NA	12.833	7.46122	1.40033	1.80174	2.04028	5.83463	3.89104	4.66464	3.89408	6.52402	5.82988	3.31904	5.56337	3.4942	3.46495	3.14738	3.50201	2.38655	3.24095	2.60658	sm-like protein LSM8	AT1G65700.3
Ghir_D01G007330	TRUE	TRUE	31.0645	28.2417	32.2473	23.0893	22.2024	20.766	26.1974	NA	27.5539	22.2893	35.7912	36.7128	34.4021	42.3043	35.4847	31.4302	35.8674	32.525	27.4214	37.471	41.7266	35.621	38.0266	36.3028	34.1597	37.4259	37.107	33.1149	polyadenylate-binding protein RBP45C	AT4G27000.1
Ghir_D01G008010	TRUE	TRUE	27.9687	52.9941	117.497	32.4453	23.8864	31.4475	47.3694	NA	41.4713	28.1691	11.6836	10.7874	10.647	23.9604	15.728	18.5941	22.973	29.3316	19.5649	10.8566	16.3002	15.8698	12.7996	14.8277	16.0598	16.378	11.1267	14.9928	40S ribosomal protein S8	AT5G59240.1
Ghir_D01G008090	TRUE	FALSE	3.88984	11.8157	32.1396	6.84151	8.03746	6.57441	6.05321	NA	5.94386	6.11008	2.15392	1.0518	2.94841	5.2088	3.03077	3.26508	4.71297	7.16389	6.78627	1.92318	4.78549	4.87802	2.69993	2.08854	2.55079	3.2223	1.4687	2.11427	heterogeneous nuclear ribonucleoprotein 1 isoform X2	AT3G07810.2
Ghir_D01G008760	TRUE	FALSE	2.74361	6.25792	11.4842	3.07638	2.36889	1.80937	3.52473	NA	1.56981	2.14752	5.1395	4.92844	5.6268	8.21721	4.71191	7.38107	7.36221	9.67795	9.27592	3.47277	6.02247	6.46567	4.4045	4.31178	3.11285	3.35619	4.5928	3.71192	transmembrane protein 245-like	AT5G55960.1
Ghir_D01G009240	TRUE	FALSE	9.25941	22.4579	25.623	6.18353	4.01802	7.48201	21.5743	NA	3.64639	2.70848	4.92973	5.79954	4.01248	12.2923	4.0402	10.474	9.72456	14.8464	14.9287	6.88696	14.4397	4.08922	7.97732	3.55206	6.41958	4.60539	8.91111	5.58468	phosphoglycerate kinase, chloroplastic	AT3G12780.1
Ghir_D01G009840	TRUE	FALSE	17.9921	46.2193	70.6158	16.7479	15.5663	15.7152	55.1802	NA	10.8472	4.20795	3.40359	6.33338	2.67003	15.7854	8.05286	13.4567	12.8755	21.181	16.9821	4.31515	11.2128	4.94063	7.74979	6.34669	10.505	5.09317	9.95735	9.20445	Inhibitory regulator IRA1	AT1G42960.1
Ghir_D01G010140	TRUE	TRUE	10.7021	15.445	17.0419	9.09851	5.84921	8.63509	11.2102	NA	13.141	11.0537	2.66797	4.33625	5.09301	6.14434	6.24465	4.97209	6.71126	7.3211	5.57232	4.31959	5.7304	5.19169	3.0656	5.81707	5.37008	6.89154	3.43987	3.17602	dolichol-phosphate mannosyltransferase subunit 1	AT1G20575.1
Ghir_D01G010250	TRUE	FALSE	0.573559	1.17297	2.00176	0.406633	0.193162	0.0893782	0.180798	NA	0.20683	0	0.468045	0.115888	0.0958177	0.492176	0.0547077	0.107445	0.292323	0.431072	0.525775	0.150904	0.157343	0	0.151105	0.0936368	0.133705	0.0210642	0.0764544	0.198232	Mediator of RNA polymerase II transcription subunit 26	AT5G42290.1
Ghir_D01G010520	TRUE	TRUE	62.5521	95.4149	204.014	38.0061	30.8845	24.1603	54.977	NA	22.8333	17.4526	121.59	117.726	118.984	238.866	177.479	223.798	216.58	411.426	303.617	144.931	194.277	143.915	152.63	161.473	166.097	145.62	163.966	161.541	elongation factor 1-alpha-like	AT5G60390.1
Ghir_D01G010540	TRUE	FALSE	4.49337	8.18399	8.42562	3.21634	2.86135	3.37249	7.38579	NA	2.61995	1.07031	3.76765	5.73859	2.5257	9.97924	3.10248	6.10925	5.28827	6.22632	5.12419	3.27532	5.77074	3.2907	3.92978	2.41643	2.3081	2.3582	5.09323	4.23519	protein Simiate-like	AT1G75980.1
Ghir_D01G010930	TRUE	FALSE	0.0700924	2.25549	3.9308	0.496658	1.48876	0.823964	1.37676	NA	0.608233	0	0.263432	0.587649	0.388291	1.31178	0.898429	1.80617	1.69665	3.54001	1.94112	0.787012	1.57	0.845679	0.377894	0.656261	1.0614	0.345993	0.417759	0.568269	Drug/metabolite transporter	AT1G30845.1
Ghir_D01G011590	TRUE	FALSE	2.60301	5.36494	11.237	3.91053	5.90144	4.57851	7.95267	NA	3.49886	2.26665	2.6172	4.84172	2.65641	5.44867	3.76284	3.18808	3.67635	4.90489	5.95315	2.57952	4.23467	3.0987	2.5145	2.33964	2.39721	2.76841	2.76921	1.20615	Sulfite reductase [NADPH] hemoprotein beta-component	AT1G47310.1
Ghir_D01G012510	TRUE	FALSE	1.09002	1.35419	1.94143	0.799766	0.524143	0.932769	0.729353	NA	0.387616	0	2.54914	5.47117	1.85591	10.5129	2.91286	4.77683	5.3122	8.62291	7.49976	2.02577	7.73743	2.91318	4.71328	1.36471	3.95387	1.76829	4.35507	2.49259	argininosuccinate lyase, chloroplastic	AT5G10920.1
Ghir_D01G012860	TRUE	TRUE	62.3599	81.187	206.929	46.6105	43.7181	47.975	75.689	NA	42.8584	32.8476	13.7776	20.2455	18.8358	39.3719	23.447	39.4633	35.7553	55.8096	37.4107	16.965	23.8554	19.5169	23.0139	25.0933	30.9054	21.9144	21.783	26.8793	ATP synthase subunit d, mitochondrial-like	AT3G52300.1
Ghir_D01G013490	TRUE	TRUE	126.526	181.129	485.452	85.5845	62.4918	66.3776	134.524	NA	49.8235	35.0634	13.2541	18.8018	15.9347	48.9326	33.416	52.7354	53.5055	90.493	73.5315	14.4404	30.0916	14.3687	25.3898	21.1569	32.5091	24.665	33.7092	32.5174	40S ribosomal protein S5	AT2G37270.1
Ghir_D01G013780	TRUE	TRUE	77.6256	88.0819	225.874	64.8588	46.6333	56.1542	83.3683	NA	67.9713	35.6722	31.1139	28.8891	24.9226	39.1846	37.4984	43.5161	46.2674	61.8827	40.088	28.7587	32.2404	33.5538	32.5926	33.7859	32.0477	34.6744	33.3551	34.8049	60S ribosomal protein L6-1-like	AT1G74050.1
Ghir_D01G014260	TRUE	FALSE	4.67822	8.10076	12.404	4.59769	7.72019	3.94397	7.28714	NA	3.2579	2.17015	5.51327	4.21736	3.74576	5.73857	6.64393	4.19842	6.67472	3.64637	4.81736	5.11597	5.78031	5.42864	5.14424	4.43239	3.81111	3.01075	2.88651	3.13912	hypothetical protein GOBAR_DD16995	AT2G37035.1
Ghir_D01G015390	TRUE	FALSE	34.2235	39.8634	83.0896	45.4121	37.0033	33.6181	42.9653	NA	50.803	43.8156	33.4422	29.2668	41.5981	17.7146	55.3507	40.8562	37.7236	48.5299	34.344	35.5121	30.7003	33.6589	32.7863	44.3714	55.2755	41.4426	40.2393	42.3612	uncharacterized LOC105634108	AT5G17190.1
Ghir_D01G015420	TRUE	FALSE	15.8558	37.9877	110.779	16.5314	13.311	5.62622	24.3678	NA	3.45553	2.78607	2.30488	5.14112	2.57824	11.1913	2.10875	3.60262	3.83682	7.09445	7.89283	3.59148	8.96744	2.94398	5.59425	1.39589	2.5317	2.20123	6.86586	3.44762	oleosin 16 kDa-like	AT3G18570.1
Ghir_D01G016110	TRUE	FALSE	56.7911	72.5669	83.2263	62.6764	69.5411	61.413	77.42	NA	82.864	73.3617	7.25198	7.27203	8.52241	9.26026	11.7208	12.4716	12.7318	15.0577	16.5473	7.39014	7.98858	8.39638	8.76888	9.50378	11.8674	9.50904	8.43605	10.3782	stress-associated endoplasmic reticulum protein 2-like	AT1G27330.1
Ghir_D01G016590	TRUE	TRUE	78.8526	102.41	335.694	49.0853	49.0332	38.9057	89.8176	NA	32.0238	25.8068	21.8665	22.8217	18.8437	53.5906	32.817	65.4075	60.7104	125.433	86.6136	19.2369	36.3073	22.4717	24.9859	28.5845	39.1576	27.8392	34.4548	35.891	60S ribosomal protein L27a-3-like	AT1G70600.1
Ghir_D01G016860	TRUE	FALSE	46.4392	75.3618	153.159	32.6288	31.2185	29.3037	46.2958	NA	19.2137	6.43558	24.3244	34.2172	22.919	72.4698	45.6997	77.6077	58.9106	91.7562	80.5559	28.9493	43.2607	31.076	32.5452	29.3087	36.8249	30.326	39.5428	41.6236	T-complex protein 1 subunit epsilon	AT1G24510.1
Ghir_D01G017220	TRUE	TRUE	407.543	794.649	1225.97	307.533	176.303	270.722	750.744	NA	172.925	122.562	87.2351	147.818	70.2485	276.687	121.302	277.844	187.716	455.285	272.562	79.3262	270.623	75.3047	171.87	74.2966	153.055	89.399	142.644	121.39	peptidyl-prolyl cis-trans isomerase	AT2G16600.1
Ghir_D01G017730	TRUE	FALSE	0.905597	2.17842	21.5255	2.39793	0.466993	0.201165	0	NA	0.559778	0	0	0	0.14905	0.132212	0	0.422352	0.202883	0.996364	0.712181	0.0624904	0.112519	0.112939	0	0	0.100279	0	0	0.192195	chemocyanin-like isoform X2	AT5G26330.1
Ghir_D01G017740	TRUE	FALSE	27.5748	42.5689	56.0118	19.8925	17.105	23.6775	38.6588	NA	17.6679	16.226	28.8585	26.7251	22.7484	57.2226	38.7919	48.9228	41.32	57.7717	43.3398	23.5968	38.7256	27.7213	28.9427	29.3054	35.2519	29.5394	32.8171	34.4076	probable 26S proteasome non-ATPase regulatory subunit 3	AT1G20200.1
Ghir_D01G018730	TRUE	TRUE	11.2618	15.68	25.1112	11.0627	11.7639	13.8732	20.0858	NA	12.1539	5.99445	15.9052	15.8272	15.6224	35.4703	20.111	31.801	32.6588	34.4085	25.1492	19.6576	21.397	19.322	19.0364	19.7063	22.9865	22.4484	20.2495	25.5715	serine--tRNA ligase-like	AT5G27470.1
Ghir_D01G019960	TRUE	FALSE	7.32487	16.6571	22.4239	9.88795	10.2799	5.50061	21.9593	NA	3.97093	12.4761	4.20911	4.47596	3.00853	13.8023	5.8858	10.0295	11.6508	16.5739	18.5711	3.74362	8.27038	4.82649	6.23946	5.1288	5.62971	4.61092	6.31371	8.5026	Peptidase M20	AT1G44820.1
Ghir_D01G020220	TRUE	FALSE	13.8726	33.218	35.9629	11.4998	8.41898	11.1933	27.8034	NA	7.46649	14.246	7.07479	7.43805	7.37498	20.1481	10.2858	15.5296	12.8846	22.17	10.2384	8.93213	15.0341	8.28922	10.7411	10.1485	11.8371	9.08859	12.8078	13.2116	S-formylglutathione hydrolase	AT2G41530.1
Ghir_D01G020300	TRUE	TRUE	107.358	156.639	311.195	68.4004	52.1171	64.5105	143.875	NA	53.8452	21.6177	38.7325	35.6685	32.7674	82.6852	64.1425	79.5357	85.8155	113.345	101.501	48.9348	59.1371	42.1601	49.5098	46.2858	49.7505	52.2588	52.8172	70.8786	60S ribosomal protein L6-1-like	AT1G74050.1
Ghir_D01G020880	TRUE	FALSE	32.3061	27.3777	57.0739	20.8361	24.6401	26.0504	31.3876	NA	22.993	21.4778	8.95401	7.08899	7.64342	9.95479	11.2722	11.5312	16.7697	22.419	16.7323	9.26703	11.061	8.23534	6.72017	7.49554	11.1569	8.98474	14.1846	12.2757	PREDICTED: uncharacterized protein LOC105786280	AT3G44150.1
Ghir_D01G021440	TRUE	FALSE	20.3982	32.8976	116.616	21.1045	22.654	22.5097	25.2278	NA	16.3294	15.7961	3.46706	4.50521	4.48237	11.1966	7.12773	8.06128	5.30663	10.9836	8.80789	4.68539	6.05969	5.96167	5.60164	4.78692	5.87536	5.67221	4.41358	6.62213	cytochrome b-c1 complex subunit 9	AT3G52730.1
Ghir_D01G021890	TRUE	FALSE	8.27892	15.4861	17.6233	7.88378	6.39812	6.23296	11.2922	NA	11.0334	8.57681	13.3622	13.8485	9.63145	28.562	18.8223	21.2775	19.3835	28.7176	19.2595	13.6537	20.5853	14.7384	15.6102	16.3919	17.6457	14.609	19.4486	16.2313	adenylosuccinate synthetase 2, chloroplastic	AT3G57610.1
Ghir_D01G022100	TRUE	TRUE	36.3102	34.8686	49.7443	26.4844	27.6815	35.3723	38.9881	NA	35.271	26.2253	8.16074	10.6921	8.92385	14.6119	11.8446	13.1867	11.7293	14.5324	14.0544	10.7864	13.8392	10.0728	10.0926	10.6201	11.9257	9.97149	11.0249	11.2731	zinc finger protein 593	AT2G36930.1
Ghir_D01G022360	TRUE	FALSE	52.2095	55.1587	124.268	52.5922	65.4533	81.8411	54.0945	NA	88.2818	73.4108	10.8405	13.1621	13.4865	14.668	15.7811	16.9655	15.9396	23.681	16.1204	14.7689	10.2858	12.3682	9.87907	12.9894	11.7782	13.4746	10.0016	12.8644	DNA-binding protein S1FA-like	NoHits
Ghir_D01G022400	TRUE	FALSE	13.4318	14.9167	24.3569	9.77465	10.3998	16.5489	16.753	NA	11.4351	16.7993	4.89364	5.97557	5.58156	8.08747	6.84616	8.69236	8.11721	12.0175	11.5302	5.34071	7.62494	5.38434	6.11546	6.67805	7.91256	7.53205	7.27887	10.4007	protein IQ-DOMAIN 1	AT5G03040.1
Ghir_D01G023310	TRUE	TRUE	49.8278	86.3586	125.835	33.4691	33.5496	34.8443	73.6376	NA	32.8642	27.1855	4.93341	6.79359	6.90851	20.0217	7.79108	12.5248	13.8396	15.4497	18.1523	5.53251	9.87204	7.18464	7.24777	7.21304	8.47729	6.22569	7.71674	8.94292	60S ribosomal protein L35a-1	AT1G74270.1
Ghir_D01G023680	TRUE	FALSE	17.2849	22.7716	34.6996	20.8622	17.266	23.783	22.7599	NA	24.7244	13.233	13.1984	9.93526	13.1305	12.1431	23.9448	15.5558	17.1316	22.1625	16.2132	18.9377	19.1187	18.0551	23.455	24.2419	25.2256	18.9682	16.9351	20.2846	probable pyridoxal 5'-phosphate synthase subunit PDX1	AT5G01410.1
Ghir_D01G023740	TRUE	FALSE	5.10965	6.58428	8.39728	4.59125	4.11066	5.62257	5.25799	NA	4.82153	2.82414	2.91877	3.34433	2.00788	4.63887	1.53104	2.37239	2.10414	3.44259	2.76521	1.30057	2.8167	1.5884	2.27776	1.91221	2.53584	2.19574	1.371	1.93566	mitochondrial inner membrane protease subunit 2	AT3G08980.1
Ghir_D02G000540	TRUE	FALSE	134.926	157.246	388.7	117.58	80.9725	118.473	140.129	NA	122.618	70.2391	6.16576	4.90902	6.25609	11.9089	7.78678	14.1598	10.1437	23.16	12.2372	5.71444	8.48073	7.85055	6.90504	8.74687	9.92768	9.11391	7.42304	11.0609	40S ribosomal protein S28	AT5G03850.1
Ghir_D02G002960	TRUE	FALSE	4.01396	2.63117	4.21017	1.12605	3.25875	1.61444	3.70073	NA	0.944885	1.77908	5.33353	11.6045	5.2301	9.00035	5.59985	7.59098	5.0758	4.66548	4.28625	10.2078	8.5195	9.32849	4.90792	6.35389	7.01076	9.54054	4.48693	7.28376	Type 1 membrane protein, putative isoform 1	AT3G24160.1
Ghir_D02G003760	TRUE	FALSE	41.3993	68.5333	164.607	40.9949	27.1232	29.5212	56.6649	NA	30.8901	13.5141	16.5984	14.6035	13.2909	28.3222	20.8131	46.688	27.6977	47.4014	34.8708	17.7287	24.6007	16.7455	17.4201	22.289	25.8575	24.7494	24.5478	25.4874	proteasome subunit beta type-2-A	AT3G22630.1
Ghir_D02G003960	TRUE	FALSE	45.1634	57.4951	85.345	34.4273	30.2391	33.8076	51.1136	NA	23.5518	18.6783	14.2497	12.281	15.4269	23.1896	22.3516	24.4645	25.6213	32.6706	32.9811	15.0102	18.5864	18.5031	16.0499	18.4842	20.2926	16.8797	18.9248	18.8059	1,2-dihydroxy-3-keto-5-methylthiopentene dioxygenase 2	AT4G14710.5
Ghir_D02G004450	TRUE	TRUE	104.689	143.425	462.839	79.4045	72.5729	81.3724	114.782	NA	68.6627	46.2625	9.24597	11.8938	7.91997	31.6498	15.967	36.4322	28.2191	73.1276	46.0629	9.16209	21.2006	10.71	14.6445	11.413	16.1019	14.978	18.256	14.8099	60S ribosomal protein L14-1-like	AT4G27090.1
Ghir_D02G004660	TRUE	TRUE	158.442	187.676	554.553	131.784	133.804	139.957	150.484	NA	125.18	96.0343	8.30096	6.8596	6.53115	15.8263	12.9405	20.9505	21.4088	52.6863	22.3277	8.15782	14.5649	9.12478	12.1	8.80795	18.7627	12.8041	16.6423	13.1019	60S ribosomal protein L23	AT3G04400.1
Ghir_D02G005740	TRUE	TRUE	89.7375	111.147	232.949	74.6655	81.7842	87.3023	104.121	NA	84.4564	59.8732	17.2154	21.4788	21.0855	47.557	27.6156	56.8169	38.392	59.166	49.3329	20.8981	24.9818	18.197	21.4624	26.2921	27.2353	26.6589	25.7726	29.8274	60S ribosomal protein L29-1	AT3G06680.1
Ghir_D02G006170	TRUE	FALSE	36.2734	41.4476	115.158	27.5657	30.9503	32.2173	35.9345	NA	25.7871	33.8778	2.34998	3.78185	2.8963	7.26044	3.13059	8.03839	5.3373	13.3106	7.9216	1.86593	4.02733	2.64404	2.53217	2.15148	3.37658	2.64784	2.88621	4.62805	LYR motif-containing 5A	AT3G17300.1
Ghir_D02G006950	TRUE	TRUE	79.7162	121.546	272.529	64.5905	52.2942	55.3153	112.249	NA	55.2663	30.7375	9.54245	10.3782	10.2936	22.1578	20.1125	31.1342	27.4105	50.3885	34.4032	10.9255	16.0055	11.2581	13.7779	16.6506	18.8403	16.5565	16.2829	22.1241	40S ribosomal protein S18	AT1G34030.1
Ghir_D02G008200	TRUE	FALSE	5.06773	8.68739	16.7229	2.82532	3.36807	3.5171	7.1533	NA	1.92159	0.169471	2.49933	4.24505	3.6731	11.1417	2.76037	8.30275	6.46559	9.88837	6.71395	3.44634	6.44043	4.32844	4.13893	2.86364	3.18347	2.66896	2.4456	4.29048	prolyl-tRNA synthetase associated domain-containing protein 1-like isoform X1	AT1G44835.2
Ghir_D02G009680	TRUE	TRUE	3.95536	6.88708	7.77694	4.0224	1.3995	4.91297	4.4616	NA	7.0679	4.41985	6.16335	7.41175	6.88757	15.1394	6.16625	8.08124	8.45356	8.22779	10.146	5.59957	10.1601	6.52825	5.8613	7.4213	8.27924	5.81989	4.32546	8.66162	hypothetical protein B456_005G107500	NoHits
Ghir_D02G010440	TRUE	FALSE	10.3478	21.7595	56.7498	9.36531	9.06549	6.50206	15.7391	NA	4.92828	4.11593	27.2593	34.0246	21.4868	72.7626	30.563	53.4999	59.6132	154.654	106.427	28.6551	55.5113	29.5726	36.3859	24.9978	34.3308	28.3928	44.5411	37.9869	biotin carboxylase 1, chloroplastic	AT5G35360.3
Ghir_D02G010870	TRUE	FALSE	25.6875	37.8478	51.2245	25.5364	32.945	17.5567	28.5076	NA	23.3917	28.0497	23.8819	31.1176	22.4063	33.6972	19.2173	21.2275	25.9122	27.6604	31.5274	27.8646	30.3256	22.7687	29.5941	20.934	21.479	23.3924	21.7658	20.6243	lysophospholipid acyltransferase 1-like	AT1G12640.1
Ghir_D02G011440	TRUE	TRUE	159.618	178.177	347.988	128.379	121.089	135.951	198.847	NA	147.317	91.2561	4.92518	5.34339	5.34532	12.22	13.4722	20.8264	17.0048	32.1656	14.3918	5.38889	13.6213	5.41811	10.3433	6.75565	16.2181	9.02074	13.2251	9.72331	60S ribosomal protein L38	AT3G59540.1
Ghir_D02G012720	TRUE	TRUE	29.4171	31.9635	58.8899	27.427	17.5739	24.2628	30.6799	NA	29.1225	19.9902	11.3422	9.57377	11.4462	18.8333	12.5011	19.4167	13.8764	19.3728	14.4542	14.2207	14.8907	13.3596	11.3219	13.222	11.977	14.5358	12.5312	13.3468	60S ribosomal protein L13a-4-like	AT5G48760.1
Ghir_D02G014630	TRUE	FALSE	19.4844	34.5082	63.5102	27.8501	20.9184	24.2694	34.6587	NA	28.785	14.4458	7.14895	8.25242	5.92171	8.06803	8.50149	10.7163	7.61687	11.5138	7.99048	9.42647	9.5696	8.52021	9.8826	11.7242	12.7358	9.9306	9.62642	10.6565	hypothetical protein B456_N021300	AT5G17190.1
Ghir_D02G015450	TRUE	TRUE	70.7121	100.253	200.533	59.9761	76.2501	74.767	107.302	NA	57.5254	70.8723	9.72403	14.0951	9.52527	16.2238	13.4062	18.2457	18.5807	33.9298	31.2912	12.7097	19.3091	14.2025	13.5777	13.4272	17.8462	14.2715	14.3732	17.7468	NADH-ubiquinone oxidoreductase 11 kDa subunit	AT1G67350.1
Ghir_D02G015670	TRUE	FALSE	31.7615	31.1525	57.3245	16.8725	8.93392	17.2844	29.9749	NA	12.1235	6.6573	6.43156	10.9595	7.48992	22.4144	14.5385	26.999	16.2334	25.3407	23.6405	6.10129	13.3112	8.7581	9.4319	7.82753	10.5335	9.75454	14.6277	17.3779	thioredoxin O1, mitochondrial-like	AT2G35010.1
Ghir_D02G016640	TRUE	TRUE	7.67472	15.5192	20.5116	9.19112	6.98988	11.1676	14.4772	NA	9.30275	5.22134	9.36558	12.4699	11.7739	20.1086	11.9155	15.9192	14.0579	19.2956	14.9164	11.0586	16.7674	12.5136	11.9591	12.0238	13.9603	13.636	16.1709	14.1553	pentatricopeptide repeat-containing protein At1g60770	AT1G60770.1
Ghir_D02G018420	TRUE	TRUE	18.6415	36.6858	51.8131	18.6175	14.9581	21.5688	30.2023	NA	17.1569	13.848	14.8438	19.341	12.4022	39.8866	19.5138	42.3192	31.6099	43.8665	28.9064	17.3621	27.8401	16.2432	20.478	22.8515	25.4183	21.3989	20.5203	27.9769	prohibitin-1, mitochondrial-like isoform X2	AT4G28510.1
Ghir_D02G018500	TRUE	FALSE	5.38051	15.2473	25.8079	5.33072	1.70584	7.75207	15.2017	NA	3.68833	2.89186	0.70924	0.570493	0.552369	3.58203	0.408641	1.36471	1.53474	3.33667	0.62091	1.28795	1.76421	1.05347	1.32824	0.833601	1.31218	0.597534	1.62705	1.25441	protein NUCLEAR FUSION DEFECTIVE 6, chloroplastic/mitochondrial isoform X2	AT2G20585.1
Ghir_D02G019530	TRUE	FALSE	325.456	428.007	620.076	268.186	272.481	281.829	447.554	NA	293.864	253.125	27.5522	28.2865	31.269	65.7795	49.715	78.8682	76.1677	92.5799	92.6841	33.7691	46.5278	36.9302	39.3353	36.8298	43.3903	41.3564	44.3481	42.0423	60S ribosomal protein L44	AT3G23390.1
Ghir_D02G019580	TRUE	FALSE	22.3847	45.7188	81.9426	20.1972	19.1955	17.9291	40.4132	NA	12.7093	8.98968	8.08224	8.99393	9.09854	30.9713	12.9284	20.4281	19.1281	31.9102	28.8226	9.73742	18.4014	12.8959	14.3667	12.0778	12.0399	12.5138	10.8483	17.0806	probable succinyl-CoA ligase [ADP-forming] subunit alpha, mitochondrial	AT5G23250.1
Ghir_D02G020280	TRUE	FALSE	4.97077	10.0112	13.1018	5.93463	5.57243	6.04309	11.1669	NA	4.99642	2.48355	6.69344	9.57991	5.94753	12.8475	10.5341	7.24874	8.26567	13.7655	11.0689	7.19408	11.3168	8.56212	9.08125	6.36508	7.93188	8.6664	10.3579	8.19964	4-hydroxy-tetrahydrodipicolinate reductase 1, chloroplastic-like	AT3G59890.1
Ghir_D02G020980	TRUE	TRUE	157.097	149.592	306.638	174.128	163.484	189.491	146.531	NA	208.563	211.985	33.3387	25.1359	38.1843	20.5028	43.6642	41.9974	42.3338	62.7264	37.1292	32.9156	33.1867	26.9877	29.9954	32.3603	45.2663	33.0241	27.5325	28.6115	coiled-coil-helix-coiled-coil-helix domain-containing protein 10, mitochondrial-like	AT5G09570.1
Ghir_D02G021130	TRUE	FALSE	9.96441	12.046	14.9869	5.14486	6.18444	8.35859	11.3393	NA	4.70431	4.3347	2.23188	3.40728	3.29079	6.91953	3.66886	6.01986	6.58207	6.97556	7.91917	1.61548	3.57049	3.67818	4.21721	3.52136	3.51899	4.11059	5.89777	5.0457	ATP-dependent Clp protease proteolytic subunit 6, chloroplastic-like	AT1G11750.2
Ghir_D02G021330	TRUE	FALSE	10.4222	10.3073	56.4389	9.02222	10.1238	4.35277	2.9464	NA	4.36591	6.12947	1.04396	0.856879	1.47662	2.53163	2.30416	5.39526	3.07901	4.73986	4.22451	2.38691	1.11586	0.94989	1.59191	2.1112	1.12708	1.17114	1.9169	1.07993	PREDICTED: uncharacterized protein LOC105796227	AT3G19660.1
Ghir_D02G021460	TRUE	TRUE	10.1815	9.74503	14.7014	5.69397	3.68777	8.36108	10.9368	NA	5.63781	1.79098	3.1946	4.02851	2.24884	9.14766	4.25741	6.78245	5.73812	8.42246	5.6423	2.40235	5.61512	2.1395	3.73533	2.86932	5.76036	4.86992	5.01418	4.20245	50S ribosomal protein L1-like	AT2G42710.1
Ghir_D02G021570	TRUE	TRUE	185.068	205.624	445.531	129.66	123.871	113.198	143.264	NA	74.7219	52.5152	5.07848	4.55834	5.21466	11.8589	9.36159	19.1213	11.6238	26.7195	17.4636	3.68054	7.62299	5.13956	4.79314	4.94738	8.36783	5.04365	5.67318	7.61927	40S ribosomal protein S29	AT3G44010.1
Ghir_D02G022010	TRUE	TRUE	156.222	201.679	272.783	133.276	96.2824	174.017	247.821	NA	181.841	125.326	98.2225	94.8168	84.456	156.81	103.817	137.562	117.021	143.161	111.965	111.487	137.828	110.066	111.75	114.232	129.417	114.84	98.1164	120.096	polyadenylate-binding protein 8-like	AT1G49760.1
Ghir_D02G022060	TRUE	TRUE	38.7952	55.7914	89.6873	33.0253	32.4467	35.2136	41.4805	NA	30.7269	17.9496	0	0	0	0	0	0	0	0	0	0	0	0	0	0	0	0	0	0	40S ribosomal protein S16-like	AT2G09990.1
Ghir_D02G022770	TRUE	TRUE	13.1947	10.8184	17.2526	8.92955	8.78545	10.0763	8.66796	NA	6.85984	3.89379	1.00662	0.612551	1.32937	3.64288	1.09776	3.34815	2.43041	2.31879	2.05919	0.78882	1.55746	0.815397	1.23566	1.69732	1.67169	1.36471	1.23772	1.72575	protein NUCLEAR FUSION DEFECTIVE 6, chloroplastic/mitochondrial-like isoform X7	AT4G39300.1
Ghir_D02G022780	TRUE	TRUE	27.1649	28.1622	37.8035	17.35	15.3924	22.1449	29.1841	NA	16.8431	11.7746	11.9118	12.4387	12.6389	13.0268	14.2726	14.9105	13.7208	20.0048	16.7168	11.0798	17.2342	12.5091	12.84	13.9485	17.437	12.1183	15.6869	17.0906	NADH dehydrogenase [ubiquinone] iron-sulfur protein 8-B, mitochondrial-like	AT1G16700.1
Ghir_D02G023510	TRUE	FALSE	20.2085	30.2077	57.5873	24.3474	24.5879	20.8907	29.8295	NA	24.2781	17.3305	24.0403	18.5336	26.0305	26.1425	28.1836	26.6634	21.654	28.7578	25.266	21.4506	21.5465	26.7083	20.9411	25.2738	20.1302	23.055	21.6506	22.208	5'-methylthioadenosine/S-adenosylhomocysteine nucleosidase 2-like	AT4G34840.1
Ghir_D03G000220	TRUE	FALSE	6.34079	4.69597	10.5609	7.49169	1.45576	3.31316	5.61118	NA	4.94862	4.34237	8.98628	15.4766	8.59906	15.0147	5.79747	10.0373	4.1499	6.00993	2.5949	7.75367	11.1122	5.50474	16.073	3.42163	7.07948	5.25618	13.1054	4.0514	protein RKD5	AT4G35590.1
Ghir_D03G001020	TRUE	TRUE	85.3604	109.182	171.629	67.4636	49.977	80.4407	139.821	NA	81.9529	55.0593	31.2709	29.5893	35.1187	38.6146	43.9671	53.1718	46.7526	86.206	59.0271	44.5877	66.1057	42.9674	57.1527	54.7154	68.0898	44.4699	53.8472	44.898	60S ribosomal protein L8-3	AT4G36130.1
Ghir_D03G001060	TRUE	TRUE	43.0136	56.8534	100.007	38.0184	27.7016	33.7169	49.7174	NA	38.6452	24.3094	8.57994	7.40348	11.0054	7.33589	10.7711	10.0987	11.928	15.7116	10.2641	8.02058	9.69572	9.99697	8.02975	12.1458	12.7275	10.1059	10.6174	13.1251	V-type proton ATPase 16 kDa proteolipid subunit	AT1G19910.1
Ghir_D03G002910	TRUE	TRUE	132.693	144.556	295.706	100.674	74.4108	100.204	119.038	NA	100.025	53.4344	27.6969	36.0155	32.8832	42.038	44.3382	60.3264	45.8122	67.8402	57.3599	38.3706	39.4346	30.0165	41.2685	40.9921	45.1068	46.6624	59.388	43.917	60S ribosomal protein L26-1-like	AT3G49910.1
Ghir_D03G004030	TRUE	TRUE	59.3157	81.0728	209.042	43.3857	28.5198	39.5961	74.8484	NA	38.9983	21.2737	26.0653	26.7301	23.4278	65.7111	40.1164	62.2511	51.8817	111.706	64.427	33.2273	45.8377	30.5256	30.9928	30.4817	41.3811	34.5418	39.767	40.3814	40S ribosomal protein S6-like	AT5G10360.1
Ghir_D03G007000	TRUE	TRUE	16.8478	29.5351	64.2446	15.6053	11.983	22.8763	33.7117	NA	17.1007	14.3262	3.38044	4.19707	2.40808	7.40185	2.52683	5.05923	6.41215	8.59884	6.85764	3.50122	7.45352	4.5547	4.25329	2.93697	3.93985	2.05927	5.88232	3.71303	sm-like protein LSM3A	AT1G21190.1
Ghir_D03G007320	TRUE	FALSE	2.73452	6.7732	7.49761	4.41364	4.53504	6.95708	7.17448	NA	3.83408	1.35467	2.92205	3.0215	2.39683	6.56374	2.10961	4.49291	3.48991	5.3406	2.85831	2.80627	5.34483	2.20737	3.80433	3.19263	2.19304	2.97125	3.14751	4.21686	D-glycerate 3-kinase, chloroplastic-like	AT1G80380.2
Ghir_D03G008530	TRUE	FALSE	5.71934	14.342	23.2893	5.33723	4.89473	7.61994	10.1503	NA	5.22525	6.57645	5.3432	6.42283	4.80471	13.2657	7.69149	11.716	7.73277	15.7361	17.7553	4.08653	6.97246	5.47935	6.22407	6.37316	6.45427	5.68405	6.82525	8.01065	2-C-methyl-D-erythritol 2,4-cyclodiphosphate synthase, chloroplastic-like	AT1G63970.1
Ghir_D03G008880	TRUE	FALSE	36.0937	39.5306	41.3452	25.9915	18.5262	26.9908	38.7797	NA	16.8619	12.873	11.9778	17.7351	15.8136	38.6004	14.5295	38.5623	27.0488	35.574	32.0129	13.4936	22.98	9.66025	16.133	10.1519	16.3573	15.275	21.738	19.2472	probable inactive receptor kinase At4g23740	AT4G23740.1
Ghir_D03G009350	TRUE	FALSE	0.144218	0.693746	1.34728	0.532175	0.607272	0.581499	1.22009	NA	0.837124	0.588682	0.516291	1.29486	0.361305	1.35334	0.466826	0.0853721	0.336146	0.302762	0.273283	0.275375	1.40064	0.635932	0.929595	1.04188	0.454304	0.542803	1.01998	0.0982535	protein GPR107-like	AT5G42090.1
Ghir_D03G009820	TRUE	TRUE	34.0472	75.764	152.862	23.8037	15.6488	12.8822	58.9587	NA	7.40445	4.03971	5.54247	8.79367	5.57718	22.2668	12.2426	21.9726	20.0674	44.0507	33.7355	7.8231	18.0143	6.43354	12.0205	6.1903	10.0323	5.85748	15.8817	10.4621	60S ribosomal protein L9-like	AT1G33140.1
Ghir_D03G013670	TRUE	FALSE	19.9696	40.6358	183.32	21.8769	11.3609	9.78179	18.5111	NA	8.99388	8.13485	2.96697	7.56315	5.87816	17.7549	5.93501	16.8935	15.0286	50.5029	37.9498	4.32943	8.14916	4.83678	7.33148	3.05763	5.76976	4.94578	9.62065	6.21812	very-long-chain 3-oxoacyl-CoA reductase 1-like	AT1G67730.1
Ghir_D03G014830	TRUE	TRUE	91.7717	122.349	296.987	74.6408	67.9508	77.0276	104.217	NA	73.1837	41.6114	17.0669	18.168	18.4928	39.6471	27.2881	42.3668	39.2801	66.859	63.6129	20.2161	25.1463	22.503	22.5131	24.8944	27.2941	26.5654	24.8965	31.5717	60S ribosomal protein L12-3-like	AT5G60670.1
Ghir_D03G015790	TRUE	FALSE	4.64736	10.9242	11.3856	4.72663	5.5118	5.73319	10.258	NA	5.05045	3.30842	8.60841	10.0562	9.69308	22.5622	10.9217	21.7282	14.3198	13.9662	16.3137	10.5867	12.7608	10.8511	10.2322	10.8032	13.2592	10.7656	13.5918	11.5916	U2 small nuclear ribonucleoprotein B'' 2-like	AT2G30260.1
Ghir_D03G017460	TRUE	FALSE	2.29585	1.3294	5.28472	1.89762	2.75942	1.7457	3.23422	NA	2.29128	1.87291	0.649792	0.808813	0.850502	2.174	1.58831	2.20916	1.54939	2.54647	1.46303	0.880633	2.03744	1.46283	2.00736	1.58853	1.57648	1.01893	2.37996	2.01429	NADH dehydrogenase (ubiquinone) complex I, assembly factor 6 isoform X1	AT1G62730.1
Ghir_D03G018130	TRUE	FALSE	1.48482	2.20227	9.72749	1.43605	1.61515	0	0.282259	NA	0.205095	0	0.273772	0.0918553	0.281693	0.240317	0.218831	0.19402	0.522189	2.87652	1.54186	0	0.303137	0.249489	0.0431351	0.197678	0.187566	0.152715	0	0.294945	vesicle-associated protein 2-1-like	AT5G47180.1
Ghir_D03G018150	TRUE	FALSE	26.159	18.7378	28.9107	19.0818	14.0377	10.4689	16.181	NA	16.138	10.3833	6.79543	8.13818	7.26321	8.67702	8.96674	10.4669	12.3823	14.1968	9.93412	6.02165	8.42952	7.27351	7.49584	9.17611	8.91964	8.77595	8.6022	10.2949	COP9 signalosome complex subunit 8-like	AT4G14110.1
Ghir_D03G018580	TRUE	FALSE	14.103	21.0702	26.1582	12.7907	10.1636	17.0769	19.0017	NA	15.5919	10.2153	11.3416	13.0958	9.57026	20.3189	6.5717	12.9802	12.8342	16.299	11.0331	11.5813	17.0321	13.0966	13.5628	12.5248	10.9898	11.6135	8.79826	14.6494	DNA-directed RNA polymerase I subunit rpa49	AT3G13940.1
Ghir_D04G000450	TRUE	FALSE	26.9788	22.6548	51.0378	21.434	11.8369	28.1707	28.7213	NA	28.9723	23.6558	7.52225	6.75708	8.09739	13.0619	8.30136	11.535	8.13637	12.311	8.68061	9.9978	9.01477	10.4487	7.42208	8.19453	9.88923	11.3201	6.36505	8.68817	hypothetical protein B456_012G004900	AT1G26750.1
Ghir_D04G002650	TRUE	TRUE	135.5	177.798	697.338	109.265	102.18	107.135	113.079	NA	99.6405	93.3975	13.4108	12.4632	12.4837	17.5455	15.8281	22.2713	21.728	70.1774	50.9151	14.3435	20.5095	12.5391	13.789	18.0207	20.2975	17.2198	19.9277	18.7035	PREDICTED: uncharacterized protein LOC105780390	AT3G02790.1
Ghir_D04G003260	TRUE	TRUE	33.2662	38.4584	134.131	30.354	28.235	30.0771	36.5041	NA	36.7866	28.3623	4.04693	3.62096	3.11361	4.68719	5.46967	4.18403	5.11213	9.25166	6.13381	5.31126	4.61832	5.81522	5.31739	4.36316	5.36484	6.87249	6.18132	6.81411	60S ribosomal protein L27-3-like	AT4G15000.1
Ghir_D04G005260	TRUE	TRUE	127.472	190.266	444.473	97.3616	71.1428	80.8624	183.318	NA	73.9369	46.0547	31.1112	36.8944	32.9183	74.2525	52.1388	94.0902	76.1256	139.866	107.103	39.0376	66.3033	34.9766	51.1224	46.6503	64.0224	48.198	54.7252	61.3576	40S ribosomal protein S9-2-like	AT5G39850.1
Ghir_D04G005360	TRUE	FALSE	3.32038	6.90678	14.8737	3.60758	2.19659	2.50542	5.65057	NA	2.07236	2.77668	4.46892	4.90568	1.97636	10.9411	4.81476	12.8032	7.0743	13.2399	9.48962	2.99439	7.99451	4.73153	5.60267	3.11309	5.55518	4.29115	5.45132	4.68204	NADH dehydrogenase [ubiquinone] complex I, assembly factor 7	AT3G28700.1
Ghir_D04G006030	TRUE	FALSE	17.0528	45.1957	117.11	25.2561	23.1466	7.58395	26.9038	NA	14.9568	12.1096	40.1149	44.2986	66.7274	115.984	63.5001	71.4446	118.206	185.621	192.791	47.7489	37.0778	89.1212	47.9784	76.5699	55.4325	83.4482	55.243	96.6995	microtubule-associated protein futsch-like isoform X1	NoHits
Ghir_D04G006920	TRUE	TRUE	17.7461	23.0855	30.5957	12.618	9.89708	13.8785	23.4199	NA	11.9041	5.22331	8.85281	9.63358	8.42158	40.3874	13.1689	26.4111	19.4219	23.407	18.1129	12.2773	17.0051	12.037	12.7249	12.6991	14.1632	13.1442	13.6216	13.3035	Mitochondrial glycoprotein family protein, putative isoform 1	AT5G05990.1
Ghir_D04G007200	TRUE	TRUE	23.1506	21.9933	52.7875	11.0388	6.05022	10.8296	19.787	NA	8.10318	5.79057	8.27121	15.6772	10.4971	28.5119	17.505	26.4314	19.4362	31.3375	24.2662	9.58899	18.0493	11.2759	14.9375	13.32	15.4603	14.6536	20.9451	15.6706	60S acidic ribosomal protein P0	AT2G40010.1
Ghir_D04G008270	TRUE	FALSE	2.31546	9.75741	15.9038	2.96057	1.79943	2.84227	8.38707	NA	1.18418	0.424314	0.853022	1.58211	0.818832	4.61667	1.22495	2.31922	1.9006	5.09242	5.234	1.03878	2.9117	0.82205	2.10037	0	1.07288	0.345152	2.30855	1.40524	30S ribosomal protein S21, chloroplastic-like	AT3G27160.1
Ghir_D04G008580	TRUE	TRUE	2.15671	4.13727	7.42094	3.72539	6.82601	3.24003	5.95171	NA	4.18988	1.03342	8.29314	8.16657	7.9229	16.9217	7.52914	10.8387	9.29904	13.0682	11.0751	8.96139	10.8487	8.96002	9.22346	8.26015	9.59607	10.647	10.1324	9.26753	ATP synthase mitochondrial F1 complex assembly factor 2	AT5G40660.1
Ghir_D04G008840	TRUE	TRUE	46.5958	69.0746	117.526	50.0065	37.1222	45.8769	75.894	NA	61.4787	38.4836	88.1202	66.4995	88.9447	100.984	124.933	90.4258	94.4716	124.96	118.757	88.9678	99.209	89.7732	72.0932	109.772	92.5356	94.3102	68.5453	88.7174	elongation factor 1-alpha-like	AT5G60390.1
Ghir_D04G009440	TRUE	FALSE	46.0565	86.956	190.333	45.6241	31.8111	35.3823	78.0381	NA	41.472	18.927	16.5397	17.8097	14.6519	50.9767	24.57	37.6813	40.1011	55.3782	46.233	19.3307	29.2647	17.4665	20.2742	19.2598	21.3765	19.5148	28.2807	25.3469	60S ribosomal protein L6-1-like	AT1G74050.1
Ghir_D04G010640	TRUE	FALSE	9.9882	12.2574	16.7529	9.76369	12.0034	8.73719	12.0779	NA	14.5528	14.301	23.154	18.1349	17.393	37.9263	25.7472	17.4858	22.4402	21.6535	24.9776	22.7314	26.8418	27.8541	20.2784	20.6805	17.7501	17.6471	15.7237	17.4732	Protein shisa-5	AT3G58050.1
Ghir_D04G011010	TRUE	FALSE	5.54446	5.73522	10.229	4.09341	4.13927	4.9752	6.04919	NA	3.98762	1.00011	2.32815	3.83418	1.95547	4.51854	2.42124	3.66364	4.54492	5.14265	2.35823	1.50607	4.20277	2.18722	3.126	2.71932	3.05151	2.97928	2.18863	2.90202	CAAX prenyl protease 2	AT2G36305.1
Ghir_D04G011350	TRUE	TRUE	145.263	242.688	588.596	149.265	130.647	118.077	209.223	NA	149.589	103.744	68.4647	84.201	78.7765	176.492	122.506	141.341	122.643	247.524	169.469	78.6794	111.603	92.1949	104.273	102.44	122.242	88.2095	110.278	85.7856	fructose-bisphosphate aldolase cytoplasmic isozyme-like	AT2G36460.1
Ghir_D04G011360	TRUE	FALSE	279.6	290.868	498.921	356.417	420.066	211.29	236.659	NA	237.829	339.782	340.804	408.989	270.633	178.495	236.821	276.2	320.127	344.436	270.681	298.891	319.999	244.484	312.456	203.807	322.554	247.377	275.709	216.706	fructose-bisphosphate aldolase cytoplasmic isozyme-like	AT2G36460.1
Ghir_D04G011810	TRUE	FALSE	2.56327	6.76801	8.77699	5.24165	5.13509	6.93951	7.21257	NA	6.8974	2.76034	7.37704	7.24973	5.94592	19.6783	9.53922	10.7672	12.6455	13.9527	7.66831	7.10692	12.6622	8.97996	11.2153	9.17931	11.7523	9.73455	11.1905	8.74481	WD repeat-containing protein 3-like	AT3G21540.1
Ghir_D04G014220	TRUE	TRUE	72.3224	81.5729	117.525	94.275	99.9701	83.376	95.5014	NA	112.144	76.8449	9.44646	10.2746	12.5293	12.6875	13.0337	15.7713	15.9256	17.5428	11.9679	10.597	13.1918	13.7782	12.3351	12.0266	17.4823	13.7255	13.5039	11.4962	UvrABC system C	AT5G01350.1
Ghir_D04G014230	TRUE	TRUE	9.42603	9.72296	12.1777	5.83795	5.89151	6.52836	8.38444	NA	5.86426	3.53662	4.03246	4.52578	4.35912	9.42601	5.15061	7.6385	6.56463	6.90619	3.84214	3.74467	4.927	3.97964	4.43198	3.71818	5.59317	4.28741	4.85839	5.04721	protein SCO1 homolog 1, mitochondrial	AT3G08950.1
Ghir_D04G014890	TRUE	FALSE	1.38956	1.75691	2.05423	0.315746	0.107903	0	0.367394	NA	0.0726653	0	0	0	0	0.252336	0.116331	0.171345	0	0.0350207	0	0.0109244	0	0	0	0	0.0877914	0	0.143297	0.170943	hypothetical protein B456_012G123000	AT1G25422.1
Ghir_D04G016490	TRUE	FALSE	6.2454	14.4582	19.0069	7.63833	8.62982	8.627	8.62058	NA	10.2746	14.3334	2.14709	3.0968	1.52473	4.6387	2.21449	5.1936	5.52967	7.44393	4.71507	1.95394	4.21829	2.70037	2.68314	2.32725	3.51281	2.50929	5.08658	4.76939	transport and Golgi organization 2 homolog	AT4G38260.1
Ghir_D04G016800	TRUE	TRUE	131.08	161.614	189.359	127.633	66.3103	93.6724	178.891	NA	97.5867	59.6619	114.059	173.406	154.683	140.891	119.55	139.894	120.946	148.556	161.634	118.978	189.167	148.839	199.33	118.452	116.038	81.2953	98.8705	120.459	40S ribosomal protein S6-like	AT4G31700.1
Ghir_D04G017420	TRUE	TRUE	64.6325	68.7271	121.913	49.5852	41.5338	53.4492	63.9993	NA	49.995	31.1601	12.9796	10.1292	14.5654	15.8497	27.1172	21.8221	29.4437	40.9816	26.0461	17.3096	17.3526	15.312	12.2771	24.5987	30.0077	26.5076	18.7132	26.5419	40S ribosomal protein S16-like	AT2G09990.1
Ghir_D04G018000	TRUE	FALSE	19.7587	32.4408	35.861	17.9952	13.1983	20.318	24.9617	NA	17.6043	17.5584	17.2889	20.5798	15.3425	36.5165	17.8696	28.8353	25.8185	33.7396	22.6073	17.876	23.9111	16.982	21.966	18.0002	20.1714	20.3026	21.7928	20.7394	phenylalanine--tRNA ligase alpha subunit, cytoplasmic	AT4G39280.1
Ghir_D04G018470	TRUE	TRUE	21.2035	27.745	36.4191	19.626	12.499	28.0158	29.4633	NA	22.7543	13.2306	7.70349	6.91121	8.85945	11.9182	11.7134	14.4346	12.8991	15.9159	13.5548	12.1069	11.889	12.434	11.7184	16.8716	19.2021	17.8105	12.4971	17.2186	transmembrane emp24 domain-containing protein p24delta3-like	AT1G09580.1
Ghir_D04G019030	TRUE	FALSE	5.04977	5.59464	8.83502	5.14182	5.77511	2.5088	5.91254	NA	5.21726	5.80408	3.48526	6.37456	4.66661	6.29596	2.28183	4.89696	3.84256	5.38136	3.69066	4.62214	4.81586	4.84403	3.00098	4.19863	4.19891	4.14118	4.9234	4.56472	protein EI24 homolog	AT4G06676.1
Ghir_D04G019300	TRUE	TRUE	82.0945	65.4342	137.444	93.1015	86.9641	79.369	71.1559	NA	110.525	77.3121	16.1008	12.8416	13.7606	12.8829	17.9358	29.0585	17.7138	47.0991	24.3358	18.7568	17.2377	19.6299	26.7246	26.2624	37.6098	24.2359	21.188	23.9414	cytochrome c	AT4G10040.1
Ghir_D04G020800	TRUE	TRUE	153.24	237.326	521.684	113.575	87.6398	118.861	195.633	NA	101.622	47.9739	8.79768	12.791	9.31161	48.7569	21.6479	45.0635	30.2396	60.7432	35.1597	14.4769	28.6867	13.6374	19.1114	17.9485	22.5498	19.6281	24.4861	20.7558	60S ribosomal protein L34	AT1G26880.1
Ghir_D05G000690	TRUE	FALSE	23.2523	30.3097	54.1664	17.562	23.9817	22.729	33.8801	NA	12.2682	19.5538	5.42138	5.59854	5.26933	16.4435	13.2493	17.8718	18.0464	29.1319	23.2777	4.23996	9.76396	6.36821	8.42876	6.55491	12.5272	10.1942	11.7964	11.7491	(DL)-glycerol-3-phosphatase 2	AT5G57440.1
Ghir_D05G000780	TRUE	FALSE	10.7103	14.6563	25.6147	8.92115	4.06386	4.61812	16.7593	NA	3.50125	6.24348	4.30234	3.33418	4.24193	2.87138	8.9619	13.0951	11.167	15.8024	21.6708	3.98759	6.11205	4.17639	3.48684	11.1328	8.54471	4.7827	6.08448	6.97622	xyloglucan endotransglucosylase/hydrolase protein 22-like	AT4G25810.1
Ghir_D05G001000	TRUE	FALSE	6.1342	15.7076	36.0106	8.58548	5.70188	7.62721	13.6155	NA	6.80758	2.24152	14.6723	14.2026	11.4952	24.8658	18.7194	17.624	19.2349	27.7317	22.5881	18.5114	20.5856	16.6339	16.1467	13.5553	13.4916	13.8313	13.6298	14.607	GDP-L-fucose synthase 1-like	AT1G17890.1
Ghir_D05G002920	TRUE	FALSE	1.92415	3.80309	6.07354	2.28751	3.12684	1.7131	4.13021	NA	1.43363	0.122174	2.09895	2.78965	3.16906	13.6845	2.27507	4.55571	4.90033	5.85752	4.13494	2.34405	6.90951	2.28763	5.71323	2.05188	3.53022	2.38295	6.14792	3.2246	PREDICTED: uncharacterized protein LOC105769041	AT4G29310.1
Ghir_D05G003060	TRUE	TRUE	96.0106	151.651	379.234	72.6373	56.6894	62.364	125.476	NA	38.1408	34.9577	9.74394	13.8656	11.0097	36.8179	17.8747	43.9445	32.753	51.7703	45.412	11.0063	20.1199	10.6073	16.32	8.58627	15.3999	14.0835	19.4913	16.4303	60S ribosomal protein L31-like	AT2G19740.1
Ghir_D05G003410	TRUE	FALSE	1.4533	0.704884	3.07704	0.869402	0.111904	1.21254	1.05193	NA	2.78888	0.96831	1.05281	1.30708	0.807479	0.87427	0.70856	0.822631	1.19925	0.769005	0.800439	0.944766	1.35387	0.723837	0.754863	1.08897	0.655724	0.76672	1.04153	1.18231	AGC isoform 1	AT4G33080.1
Ghir_D05G003530	TRUE	TRUE	49.8577	85.3794	105.698	40.678	34.4337	45.6018	67.8975	NA	45.645	27.9319	18.411	15.1365	18.3885	31.0352	24.1673	24.5533	25.6662	38.782	23.1897	17.7819	30.1754	18.5331	21.5039	22.6706	26.2909	18.6465	23.0538	20.2034	40S ribosomal protein S3-3-like	AT5G35530.1
Ghir_D05G003550	TRUE	FALSE	7.44253	16.7315	29.9284	7.7543	8.78796	7.87154	13.884	NA	4.80934	4.08829	2.54631	3.20027	3.38283	8.52224	5.63537	5.64912	6.00678	6.25515	7.07295	2.32368	2.66601	3.35103	2.49373	4.20399	1.92445	1.87004	1.7569	3.07946	stress-response A/B barrel domain-containing protein UP3-like	AT2G31670.1
Ghir_D05G003690	TRUE	FALSE	2.25286	3.81077	7.48513	2.53353	3.22901	1.14743	2.99074	NA	1.00501	1.3679	0.854061	3.39307	2.63631	11.4314	5.07302	4.00642	4.2181	5.62685	3.16108	1.0055	3.01386	3.39845	3.47211	2.35924	1.55842	1.4562	2.38917	1.63603	RmlC-like jelly roll fold	AT1G19130.1
Ghir_D05G005200	TRUE	TRUE	17.2231	33.1335	57.6434	16.5639	15.235	13.3515	25.3459	NA	15.0334	7.10811	3.90712	4.06088	4.57999	12.106	9.26418	13.5389	12.5824	19.4462	11.5125	4.4625	7.33832	4.00667	5.35577	6.22562	9.2281	8.71423	6.4094	8.65894	60S ribosomal protein L37-1-like	AT1G15250.1
Ghir_D05G005460	TRUE	FALSE	33.9703	37.1583	56.9743	22.1209	22.4199	19.4165	35.9795	NA	19.8807	17.2224	4.13281	6.50594	7.25776	10.6215	10.1976	11.9257	11.3755	13.3074	11.4199	5.43708	9.07611	8.184	6.39893	8.51679	9.65052	7.35131	8.22317	10.892	trafficking protein particle complex subunit 5	AT5G58030.1
Ghir_D05G005670	TRUE	FALSE	13.2075	13.0685	17.0087	13.8509	11.4502	13.0958	14.8813	NA	13.6047	6.21649	8.02994	7.30828	7.8128	8.10761	6.62685	8.1351	9.39294	9.24988	4.15845	7.84084	7.60899	7.8934	8.50173	7.44516	10.4593	8.99489	8.9264	6.33541	26S proteasome non-ATPase regulatory subunit 9	AT5G57950.1
Ghir_D05G006130	TRUE	FALSE	13.7201	29.2241	34.287	11.9781	20.17	12.8366	26.5826	NA	10.5219	15.44	7.41245	7.88131	9.39425	19.678	22.4189	13.1575	19.4256	15.5186	20.1574	8.08382	11.1804	12.5828	9.76809	15.1363	9.1693	9.20734	6.71979	12.1963	stromal cell-derived factor 2-like protein	AT2G25110.1
Ghir_D05G006560	TRUE	FALSE	1.06861	5.82041	6.33131	2.29574	2.99416	2.38858	3.36674	NA	1.6979	1.47344	10.6887	13.095	11.4195	13.4394	10.9031	11.6074	11.1112	17.3178	16.4532	8.91614	11.9847	10.8858	9.59095	11.1004	10.2651	7.73748	9.34337	9.94042	PREDICTED: uncharacterized protein At1g32220, chloroplastic	AT5G10730.1
Ghir_D05G006760	TRUE	FALSE	20.0956	35.1383	60.0326	17.848	15.5518	18.2358	31.2625	NA	14.2012	5.87235	15.6466	11.09	14.3	30.8496	16.0422	28.9301	26.218	41.8856	29.6276	16.7267	27.1755	18.3643	21.9951	17.7343	24.7339	18.7476	24.6974	19.1365	COP9 signalosome complex subunit 5b-like isoform X2	AT1G22920.1
Ghir_D05G008730	TRUE	TRUE	39.5316	69.9266	88.7398	27.0748	21.9551	31.7227	59.5075	NA	26.9543	9.84065	17.4908	23.9878	17.765	85.804	27.9704	30.7235	37.3488	48.5278	40.9129	19.841	41.0841	20.9446	28.9081	21.6963	23.2749	20.5645	31.7407	24.3968	histone deacetylase HDT1-like isoform X2	AT3G44750.1
Ghir_D05G009030	TRUE	FALSE	4.12277	8.83789	18.6924	2.79056	2.50123	3.25948	7.91589	NA	1.33127	0.77106	0.755826	1.50047	0.68063	3.31412	0.753829	1.53335	2.45756	2.02677	1.86961	1.50251	1.47618	0.884461	1.39276	0.546658	0.608107	0.0684586	0.638317	1.02504	cold-inducible RNA-binding protein-like	AT3G46020.1
Ghir_D05G009370	TRUE	FALSE	1.2585	2.37089	6.39521	2.0269	0.628897	1.61167	2.83295	NA	1.23136	0.868017	1.52389	1.89766	1.81653	4.35782	1.90514	2.3466	3.83487	4.28622	3.38788	2.18262	3.44164	1.08952	2.26786	1.19686	1.7557	2.45921	2.63581	2.39067	Phospholipid methyltransferase	AT5G59500.1
Ghir_D05G010230	TRUE	FALSE	21.658	23.4399	35.6255	23.9236	18.7013	19.9386	23.3922	NA	25.8254	18.9026	17.51	22.9188	22.9129	17.7141	22.6677	17.9173	21.0019	17.0306	12.4219	18.9555	16.3221	19.0909	18.5595	21.4999	16.3394	21.0044	17.8719	16.0436	signal peptidase complex subunit 3B-like	AT5G27430.1
Ghir_D05G010280	TRUE	TRUE	114.479	114.96	257.648	81.7328	58.8851	78.4857	111.603	NA	79.08	45.0009	23.1892	19.5586	21.1613	31.2097	28.0305	40.3323	39.9453	58.1525	44.1571	19.2737	25.7796	17.7775	17.7694	19.2181	22.7732	17.5232	18.8865	20.9788	60S ribosomal protein L12-3-like	AT5G60670.1
Ghir_D05G010980	TRUE	FALSE	7.69329	18.6149	25.1226	10.3236	8.06629	3.46284	5.24118	NA	6.56129	5.9315	37.662	28.6574	30.4219	34.2518	22.6781	24.2812	27.0803	27.958	19.4424	26.9149	30.8295	28.3958	22.6762	22.2215	18.8872	20.4278	18.6197	15.1828	methionine S-methyltransferase-like	AT5G49810.1
Ghir_D05G012330	TRUE	FALSE	4.222	7.21069	8.94645	4.65812	1.94748	3.06803	7.92723	NA	2.58476	1.32218	0.342873	0.36589	0.563537	0.604416	0.377627	0.730087	0.230729	0.506575	0.387514	0.312083	0.168435	0.0707361	0.135002	0.270839	0.292743	0.265605	0.393345	0.723534	adenine phosphoribosyltransferase 5-like	AT5G11160.1
Ghir_D05G013510	TRUE	TRUE	33.0662	46.8326	79.3527	26.583	16.9771	35.5303	45.9949	NA	27.1076	17.0869	22.3393	24.3583	19.4531	41.205	23.2561	38.3986	30.4486	43.2834	34.6754	22.9443	33.1296	23.8498	30.8234	25.8565	30.8654	32.0476	26.1794	29.2753	60S ribosomal protein L28-1-like	AT2G19730.1
Ghir_D05G013870	TRUE	TRUE	15.903	25.1644	52.4921	16.6319	16.1247	15.1871	22.2197	NA	21.1276	16.0854	40.9201	30.756	32.0095	40.1009	38.5205	38.2954	34.1243	47.6534	29.5713	45.8224	35.9205	42.7702	36.9722	42.9411	39.4064	36.3576	35.72	35.9255	dihydrolipoyllysine-residue acetyltransferase component 2 of pyruvate dehydrogenase complex, mitochondrial-like	AT3G13930.1
Ghir_D05G014560	TRUE	FALSE	6.52054	13.5009	13.648	8.18744	11.8399	6.00133	10.215	NA	5.55943	12.5487	1.54222	1.2022	4.11891	5.88356	3.55831	5.04503	6.02501	7.23145	6.96605	0.54758	2.2821	2.52779	3.018	5.96954	4.22383	3.97658	2.22527	3.85114	Negative regulator of sporulation MDS3	AT5G43150.1
Ghir_D05G014840	TRUE	TRUE	22.7052	46.0106	64.653	21.9507	11.5456	23.1342	28.6351	NA	19.4896	14.6948	13.6259	11.6554	13.2959	23.8082	17.8521	22.9799	19.9956	28.5745	21.472	12.5284	18.6334	12.1946	12.2511	12.68	20.2782	17.2276	14.9172	16.3792	proteasome subunit alpha type-2-A	AT1G16470.1
Ghir_D05G015380	TRUE	TRUE	136.001	172.345	511.543	103.326	79.0125	88.5807	127.152	NA	99.207	58.9513	15.2911	14.087	16.1719	39.8554	26.1973	44.0901	34.8664	67.6714	42.1982	21.4704	24.3831	20.0611	17.9215	26.2927	27.2712	25.7494	25.485	30.1591	60S ribosomal protein L32-1	AT4G18100.1
Ghir_D05G015820	TRUE	FALSE	29.2922	54.3849	92.1518	30.3343	35.8892	28.2234	49.6456	NA	28.3766	29.2494	26.3134	31.8626	33.0464	45.136	38.7772	39.648	36.7137	44.0473	32.2245	31.3145	34.1302	34.4959	34.2806	37.4354	32.2438	35.9916	38.369	30.9488	14-3-3-like protein D isoform X1	AT1G26480.1
Ghir_D05G016330	TRUE	FALSE	23.7858	29.7499	48.8538	15.0319	25.1581	18.3821	31.7956	NA	15.6305	19.7624	9.60095	7.64867	10.6691	18.6669	18.1662	29.9258	21.0737	31.484	26.5017	11.2326	15.2213	9.62086	11.588	13.4122	17.2721	11.591	12.5814	17.4668	NADH dehydrogenase [ubiquinone] 1 beta subcomplex subunit 3-B-like	AT1G14450.1
Ghir_D05G016450	TRUE	FALSE	20.2477	18.656	36.5343	15.8516	12.3911	16.905	17.0183	NA	20.171	12.2378	11.152	14.3063	14.2669	23.6797	15.7247	17.4538	19.9604	23.7886	29.8095	13.3263	14.1075	17.3402	12.9224	22.3631	13.3057	18.6361	12.6185	18.9999	eukaryotic translation initiation factor 3 subunit D-like	AT4G20980.1
Ghir_D05G017720	TRUE	FALSE	6.84912	16.5744	25.2697	7.38864	5.72629	6.462	15.4525	NA	6.68906	3.20486	5.37835	5.17704	4.65539	11.2855	8.37329	8.28048	10.7592	14.6381	7.20474	4.70828	8.50119	5.21309	6.96444	7.0768	7.60154	6.01519	6.7394	6.24739	50S ribosomal protein L4-like isoform X1	AT2G20060.1
Ghir_D05G017750	TRUE	FALSE	12.9888	14.2308	30.6455	8.70201	6.35176	6.45282	13.8855	NA	6.0642	6.52797	2.44022	2.78839	3.70482	5.87375	5.86553	6.82669	6.90224	10.5915	10.6124	2.79119	5.43432	3.78495	4.09282	2.95224	4.35745	3.73142	6.07917	5.18578	probable carboxylesterase SOBER1-like	AT4G22300.1
Ghir_D05G018500	TRUE	TRUE	36.0803	63.2841	78.6349	30.6371	35.5316	37.9816	61.7213	NA	21.016	25.8558	4.58787	6.42256	5.44141	9.33262	7.91528	11.8717	12.2591	21.0052	15.3609	6.2388	12.6619	4.58483	7.15221	6.03561	7.28824	5.37122	7.81739	8.90482	NADH dehydrogenase [ubiquinone] 1 beta subcomplex subunit 2-like	AT1G76200.1
Ghir_D05G018770	TRUE	FALSE	1.48251	1.84763	6.60961	1.46766	0.258933	0.235487	3.3108	NA	0.390917	0.127681	0.504577	1.55435	0.574132	1.83465	0.925638	1.38734	1.97551	3.01046	2.02431	0.335828	1.12409	0.461794	0.653441	0.593448	0.828931	0.582525	0.740615	0.328949	E3 ubiquitin-protein ligase ATL23-like	AT5G42200.1
Ghir_D05G019470	TRUE	FALSE	4.55574	1.21005	5.22979	1.49761	1.53127	2.82408	3.48256	NA	2.5586	1.87046	5.09222	3.91609	3.53974	9.46047	4.72208	6.57744	6.33431	7.75836	6.66145	4.66641	6.92635	4.33874	6.24717	6.18726	7.55464	6.3711	7.42558	7.72812	D-inositol-3-phosphate glycosyltransferase	AT1G75420.1
Ghir_D05G020040	TRUE	FALSE	1.56537	3.59424	4.0813	3.19745	1.45033	3.50155	3.32887	NA	3.61582	3.36987	0	0	0	0	0	0	0	0	0	0	0	0	0	0	0	0	0	0	peroxisomal membrane protein 11A	AT1G47750.1
Ghir_D05G020290	TRUE	FALSE	2.47186	12.9685	14.531	3.93034	4.71185	5.4937	9.67853	NA	2.71136	2.79772	1.55147	2.24239	2.00995	6.46244	2.71261	3.99072	4.27472	5.84156	4.89077	1.17927	4.18116	1.99207	2.29323	1.78689	2.02084	2.04796	3.39965	0.879107	transmembrane protein 147-like	AT1G47640.1
Ghir_D05G021060	TRUE	FALSE	6.51716	8.45137	15.0017	4.96749	3.1672	5.81461	13.2122	NA	2.03663	1.45041	1.04947	4.13659	1.80871	5.86358	2.54922	2.64716	3.00283	5.2522	6.01304	1.71239	4.79425	1.84656	3.47105	1.75414	2.21303	1.12952	3.48211	1.55013	protein DCL, chloroplastic-like	AT3G46630.1
Ghir_D05G021430	TRUE	TRUE	12.5374	14.8271	16.2419	8.60897	7.91494	8.45955	13.87	NA	5.59016	3.563	2.73862	5.73231	2.27964	15.5795	10.2174	13.3801	9.16681	15.4538	13.8232	3.25741	9.99072	3.79233	6.8292	6.13472	9.3296	7.7344	9.02772	7.8394	mitochondrial outer membrane protein porin 2-like	AT5G67500.2
Ghir_D05G021910	TRUE	FALSE	15.9662	18.3826	54.9553	11.4835	9.66474	9.68719	12.3453	NA	8.42196	8.03775	3.22999	2.68866	1.83904	7.5063	4.60893	7.26345	6.4122	10.9254	10.051	3.30937	3.87267	2.73815	2.81906	2.91589	3.84405	4.34667	5.31029	3.93947	putative 39S ribosomal L53, mitochondrial	AT5G39600.1
Ghir_D05G022620	TRUE	FALSE	4.87308	6.45259	7.48358	6.04436	3.02835	2.78051	3.84004	NA	2.01528	2.94524	3.57626	3.69793	1.44573	4.69556	3.1951	5.10473	4.03216	5.50436	7.7009	4.12516	5.29389	2.65579	3.75177	3.11315	3.8941	1.79664	2.97303	4.25583	protein DETOXIFICATION 27-like	AT5G65380.1
Ghir_D05G023610	TRUE	FALSE	7.33397	9.85453	20.1896	5.66413	12.5166	3.25659	7.07263	NA	4.13433	5.20818	5.87201	9.06142	5.73009	21.5577	8.08674	17.781	13.1389	18.5143	13.4104	5.82276	12.7261	5.58292	10.2293	3.78034	9.68443	8.19313	8.55556	7.99085	O-fucosyltransferase family protein isoform 2	AT1G38131.1
Ghir_D05G023720	TRUE	FALSE	3.81871	5.60127	8.52686	2.63714	1.74285	3.08903	6.72329	NA	1.58499	2.9053	3.57701	5.11989	4.87721	14.13	5.91979	9.91153	11.1036	11.2229	10.0872	4.15804	8.3611	3.53234	5.53322	3.2288	6.72336	4.92963	10.0375	6.83247	prolyl-tRNA synthetase associated domain-containing protein 1-like	AT1G44835.2
Ghir_D05G023830	TRUE	FALSE	0	1.51198	2.14395	0.890697	0.237674	0.408946	0.871724	NA	0.732706	0.62816	3.02452	2.41842	2.37648	3.37463	1.88085	2.01434	2.20393	3.81371	2.67674	2.62634	3.32277	2.10243	2.07333	1.02595	2.00615	0.960671	2.51123	1.5541	long chain acyl-CoA synthetase 9, chloroplastic-like	AT1G77590.1
Ghir_D05G023980	TRUE	FALSE	3.11817	4.04845	7.98293	1.54198	0.78651	0.995433	2.71881	NA	0.783584	1.41137	5.34291	11.269	8.64541	24.8983	6.94804	16.221	16.0404	38.2194	31.574	7.45633	19.1632	9.06749	12.5397	7.48896	8.93631	6.49468	12.1334	8.98336	probable L-ascorbate peroxidase 6, chloroplastic isoform X1	AT4G08390.1
Ghir_D05G025410	TRUE	FALSE	129.213	115.369	258.094	115.729	143.869	133.152	125.787	NA	140.587	126.447	10.1469	6.27391	12.2844	11.7328	15.973	21.7777	15.8071	21.8297	14.163	14.0679	13.1222	16.6802	11.3625	18.5397	17.3697	17.444	13.6356	19.3961	TonB-dependent heme receptor A	AT1G72020.1
Ghir_D05G025620	TRUE	FALSE	16.4862	17.4078	64.9523	12.9263	8.45002	13.8303	12.0118	NA	7.17166	2.56935	8.92221	10.118	10.8782	18.8682	13.9643	35.1499	15.4814	20.2374	15.9594	11.1308	16.6569	7.31789	18.7158	10.725	13.8052	11.1062	19.2979	11.4321	GDSL esterase/lipase At1g71691	AT1G71691.2
Ghir_D05G025920	TRUE	FALSE	17.117	28.3353	55.9229	15.2337	9.82632	4.63957	18.0593	NA	6.15655	3.54927	25.7111	23.8415	22.0247	34.9936	34.2915	33.4684	34.8143	54.2254	71.6625	25.3986	34.4692	24.3762	22.6432	15.2987	16.3077	11.6349	13.2745	20.0666	24-methylenesterol C-methyltransferase 2	AT1G20330.1
Ghir_D05G027110	TRUE	FALSE	43.1187	54.3175	87.7662	43.9889	71.7619	53.9716	43.672	NA	51.928	66.8799	22.1956	17.0257	23.5563	28.2659	25.9644	25.3865	25.4055	45.2079	35.8346	18.6721	23.9834	23.7962	16.3983	20.1223	25.4554	22.2302	16.0626	29.2662	cytochrome c oxidase subunit 6b-1-like	AT1G22450.1
Ghir_D05G027260	TRUE	FALSE	12.7614	24.6497	25.6692	7.44359	11.8129	7.63466	25.3283	NA	4.16492	2.38747	12.0693	12.5089	6.92985	31.2726	11.0421	22.1259	28.1679	39.114	57.3004	12.9919	25.3602	7.90814	13.271	10.023	15.9477	13.2505	24.5418	23.5273	probable beta-D-xylosidase 7	AT1G78060.1
Ghir_D05G027660	TRUE	TRUE	116.588	137.389	303.183	95.0359	92.3137	106.555	115.252	NA	116.918	74.4352	40.546	43.1396	40.6899	99.8074	69.6166	98.4337	88.1401	143.74	100.677	44.4583	54.3984	47.1311	47.7626	55.7972	57.0236	62.7208	63.5533	68.9572	60S ribosomal protein L3	AT1G43170.1
Ghir_D05G027940	TRUE	FALSE	6.3408	13.3027	14.0585	5.52436	4.58386	5.54812	13.6196	NA	5.00302	5.40609	8.50914	13.2589	10.7302	21.8165	11.1033	12.5392	17.9694	15.6793	12.8815	10.2748	17.9242	12.8954	13.5305	10.9611	11.9901	10.1191	16.0286	12.8011	threonylcarbamoyladenosine tRNA methylthiotransferase	AT1G72090.1
Ghir_D05G028600	TRUE	FALSE	9.33079	12.9638	20.3308	7.5743	6.59543	10.7999	12.133	NA	9.63669	4.1638	4.47281	3.91555	4.63979	9.71161	5.36478	8.68946	8.42757	8.31584	6.18846	5.52818	5.57603	4.07128	4.60466	4.79182	6.39181	5.29211	6.26379	6.03194	30S ribosomal protein S17-like	AT3G18880.1
Ghir_D05G029450	TRUE	TRUE	3.49508	2.79965	7.14698	1.94555	2.12231	1.47696	5.29677	NA	1.98761	0.325156	0.73038	0.764622	0.589867	2.68092	1.23632	2.07073	2.22537	4.0405	3.68768	0.931575	2.29571	0.97227	1.7121	0.750313	2.14027	0.849075	1.7032	1.92984	50S ribosomal protein L9-like	AT5G53070.1
Ghir_D05G030150	TRUE	FALSE	18.6575	21.0656	31.6961	15.5434	12.0725	15.6447	20.0275	NA	18.2249	13.991	9.02634	7.79627	12.0116	13.3003	7.88566	13.397	11.4336	11.3193	9.43495	10.3423	8.47319	9.3739	6.07705	12.0634	9.82942	12.568	8.08817	12.1519	coiled-coil domain-containing protein 12-like	AT3G05070.1
Ghir_D05G030250	TRUE	FALSE	40.2333	60.3824	79.1112	35.2104	59.7692	44.2704	51.1022	NA	37.4349	48.0454	23.7428	22.4228	22.4156	46.9111	31.4815	50.8847	52.869	60.1558	54.3302	20.8984	27.5962	25.6004	23.3586	26.7491	28.5155	26.1449	23.5625	35.6367	dolichyl-diphosphooligosaccharide--protein glycosyltransferase subunit 1B	AT2G01720.1
Ghir_D05G030570	TRUE	TRUE	90.8592	121.133	338.66	63.7083	53.262	58.03	115.033	NA	41.2767	26.8062	6.99508	13.4142	8.14944	29.6459	10.4294	36.1256	28.4422	48.7447	47.0749	11.0056	16.0287	8.78358	11.8973	8.87222	12.6122	10.3267	14.1153	17.9286	60S ribosomal protein L35-like	AT2G39390.1
Ghir_D05G030900	TRUE	FALSE	3.32102	4.51409	7.23058	3.18599	2.1127	2.98373	4.99764	NA	2.65138	0.584231	2.06098	2.30854	2.50741	2.95361	2.09958	2.0589	4.92116	4.33266	4.38924	2.25434	2.72181	2.68711	2.26789	1.41734	2.70938	1.55405	1.71372	1.43151	protein YIPF1 homolog isoform X1	AT2G39805.2
Ghir_D05G031190	TRUE	FALSE	27.42	36.8877	117.224	19.7361	11.4666	12.6299	22.9285	NA	11.3767	8.17116	7.46414	5.88897	5.91554	14.1589	7.92132	13.5051	11.1072	29.909	18.735	6.04743	9.67268	5.76087	8.42367	7.80566	11.3134	9.19391	10.8261	10.1623	mitochondrial outer membrane protein porin of 36 kDa	AT3G01280.1
Ghir_D05G031680	TRUE	TRUE	9.93386	21.3774	23.2211	11.1073	6.10302	9.68892	22.2029	NA	12.3888	7.9808	18.5149	21.9631	17.8929	43.7984	19.9981	30.9506	28.6284	35.7205	28.44	21.2458	30.8958	22.2822	25.1596	21.0931	19.0373	17.1729	24.484	21.1064	PREDICTED: uncharacterized protein LOC107959661 isoform X2	AT1G14710.1
Ghir_D05G033150	TRUE	FALSE	5.94507	9.28315	9.7307	3.15732	2.9041	2.28709	9.23762	NA	1.86773	1.20433	3.49194	7.91435	4.56681	20.9752	4.62432	6.46274	7.92255	9.89529	10.7509	5.63878	12.3019	4.68262	8.33608	2.6293	5.44654	4.89081	8.48142	4.85613	protein NLRC3 isoform X1	AT1G10510.1
Ghir_D05G033710	TRUE	FALSE	10.3982	15.5547	30.3853	9.22854	8.68916	9.81034	11.9808	NA	9.71466	5.00237	7.90683	8.36423	8.79008	18.4447	8.20087	12.6242	10.1807	16.6081	13.6247	9.29799	15.6187	11.6419	11.2304	8.27105	12.3492	11.6494	11.5345	9.83786	eukaryotic translation initiation factor 3 subunit H	AT1G10840.1
Ghir_D05G038030	TRUE	FALSE	20.1681	20.3414	26.9722	14.9992	15.9994	11.0968	18.6803	NA	12.9296	11.3112	41.4381	24.1626	28.2386	31.3207	23.2247	24.1858	26.9	36.3594	33.4584	37.3815	46.0297	30.2327	20.9455	20.7042	17.9769	20.9374	22.3504	14.4911	aconitate hydratase, cytoplasmic-like	AT2G05710.1
Ghir_D05G038260	TRUE	FALSE	47.1176	40.1733	73.5578	28.7427	28.9398	43.9641	45.8369	NA	29.6928	22.983	3.18524	3.49946	3.68372	7.093	5.12944	6.34475	5.84159	8.43796	8.53251	4.63312	7.10464	4.73278	4.84609	4.97926	4.60615	5.4498	5.02841	4.68386	ribosomal protein L31	AT5G55125.1
Ghir_D05G038470	TRUE	TRUE	71.0822	90.1179	150.88	63.0794	59.2124	72.5985	82.4263	NA	81.2758	61.9733	29.1068	34.2864	34.9024	47.123	41.9695	51.4661	43.5501	55.2405	63.3401	31.5236	43.4921	37.3215	37.0567	32.975	28.864	32.0444	30.3336	39.8451	40S ribosomal protein S8-like	AT5G59240.1
Ghir_D05G038490	TRUE	FALSE	6.52258	11.7861	34.264	8.74493	8.78286	5.70203	8.76356	NA	8.94738	7.3481	9.66809	8.93658	9.30716	14.7151	9.52529	10.1014	9.2863	17.2211	13.9468	12.2693	11.3271	14.4256	8.28117	13.2041	11.3938	9.24811	6.45842	9.98509	heterogeneous nuclear ribonucleoprotein 1-like isoform X3	AT4G26650.1
Ghir_D05G039200	TRUE	FALSE	19.1095	18.7399	36.8772	24.3519	9.37609	17.9116	21.1055	NA	29.9856	19.3513	8.86543	10.4807	9.7458	9.72601	10.2487	10.4501	9.91656	12.4879	8.33107	8.26025	8.87229	10.1545	8.42723	12.2209	11.2653	10.6272	10.4072	11.1805	RNA-binding protein pno1-like	AT3G13230.1
Ghir_D06G001250	TRUE	FALSE	7.74315	13.5965	31.7435	6.819	8.36592	8.96594	19.0057	NA	8.90014	2.90584	2.62478	3.62383	1.99356	6.76789	5.04898	6.51047	4.98295	9.00551	7.08424	1.92267	6.43205	3.20702	4.96119	3.43699	5.5144	5.40482	7.43164	3.49345	transmembrane protein 147-like	AT1G47640.1
Ghir_D06G002590	TRUE	TRUE	1.40197	2.99552	7.35102	2.73061	2.23728	0.884949	2.90352	NA	2.10935	1.70987	3.26567	1.86022	2.83894	5.10138	6.46018	3.96403	6.43827	7.11283	7.92367	2.65653	5.60365	4.17426	2.67606	4.23523	4.60941	2.77064	3.05812	3.89906	putative F-box/kelch-repeat protein At2g21680	NoHits
Ghir_D06G003510	TRUE	TRUE	5.43466	12.3683	23.6376	6.30884	6.50086	7.73312	12.1056	NA	5.41764	2.56803	0.832108	0.778771	1.75346	3.75754	0.869794	3.74783	2.66274	5.4876	3.08366	1.64925	2.48147	2.22745	2.19775	1.31688	2.82875	1.81053	2.99644	2.23482	39S ribosomal protein L41-A, mitochondrial	AT5G40080.1
Ghir_D06G004670	TRUE	TRUE	8.20453	16.4119	18.1534	10.4114	10.1069	12.5604	11.386	NA	13.3859	11.1181	8.90933	10.0577	9.58426	14.9473	8.52995	8.35763	7.97529	8.04502	6.84069	11.2861	10.6909	9.24949	8.7027	8.8843	6.14777	7.9589	6.14749	7.79286	PREDICTED: uncharacterized protein LOC107901413	AT1G48200.1
Ghir_D06G006060	TRUE	FALSE	13.1539	29.3955	43.3219	8.26894	6.94934	4.70954	21.2553	NA	3.30856	2.24702	5.84709	9.23637	7.45306	24.8309	7.21257	19.9929	11.0331	27.1496	19.827	9.1968	15.1322	7.02027	10.1724	6.02977	9.29666	5.81199	14.1836	11.3657	NADH-cytochrome b5 reductase-like protein	AT5G20080.1
Ghir_D06G006590	TRUE	FALSE	0	1.94191	2.40016	0.212601	0	0.635254	0.929613	NA	0.0975898	1.13086	0.280551	1.62083	0.494621	2.93111	0.179784	0.361909	0.495206	0.751194	0.918503	0.412834	1.43465	0.661485	0.99868	0.125043	0.338909	0.49647	0.805089	0.480888	---NA---	NoHits
Ghir_D06G006740	TRUE	FALSE	10.6353	9.34665	17.0881	6.3413	5.11601	6.21574	9.94818	NA	4.32647	2.06051	3.46815	3.04966	2.51837	6.38544	3.29392	7.79689	7.5935	9.04457	11.5329	5.7591	9.42162	2.9256	4.67572	3.3475	6.62474	4.88986	7.74788	5.91573	proline-rich receptor-like protein kinase PERK1	AT3G24550.1
Ghir_D06G007700	TRUE	FALSE	13.3999	17.5398	35.8367	8.06586	16.1842	11.5114	20.5612	NA	6.75495	19.2895	4.40929	9.31523	5.79271	18.786	9.97573	12.713	9.76163	23.1033	20.7374	6.59849	18.3634	6.54488	11.16	6.03148	8.77018	6.85479	13.1677	9.29035	ectonucleotide pyrophosphatase/phosphodiesterase family member 3-like	AT4G29680.1
Ghir_D06G008290	TRUE	FALSE	5.13998	7.56097	9.53194	3.40649	2.7528	3.51082	7.46622	NA	2.71994	2.0994	12.2543	15.7204	9.1774	25.141	12.364	18.7386	20.4172	25.639	17.9296	11.0202	18.5432	11.399	14.8976	12.5506	14.8718	13.4939	16.1293	14.0456	tubulin--tyrosine ligase-like protein 12	AT1G77550.1
Ghir_D06G009750	TRUE	TRUE	17.2254	26.053	47.9211	14.7091	8.90578	14.8551	21.8415	NA	16.3817	9.38858	2.50588	4.06136	2.38153	8.93751	3.23881	3.10481	3.53529	5.79412	4.38802	2.36497	5.63413	3.22531	4.40912	4.68291	3.33801	3.11557	5.00701	3.8917	putative C6G9.01c	NoHits
Ghir_D06G010390	TRUE	TRUE	60.2654	61.1727	160.573	63.1237	55.6748	62.1045	63.5084	NA	62.8392	47.7245	4.91926	5.2215	7.01653	11.6262	10.2496	12.8034	13.0606	23.4849	15.2024	6.94591	10.4265	7.29704	8.98236	6.42313	11.2164	7.91085	8.26869	10.5213	60S ribosomal protein L37-1-like	AT1G15250.1
Ghir_D06G010590	TRUE	FALSE	115.762	133.911	255.879	89.934	67.5096	85.8791	131.365	NA	72.7293	44.6421	20.619	22.7149	23.8435	33.3425	27.7545	35.1444	33.2659	57.9211	41.6281	22.4343	43.6006	24.6698	33.0953	22.574	30.1446	21.7726	26.791	26.2337	40S ribosomal protein S12-like	AT2G32060.1
Ghir_D06G010710	TRUE	FALSE	28.4186	50.9241	65.0456	31.9611	39.7271	30.3284	49.9981	NA	32.1788	33.2965	33.9185	34.6242	37.0202	69.4853	53.1125	56.0156	63.3915	75.1034	70.7098	38.3346	51.0362	45.2472	40.1868	55.2799	47.1287	51.3659	45.9726	51.2956	leucine aminopeptidase 1-like	AT4G30920.1
Ghir_D06G010760	TRUE	FALSE	15.4637	22.4073	51.623	14.0494	10.3795	15.6991	21.3743	NA	13.4291	5.88046	8.17063	8.99667	7.12003	8.95937	12.4628	16.2284	11.7193	21.0961	12.966	7.32277	9.07359	10.5086	8.6051	10.5667	12.3882	11.994	9.06891	11.4436	probable sugar phosphate/phosphate translocator At5g25400	AT4G32390.1
Ghir_D06G012490	TRUE	TRUE	129.14	183.453	583.96	116.49	91.0212	83.4571	125.72	NA	99.8743	73.9389	18.6909	17.6977	20.9746	36.0452	28.5926	41.8605	44.2618	102.836	73.4998	25.0511	32.6807	21.4044	22.9625	27.4312	29.062	24.7921	30.265	35.6439	40S ribosomal protein S18	AT1G34030.1
Ghir_D06G012820	TRUE	FALSE	5.07579	14.7286	30.8033	8.42953	7.82127	9.34972	11.5857	NA	6.51627	9.8432	2.60352	1.88478	2.6859	5.75189	3.10033	4.60853	5.59159	9.09855	5.50048	1.98665	4.33503	1.69413	2.86043	2.67089	3.54304	3.58062	3.34604	3.29266	phosphatidyl-N-methylethanolamine N-methyltransferase-like	AT1G80860.2
Ghir_D06G012830	TRUE	FALSE	0.297994	3.53509	4.82385	2.2293	1.01066	1.13043	2.92093	NA	1.10419	0.185977	1.29711	2.59453	2.01533	5.90831	1.91461	3.10514	4.2181	4.95722	5.05968	1.52551	3.28207	2.8757	2.96426	2.54114	1.77992	2.05893	3.39685	2.53741	pentatricopeptide repeat-containing protein At1g80880, mitochondrial	AT1G80880.1
Ghir_D06G013950	TRUE	FALSE	0	1.4108	4.60257	0.754565	1.4465	1.94206	1.82535	NA	0.383313	0	0	0	0	0	0	0	0	0	0	0	0	0	0	0	0	0	0	0	caffeoylshikimate esterase-like	AT1G11090.1
Ghir_D06G014990	TRUE	TRUE	134.517	123.576	415.526	121.62	117.582	122.37	100.741	NA	124.244	113.341	8.96906	11.3978	6.92878	20.4054	15.0244	29.0362	25.9243	54.1236	35.3818	11.2187	16.2758	9.42805	11.8307	11.3917	14.6619	13.9001	13.3596	14.4494	60S ribosomal protein L11	AT5G45775.2
Ghir_D06G015720	TRUE	TRUE	24.6746	32.6042	92.5674	18.534	14.4993	16.711	24.5632	NA	18.0304	15.5054	1.78382	3.06302	1.72309	7.05434	3.11127	5.23424	5.8466	8.80137	6.64677	3.19797	3.37135	1.73531	2.33774	1.99947	2.38128	2.89143	2.68012	4.8107	H/ACA ribonucleoprotein complex subunit 3-like protein	AT2G20490.1
Ghir_D06G018320	TRUE	FALSE	7.00392	8.20585	18.1649	5.90337	8.04207	9.79894	10.3048	NA	7.1321	4.57544	6.44378	9.64354	8.67011	11.4538	7.747	11.3115	8.91739	13.0241	8.71067	5.42248	9.6638	7.83665	8.32853	12.5681	10.7772	11.7297	9.16669	11.7966	multiple inositol polyphosphate phosphatase 1-like	AT1G09870.1
Ghir_D06G018650	TRUE	TRUE	42.2716	70.6809	92.8851	35.5286	28.6062	38.0206	64.3739	NA	38.6443	20.1015	7.85848	10.7282	9.75669	23.5389	13.2948	20.6372	14.2217	21.3844	18.558	9.96638	17.8254	13.6106	13.1966	10.158	12.3734	10.8968	12.4412	12.0959	60S ribosomal protein L35a-1	AT1G74270.1
Ghir_D06G020100	TRUE	TRUE	73.8224	112.69	207.859	51.0365	46.039	67.7272	99.2145	NA	51.157	43.4714	17.339	25.4403	17.4656	54.9949	23.6851	50.0479	41.7319	56.0134	54.2642	22.6892	38.1643	21.0087	26.1992	23.8497	28.9549	23.276	28.0786	32.8909	nascent polypeptide-associated complex subunit alpha-like protein 1	AT3G12390.1
Ghir_D06G020930	TRUE	FALSE	5.26928	5.86023	21.8388	2.71532	1.57673	0	0.203238	NA	0.00825562	0	0.494179	0.612217	0.249501	4.60835	2.30516	26.9344	27.0438	54.5179	49.9297	0.309027	0.807868	0.176792	0.605132	0.171861	0.209093	0.271712	0.220457	0.194875	lupeol synthase-like	AT1G78950.1
Ghir_D06G022010	TRUE	FALSE	61.4462	91.9645	158.276	66.7332	65.4816	85.2838	112.416	NA	80.682	58.9586	12.904	11.7109	14.2025	15.1493	20.4459	22.6773	18.1569	25.0472	22.6469	16.6443	20.5689	17.8843	16.4491	21.6432	19.559	16.7762	21.6349	21.9015	DNA-directed RNA polymerases II, IV and V subunit 12	AT5G41010.1
Ghir_D06G023380	TRUE	FALSE	72.5987	84.0546	199.823	71.3614	71.9386	85.6214	89.5919	NA	85.2423	84.1817	15.1525	17.7108	18.9017	21.5269	19.8246	27.6994	28.7383	34.0759	22.1195	14.9258	15.0887	14.5139	18.6511	17.1225	26.0834	20.7249	17.6612	23.7571	NADH-ubiquinone oxidoreductase 20.9 kDa subunit	AT4G16450.1
Ghir_D06G023790	TRUE	FALSE	85.3135	97.1155	160.278	101.953	43.3814	89.9465	105.273	NA	114.971	54.052	92.3396	64.5074	75.4147	66.9852	82.2449	98.1169	78.4499	91.7664	90.3786	70.1535	57.3184	67.2437	43.1636	68.4793	74.9486	69.7725	53.012	96.4065	PsbC (chloroplast)	ATCG00280.1
Ghir_D07G000390	TRUE	FALSE	5.15624	12.1223	13.3383	4.78142	7.38798	3.81238	8.33423	NA	3.93871	8.91376	7.54497	5.01603	6.52352	20.7812	9.42499	11.3424	9.67795	16.4251	13.9951	6.18272	10.9572	5.49982	7.07162	6.01423	7.10635	7.69546	7.73704	9.25949	3-hydroxyisobutyryl-CoA hydrolase-like protein 3, mitochondrial isoform X2	AT4G13360.1
Ghir_D07G001090	TRUE	FALSE	44.4769	33.2502	81.8777	45.175	42.4267	60.0887	47.37	NA	67.8496	65.2509	9.28994	9.19926	9.09285	11.0724	9.56383	7.08813	11.1915	14.0959	10.1269	10.2504	9.60241	11.7603	9.57036	11.048	12.1565	10.9029	8.83596	9.32432	ATP synthase subunit g, mitochondrial	AT4G26210.1
Ghir_D07G001510	TRUE	TRUE	159.435	240.236	466.364	112.03	93.5115	106.179	186.341	NA	75.6845	56.7869	40.8467	45.6997	35.2307	107.417	63.6432	114.468	99.1908	182.142	145.168	39.2125	79.9572	41.0121	63.9441	48.5587	74.9659	53.1596	72.9703	71.0845	40S ribosomal protein S3-3-like	AT5G35530.1
Ghir_D07G001560	TRUE	FALSE	4.19855	8.53894	10.6968	1.72322	0.390881	0.994389	7.00991	NA	0.700777	0	0.732793	1.63351	0.866303	4.72818	2.08089	1.86282	3.12292	4.0307	5.41999	1.39216	2.70804	2.24183	2.39165	0.614007	1.38099	0.421956	1.19514	2.36415	stress-response A/B barrel domain-containing protein UP3	AT2G31670.1
Ghir_D07G001770	TRUE	FALSE	4.74486	13.2978	28.7388	2.70088	1.64565	2.14553	9.55744	NA	0.440759	2.51159	0.969228	0.278773	0	1.95273	0.888344	2.72206	1.71608	5.45155	5.47201	1.0529	1.94037	0.292404	0.745017	0.192877	0.56522	0.397088	0.712756	0.546709	21 kDa protein-like	AT5G20740.1
Ghir_D07G002720	TRUE	FALSE	0.351815	1.03335	2.52981	0.642962	0.867442	0.445761	0.290398	NA	0.220296	0.192825	0.965835	0.932173	0.334706	1.61117	0.458774	1.16253	0.965346	1.05426	1.25187	1.39216	1.27424	0.898765	0.874528	1.4023	0.377991	0.639662	0.843417	0.961006	L-gulonolactone oxidase 3-like isoform X1	AT5G11540.1
Ghir_D07G002740	TRUE	FALSE	20.1915	24.449	35.2761	24.2992	29.5239	20.8438	24.6209	NA	24.9376	18.217	12.8958	8.48926	14.4575	11.5768	16.2423	17.3424	13.171	12.6959	13.2523	12.3157	10.4909	15.3615	9.5394	16.6843	14.5805	17.877	10.0299	15.7952	protein PEROXIN-4 isoform X1	AT5G25760.1
Ghir_D07G002930	TRUE	FALSE	80.7191	85.3348	150.054	72.9302	53.9426	87.9066	69.1367	NA	83.539	64.9026	3.90104	4.34693	4.85641	9.40706	4.41352	10.2398	5.3608	10.7445	7.47369	4.30604	5.46515	4.44759	4.66313	4.92939	6.70076	5.72827	6.29415	5.49675	60s ribosomal protein l39-3	AT4G31985.1
Ghir_D07G003440	TRUE	FALSE	39.3146	43.6291	89.1868	26.9426	33.9487	27.5651	30.9845	NA	24.6592	31.9822	8.99377	9.31917	8.41299	20.4247	13.195	20.1237	18.9695	28.4379	24.3489	8.23405	10.8437	8.43618	8.14004	10.4599	12.0169	10.3563	11.8937	12.9272	ER membrane protein complex subunit 7 homolog	AT2G25310.1
Ghir_D07G004460	TRUE	TRUE	99.5082	138.954	260.677	64.1941	57.8092	62.8078	106.405	NA	55.8007	43.0449	21.6661	24.2173	16.2219	50.0744	34.3438	54.862	51.6043	77.0147	59.2546	22.8597	35.1292	24.6263	27.7679	27.4248	34.9983	26.6337	30.0854	35.4859	40S ribosomal protein S20-2-like	AT3G47370.2
Ghir_D07G004820	TRUE	TRUE	69.6275	96.8132	212.966	50.6082	43.9443	52.6592	87.2962	NA	50.7963	49.2025	20.7639	23.5621	27.0194	45.9987	40.5237	67.4342	52.5715	97.8209	67.6604	27.7242	40.4072	27.3605	33.1273	38.6084	42.9515	31.0981	34.7397	44.4172	60S ribosomal protein L15	AT4G16720.1
Ghir_D07G005310	TRUE	FALSE	0	2.17131	3.41526	1.02279	0.173225	1.164	2.65461	NA	1.01935	1.29693	21.5425	16.2238	15.3475	26.5319	18.672	27.6937	22.8409	31.5332	22.3116	19.697	22.832	18.7438	17.6635	18.4333	19.8812	17.4061	17.9511	18.5294	signal recognition particle subunit SRP68 isoform X1	AT5G61970.1
Ghir_D07G005500	TRUE	TRUE	104.246	126.45	222.167	77.7951	67.5303	100.538	101.171	NA	82.4854	76	27.6509	31.7274	29.424	73.5685	51.0917	84.5861	63.5986	101.973	83.7857	32.1765	45.3208	35.0755	36.2604	38.348	45.5437	46.7399	43.1055	53.4634	60S ribosomal protein L7a-like	AT2G47610.1
Ghir_D07G006380	TRUE	TRUE	39.3475	44.0225	101.659	26.7031	23.0195	30.0092	37.8269	NA	25.8711	18.9651	4.08479	5.67617	3.95438	15.146	5.92058	15.755	13.1347	21.6163	12.8188	5.11243	9.55178	5.98757	7.56104	7.53402	9.37112	8.27693	9.02564	8.70702	H/ACA ribonucleoprotein complex subunit 2-like protein	AT5G08180.1
Ghir_D07G007070	TRUE	FALSE	37.768	69.4975	106.984	38.4238	41.2598	35.4652	68.9444	NA	36.5034	32.6838	12.1249	15.3515	13.952	22.9148	14.5855	26.3428	17.3981	25.7981	23.1386	13.2872	17.0245	18.4971	13.4794	13.9791	15.2047	13.18	13.8558	19.014	peptidyl-prolyl cis-trans isomerase NIMA-interacting 4-like	AT1G26550.1
Ghir_D07G007670	TRUE	TRUE	34.8528	44.6145	51.6498	24.4499	15.6752	35.8649	36.1542	NA	26.2518	18.657	12.8551	10.4628	11.7926	21.859	20.1372	19.1631	21.2175	27.9765	24.501	16.6918	19.7489	12.673	15.8263	15.8426	24.8595	18.1705	14.3598	20.7811	40S ribosomal protein S2-2-like	AT1G58380.1
Ghir_D07G007820	TRUE	TRUE	36.6682	52.7547	62.6402	34.7196	25.5413	50.9319	51.6931	NA	44.3538	28.5099	15.7021	17.6192	16.9679	21.0646	18.6289	21.9466	24.7739	29.313	27.3159	17.1117	21.6103	20.5485	16.157	22.2984	25.1796	25.6226	23.7039	26.3094	14-3-3-like protein A	AT3G02520.1
Ghir_D07G007850	TRUE	FALSE	20.3675	20.4026	33.7215	12.816	11.2576	17.4393	21.8102	NA	13.0181	8.71356	2.95295	1.85274	1.69504	4.07988	3.69069	6.20467	3.0207	7.00574	5.29685	2.30514	3.38178	2.12668	2.26185	1.99955	2.77851	3.4152	3.15657	2.77389	Cytochrome c oxidase biogenesis protein Cmc1-like	AT5G16060.1
Ghir_D07G008140	TRUE	FALSE	5.30334	7.05533	16.2803	2.55443	1.2261	1.62966	5.75744	NA	0.935386	0	1.16586	1.86221	1.16413	4.08281	1.26694	2.49091	2.30911	6.12769	5.43064	1.29615	4.31101	0.999343	1.70164	1.07807	1.61523	1.41109	2.20017	2.06416	Expansin-A13 -like protein	AT3G03220.1
Ghir_D07G008180	TRUE	FALSE	9.10423	27.0975	38.5588	10.1563	9.63141	9.69428	27.9841	NA	6.37608	7.91834	4.184	3.0243	2.63113	5.99832	3.84728	5.94245	4.88861	11.3738	10.5008	3.66682	7.31839	3.91484	4.3884	3.11969	4.13233	3.98414	5.80443	5.07746	protein DJ-1 homolog D	AT3G02720.1
Ghir_D07G009060	TRUE	TRUE	22.7189	35.3829	78.0871	20.332	21.5686	22.7407	31.6055	NA	21.4101	11.4703	6.08018	7.07978	5.78144	10.2859	11.5447	12.5727	13.1711	29.7691	17.9659	6.42679	9.77478	7.00418	8.58895	12.1077	14.0691	10.3559	8.898	11.2737	60S ribosomal protein L27-3-like	AT4G15000.1
Ghir_D07G009150	TRUE	TRUE	156.024	233.745	459.431	127.888	100.506	122.443	206.106	NA	115.588	73.5427	37.6603	40.3764	34.2409	70.1869	52.8549	102.772	88.6024	156.989	94.0799	47.9829	55.4866	44.0703	49.6597	58.0644	71.889	62.7662	62.2616	61.9847	60S ribosomal protein L13-1-like	AT3G49010.1
Ghir_D07G011660	TRUE	FALSE	2.24931	9.95931	38.1529	3.01595	2.8296	0	3.06161	NA	0.617674	0	1.64004	2.05388	1.18128	23.5847	6.75644	22.3379	11.941	32.7156	21.1465	2.72964	3.36675	1.35685	2.63045	0.95917	0.967114	0.990365	2.37743	0.942279	fatty acyl-CoA reductase 3-like	AT4G33790.1
Ghir_D07G012360	TRUE	TRUE	79.8922	112.331	157.75	82.5593	70.5645	74.557	107.964	NA	85.3783	50.6176	26.7774	24.0451	28.9179	33.0621	36.4154	38.4318	36.4263	52.0008	39.2656	29.7261	35.2804	30.7627	25.6042	37.9118	35.5488	31.489	29.5653	35.1515	calmodulin-7-like isoform X2	AT3G43810.1
Ghir_D07G012570	TRUE	FALSE	1.77223	2.53043	11.7576	1.81373	1.76874	1.63904	3.21772	NA	1.16637	0.475003	2.50823	2.60147	2.02523	6.56052	1.01604	2.79598	3.08991	3.92987	3.90364	2.12545	3.55787	2.35746	3.06629	2.08894	2.54868	2.02526	4.08684	2.20612	(R)-specific enoyl-CoA hydratase-like	AT5G60335.1
Ghir_D07G012800	TRUE	TRUE	45.5357	82.2303	252.922	42.1623	37.4529	33.6791	68.3904	NA	25.1993	11.2825	14.471	19.0261	10.9561	51.6158	18.901	37.8059	34.4384	64.6717	53.62	15.1649	27.8026	14.8856	18.4415	12.5732	15.9732	14.0655	23.3274	18.1813	60S ribosomal protein L7-4-like	AT3G13580.3
Ghir_D07G013590	TRUE	FALSE	15.7016	25.8468	47.4643	23.2454	26.0089	15.39	23.3338	NA	17.5894	16.7776	26.486	21.2009	24.1253	35.1493	36.8069	34.638	36.6936	38.3976	30.3157	28.289	25.6434	27.1251	24.265	29.6477	28.2103	23.2088	25.1873	26.8125	fumarate hydratase 1, mitochondrial isoform X1	AT2G47510.1
Ghir_D07G014450	TRUE	TRUE	69.7024	106.151	113.537	52.4289	42.6538	38.8182	80.2257	NA	38.4793	33.7968	4.14011	7.41135	4.97472	11.3064	9.50386	14.9717	13.4493	22.1083	16.2901	4.15898	10.4693	6.38488	8.0099	6.45814	7.55061	5.20264	8.85079	7.83925	60S acidic ribosomal protein P1-like	AT1G01100.1
Ghir_D07G014770	TRUE	TRUE	20.0232	27.6317	43.605	9.57863	6.51034	10.4895	17.395	NA	6.7601	2.79882	23.0991	25.4752	23.6449	61.2968	25.8877	31.1088	32.6705	55.9587	43.9922	21.3714	43.3787	22.1276	31.3709	23.1738	24.6865	20.7157	34.1574	25.9535	exportin-2	AT2G46520.1
Ghir_D07G016540	TRUE	FALSE	3.98652	7.01027	17.5966	5.73775	6.00932	7.35537	10.9419	NA	9.04584	5.23856	2.10045	2.46249	3.11371	4.43216	1.9453	2.93398	4.32656	3.66862	2.3402	2.79287	3.38235	3.20889	2.87157	2.06225	2.16432	2.74111	1.29525	2.12323	Mitochondrial import inner membrane translocase subunit Tim21	AT2G20390.2
Ghir_D07G017170	TRUE	FALSE	4.91319	14.55	18.5323	6.07329	6.93492	8.00416	14.6307	NA	7.31507	5.79526	5.70606	5.62103	4.18378	17.2693	4.61814	8.71222	8.49493	8.91878	9.06728	6.49536	13.7534	6.92887	7.41342	5.15761	6.5586	6.9516	7.26178	5.42144	GPI transamidase component PIG-T-like	AT3G07140.1
Ghir_D07G018010	TRUE	FALSE	2.55854	8.61464	8.7901	3.48922	5.83922	4.67354	7.59246	NA	3.36075	3.75409	1.54406	2.3478	1.16381	5.02776	2.03798	3.24694	2.96092	3.55877	5.24924	2.38141	3.80367	2.40795	1.88815	1.40596	1.2282	2.24292	2.15702	2.0364	Dual specificity protein kinase splA	AT3G07760.1
Ghir_D07G018620	TRUE	FALSE	4.29935	6.40451	7.7164	3.2483	2.00579	5.93562	4.61851	NA	7.14275	6.25916	85.5396	95.2296	84.5581	66.7851	73.0699	70.8739	81.7132	83.0688	78.2662	91.7323	63.9239	87.7344	80.5995	100.352	98.8195	106.685	80.5792	101.208	phosphoserine aminotransferase 2, chloroplastic-like	AT2G17630.1
Ghir_D07G019820	TRUE	TRUE	47.8579	87.6374	161.036	38.0859	37.252	28.8338	85.0614	NA	32.0668	18.5962	14.0673	16.4243	13.936	52.1277	27.2217	49.5758	44.8936	55.51	50.2838	19.0021	25.668	17.5948	17.6851	16.3698	20.4081	17.4252	26.3851	22.0931	60S ribosomal protein L18a-like	AT2G34480.1
Ghir_D07G020410	TRUE	TRUE	87.7487	117.432	158.088	112.521	96.3601	81.2995	107.386	NA	110.975	77.24	15.0511	13.8863	16.1746	18.443	18.9266	18.5804	25.4564	25.4922	17.9019	13.7592	17.3805	16.8058	13.4736	16.6316	15.7125	16.4114	11.5602	15.5473	eukaryotic translation initiation factor 1A-like	AT2G04520.1
Ghir_D07G020620	TRUE	TRUE	11.8379	21.5775	26.1143	12.7719	10.9304	8.32889	18.7413	NA	6.60295	3.91131	11.4433	11.2433	10.2998	45.1555	25.917	24.4917	33.0224	33.6226	31.8913	8.28788	18.8687	11.0367	15.0361	9.93431	13.3001	14.615	13.2664	16.3827	heat shock protein 90-6, mitochondrial	AT3G07770.1
Ghir_D07G021350	TRUE	FALSE	12.7942	19.0399	22.4881	4.92553	3.70054	4.19847	14.1809	NA	2.72074	4.71175	1.48179	2.26556	2.55154	7.73258	3.61242	4.63773	7.14998	12.2022	13.1449	2.3961	7.19625	3.25867	4.58845	3.69722	4.67077	2.62902	6.28908	4.5415	adrenodoxin-like protein, mitochondrial	AT3G07480.1
Ghir_D07G021370	TRUE	TRUE	25.9593	25.4047	48.6057	30.3721	28.5372	24.4265	27.8908	NA	27.2157	25.0283	10.8353	20.3746	14.164	13.9493	15.0247	16.4167	13.839	20.201	11.933	13.2819	17.9089	15.1419	19.4398	14.3763	19.92	13.5359	13.7806	13.7945	PREDICTED: uncharacterized protein At5g01610-like	AT3G07470.1
Ghir_D07G021860	TRUE	FALSE	17.9901	24.9405	30.0693	17.2847	18.1758	19.5713	24.0912	NA	18.6322	15.1084	24.1429	21.5547	24.1988	32.5475	29.7924	22.6861	26.7777	32.9471	31.1667	26.5256	31.0675	28.2893	24.6322	34.1539	28.0431	28.5301	26.0574	30.22	26S proteasome regulatory subunit 4 homolog A	AT4G29040.1
Ghir_D07G024040	TRUE	FALSE	123.332	197.445	483.204	105.499	84.0471	93.9723	171.633	NA	98.5494	58.0873	19.0563	14.7887	15.6686	28.239	25.0189	31.9082	28.5118	70.9878	51.9344	20.9616	34.3014	19.372	23.4601	22.2534	28.9135	20.944	24.381	28.1936	40S ribosomal protein S17-like	AT5G04800.1
Ghir_D07G024320	TRUE	FALSE	26.4707	25.1639	52.7986	21.556	20.7234	21.628	27.2676	NA	22.8861	15.7145	19.6622	14.1286	20.8515	17.2824	20.1141	22.0518	24.6075	26.8947	27.1259	21.6734	19.8554	20.8923	17.2647	23.189	23.0542	22.1439	19.3611	20.9478	succinate dehydrogenase [ubiquinone] iron-sulfur subunit 2, mitochondrial	AT5G40650.1
Ghir_D07G024400	TRUE	FALSE	23.6057	39.398	112.78	16.1792	10.2336	8.89171	35.6089	NA	7.43236	2.98001	11.064	17.6198	10.7456	27.8414	15.2027	19.5523	19.9567	46.0571	36.7348	12.6748	30.259	14.1306	18.3959	7.39127	14.4415	10.3432	17.3483	13.4825	glyceraldehyde-3-phosphate dehydrogenase 2, cytosolic-like	AT1G13440.1
Ghir_D07G024820	TRUE	FALSE	20.4062	19.7215	44.2372	11.4257	13.4226	16.2806	17.9016	NA	15.448	11.5796	2.11073	3.404	2.07343	6.49432	2.02671	2.99108	3.40842	5.341	3.90271	1.92562	4.20255	1.80872	2.68227	2.15228	2.42938	2.66213	2.44726	3.19681	DNA double-strand break repair rad50 ATPase	AT5G14105.1
Ghir_D07G025230	TRUE	FALSE	6.19376	8.50083	24.8875	5.08937	4.3843	3.081	5.98662	NA	3.717	2.53344	1.05154	1.83685	1.04738	3.37343	1.75935	1.52663	3.95359	5.49206	4.45881	2.083	2.26539	1.33901	1.64695	1.43773	2.33114	2.33446	2.90604	1.00225	dolichol-phosphate mannosyltransferase subunit 3	AT1G48140.1
Ghir_D08G000410	TRUE	TRUE	18.4288	28.1949	42.6201	17.0028	19.5653	19.5379	19.2015	NA	13.4889	8.43531	11.0774	12.9991	11.5104	23.2626	14.8507	33.1723	33.8537	45.2111	40.2118	10.7558	19.7265	15.102	17.6604	14.26	19.496	14.9971	15.4706	22.8218	60S ribosomal protein L35-like	AT3G09500.1
Ghir_D08G001220	TRUE	FALSE	37.2382	47.8993	104.258	35.8622	31.6348	38.543	42.637	NA	35.9218	21.8299	26.2827	20.9353	22.6998	30.8343	28.8701	39.198	36.1026	64.7093	49.0952	35.3833	37.1037	27.9971	25.5578	31.787	38.7722	34.4441	30.1391	38.8235	calmodulin-7-like isoform X2	AT2G27030.3
Ghir_D08G001330	TRUE	TRUE	19.2626	24.4825	58.3345	15.0206	12.2955	16.481	21.6422	NA	11.9953	8.42928	1.46128	1.26902	1.49813	4.21127	2.91395	4.2714	5.00288	8.19602	6.28701	1.34591	2.86481	1.7934	1.60336	1.81684	2.06034	2.01714	2.45319	1.79782	10 kDa chaperonin-like	AT1G14980.1
Ghir_D08G001350	TRUE	TRUE	22.7422	30.6871	50.7281	19.8295	15.716	16.4302	27.7071	NA	23.1081	16.8263	13.4239	15.8428	13.7647	24.3307	17.3979	25.7766	27.4209	28.4303	21.8422	15.8828	13.8492	16.3274	13.217	17.7363	15.7952	18.6972	14.5751	21.634	60S ribosomal protein L7-4-like	AT3G13580.3
Ghir_D08G001920	TRUE	FALSE	30.9934	44.0752	70.835	29.6743	27.1095	30.3083	47.8194	NA	35.4831	27.5783	29.1473	31.1708	38.762	35.1689	37.7262	40.377	34.5718	54.2546	44.2181	31.3926	38.7368	36.359	32.8243	38.6424	41.8003	35.8758	36.9198	38.7317	2-C-methyl-D-erythritol 4-phosphate cytidylyltransferase	AT3G13410.1
Ghir_D08G003080	TRUE	FALSE	17.8666	33.6684	49.1364	14.7837	13.5885	17.501	27.1831	NA	15.5865	18.1299	3.52783	1.96208	2.49693	4.25262	1.73344	4.99056	3.66296	7.15575	7.03808	1.79665	6.17236	3.52946	2.61289	4.04216	3.6917	3.24476	4.52418	4.50941	V-type proton ATPase subunit e1	AT5G55290.1
Ghir_D08G003760	TRUE	TRUE	75.5627	67.3356	162.776	57.7208	42.7261	70.8735	70.6091	NA	69.5812	48.8542	16.5281	16.6681	19.7557	41.3475	28.545	47.2907	35.7618	55.6335	45.7872	21.7109	28.3545	22.9678	21.081	26.1101	25.2924	24.4633	26.8145	25.7961	40S ribosomal protein S13	AT4G00100.1
Ghir_D08G004090	TRUE	TRUE	171.763	266.554	773.867	134.136	101.626	93.348	196.323	NA	79.5363	63.5038	6.20148	6.46848	7.85468	22.9995	16.3995	31.2913	28.1322	65.1054	28.0129	6.57346	17.4262	7.91848	12.6934	10.1922	18.5705	11.7073	15.2915	16.2742	60S acidic ribosomal protein P1-like	AT1G01100.1
Ghir_D08G004500	TRUE	FALSE	1.06577	1.19844	1.8838	0.440341	0.336246	0.433276	0.960119	NA	0.450168	0	1.44078	0.721629	0.361389	2.66457	1.52757	1.88497	0.365852	1.70051	2.27339	1.18612	1.86128	0.810879	0.783216	0.718408	0.531794	0.207562	1.67358	1.77044	protein MITOFERRINLIKE 1, chloroplastic-like	AT5G42130.1
Ghir_D08G004820	TRUE	TRUE	32.4994	39.2838	112.166	24.5226	21.2624	20.3241	40.7255	NA	18.7625	11.5158	9.59067	9.23992	6.80678	16.0925	11.1507	23.1638	20.5472	33.5173	27.7879	7.87781	13.1302	9.3228	7.88849	7.72721	11.6922	8.81435	12.4023	9.71527	60S ribosomal protein L18-2-like	AT3G05590.1
Ghir_D08G005070	TRUE	FALSE	77.3564	77.3229	146.972	69.9532	75.2945	90.0135	83.2912	NA	81.2094	63.6806	21.5265	18.3294	29.941	37.3032	30.3641	52.3635	37.9168	51.6144	36.0664	28.1775	25.2789	27.2768	22.8313	32.005	35.905	33.3681	29.6527	28.7875	proteasome maturation protein homolog	AT5G38650.1
Ghir_D08G005180	TRUE	FALSE	45.38	57.42	106.446	39.639	27.7544	27.6163	36.7638	NA	23.3663	17.2133	31.2502	28.4897	33.5156	48.2694	40.1286	57.8305	39.2931	68.2977	51.2427	33.0061	37.1567	30.92	34.2114	34.0638	41.6991	40.2144	42.2003	42.3132	NADH dehydrogenase [ubiquinone] flavoprotein 2, mitochondrial	AT4G02580.1
Ghir_D08G005970	TRUE	TRUE	15.1821	26.2963	27.6846	12.114	8.52013	9.76647	20.2585	NA	11.1996	8.48818	8.27346	10.2897	11.071	23.7511	14.7484	16.7287	18.5711	19.9271	19.6409	9.41742	15.73	11.255	11.4369	12.7318	12.2542	12.5531	12.8488	11.0845	chaperone protein dnaJ GFA2, mitochondrial-like	AT5G48030.1
Ghir_D08G007630	TRUE	FALSE	18.3704	32.8613	46.3949	23.4324	17.4187	18.5682	34.8714	NA	26.9734	12.5175	2.09498	2.82002	2.80581	5.16869	5.24581	4.72291	2.65696	8.98031	4.34718	4.20747	5.00074	3.40612	4.63071	3.17776	5.82106	4.39251	3.59451	5.15837	sm-like protein LSM2	AT1G03330.1
Ghir_D08G008110	TRUE	TRUE	15.7646	11.779	16.8586	8.80892	8.40046	15.5352	15.8169	NA	14.0501	6.50668	5.6844	7.10447	4.34199	14.7369	5.93172	9.30875	8.16769	8.14815	10.7495	6.64466	9.26741	4.94083	6.7382	5.38218	6.8097	7.14017	6.60494	7.0583	Nucleolar 16	AT1G02870.1
Ghir_D08G008190	TRUE	TRUE	140.984	204.695	493.017	101.632	93.5852	97.7572	169.801	NA	96.2894	62.3348	10.8495	8.37169	10.4568	34.1774	14.5476	28.5334	24.5109	68.5678	39.0552	11.288	28.3638	10.9721	20.4075	12.7688	23.9087	13.8984	23.5264	18.4266	60S ribosomal protein L22-2	AT3G05560.1
Ghir_D08G008940	TRUE	FALSE	3.63967	13.8234	33.6785	5.48826	4.66212	3.60571	6.26938	NA	4.41913	0.470977	2.43109	4.49713	2.3498	6.76862	4.28818	4.99803	4.34487	7.75894	5.7772	2.89101	5.8506	3.21202	3.22285	2.96915	1.70546	1.78611	3.17643	2.41845	pyruvate kinase, cytosolic isozyme	AT5G56350.1
Ghir_D08G009120	TRUE	FALSE	8.25608	11.9028	17.5659	6.98015	7.4099	6.59506	11.6997	NA	7.55464	4.17854	14.8008	14.2865	10.8216	23.1933	14.0534	12.0359	15.5343	14.2412	15.1162	14.2293	17.836	12.1721	12.3301	14.1725	11.1505	11.8529	13.1565	14.0238	FCH domain only protein 1	AT5G57460.1
Ghir_D08G010090	TRUE	TRUE	48.8579	61.0143	121.243	41.0546	35.3342	32.0833	65.0269	NA	26.7609	20.5719	11.8142	17.9453	14.4325	20.7083	17.8009	27.6283	27.1281	34.9573	34.9377	12.8134	19.6421	15.0314	17.9067	13.6348	17.7171	12.2524	17.3157	13.3588	40S ribosomal protein S11	AT5G23740.1
Ghir_D08G010120	TRUE	FALSE	10.8956	18.859	30.9116	8.6844	9.12494	7.30198	11.7084	NA	6.4006	4.567	2.50863	2.75915	2.6313	7.83614	2.17139	6.2465	3.31941	6.88788	7.26762	2.40131	6.06271	2.21033	3.69283	2.67248	2.53372	2.33075	4.52835	4.06591	N-alpha-acetyltransferase 50	AT5G11340.1
Ghir_D08G010210	TRUE	FALSE	45.4908	62.1198	119.72	25.8449	23.9635	30.9599	55.7978	NA	19.1678	14.9561	4.84688	4.70568	4.25285	14.9728	8.58906	10.4631	8.97529	17.8703	13.1955	6.37403	8.98408	5.58821	6.59668	4.63876	6.65875	6.55517	6.68768	8.74595	NADH dehydrogenase [ubiquinone] 1 beta subcomplex subunit 10-B-like	AT3G18410.1
Ghir_D08G010970	TRUE	FALSE	77.685	122.037	228.237	53.3102	51.231	39.4112	98.2227	NA	28.1759	17.9031	10.6634	20.238	11.771	34.5521	15.1657	35.4275	33.7589	52.9592	55.3889	14.8859	30.1929	16.4657	19.767	12.3452	19.6972	16.5391	17.5282	19.8889	60S ribosomal protein L36-2-like	AT3G53740.2
Ghir_D08G011480	TRUE	TRUE	11.5341	14.0903	16.6608	4.18942	5.98608	5.35112	14.432	NA	3.73579	5.94178	0.530652	0.948199	0.488726	2.20398	0.303435	1.0917	0.495937	0.938372	1.50851	0.245149	1.77312	0.217034	0.84182	0.22889	0.475579	0.574347	0.555545	0.60024	nascent polypeptide-associated complex subunit alpha-like protein 2	AT3G49470.1
Ghir_D08G011710	TRUE	TRUE	50.8238	83.1155	233.136	40.7946	28.1106	30.4938	60.1717	NA	28.7318	16.8138	5.42092	8.05127	7.27632	32.6189	9.88281	26.0835	21.4371	47.2105	41.2041	8.51867	14.6297	8.67316	11.0016	6.27577	9.94065	9.10425	10.7544	12.2084	60S ribosomal protein L9-like	AT1G33140.1
Ghir_D08G012660	TRUE	FALSE	97.5148	158.525	229.516	102.778	89.9584	55.8137	129.848	NA	61.804	43.7184	17.8478	21.9317	19.1238	38.3384	20.5627	32.4181	32.9444	38.5418	32.5989	16.7572	21.8198	19.4428	18.3435	19.5393	21.9155	17.3719	17.2961	17.7904	ubiquitin-conjugating enzyme E2 10	AT5G53300.1
Ghir_D08G012900	TRUE	TRUE	205.192	299.865	578.787	163.124	142.398	137.505	256.723	NA	130.011	92.0983	27.9003	29.1031	28.2417	75.2204	56.2258	87.1321	82.2733	132.484	103.306	32.4491	50.1063	34.1823	35.3779	39.2153	52.5086	42.5415	48.6223	54.9049	40S ribosomal protein S10-1-like	AT5G52650.1
Ghir_D08G013340	TRUE	FALSE	9.57658	18.1073	21.6602	7.3978	2.74328	5.99094	13.1052	NA	7.10597	3.21009	14.5745	12.0724	13.0412	15.2974	15.0568	13.7622	14.1487	19.7866	19.1379	14.1626	16.8082	16.0399	13.2229	15.7106	15.4573	12.4092	16.5132	15.6392	importin subunit alpha-like isoform X2	AT3G06720.1
Ghir_D08G013380	TRUE	TRUE	1.4394	2.1724	4.05808	2.19739	3.83782	0.487731	1.93223	NA	1.47855	0.966277	2.254	3.41389	4.96548	5.76306	3.42398	2.40133	3.31404	2.65657	6.6998	2.15503	2.32256	3.09501	3.30229	3.39994	1.94234	1.2	1.31942	2.08122	dnaJ protein ERDJ3B-like	AT3G62600.1
Ghir_D08G014440	TRUE	FALSE	3.45232	6.39741	35.3478	4.08012	1.87971	1.51577	3.95476	NA	0.891172	0.735774	0.641404	0.333777	0.361776	1.24659	0.678375	1.17013	1.32042	3.68179	2.57004	0.62125	2.20679	0.737355	1.40944	0.37535	0.589628	0.38728	1.22471	0.421936	RING-H2 finger protein ATL67-like	AT3G61550.1
Ghir_D08G014860	TRUE	FALSE	20.0496	25.4795	68.0674	20.2285	10.5656	22.3143	8.71047	NA	15.4284	32.5902	13.4895	14.1259	9.94185	12.3733	12.4456	17.7692	9.95465	29.6041	21.4521	13.3912	10.8445	11.0907	14.5961	10.9908	10.4156	11.2278	16.2905	14.2048	cytochrome P450 86A8-like	AT2G45970.1
Ghir_D08G015180	TRUE	TRUE	92.8524	114.877	215.068	63.0412	54.5999	54.9646	112.544	NA	41.8736	37.3749	16.1567	21.3095	13.3095	47.5366	34.5271	56.156	49.0605	73.2191	51.4299	15.9293	31.0416	16.6693	25.1093	18.0346	30.7637	20.4909	32.0712	29.4443	40S ribosomal protein S13	AT4G00100.1
Ghir_D08G015410	TRUE	FALSE	3.86135	5.20887	29.3625	4.78992	1.80635	3.84352	5.642	NA	2.74865	1.0313	2.45871	1.80815	1.25951	1.22153	1.58986	2.0663	0.713236	4.81649	3.05775	2.50144	2.75807	1.34208	2.33143	0.916169	1.20289	2.01525	1.64956	1.07534	Potassium voltage-gated channel subfamily C member 4	AT3G60520.1
Ghir_D08G015600	TRUE	TRUE	29.9656	84.6392	88.4479	32.3593	30.3789	33.6196	74.0805	NA	28.9493	22.6169	8.67567	13.5581	7.13463	30.7838	11.8453	18.8827	19.0129	21.078	22.5872	11.7625	17.6544	8.51217	12.9437	9.21495	10.8726	9.77904	11.1924	16.2048	plasminogen activator inhibitor 1 RNA-binding protein-like	AT4G17520.1
Ghir_D08G016630	TRUE	TRUE	42.689	54.6423	77.5306	22.752	17.4098	32.3822	60.5582	NA	20.8255	13.0863	3.11373	3.09453	3.18397	15.7777	5.59276	10.4772	7.30922	13.1098	10.5851	4.65668	9.54986	5.33972	6.25118	2.97856	5.05843	3.93843	5.1257	5.39153	upstream activation factor subunit UAF30-like	AT2G35605.1
Ghir_D08G017140	TRUE	FALSE	11.2884	15.4574	35.681	24.7708	24.5298	15.1609	13.5327	NA	18.8333	20.9093	6.50891	5.86435	5.91908	5.17848	6.06324	9.22181	6.78886	8.91653	6.71963	8.23349	5.94725	5.81897	4.04868	6.2202	5.83474	5.72849	4.07175	6.62315	Envelope glycoprotein	AT1G32260.1
Ghir_D08G018270	TRUE	FALSE	10.7498	15.8559	22.9253	19.4684	12.2701	14.7377	11.466	NA	15.718	9.57279	8.57959	3.8241	9.87781	5.78717	10.0346	13.0921	8.77144	14.7805	6.84483	10.5768	8.22976	9.13935	5.21338	9.38228	15.2801	10.0775	9.15973	10.4623	ubiquitin carboxyl-terminal hydrolase 3-like	AT4G17510.1
Ghir_D08G018500	TRUE	FALSE	6.42899	11.735	12.7836	4.3116	3.63199	4.66852	7.41781	NA	4.45147	4.77666	2.58722	4.83244	2.88616	6.94549	2.46458	4.26805	3.56913	5.96992	4.49966	3.18865	5.59948	3.70012	3.6215	2.038	2.25682	2.0204	2.52107	4.07728	formyltetrahydrofolate deformylase 2, mitochondrial-like isoform X1	AT5G47435.2
Ghir_D08G021380	TRUE	FALSE	19.0279	21.6317	66.7828	13.7754	10.8526	15.036	17.258	NA	10.8883	4.23542	0.992379	1.41108	0.914414	3.10959	1.68594	2.6407	3.21407	8.59591	3.31037	1.50559	2.65657	1.3198	1.79298	0.926988	1.7389	1.12202	1.30305	1.14208	60S ribosomal protein L30-like	AT1G36240.1
Ghir_D08G021530	TRUE	TRUE	49.9856	55.1581	145.047	28.435	22.7459	37.6384	44.0812	NA	27.3098	12.3163	10.7512	11.4158	9.32578	27.6896	22.4446	26.8348	23.6902	51.8817	35.6725	12.9958	22.0742	12.7795	15.8754	14.8836	22.2511	13.763	18.5372	17.6532	60S ribosomal protein L12-3-like	AT5G60670.1
Ghir_D08G022060	TRUE	FALSE	6.81859	17.8651	27.8661	7.38425	7.65696	8.25412	15.109	NA	4.7529	1.0318	7.5132	9.37051	7.68447	25.04	13.2807	17.4204	17.2186	26.8811	21.9501	8.27258	17.0993	6.6957	11.1583	7.91694	11.8051	8.27462	12.8271	13.5338	28S ribosomal protein S29, mitochondrial	AT1G16870.1
Ghir_D08G023120	TRUE	TRUE	29.0041	42.4437	112.811	20.4847	18.0411	17.7485	30.7185	NA	17.4037	6.88899	3.6962	4.49974	3.28025	13.8047	5.96609	14.6872	10.889	18.439	12.1572	5.08916	8.62262	3.78022	5.51593	5.6441	6.14597	4.98907	6.2773	7.12381	40S ribosomal protein S24-1-like	AT5G28060.1
Ghir_D08G023200	TRUE	FALSE	30.229	31.7257	57.2819	21.8989	27.4905	17.725	30.1346	NA	21.822	22.3537	7.10087	7.95775	9.09334	13.7404	9.18942	17.145	13.2144	17.9627	20.0593	8.90296	8.43335	9.20176	6.55532	10.8824	8.74798	10.8845	7.55269	9.81005	V-type proton ATPase subunit F-like	AT4G02620.1
Ghir_D08G024700	TRUE	TRUE	10.9168	13.2151	51.6341	8.16597	9.8888	6.83094	12.9354	NA	7.32148	1.76003	1.20038	1.83444	1.67961	3.84899	2.52299	5.03264	4.83809	10.9594	7.2875	1.57675	3.20658	2.75153	2.3752	2.92207	3.07573	3.59755	3.48181	2.7353	60S ribosomal protein L26-1-like	AT3G49910.1
Ghir_D08G025880	TRUE	TRUE	72.9463	63.3899	154.002	38.0435	33.3244	41.1743	60.333	NA	43.6228	30.5043	11.5814	9.65706	10.8543	21.8743	14.958	27.0418	17.0791	34.0131	21.0875	12.7321	18.1066	13.9022	14.0306	14.8341	17.7331	15.4464	14.3915	16.0737	40S ribosomal protein S11	AT5G23740.1
Ghir_D08G026480	TRUE	FALSE	118.789	125.372	418.018	104.268	88.8367	86.5581	99.3534	NA	90.1967	58.9541	25.4095	21.425	28.1423	24.0829	36.1175	43.4065	41.0441	75.1604	54.2204	35.1636	36.6175	32.2377	26.6846	38.0524	43.8275	40.2514	32.5728	38.032	profilin	AT2G19760.1
Ghir_D08G026500	TRUE	FALSE	18.4853	24.7874	41.6138	14.8517	13.6934	17.0071	21.6021	NA	14.234	11.096	11.3581	9.00588	11.2039	16.3283	13.5631	15.6666	16.7269	18.3651	20.0388	11.7828	12.732	12.7876	9.37383	13.1488	12.9578	14.8322	11.2695	13.9045	Derlin-1 -like protein	AT4G29330.1
Ghir_D08G026530	TRUE	FALSE	10.3866	24.7921	36.6231	9.40844	9.06394	9.91704	25.0353	NA	4.91817	7.71315	7.37534	9.76729	7.54703	26.1105	14.0421	23.8875	21.015	31.4304	29.0783	8.004	14.8417	11.2123	12.1095	12.9248	12.7773	9.40257	11.2753	17.1717	probable aspartyl aminopeptidase	AT5G60160.1
Ghir_D08G026560	TRUE	TRUE	38.2185	40.0609	66.6893	23.9122	19.0293	28.33	14.8889	NA	22.4658	21.3813	8.00611	7.67311	6.46182	17.3766	6.48701	14.8019	12.7835	13.6333	11.0863	5.00008	3.30391	3.97018	3.10338	5.1489	3.95572	3.26049	3.34235	4.53007	60S ribosomal protein L31-like	AT5G56710.1
Ghir_D08G026640	TRUE	FALSE	11.5805	36.517	37.791	13.2766	6.29954	9.09798	25.9786	NA	8.30259	3.82406	9.3431	13.3806	8.77143	18.8808	7.97727	14.0028	14.3623	17.1035	29.9701	18.5474	19.0459	15.2783	25.2468	11.5516	11.4025	8.21642	14.0548	12.9734	cytidine deaminase 1-like	AT2G19570.1
Ghir_D08G027270	TRUE	TRUE	136.239	118.013	299.332	98.0388	90.943	130.279	108.507	NA	100.682	57.2931	3.2999	4.45014	3.2431	7.90434	5.83993	8.62298	6.63791	13.0662	6.83465	4.27876	6.82912	4.25064	5.29104	3.54255	7.77385	5.5995	5.40249	6.15917	60S ribosomal protein L39	AT4G31985.1
Ghir_D08G027370	TRUE	TRUE	65.3649	76.9096	188.425	54.8833	50.0337	68.711	67.9272	NA	56.8173	25.8955	2.69148	2.17143	1.88696	8.52665	3.08869	8.06654	7.81104	9.29617	7.44879	2.32685	5.71395	2.66013	3.63831	3.84474	6.13812	4.89172	6.82495	5.32482	60S ribosomal protein L39	AT4G31985.1
Ghir_D08G027950	TRUE	FALSE	0.752683	5.35112	6.35585	2.18294	3.68743	3.1557	4.49527	NA	3.4071	3.68552	2.28754	1.86081	2.90897	6.59147	2.61092	2.38508	4.34721	4.07196	3.26495	2.02255	4.11118	3.57674	3.15718	3.63659	2.09106	1.87036	3.5051	2.79665	hydroxyproline O-galactosyltransferase HPGT3-like isoform X2	AT4G32120.1
Ghir_D09G000460	TRUE	FALSE	2.65452	5.13296	7.59991	4.87434	3.94246	3.75306	7.31543	NA	5.11599	0.947808	4.34369	7.39546	6.36091	8.97857	5.44422	7.42075	7.66591	7.7531	6.69148	5.92	8.54452	6.6956	7.19558	5.94937	7.43015	7.26161	9.39989	8.19173	protein SMG9-like	NoHits
Ghir_D09G000530	TRUE	TRUE	8.73958	8.33921	10.1448	6.73969	5.53488	6.43032	6.69023	NA	8.6669	7.3806	6.68533	6.37683	6.73443	17.4944	8.93029	13.4385	9.3736	16.2769	6.74783	9.20735	10.0273	8.2258	8.22143	9.30067	10.6693	9.89504	9.48903	7.99346	ribosomal L1 domain-containing protein 1-like	AT3G58660.1
Ghir_D09G000830	TRUE	FALSE	0.17028	0.393446	1.35208	0.23545	0.246869	0.606171	0.940491	NA	0.446909	0	1.18418	1.42403	0.1224	3.01572	0	0.701744	0.629532	1.12968	0.112504	1.21838	2.61461	0.772464	1.13233	0.18744	0.584645	0.703527	1.49887	0.552745	PREDICTED: uncharacterized protein LOC105798104	NoHits
Ghir_D09G001900	TRUE	FALSE	56.1604	95.3717	211.815	60.1974	35.7807	53.1841	75.0923	NA	54.9353	29.1887	18.8725	13.5383	16.9158	30.9913	30.0102	40.0017	36.7966	60.2232	36.6148	18.8152	25.0696	21.4607	20.1139	27.1936	27.8748	27.796	28.1857	28.7056	40S ribosomal protein S9-2-like	AT5G39850.1
Ghir_D09G002710	TRUE	FALSE	6.23576	6.59079	11.0648	3.26103	5.28482	2.24873	5.61279	NA	2.58585	1.15342	2.96093	5.049	3.13763	12.8393	4.22906	5.91001	6.40467	6.12559	6.5109	3.27741	6.54706	3.94488	4.19917	3.13495	4.99467	3.18667	5.11096	3.03027	RING-H2 finger protein ATL46-like isoform X1	AT5G40250.1
Ghir_D09G003730	TRUE	TRUE	28.4967	55.3655	141.036	33.1218	27.0079	28.7477	52.0461	NA	32.3698	26.7326	30.2625	28.6039	28.9015	40.2119	34.8098	40.5702	40.939	72.35	53.5145	33.3871	40.5701	31.4567	32.7546	29.4816	37.6482	30.0443	33.419	34.5875	cytochrome c1-2, heme protein, mitochondrial-like	AT5G40810.1
Ghir_D09G003960	TRUE	FALSE	11.7574	17.3552	22.797	7.37745	5.58116	6.62374	17.5483	NA	6.5497	3.58407	4.31032	4.86376	4.0101	8.80021	4.51699	9.1864	5.93185	10.7323	4.9708	4.16837	7.52294	3.64421	6.09084	3.78073	6.28266	3.63037	5.85766	5.55499	mitochondrial import receptor subunit TOM20-like	AT3G27080.1
Ghir_D09G004490	TRUE	FALSE	64.5246	95.1493	272.692	52.6479	40.6326	44.3839	86.9826	NA	37.0203	22.6456	13.6194	15.8895	10.3024	35.3617	18.0705	38.8363	28.2971	54.6722	45.7614	15.7677	23.1029	13.6803	16.6623	11.6798	18.0966	16.2784	19.2121	22.2241	60S ribosomal protein L36-2-like	AT3G53740.2
Ghir_D09G004750	TRUE	FALSE	11.0736	36.7708	92.3068	13.0753	9.33963	7.32823	20.9543	NA	2.45754	1.85288	31.957	48.5072	16.6774	109.831	17.8462	83.9141	75.3938	218.403	218.789	31.7903	87.6951	28.8094	47.3568	17.2046	29.321	20.4683	60.6595	49.7278	subtilisin-like protease SBT1.3	AT5G51750.1
Ghir_D09G005230	TRUE	TRUE	254.689	258.632	467.879	212.957	215.911	236.191	250.777	NA	194.681	185.994	29.9332	32.511	32.7901	57.4928	55.2781	85.7078	75.2335	111.114	86.1001	31.0677	51.0686	37.2748	45.1072	45.2557	60.0598	53.1371	53.7646	61.6486	40S ribosomal protein S7-like	AT1G48830.1
Ghir_D09G006350	TRUE	TRUE	52.1981	88.0481	203.764	50.0735	38.2259	54.801	64.155	NA	64.6149	54.1916	7.11867	8.37263	6.90724	23.859	14.2859	20.6022	20.3358	31.7185	24.3535	11.3602	14.5881	11.4346	9.51867	9.14091	11.512	10.611	11.3715	13.3576	60S ribosomal protein L14-2-like	AT4G27090.1
Ghir_D09G006580	TRUE	FALSE	13.5885	8.25099	20.2198	12.0647	7.15882	19.4794	12.2635	NA	20.0414	14.0937	1.50746	1.11775	1.44507	3.35164	1.57331	2.76032	1.68124	2.67446	2.75934	1.93096	2.5201	1.48809	1.75019	1.43276	3.10995	2.62343	3.00457	2.92685	Low-density lipoprotein receptor-related	AT5G18850.1
Ghir_D09G006730	TRUE	FALSE	17.1051	27.6101	36.0337	17.4159	12.9054	20.4418	26.1894	NA	17.9568	12.4231	19.6486	18.1653	17.9903	28.7417	18.901	26.0949	22.3331	26.1813	20.7025	16.5974	20.1859	18.6775	18.3195	21.6724	18.3396	20.1532	18.1947	17.73	eukaryotic translation initiation factor 2 subunit gamma-like	AT1G04170.1
Ghir_D09G009800	TRUE	FALSE	11.2733	15.9561	23.6147	7.97373	8.04388	10.7015	13.9634	NA	9.83385	3.07685	0.680006	0.735377	1.4186	1.38396	0.492369	1.40454	0.815541	2.04972	1.54073	0.787407	1.35942	1.22307	0.891397	0.739992	1.05945	1.15003	0.477579	1.2854	PREDICTED: uncharacterized protein LOC105799183	AT4G25315.1
Ghir_D09G010390	TRUE	FALSE	1.92585	4.72382	11.2343	2.30253	1.10804	0.995865	0.508964	NA	0.725026	0.692469	1.48242	1.09733	0.637203	1.0659	0.442217	2.82132	1.20477	3.94896	2.11685	1.53435	2.2276	0.42309	0.939996	0.323136	0.286331	0.253106	0.766156	0.199957	NDR1/HIN1-Like protein 3-like	AT3G44220.1
Ghir_D09G010450	TRUE	TRUE	1.38348	1.12743	2.05668	0.98349	0.548325	1.35983	1.958	NA	1.41749	0.588038	0.511582	1.02263	0.541823	1.34903	0.904815	1.0352	1.22306	0.989752	0.91508	0.299771	1.37846	0.657697	1.16512	1.05239	1.26431	1.33244	1.10907	0.641143	putative pentatricopeptide repeat-containing protein At1g68930	AT1G68930.1
Ghir_D09G011050	TRUE	FALSE	30.9693	50.5402	68.0537	31.1926	29.4862	35.7557	54.4334	NA	32.1358	19.9116	29.5802	24.6387	33.694	50.1287	43.4886	52.7367	42.0114	58.1181	53.6927	30.4187	37.6753	31.251	34.6895	35.5374	45.4362	37.8017	46.1975	35.8758	proteasome subunit alpha type-3	AT2G27020.1
Ghir_D09G011440	TRUE	FALSE	22.2629	29.8566	43.0392	12.1397	8.22316	20.9357	29.2782	NA	13.3073	7.26522	7.71693	6.58345	7.28604	12.4891	12.4809	18.654	13.8318	19.978	21.8826	9.27725	10.3907	7.95831	8.66537	9.80737	12.9453	10.9025	12.4665	20.7046	RNA-binding protein 8A-like	AT1G51510.1
Ghir_D09G011710	TRUE	TRUE	29.252	42.8765	90.4152	15.456	16.3691	18.6145	32.7677	NA	12.2702	7.20718	13.7483	16.5844	13.5954	44.7392	23.1363	38.7949	39.4234	68.1298	51.1972	13.1537	26.9425	17.3035	19.5374	19.4138	22.1651	20.1355	22.4524	20.0164	40S ribosomal protein S2-4-like	AT1G58684.1
Ghir_D09G013250	TRUE	FALSE	7.93682	24.473	86.6258	10.8516	7.04297	4.36939	17.3189	NA	3.11641	1.15751	1.57869	1.88105	0.94642	6.95771	2.13059	5.33576	5.52003	11.5474	6.91372	1.759	3.20264	2.16309	1.68369	1.25992	1.36344	2.1451	2.23505	1.4966	transmembrane and coiled-coil domain-containing protein 1	AT5G06660.1
Ghir_D09G013300	TRUE	TRUE	90.6308	112.077	270.012	66.7692	65.508	78.2686	120.346	NA	82.1982	55.6216	16.0412	17.5684	16.1845	38.0213	25.3336	32.9539	33.0687	54.2927	41.6148	21.9541	36.3439	20.9348	25.7084	21.8227	31.0935	24.4386	23.3908	27.3126	60S ribosomal protein L21-1-like	AT1G57660.1
Ghir_D09G013480	TRUE	TRUE	102.749	109.227	303.855	74.8499	55.8115	81.7856	98.6655	NA	84.4155	61.3267	6.49894	6.46503	7.36196	27.5091	9.46512	15.9191	17.3089	36.9839	16.7879	8.44748	16.1038	9.47609	10.5906	11.6604	13.1053	11.709	13.1109	10.7692	40S ribosomal protein S5-like	AT2G37270.1
Ghir_D09G014100	TRUE	TRUE	109.615	193.737	352.633	97.3898	85.6099	87.7396	149.877	NA	91.3408	62.4262	10.2664	5.55721	11.0838	25.1159	14.3117	24.4084	23.1489	41.5234	29.4549	10.6159	14.3915	11.878	11.1159	14.6443	16.2164	16.5124	14.8113	17.1766	ubiquitin-60S ribosomal protein L40	AT3G52590.1
Ghir_D09G014280	TRUE	TRUE	43.1992	75.15	191.512	45.8526	40.6235	35.8435	51.7012	NA	41.7871	30.1468	8.10542	6.67558	10.7348	13.5243	11.969	16.9326	16.2045	25.0123	20.2927	11.2832	10.6296	10.9067	9.1497	12.4486	9.53859	12.6804	9.58265	13.9403	cytochrome b-c1 complex subunit 9-like	AT3G52730.1
Ghir_D09G015520	TRUE	TRUE	103.804	145.595	445.704	75.6398	73.9388	43.8382	78.7755	NA	39.444	21.0841	10.0649	10.9761	9.13841	24.7239	20.3132	30.808	29.0904	54.1499	40.364	9.51299	17.0865	9.25047	10.8384	10.1857	10.4546	10.8122	10.5716	13.7449	40S ribosomal protein S23	AT5G02960.1
Ghir_D09G015670	TRUE	TRUE	12.5892	20.6657	37.7496	9.1631	8.23004	10.5444	13.0277	NA	9.00312	9.18548	7.59234	4.46023	5.19256	9.79085	6.07114	8.86186	6.78118	15.1799	11.6789	5.43068	8.35567	6.85499	7.2403	5.65139	5.69246	6.17035	6.59207	5.85326	uracil phosphoribosyltransferase	AT3G53900.2
Ghir_D09G016480	TRUE	FALSE	10.1492	18.943	20.1394	11.2732	14.1713	9.72988	17.5756	NA	12.4052	11.2034	27.367	21.4761	25.6924	27.1944	21.2143	19.4308	24.7074	22.5968	31.2264	28.9035	26.0474	28.9389	21.2843	24.2373	16.3234	22.5043	16.4093	24.4828	peptidyl-prolyl cis-trans isomerase PASTICCINO1-like	AT3G54010.1
Ghir_D09G016820	TRUE	FALSE	5.92802	5.48713	9.96783	4.76212	4.97131	7.91173	8.07964	NA	5.95554	3.24566	2.99402	4.72122	3.15674	7.54287	2.43672	4.13364	3.92272	5.3518	1.78238	4.79475	5.68686	3.96629	4.37351	2.36966	3.20685	2.6731	4.11917	3.69806	protein-lysine methyltransferase METTL21C isoform X1	AT5G01470.2
Ghir_D09G017050	TRUE	TRUE	24.4131	33.3915	48.2356	11.8632	10.7544	19.0503	34.0188	NA	9.36919	4.56476	23.7302	33.2203	25.878	50.5357	34.6856	46.4226	42.1291	79.0834	104.952	28.3611	32.9842	24.6079	27.1879	26.1942	28.0854	26.4703	51.6975	41.0633	40S ribosomal protein S4-like	AT5G58420.1
Ghir_D09G018970	TRUE	TRUE	529.678	355.958	1073.04	360.318	297.951	374.019	277.74	NA	296.103	203.375	14.1192	22.8477	21.9341	36.6983	44.7034	76.7236	54.1446	100.591	59.8107	18.7632	30.1567	22.3238	28.4355	37.3325	48.9322	38.7981	42.0987	37.0054	60S acidic ribosomal protein P1-like	AT5G24510.1
Ghir_D09G019030	TRUE	FALSE	4.77533	9.18721	12.9355	3.94529	4.16435	1.73294	5.82024	NA	2.52092	1.90869	3.88657	5.94607	3.71089	9.2614	5.7433	6.24619	5.97674	8.19274	3.78257	3.30113	6.66325	5.55719	6.79794	3.83466	4.75089	3.60314	6.06099	3.14559	mitochondrial import inner membrane translocase subunit TIM22-like	AT5G24650.1
Ghir_D09G019500	TRUE	TRUE	65.6271	97.7863	180.098	48.6358	41.7014	46.5778	87.8662	NA	45.4396	24.4746	14.461	21.2084	17.3953	36.1893	23.4323	32.7785	27.7667	46.991	33.489	16.1579	27.4033	16.664	21.6261	21.4295	22.7275	17.7191	18.7042	25.3605	40S ribosomal protein S10-1-like	AT5G52650.1
Ghir_D09G019790	TRUE	FALSE	2.80303	1.29675	4.21655	1.61337	1.06473	0.593058	1.47304	NA	1.62981	0.367665	0.0668636	0.197465	0.159494	0.203782	0.0765908	0.595459	0.00563564	0.535583	0.187507	0.254545	0.140018	0.564466	0.324437	0.104318	0.132023	0.105321	0	0.188561	protein cornichon homolog 4-like	AT1G12390.1
Ghir_D09G022100	TRUE	FALSE	0.720909	1.77126	11.6455	1.56221	0.963768	0.920028	1.34049	NA	0.665906	1.4778	0.498829	1.11429	1.31894	1.98824	3.7055	1.49227	1.15961	3.96572	2.5103	0.283129	0.20148	0.386654	0.518413	1.64576	0.381796	0.716362	1.93246	0.16854	histone-lysine N-methyltransferase SETD1A-like	AT3G05980.1
Ghir_D09G022970	TRUE	TRUE	145.53	192.357	679.21	115.062	83.7882	72.3	136.862	NA	77.9108	47.1323	11.7415	10.3087	10.4487	24.7898	18.428	36.3878	28.6459	70.5443	44.0924	12.0958	17.5977	11.3485	15.416	16.0068	27.823	17.4099	24.5307	20.2143	40S ribosomal protein S15-4	AT5G09500.1
Ghir_D09G024440	TRUE	FALSE	0.544373	1.47624	4.77364	1.48148	1.30549	2.81709	3.42942	NA	1.63955	1.79413	2.2506	2.36662	0.755189	5.3295	2.24465	2.03682	1.78297	2.36982	2.08529	1.57713	2.9389	2.14596	2.22396	1.00469	0.931901	0.528286	2.69811	1.74645	ATP-binding cassette sub-family C member 11	AT4G15820.1
Ghir_D09G025050	TRUE	FALSE	3.32085	3.67828	5.69222	3.19351	0.96793	1.73189	3.26011	NA	1.83551	2.50247	3.36113	6.87257	4.7491	10.1982	3.64582	6.63116	5.37774	6.72891	5.32483	4.16605	5.36802	3.58414	5.77028	2.63489	4.07393	3.99082	5.1691	4.57975	serine protease SPPA, chloroplastic isoform X1	AT1G73990.1
Ghir_D09G025290	TRUE	TRUE	52.1132	71.6443	216.653	37.138	33.7152	32.8692	57.783	NA	27.6428	15.7246	10.1198	11.2479	9.91337	27.1563	19.8168	36.4761	32.4874	64.3137	34.2574	8.82446	17.4195	11.1445	11.5207	12.4643	16.9528	14.5273	15.5024	18.3666	60S ribosomal protein L17-2-like	AT1G27400.1
Ghir_D10G004380	TRUE	TRUE	65.1203	84.9545	96.9514	45.9415	48.8773	56.2907	91.2851	NA	41.3938	33.7551	13.6461	18.8507	17.9876	31.1579	25.0062	34.7577	28.4881	33.1255	34.5952	15.9936	22.4557	15.6714	19.1867	18.6205	21.8097	17.9995	18.877	25.6224	DNA-binding protein DDB_G0278111	AT1G29850.3
Ghir_D10G004720	TRUE	FALSE	7.99228	10.2344	17.9181	6.06293	14.3665	10.9834	7.78625	NA	7.05129	9.32102	3.2571	4.26442	4.03862	6.37017	4.64734	4.55915	6.63286	4.84021	5.45153	3.48613	3.80429	3.10848	3.24923	2.29781	3.11615	2.66402	2.00378	3.50054	outer envelope membrane protein 7	AT2G34585.1
Ghir_D10G004830	TRUE	FALSE	3.77204	4.33886	7.42587	1.99517	1.97961	3.10535	3.19614	NA	1.95996	1.38809	0.953317	0.964954	0.355713	2.77578	1.18962	1.99362	3.2619	2.42956	2.4441	0.807842	1.70046	0.81036	0.965497	0.421601	0.566229	0.66695	0.247258	0.616133	50S ribosomal protein HLP, mitochondrial-like	AT5G46160.1
Ghir_D10G005090	TRUE	TRUE	75.7611	103.769	317.506	66.2651	70.0741	50.0857	75.6682	NA	53.1272	38.0572	0	0	0	0	0	0	0	0	0	0	0	0	0	0	0	0	0	0	ubiquitin-40S ribosomal protein S27a	AT2G47110.1
Ghir_D10G005490	TRUE	FALSE	15.8894	52.9434	104.112	15.694	8.59039	9.71337	45.2029	NA	6.80634	1.18255	33.0867	58.2726	21.5497	108.416	25.5699	70.2051	55.3128	125.489	92.4574	34.3691	100.445	25.3543	80.1378	19.4621	47.5391	31.5043	119.564	51.5223	ATPase 10, plasma membrane-type	AT1G17260.1
Ghir_D10G005620	TRUE	TRUE	27.4707	29.2819	69.5365	15.1567	16.7678	18.6886	23.3409	NA	9.82307	12.6048	13.1082	15.5129	12.9324	25.4122	15.2646	28.4008	24.9514	39.6217	30.6248	11.8345	17.7921	10.793	14.7236	10.6677	14.7722	14.5819	15.8842	15.4867	proteasome subunit alpha type-5	AT3G14290.1
Ghir_D10G005710	TRUE	TRUE	145.802	196.752	335.501	114.175	81.7762	109.585	162.46	NA	124.507	70.5185	43.9171	33.3931	33.8181	68.8365	50.8521	60.4317	62.0637	103.176	80.4844	48.1558	63.3024	46.7053	46.4965	58.7007	70.0342	54.0104	53.2221	56.7166	40S ribosomal protein SA-like	AT1G72370.1
Ghir_D10G006730	TRUE	TRUE	56.5449	76.8922	148.435	40.4843	36.6083	54.7474	74.5506	NA	54.372	36.7126	10.1534	13.0865	11.5042	26.0552	14.4825	24.8557	24.2915	35.9755	25.919	14.6748	18.4938	13.8639	14.6977	16.7588	18.092	18.4738	19.0252	21.0911	60S ribosomal protein L28-1-like	AT2G19730.1
Ghir_D10G007210	TRUE	FALSE	0	0.535674	1.13585	0.14825	0	0.0607971	0.122584	NA	0.0858077	0	0.832577	0.687918	0.19103	0.969878	0	0.254614	0.0784341	0.413987	0.498356	0.690501	1.39503	0.658294	0.561601	0.255315	0.210018	0.0526604	0.131669	0.139434	probable disease resistance protein At4g27220 isoform X3	AT4G10780.1
Ghir_D10G007460	TRUE	FALSE	65.788	87.6529	173.474	50.5328	58.9032	47.5388	85.1595	NA	32.0051	28.5492	10.6869	10.4181	10.2307	23.6177	21.4552	40.6706	29.8832	59.8587	40.7341	9.89124	23.2174	9.37979	14.2723	11.5888	21.1012	16.0133	16.2976	18.6802	60S ribosomal protein L37-3	AT3G16080.1
Ghir_D10G007540	TRUE	FALSE	45.7719	52.2074	56.1798	39.4324	33.8836	26.1698	36.1332	NA	29.4971	16.2198	53.6154	51.3412	52.2194	77.5104	61.91	60.0106	71.488	72.9154	99.9919	60.9416	63.1687	62.9547	51.5658	57.7356	50.5891	54.8458	50.2064	53.6679	heat shock 70 kDa protein 14-like	AT1G79920.1
Ghir_D10G007770	TRUE	TRUE	0.225719	0.191422	1.74604	1.03271	1.02515	0.895891	1.18388	NA	1.40615	1.32766	17.747	28.9965	28.15	29.163	23.3491	20.5897	25.715	18.891	13.6472	23.5443	22.0597	31.5603	26.6869	33.2646	23.4012	25.2576	28.4391	25.7712	disease resistance protein RPM1	AT3G07040.1
Ghir_D10G009020	TRUE	TRUE	25.1679	49.1434	111.063	22.5451	17.3664	17.0251	29.1044	NA	16.7563	18.2886	14.4655	16.6363	11.556	46.7632	21.1252	38.041	30.2152	61.5358	43.2901	14.6522	23.1496	13.909	18.5232	14.8607	20.9008	17.7217	19.5883	17.4981	prohibitin-3, mitochondrial-like	AT3G27280.2
Ghir_D10G009030	TRUE	FALSE	12.8939	19.2744	19.7771	15.5473	15.6126	15.7393	19.4157	NA	14.3626	11.507	13.7926	18.5057	20.2938	34.2455	19.3648	26.6159	21.8891	19.7765	17.8821	16.8402	22.2105	19.8277	18.7965	18.5678	17.8465	19.9226	19.8745	21.3056	plant UBX domain-containing protein 1-like isoform X2	AT3G27310.1
Ghir_D10G009140	TRUE	FALSE	16.2515	15.3499	29.0122	9.97727	8.61013	15.148	21.349	NA	12.3971	3.37577	4.15373	4.61829	3.81496	8.0288	2.79364	4.94081	4.96995	6.63299	4.97438	3.44708	7.08918	2.69958	5.58053	3.55849	3.50379	3.66061	4.21013	3.71069	surfeit locus protein 2	AT5G14440.1
Ghir_D10G009400	TRUE	TRUE	71.4443	101.049	255.378	65.1285	49.3792	62.5762	111.965	NA	59.3412	31.8389	14.6306	14.8233	14.3708	31.0437	27.0052	40.3589	37.0751	68.6902	54.667	19.4758	33.2228	19.9355	22.0633	19.4577	26.9628	19.6948	19.7908	27.5703	40S ribosomal protein S9-2-like	AT5G39850.1
Ghir_D10G009580	TRUE	TRUE	208.897	310.873	623.607	169.827	131.685	160.872	292.316	NA	158.47	84.8712	34.8473	42.007	34.4061	76.5347	64.6093	84.9988	76.9598	179.796	98.1896	39.25	79.0692	42.2249	63.6081	54.8537	87.6086	64.6061	85.3642	58.7314	60S ribosomal protein L8-3	AT4G36130.1
Ghir_D10G010460	TRUE	TRUE	136.512	189.643	568.48	89.5595	61.0171	77.6568	148.555	NA	75.1826	42.8136	15.2234	19.657	13.1297	38.6156	25.7782	43.198	37.041	81.9261	62.7679	19.9864	28.5326	17.4496	22.0023	21.1473	20.806	23.1099	28.8751	24.7845	60S ribosomal protein L26-1-like	AT3G49910.1
Ghir_D10G011360	TRUE	TRUE	45.0799	76.8348	156.439	31.2324	25.3662	28.0294	60.6956	NA	16.2001	8.93248	25.6589	28.817	19.8491	78.1344	40.2729	74.2855	51.9257	90.664	74.5683	24.0239	48.004	22.3533	34.8046	27.6621	43.1034	31.9529	47.269	40.985	T-complex protein 1 subunit gamma	AT5G26360.1
Ghir_D10G012030	TRUE	FALSE	17.7665	19.5423	33.7946	10.2441	16.9019	16.0334	16.8098	NA	7.63093	14.0262	4.77089	6.24801	3.98699	12.2133	6.80197	14.1932	10.5582	21.5088	12.3482	5.70682	10.5128	4.93482	8.07209	5.05156	10.5671	6.18286	11.7281	8.73422	NADH dehydrogenase [ubiquinone] 1 alpha subcomplex subunit 1	AT3G08610.1
Ghir_D10G012750	TRUE	TRUE	74.6795	100.778	126.984	50.8278	54.1622	68.0177	78.5486	NA	38.1157	41.2496	32.3809	44.3341	31.323	88.763	46.5588	80.9878	67.841	97.3348	82.7711	38.5803	58.0986	35.4487	44.4946	42.2902	47.8183	39.8932	52.4921	51.8851	T-complex protein 1 subunit alpha	AT3G20050.1
Ghir_D10G013030	TRUE	FALSE	29.8643	22.7208	37.8242	17.0255	15.7141	21.8701	22.8366	NA	9.25089	8.11808	0.423469	1.10761	0.47818	1.41411	0.883664	1.72733	1.37284	3.27402	1.80324	0.459562	1.64397	0.626262	0.668752	1.15632	0.895952	0.490195	1.48184	1.78304	54S ribosomal protein L51, mitochondrial-like	AT3G59650.2
Ghir_D10G013200	TRUE	FALSE	3.6331	5.03731	9.85561	6.38146	4.69486	6.81826	7.60334	NA	8.51378	6.60631	4.75537	4.1279	3.32147	9.52113	3.05644	3.89616	6.03535	6.25948	4.37891	4.45946	6.42887	4.56164	4.11481	3.74657	2.79076	2.99647	3.74794	2.93907	GTPase-activating protein GYP1-like	AT2G30710.1
Ghir_D10G013460	TRUE	FALSE	18.9772	26.2882	37.9695	21.0545	13.8114	26.3937	29.567	NA	33.3207	22.6729	18.6119	22.6767	13.0086	21.256	16.7459	15.5812	13.0393	21.398	27.1167	22.4375	25.6713	22.2275	18.7178	22.6391	19.4311	22.5539	30.8543	17.3588	acetohydroxyacid synthase	AT3G48560.1
Ghir_D10G014980	TRUE	FALSE	2.63216	1.89172	8.96898	1.21014	0.790831	0.907534	1.0347	NA	0.989761	2.35395	1.16493	1.55314	2.34311	3.06161	1.18271	2.71428	1.8335	4.62388	3.08643	0.971937	2.21735	1.10101	0.99897	1.39689	0.812806	1.10353	1.15236	0.62217	ER lumen protein-retaining receptor-like	AT3G25040.1
Ghir_D10G015000	TRUE	TRUE	56.1656	91.1779	149.844	51.7069	42.3192	38.5714	71.273	NA	53.715	39.7112	30.0409	31.7424	29.2124	37.9944	31.0328	42.7444	32.8783	46.7521	40.9688	27.7907	33.4156	31.1224	26.6474	30.0229	31.3545	31.2582	29.6228	33.9777	succinate dehydrogenase subunit 3-1, mitochondrial-like	AT5G09600.1
Ghir_D10G015950	TRUE	TRUE	55.5797	84.4845	231.936	38.9058	25.403	27.8669	77.3937	NA	33.5595	13.7191	13.9042	18.7219	13.832	67.6901	22.891	50.601	40.1543	75.8914	57.0318	14.2603	29.434	15.3065	22.5042	20.0081	25.8925	20.2602	27.9238	24.2997	40S ribosomal protein S3a-like	AT4G34670.1
Ghir_D10G016080	TRUE	FALSE	2.84932	3.14747	10.3979	3.67023	2.99627	2.66231	4.57444	NA	3.42738	2.25503	9.82615	5.39606	5.54458	11.5146	4.28912	6.54594	6.92239	7.81703	5.44121	7.80298	8.65261	7.62644	7.0552	5.32954	4.94232	5.36509	5.9711	4.30588	vacuole membrane protein KMS1-like	AT4G14950.1
Ghir_D10G017050	TRUE	FALSE	55.0995	48.9151	91.9385	41.3781	35.3779	43.1781	48.2038	NA	39.3703	23.6335	12.0472	13.5319	11.6919	11.3274	14.1667	16.7055	13.0692	20.4311	16.3138	14.2826	16.1474	13.9404	14.6716	14.2976	17.7563	13.3129	10.7702	15.3075	eukaryotic translation initiation factor-like	AT5G35620.1
Ghir_D10G018000	TRUE	TRUE	0.823603	0.783847	2.10985	1.15383	0.987864	0.38009	1.33192	NA	0.993663	0	0.399455	1.78091	0.797404	3.48898	0.556679	1.87263	1.54788	1.62431	0.633097	1.19843	2.17077	0.540143	1.33803	0.937725	1.00426	0.851429	1.21535	1.42766	GTP-binding protein OBGC, chloroplastic	AT5G18570.1
Ghir_D10G018270	TRUE	TRUE	12.0759	16.7494	27.0946	14.7343	13.0407	13.9182	26.1421	NA	20.5722	17.9328	2.26145	4.11882	2.64721	4.75937	3.76803	10.7146	6.09602	7.1334	5.28042	4.90099	7.01736	5.2461	6.9364	4.08923	3.54243	3.22477	1.46555	3.52798	late embryogenesis abundant protein Lea5-D	AT4G02380.1
Ghir_D10G018980	TRUE	FALSE	246.375	272.17	842.547	191.204	132.638	148.086	228.903	NA	126.485	67.2979	10.4516	15.5757	12.0878	25.8793	11.4912	33.7793	28.8595	63.0148	36.8424	13.474	27.4375	12.7579	24.4998	11.8141	22.1344	13.7792	18.2203	20.2914	60S ribosomal protein L29-1	AT3G06680.1
Ghir_D10G019170	TRUE	FALSE	3.00118	7.1783	8.59791	1.76495	3.09895	3.06833	6.1847	NA	1.18728	0.362862	7.40285	8.20634	5.87026	25.874	8.28418	16.1899	12.2122	21.0992	19.0876	9.73843	18.3116	10.0012	12.1675	7.71229	11.2934	8.17669	13.8215	12.4719	PREDICTED: uncharacterized protein LOC107915086 isoform X2	AT4G16180.2
Ghir_D10G019680	TRUE	TRUE	7.71998	9.87679	16.0524	4.40322	6.23771	5.97145	10.3873	NA	4.42501	2.02527	2.05288	1.8454	1.97727	5.80998	2.47922	3.92558	3.73151	5.09024	4.25919	2.82495	5.04724	2.75023	2.84013	1.73512	3.87993	2.1907	2.37445	1.9161	probable RNA-binding protein EIF1AD	AT2G40780.1
Ghir_D10G019790	TRUE	FALSE	15.9784	29.1669	75.0308	12.8444	9.24498	7.02769	20.0375	NA	6.3865	4.58175	5.6481	8.83673	6.09907	19.0826	8.49756	19.2049	14.1885	25.3492	19.9862	5.22904	11.2338	7.52638	8.98321	6.09766	9.46343	8.47052	9.98148	12.7561	Superoxide dismutase [Mn], mitochondrial	AT3G10920.1
Ghir_D10G019980	TRUE	TRUE	13.4888	24.8585	34.1764	9.4808	7.80442	9.75933	18.2406	NA	10.9057	8.5884	12.7983	15.0031	11.7586	34.1306	14.1234	23.727	24.1493	31.4451	24.134	13.7815	18.7102	13.2859	15.5633	11.8706	15.151	15.6699	13.3028	16.9701	aminoacyl tRNA synthase complex-interacting multifunctional protein 1 isoform X1	AT2G40660.1
Ghir_D10G020430	TRUE	FALSE	17.407	22.0002	28.2025	16.9962	10.951	19.4402	22.2198	NA	24.5672	12.5861	9.5869	8.88704	7.55831	12.6709	7.79833	11.6703	8.43725	13.2968	11.4318	9.88859	10.2187	10.4258	9.45297	9.57635	9.9984	13.0928	8.85774	9.28391	60S ribosomal protein L7-1-like	AT1G80750.1
Ghir_D10G021000	TRUE	FALSE	10.2021	18.45	54.7102	8.88106	6.48437	5.54051	17.3459	NA	5.43998	3.87398	9.92626	14.9708	7.84053	36.7067	9.21017	20.0188	20.5259	47.3699	34.0313	10.8726	26.3765	11.487	16.9018	8.90467	13.0309	7.65366	17.38	12.1898	dolichyl-diphosphooligosaccharide--protein glycosyltransferase subunit STT3B	AT1G34130.1
Ghir_D10G022170	TRUE	FALSE	9.86388	11.278	15.6195	5.27192	4.44605	4.89699	7.76739	NA	6.34937	5.62682	6.81073	5.46783	6.08968	9.48408	6.98786	8.14899	8.21239	10.4017	9.2736	7.75731	8.48544	7.60514	6.91162	8.43807	8.78704	7.10874	7.32633	8.11596	ribosomal protein S1, mitochondrial-like	NoHits
Ghir_D10G023290	TRUE	TRUE	137.34	162.316	408.482	120.371	88.4413	102.179	141.71	NA	119.528	90.0029	16.269	14.9275	16.9497	26.0175	21.9112	40.6132	32.7954	57.4918	42.0207	17.025	21.4475	16.3066	17.8017	19.1857	23.0969	20.2477	20.3722	19.7671	60S ribosomal protein L35-like	AT2G39390.1
Ghir_D10G023320	TRUE	FALSE	20.4771	35.865	48.7751	16.8581	14.9355	20.1147	36.0103	NA	18.224	10.6369	6.38044	9.35595	7.57334	12.8105	8.46332	12.8364	9.40705	11.5147	11.3055	7.71381	10.5107	7.39062	8.95026	6.73427	8.31464	8.0498	8.45191	11.5007	probable prefoldin subunit 2	AT3G22480.2
Ghir_D10G024140	TRUE	FALSE	54.3289	65.4191	95.9976	58.0346	58.2426	59.1776	59.0178	NA	59.1325	54.4236	63.0242	35.7897	80.2987	48.1433	94.9963	62.6853	57.0843	62.9569	43.6901	55.4838	43.4149	66.1677	59.262	85.7654	75.9052	59.839	55.3206	81.7444	UDP-glucuronic acid decarboxylase 6-like	AT2G28760.2
Ghir_D10G025270	TRUE	TRUE	13.3132	9.16748	21.8665	9.15026	8.62622	14.6661	10.641	NA	11.6707	10.2558	5.65257	5.74699	5.40482	13.6374	8.60775	14.5005	12.0274	16.8818	8.44781	4.04472	7.28314	5.0476	4.98825	5.92861	8.15207	5.99332	8.60421	7.34616	Mitochondrial glycoprotein family protein, putative isoform 1	AT3G55605.1
Ghir_D10G025900	TRUE	TRUE	74.9738	113.731	303.786	58.8684	47.798	51.6276	81.3052	NA	52.0149	32.6811	11.2386	9.99794	11.6372	25.414	16.3986	38.7452	31.8875	58.7746	38.923	12.2467	20.1064	13.6645	13.5713	16.945	20.3849	18.6079	23.0003	19.0653	60S ribosomal protein L35a-1	AT1G74270.1
Ghir_D10G026200	TRUE	TRUE	110.659	235.316	495.496	91.5613	81.5993	77.3892	193.944	NA	63.2619	36.0215	32.9583	36.6051	29.9095	72.1386	52.1657	84.0296	81.8399	186.092	115.062	40.7607	67.1452	37.4002	51.0774	44.8329	56.6828	43.7435	58.7484	49.3486	60S acidic ribosomal protein P0-like	AT2G40010.1
Ghir_D10G026720	TRUE	FALSE	1.46868	5.67812	23.2186	2.298	3.73222	0.766869	3.92528	NA	0.240105	0.143192	0.603264	0.76088	0.244868	1.97895	0.147711	1.17069	0.922386	6.08766	4.83904	1.24023	2.41519	0.578847	0.722895	1.04231	0.743157	0.976585	2.49779	1.16928	inactive receptor-like serine/threonine-protein kinase At2g40270	AT2G40270.1
Ghir_D10G027690	TRUE	FALSE	35.1604	56.1612	97.0525	36.4329	33.4513	38.2974	54.3712	NA	31.6584	27.6037	55.2602	57.4068	58.4511	73.0808	74.265	75.7297	61.4156	109.262	85.8554	55.8524	70.2824	54.3087	69.5843	59.3903	69.3655	63.6112	90.6891	68.2297	ketol-acid reductoisomerase, chloroplastic-like	AT3G58610.1
Ghir_D11G000290	TRUE	FALSE	5.47216	7.94739	8.40658	4.78348	2.45651	7.02546	7.58718	NA	5.42035	0.898436	2.92554	1.6992	1.32946	2.15152	1.35114	3.70326	1.85684	3.66712	4.29364	3.03325	2.6963	2.03356	1.48507	1.65164	3.13812	2.50896	2.26853	2.61471	putative tRNA threonylcarbamoyladenosine biosynthesis Gcp	AT1G48440.1
Ghir_D11G000310	TRUE	FALSE	0.534299	0.727171	2.12205	1.19314	0.334225	0.643533	1.28348	NA	0.727176	0	0.373263	0.20908	0.148579	1.31707	0.0528776	0.561297	0.371952	0.798264	1.23067	0.300789	0.409193	0.486443	0.377392	0.344166	0.353772	0.329859	0.94605	0.0973911	protein COFACTOR ASSEMBLY OF COMPLEX C SUBUNIT B CCB3, chloroplastic-like	AT5G36120.1
Ghir_D11G001300	TRUE	FALSE	50.6649	75.8558	208.596	32.3088	34.0635	34.3196	73.1453	NA	20.1904	20.6658	4.7118	4.95361	4.90827	15.3058	8.83355	10.654	11.7269	20.1082	19.2171	4.50213	10.6458	5.16064	7.75198	4.2491	7.13187	4.01545	6.60824	8.22441	probable NADH dehydrogenase [ubiquinone] 1 alpha subcomplex subunit 5, mitochondrial	AT5G52840.1
Ghir_D11G001970	TRUE	FALSE	18.5256	57.4057	87.7401	18.9503	18.8163	16.8291	44.1844	NA	15.148	9.78474	12.8685	7.05272	17.4312	20.6182	38.974	10.8892	36.909	19.8275	52.8024	15.7431	13.7443	28.9524	10.8363	26.341	7.75367	15.8917	11.8804	20.6267	luminal-binding protein 5-like	AT5G42020.1
Ghir_D11G002770	TRUE	TRUE	50.5396	65.8859	202.355	40.2068	34.0853	40.2131	56.4318	NA	39.7002	25.362	9.10991	13.527	10.4964	30.0839	17.2418	25.0786	23.253	43.029	31.9416	13.542	18.825	13.1515	13.3255	14.0184	20.4887	17.6597	16.9398	18.6335	60S ribosomal protein L15-1-like	AT4G16720.1
Ghir_D11G003420	TRUE	TRUE	8.31327	10.6262	22.7601	7.58269	7.76089	6.3917	9.39277	NA	9.63055	6.51705	5.95855	6.19786	5.64937	12.1103	6.20836	7.63463	7.73733	12.712	8.03464	6.96013	8.17577	9.33712	6.35192	8.02578	9.04689	6.70187	6.22479	9.006	F6A14.6 protein, putative	AT1G18850.1
Ghir_D11G004470	TRUE	TRUE	34.728	64.337	155.484	28.9672	27.3858	30.0949	54.9682	NA	29.7961	13.8117	8.11588	9.92905	5.4158	24.0436	9.8531	15.8121	22.4073	35.361	30.7035	9.54034	15.2473	8.57227	10.5114	8.7428	10.5551	8.06873	11.8125	13.3122	60S ribosomal protein L15	AT4G16720.1
Ghir_D11G004620	TRUE	FALSE	59.0337	111.869	300.685	59.4667	38.8034	8.56327	8.40797	NA	8.20205	6.6179	12.8003	12.1762	12.0032	24.607	13.5706	28.0501	24.3076	50.1328	37.1892	10.6654	9.82501	9.70414	10.8118	10.8352	9.17208	8.72135	10.9238	11.1489	60S ribosomal protein L8-3-like	AT4G36130.1
Ghir_D11G004660	TRUE	FALSE	19.1683	19.453	23.3137	16.5036	16.2082	14.2692	19.2742	NA	13.9256	10.7394	55.7181	47.8816	45.6718	35.353	45.2194	46.3915	44.1745	54.4534	64.0118	58.6479	53.6009	54.6618	52.6889	49.0855	39.2093	34.8845	48.4624	46.2083	vacuolar 8	AT5G66200.1
Ghir_D11G005400	TRUE	TRUE	24.4459	46.7739	132.666	19.9998	17.1866	17.1275	36.115	NA	17.0793	11.571	3.84359	4.36876	2.9434	9.08079	7.20591	12.641	12.8501	29.9306	17.0747	5.63011	8.00905	5.53885	5.32932	4.7035	5.35891	5.75283	6.68735	7.56586	60S ribosomal protein L26-1-like	AT3G49910.1
Ghir_D11G005910	TRUE	TRUE	90.4374	131.781	474.921	70.4626	61.3827	47.9526	90.8657	NA	53.374	31.0777	5.43119	8.54486	7.39423	29.2791	13.7577	34.8677	24.2474	57.7941	29.1917	8.02054	11.5087	7.10796	9.83593	8.70716	15.4696	11.7365	14.8367	15.2128	60S ribosomal protein L30-like	AT1G36240.1
Ghir_D11G005960	TRUE	FALSE	15.4541	17.8983	23.005	13.7644	13.0164	6.67732	15.745	NA	9.24471	3.28907	11.8434	9.19813	10.4147	9.56035	9.21328	8.75647	13.5776	11.4638	14.031	10.1867	9.66407	10.6978	9.71096	9.55955	9.46034	9.47529	9.30116	10.2809	developmentally-regulated G-protein 3	AT4G39520.1
Ghir_D11G006090	TRUE	FALSE	58.8633	93.5588	180.909	56.1856	61.2139	61.8315	86.059	NA	51.3329	47.1539	5.50294	7.39346	4.78325	10.0718	9.36496	9.64307	10.2042	19.1549	13.8448	5.50184	9.13275	5.84418	6.27137	5.96015	8.90627	8.16091	9.74898	8.47315	ATP synthase subunit epsilon, mitochondrial	AT1G51650.1
Ghir_D11G006510	TRUE	TRUE	16.9995	18.8604	30.6206	12.9948	15.4159	13.5608	18.6007	NA	16.7062	16.1731	11.7972	12.8716	10.3366	15.64	13.1801	13.2382	10.9177	14.7959	8.3815	13.2125	14.7452	13.466	11.5561	12.1538	13.0864	13.3755	14.7727	12.45	probable magnesium transporter NIPA6	AT2G21120.1
Ghir_D11G006790	TRUE	TRUE	8.49411	7.50886	24.229	7.97303	7.6053	13.4839	11.8449	NA	9.23738	7.69436	0.852393	3.2265	1.39364	7.28695	0.571849	2.77116	1.88853	2.89027	3.71268	0.767965	4.05912	1.88692	3.23418	0.47412	2.50012	1.61552	4.07274	1.21363	PREDICTED: uncharacterized protein LOC107911732	AT5G13890.1
Ghir_D11G007250	TRUE	FALSE	3.63494	10.8833	14.0095	4.40368	2.79045	3.30296	10.0023	NA	3.46044	1.9603	5.06776	7.8711	7.37895	17.7683	8.94865	12.8315	12.1534	11.9091	8.39349	6.39964	12.1889	8.85237	7.72728	6.67201	6.62503	6.46307	8.07666	10.3157	mitogen-activated protein kinase kinase 3	AT5G40440.1
Ghir_D11G008070	TRUE	FALSE	10.3051	23.9669	47.6744	14.2859	12.4431	5.60309	13.7781	NA	4.25144	1.02677	2.28673	2.85782	2.1057	7.5037	3.49984	3.50587	5.08619	8.56329	11.7979	1.95633	4.61701	3.46149	2.78601	0.838637	2.10296	1.3795	3.23091	1.76009	DNA repair recO	AT2G44670.1
Ghir_D11G008190	TRUE	FALSE	1.96347	6.64745	8.37187	2.00157	4.41644	1.12889	5.15093	NA	1.9037	2.1615	3.40612	6.35501	1.97835	7.98827	2.45734	5.07572	5.78414	8.27037	9.41208	3.21242	8.19917	2.89983	5.22658	0.812294	2.15312	1.74633	3.96621	2.10832	histone-lysine N-methyltransferase SETD2-like	AT3G60320.1
Ghir_D11G008440	TRUE	FALSE	61.5137	55.0462	94.5025	44.6299	93.1074	53.6212	52.2681	NA	42.1753	68.1073	1.93662	2.10968	2.46242	2.9489	2.67505	3.54885	1.93037	3.52242	3.14478	1.37868	2.30715	1.2427	1.81275	2.11347	1.96318	1.40476	1.14695	1.9489	protein transport protein Sec61 subunit beta-like	AT3G60540.1
Ghir_D11G008460	TRUE	FALSE	1.84524	3.53698	12.6068	1.36028	0.428614	0.48623	1.31342	NA	0.517452	0	0.746467	0.0918553	0.297763	0.89749	1.20931	1.44433	2.44441	4.83458	5.0751	0.870613	1.51232	0.880288	1.11285	0.333235	0.603797	0.494904	0.484098	0.94462	Cyclin P/U	AT2G45080.1
Ghir_D11G009090	TRUE	FALSE	14.4062	18.2759	21.8315	9.12615	6.85763	11.0958	15.0355	NA	10.5859	4.42244	5.89649	7.93405	5.26397	22.3112	7.99323	12.2734	9.68624	9.41118	9.95234	5.52643	10.7801	7.6968	7.94976	5.76406	7.59061	5.6324	7.05616	6.31761	SPX and EXS domain-containing protein 1-like isoform X1	AT5G35730.1
Ghir_D11G010090	TRUE	FALSE	11.8762	11.3432	24.9267	8.00651	8.43286	5.68777	11.8293	NA	8.29987	6.13613	4.53313	4.94767	3.97671	5.68346	2.81438	5.52976	6.29058	8.49257	6.92467	2.76881	5.83625	4.68863	4.59895	3.26549	6.09585	4.40377	6.67256	4.31814	exosome complex component RRP41 homolog	AT3G61620.1
Ghir_D11G010950	TRUE	TRUE	1.79945	4.18943	23.1916	1.92483	0.765377	0.661572	0.597475	NA	0.147436	0	0.164746	0.162618	0	1.0661	0.483219	4.37223	2.27235	5.70141	3.77808	0.263318	0.482434	0.102672	0.669359	0	0.0329218	0	0.152909	0.14815	B3 domain-containing transcription factor NGA1-like	AT1G01030.1
Ghir_D11G011430	TRUE	TRUE	15.1458	22.6718	40.0729	10.4798	7.00927	12.7942	26.4927	NA	8.61477	1.16873	19.0968	21.7063	15.5414	65.7445	35.1716	70.8845	51.3268	75.2469	66.2938	20.8961	35.2052	19.3894	28.0852	24.2471	36.638	28.6346	41.1392	35.5917	ubiquitin-40S ribosomal protein S27a	AT2G47110.1
Ghir_D11G011540	TRUE	FALSE	47.69	33.5099	56.9004	53.4283	25.3559	20.7918	24.0664	NA	22.6067	14.5005	36.4778	31.0429	48.652	21.0024	41.5776	47.7408	34.4714	49.0359	82.2443	28.7602	27.5074	30.6802	32.2618	36.9162	36.5376	37.9542	27.1063	36.6109	galactinol synthase 1-like	AT2G47180.1
Ghir_D11G011880	TRUE	FALSE	6.57954	7.02447	9.97871	3.84646	3.31648	4.32864	5.60832	NA	2.41496	1.99827	2.49944	4.32584	2.18498	10.5642	5.25772	9.94578	8.22354	12.5328	8.28414	3.41711	8.04393	3.55907	4.92072	3.77691	6.31583	3.3005	7.05248	5.46669	phosphoribosylformylglycinamidine cyclo-ligase, chloroplastic/mitochondrial	AT3G55010.1
Ghir_D11G012130	TRUE	TRUE	139.82	171.382	294.831	103.109	82.5157	97.569	199.936	NA	89.3354	51.4526	23.9467	33.4955	28.6688	43.5828	39.2565	46.7764	51.5453	68.2266	63.2028	30.8825	35.8913	35.0254	36.94	39.4651	36.2475	43.0135	36.4196	46.3434	60S ribosomal protein L18-2-like	AT3G05590.1
Ghir_D11G012200	TRUE	TRUE	41.3066	54.7976	246.686	23.546	15.171	23.7311	40.0863	NA	11.7134	4.81968	3.58505	4.05394	3.4233	16.7928	4.51518	15.5008	12.6023	40.4129	21.3871	3.44357	9.80829	4.10098	6.74979	3.25939	5.33131	3.774	8.16333	5.90698	60S ribosomal protein L22-2-like	AT3G05560.1
Ghir_D11G013630	TRUE	FALSE	0	1.42142	1.55652	0.180441	0	0.068872	0.0497585	NA	0.0680106	0.14768	0.154406	0.246928	0.0851713	0.479032	0	0.605894	0.685058	0.896638	0.844946	0.196639	0.39856	0.288905	0.334785	0.0991019	0.353857	0.240672	0.720182	0.528228	flowering locus K homology domain-like	AT3G04610.1
Ghir_D11G014050	TRUE	TRUE	52.1637	58.4887	118.22	29.8823	36.1432	42.8081	55.2529	NA	33.488	34.9142	4.49919	5.59987	3.66719	13.1193	7.12698	11.2848	14.2213	20.7797	14.2288	5.83738	9.95898	5.0785	6.68229	5.10993	9.74682	7.97709	6.61054	8.17959	60S ribosomal protein L14-2	AT4G27090.1
Ghir_D11G014280	TRUE	FALSE	25.9559	31.1671	60.3641	19.2847	15.4379	20.6489	28.4777	NA	15.7462	11.4022	32.3737	36.8012	30.0468	49.9587	32.6212	48.4202	39.0853	58.3651	51.7292	33.7424	45.7844	30.2211	32.9405	31.8212	36.3796	30.3477	31.8527	35.1861	NADH dehydrogenase [ubiquinone] 1 alpha subcomplex subunit 9, mitochondrial-like	AT2G20360.1
Ghir_D11G014430	TRUE	TRUE	8.21312	15.6415	41.8555	7.39157	9.13234	3.89088	13.1543	NA	3.24939	2.72535	7.83862	11.5025	6.45463	46.1845	17.9751	35.1949	26.4599	63.7688	42.981	9.21741	20.4573	6.86707	13.9471	9.30251	16.7916	11.1173	17.9238	16.7041	chaperonin CPN60-2, mitochondrial-like	AT3G23990.1
Ghir_D11G014460	TRUE	FALSE	60.7858	54.1388	103.856	50.9747	65.3431	86.4423	57.4516	NA	70.0452	73.0386	9.33854	7.51316	9.90889	18.2976	10.8857	22.0579	15.9084	26.4466	18.9837	11.4101	10.6269	11.0178	10.0087	12.0884	14.0183	12.9175	12.3491	14.0574	N-terminal acetyltransferase A complex catalytic subunit NAA10	AT5G13780.1
Ghir_D11G014730	TRUE	TRUE	22.4881	34.0829	50.7072	17.2951	10.937	19.0797	32.8663	NA	17.4932	12.1153	4.43026	5.53825	4.92211	9.38958	4.52517	10.1414	9.20561	14.3969	11.4761	4.62001	7.36728	5.10188	6.29059	4.5984	7.59459	6.85222	6.6741	6.08568	60S ribosomal protein L13a-4	AT5G48760.1
Ghir_D11G016510	TRUE	TRUE	55.4483	89.4636	219.569	49.6536	36.4564	51.8103	78.2605	NA	61.7854	33.4068	14.9238	14.6604	17.3434	37.563	28.2489	48.4667	35.852	63.3643	41.0212	15.7363	24.495	18.4363	20.3385	21.9854	29.7581	30.2656	22.3021	26.0885	60S ribosomal protein L13-1-like	AT3G49010.1
Ghir_D11G019130	TRUE	FALSE	21.3984	43.9136	69.0769	19.6955	19.0331	27.0875	34.5365	NA	18.1555	15.7568	4.32095	5.3227	2.55226	15.5485	6.49628	8.35767	11.5128	17.093	12.0343	5.08936	9.85235	4.46428	6.08822	3.86966	4.3919	3.60756	4.17944	4.81482	Protein translocase subunit SecA	AT3G51010.1
Ghir_D11G019570	TRUE	FALSE	7.5917	19.9735	20.2203	13.2167	10.4247	12.7706	18.7095	NA	11.3291	7.25725	37.462	37.3124	33.259	48.7651	38.0712	36.5771	33.3479	42.0914	37.6712	38.3461	49.1606	42.8373	51.4541	37.8399	50.3683	32.2167	40.4004	40.6261	vam6/Vps39-like protein	AT4G36630.1
Ghir_D11G021460	TRUE	TRUE	38.6576	60.444	114.331	31.523	29.2174	27.8285	47.1945	NA	21.127	13.6044	0	0	0	0	0	0	0	0	0	0	0	0	0	0	0	0	0	0	60S ribosomal protein L26-1-like	AT3G49910.1
Ghir_D11G023480	TRUE	TRUE	45.5047	63.5947	137.09	31.8729	28.6777	29.4469	54.7087	NA	28.1083	17.5309	4.74275	4.86589	3.91367	12.6172	4.0545	12.0873	8.97257	19.8824	10.6183	6.26014	9.08754	4.80917	6.45009	4.92634	6.96607	6.06403	5.6984	7.19804	60S ribosomal protein L30-like	AT1G36240.1
Ghir_D11G024580	TRUE	FALSE	1.2904	4.16914	6.22344	1.76135	1.65942	1.47008	2.98375	NA	0.827656	0.601868	1.09842	1.4183	0.531681	4.50082	1.94603	1.88804	3.30526	3.30809	1.59753	1.72725	3.48238	0.975443	2.20311	1.07242	1.59614	1.83877	1.49296	1.02313	putative deoxyribonuclease tatdn3-A isoform X1	AT5G17570.1
Ghir_D11G025660	TRUE	FALSE	8.47547	11.6275	17.9834	7.60781	8.08868	5.45321	7.82571	NA	6.49428	3.60451	4.02489	4.0697	4.12487	7.03243	3.41082	6.59865	6.86408	6.90582	6.7665	4.59194	6.50373	7.73655	4.70286	6.53999	7.18502	5.26185	5.53297	6.4572	5'-adenylylsulfate reductase-like 5	AT3G03860.1
Ghir_D11G025870	TRUE	FALSE	10.5015	27.5254	39.5442	8.78085	7.99411	7.3922	9.78505	NA	6.0403	5.19969	2.53862	2.47944	2.39752	4.81021	3.93367	4.54993	3.69796	6.62758	5.53933	1.88299	3.58315	2.97961	1.92313	1.81219	3.57132	3.24503	2.25866	4.76487	trafficking protein particle complex subunit 6B-like	AT3G05000.1
Ghir_D11G026320	TRUE	FALSE	1.46688	3.88481	3.97683	0.822716	0.14768	1.1608	2.94762	NA	0.507331	0.724226	0.766057	0.530841	0.40955	2.4138	0.576973	1.70807	1.12255	1.31025	0.831281	0.591902	2.18094	0.980769	0.890763	0.270672	0.731343	0.194287	0.680997	0.810361	PREDICTED: uncharacterized protein LOC105804543	AT1G08530.1
Ghir_D11G027800	TRUE	TRUE	54.1073	79.1747	134.854	30.2944	22.9342	39.4706	76.6925	NA	28.4174	14.8634	5.24313	6.87824	4.33253	19.5599	7.91183	16.7367	14.0038	27.2428	12.5196	6.70731	12.1564	5.76502	8.86336	5.93216	13.9023	7.46696	10.7964	9.70009	40S ribosomal protein S24-1-like	AT5G28060.1
Ghir_D11G029120	TRUE	TRUE	185.721	197.769	343.196	147.521	128.444	156.69	219.901	NA	151.852	127.015	12.233	11.3474	14.2713	27.7241	26.9934	39.2182	33.5071	59.8439	39.2191	14.1175	24.0306	14.5736	18.9875	17.638	33.2323	22.0882	26.5376	24.9796	40S ribosomal protein S21-like	AT5G27700.1
Ghir_D11G029300	TRUE	FALSE	17.8384	13.477	33.6818	9.29537	9.77449	8.29345	21.8724	NA	9.2253	7.6425	8.87711	9.95247	8.71308	15.6286	6.79403	11.0744	11.0452	18.9171	12.9939	8.42928	10.8911	9.60559	9.05377	8.2262	9.49045	11.5564	7.85021	10.2283	malignant T-cell-amplified sequence 1 homolog	AT1G09150.1
Ghir_D11G029590	TRUE	FALSE	13.2614	16.2334	61.2782	15.2806	10.354	17.2817	19.6096	NA	16.2617	10.3618	6.04732	7.35242	5.95417	12.937	7.84454	9.26941	10.5998	15.6837	12.7269	8.20171	8.66432	7.49216	6.74697	8.54204	8.5132	7.95833	6.94037	7.15449	GTP-binding protein SAR1A	AT4G02080.1
Ghir_D11G030800	TRUE	FALSE	38.8068	42.6464	80.2157	47.6437	38.1383	43.8184	54.9915	NA	55.9054	39.6367	14.0496	13.9506	10.5658	11.2108	13.8906	20.1869	14.4073	22.6389	17.0399	14.0414	15.4692	14.6204	12.1378	13.9934	17.3379	19.1115	9.70309	16.8375	glycine-rich RNA-binding protein 4, mitochondrial	AT5G54580.1
Ghir_D11G033080	TRUE	TRUE	10.9395	16.0343	34.8136	12.0637	9.65792	11.2943	20.1088	NA	14.8643	12.4147	4.22489	3.66809	4.14408	7.21221	5.23389	8.01249	9.0685	11.1484	6.35408	5.9361	5.13719	3.53692	4.50197	7.7281	6.3116	7.40044	5.76685	7.54168	pre-rRNA-processing protein TSR2 homolog	AT5G27990.1
Ghir_D11G035230	TRUE	FALSE	3.22719	8.19022	15.6118	4.60057	5.30924	3.28936	8.46231	NA	3.70357	4.44335	6.17472	5.65354	5.68673	9.95419	7.99753	7.63401	6.59417	12.8087	9.76853	5.15965	6.39335	6.14158	5.92941	6.23346	6.68568	5.60331	4.77622	8.37185	ubiquitin-conjugating enzyme E2 variant 1C-like	AT2G36060.2
Ghir_D11G035270	TRUE	FALSE	9.66939	3.12969	11.118	4.70107	1.48235	3.80167	2.32581	NA	3.07766	3.01772	0.390725	0.745662	0.350322	0.712351	0.408092	0.954362	0.47273	0.42501	0.497632	0.108225	0.49781	0.587654	0.599324	0.234673	0.386274	0.5051	0.564552	0.23587	Bric-a-brac 1	AT3G11591.1
Ghir_D11G035850	TRUE	FALSE	1.73279	2.06674	12.663	2.7307	2.23069	1.85155	2.31901	NA	2.14513	1.20556	2.14513	1.01642	1.4468	2.35524	1.52698	2.05387	2.67732	5.11324	5.54296	1.56576	2.77008	1.69444	1.47887	1.96859	1.7545	1.59071	0.623767	1.94976	S-adenosylmethionine synthase 4	AT2G36880.1
Ghir_D11G035990	TRUE	TRUE	62.8463	81.65	209.848	40.1	29.7282	41.6319	72.7512	NA	34.1942	26.975	28.1126	26.3958	23.3892	61.6372	43.7414	73.6969	52.5037	103.525	79.6621	32.519	44.6988	26.0149	32.4822	36.6456	41.0531	35.3029	33.8866	39.8748	60S ribosomal protein L4-like	AT3G09630.1
Ghir_D12G000090	TRUE	FALSE	69.1928	105.577	226.601	57.3604	54.5315	56.5573	93.9021	NA	50.6314	44.3391	4.52464	4.56496	3.9759	12.0107	7.20154	13.852	11.9733	22.3101	17.2054	3.83057	10.2661	5.44006	7.58018	4.93053	9.16293	9.13103	10.0856	8.78827	ATP synthase subunit epsilon, mitochondrial	AT1G51650.1
Ghir_D12G000360	TRUE	FALSE	35.5235	35.3727	67.3773	25.3757	20.2148	35.635	52.1264	NA	26.1093	16.5098	7.8186	11.2234	8.07945	19.9019	16.5188	19.273	12.0337	23.774	18.9847	12.4095	14.5838	9.49532	12.2854	13.0365	14.8889	11.6673	11.8954	13.8661	50S ribosomal protein L24-like	AT5G23535.1
Ghir_D12G000510	TRUE	FALSE	15.1576	20.3215	29.7998	11.8431	15.186	14.492	20.0981	NA	10.499	6.62093	3.61756	3.36609	2.90243	5.99754	4.31667	6.05293	5.29065	7.34263	7.85674	5.73269	7.52669	4.52015	5.16227	2.77081	5.76478	3.63485	4.4488	5.9955	small nuclear ribonucleoprotein Sm D1-like	AT3G07590.1
Ghir_D12G000590	TRUE	FALSE	19.7712	25.9044	51.4803	15.1955	14.0025	15.7596	30.2998	NA	12.2099	5.19613	21.7871	23.9015	17.6722	58.2565	34.7639	48.785	43.3848	65.578	45.4063	19.668	33.552	19.8744	26.2546	22.1995	29.6805	25.9804	27.1829	29.1487	elongation factor Tu, mitochondrial	AT4G02930.1
Ghir_D12G001090	TRUE	FALSE	2.05994	8.19797	8.23094	3.52457	1.48994	2.66063	5.41967	NA	3.47159	2.06434	4.5256	6.53512	3.25382	11.1765	4.13393	6.13175	6.49491	6.73154	5.34861	4.1364	6.67205	4.64962	5.00523	3.34474	5.6033	4.34874	5.842	3.82428	dol-P-Man:Man(5)GlcNAc(2)-PP-Dol alpha-1,3-mannosyltransferase	AT2G47760.1
Ghir_D12G001230	TRUE	FALSE	3.32968	7.48992	8.6151	2.32703	2.49949	1.08616	2.65852	NA	2.06218	1.04624	0.431681	2.88451	5.2221	35.255	7.18987	2.74552	2.04447	1.51469	1.22096	1.00018	2.61587	7.21987	5.62971	3.24601	0.774061	1.14633	0.527182	0.576031	AP-1 complex subunit sigma-2-like isoform X2	AT2G17380.1
Ghir_D12G001510	TRUE	FALSE	10.8618	14.1934	19.8472	12.6209	9.73198	15.2335	15.1116	NA	13.3435	10.5261	3.2239	2.47704	3.16631	4.08117	3.04774	5.40072	4.54165	4.4741	4.14716	3.28409	4.57395	3.76876	3.48272	4.19778	4.65038	4.51631	3.57257	3.82788	Arginine biosynthesis bifunctional ArgJ	AT5G64180.1
Ghir_D12G002030	TRUE	TRUE	68.1179	97.299	243.335	49.2057	57.3163	80.5803	103.585	NA	41.7692	30.8711	4.90957	8.09399	5.27856	19.988	13.1884	34.645	17.9615	45.1791	33.3806	5.41913	12.1127	5.3227	12.05	8.03471	15.6204	8.27463	14.3861	16.8458	40S ribosomal protein S29	AT3G44010.1
Ghir_D12G002150	TRUE	TRUE	33.4847	35.9607	40.4985	18.2865	13.8108	20.7315	38.3866	NA	16.2747	8.71516	1.59362	2.17464	3.20591	10.0665	4.98516	10.2064	5.00496	7.62462	4.2096	2.78924	5.71548	3.20948	4.51857	2.02061	4.93862	3.07407	6.63163	2.86829	PREDICTED: uncharacterized protein LOC107916531 isoform X3	AT2G15000.4
Ghir_D12G002250	TRUE	FALSE	9.62087	13.6927	29.2165	14.9153	10.6788	12.887	11.7536	NA	16.2591	10.5549	7.14303	5.73404	6.75902	6.96738	6.69486	8.19296	7.17198	9.10569	7.88543	5.35152	6.85678	7.71682	6.06636	8.57107	7.37572	6.79724	5.31117	7.11503	reticulon-like protein B11	AT2G15280.1
Ghir_D12G003120	TRUE	FALSE	55.7827	93.612	168.568	46.9254	53.0913	40.8821	88.3925	NA	34.8815	33.6314	6.03451	5.23565	3.572	10.7712	8.74234	9.29758	10.0265	17.7257	11.2298	7.41491	9.52488	6.78763	6.91795	6.26955	7.79378	6.32852	4.68419	7.47996	NADH dehydrogenase [ubiquinone] 1 beta subcomplex subunit 9-like	AT4G34700.1
Ghir_D12G003960	TRUE	FALSE	1.87838	1.12133	2.90766	0.759324	0.593199	0.470839	0.654084	NA	0.435363	0.247907	0.0310187	0.657409	0.122165	0.354261	0.207138	0.192517	0.236697	0.640896	0.917844	0.156226	0.335494	0.433068	0.258652	0.156477	0.211027	0.234397	0.671386	0.507838	isocitrate dehydrogenase [NAD] regulatory subunit 1, mitochondrial	AT4G35260.1
Ghir_D12G004000	TRUE	TRUE	57.8387	71.129	210.626	51.8442	40.913	47.5635	66.2817	NA	47.175	34.7829	5.5266	9.27918	8.608	14.0239	10.489	20.8379	11.2648	27.1394	15.8417	10.093	13.1612	10.5299	9.49679	10.4647	15.055	12.5206	11.9592	11.6106	cytochrome b-c1 complex subunit 6-like	AT1G15120.2
Ghir_D12G004620	TRUE	TRUE	22.3822	34.8591	53.1066	22.9244	16.8125	28.2609	35.6896	NA	27.5238	16.005	9.35056	12.1973	7.28411	31.0099	13.4544	20.7551	19.7947	23.6057	21.5849	10.7107	21.5351	14.1636	13.7947	9.95963	13.9909	9.41334	14.9293	9.47266	eukaryotic translation initiation factor 3 subunit B-like	AT5G27640.2
Ghir_D12G004680	TRUE	FALSE	31.4203	54.3321	254.469	34.4766	29.3595	8.55978	26.8993	NA	7.64471	8.75125	1.96901	3.13799	1.914	7.58276	4.94143	14.5824	13.2023	39.9137	24.344	1.83276	4.38952	1.70088	3.66181	3.02485	5.33823	3.52929	4.64089	8.9436	glycine cleavage system H protein 2, mitochondrial	AT2G35120.1
Ghir_D12G004710	TRUE	FALSE	1.89201	4.72539	6.38251	1.12889	0.84711	0.659104	5.53776	NA	0.658861	0	2.03037	2.7275	1.59504	4.44915	2.06088	2.98234	2.50749	5.18762	2.05567	1.54283	3.58901	2.20937	2.69908	0.943038	1.52136	1.44123	2.81436	2.21098	14 kDa zinc-binding protein	AT1G31160.1
Ghir_D12G007930	TRUE	FALSE	10.4761	29.6777	46.6079	9.24427	9.8476	3.7688	22.2076	NA	7.30494	9.12172	6.47338	7.15288	4.13634	16.4145	5.42164	13.1765	13.3632	21.5301	23.1941	7.37904	13.1511	7.41483	7.6273	5.87481	8.50563	7.5132	10.4891	10.3741	farnesylcysteine lyase	AT5G63910.1
Ghir_D12G008200	TRUE	TRUE	73.2306	104.909	203.807	49.0944	38.3579	32.5357	80.4035	NA	31.8728	26.8322	14.4513	15.0866	15.3031	35.9708	23.9353	38.5763	34.4098	57.1114	42.9517	16.5032	25.671	21.1609	20.4928	18.8299	24.3736	19.5424	25.3695	26.5086	40S ribosomal protein S6-like	AT5G10360.1
Ghir_D12G009170	TRUE	FALSE	10.5772	33.1973	56.1316	7.22696	7.59667	6.80129	33.2587	NA	2.55524	2.09496	8.87192	11.1258	5.95496	26.1639	11.4087	43.3428	26.4531	53.4421	45.7446	11.3323	24.382	7.46903	14.3043	7.78647	29.0728	12.5468	28.2082	20.3047	lysine-rich arabinogalactan protein 18-like	NoHits
Ghir_D12G009370	TRUE	FALSE	3.35211	5.46857	14.2238	3.59177	1.80171	2.54832	5.66264	NA	3.3171	2.73386	0.996519	1.63592	1.85492	2.40933	1.68415	2.36217	2.71875	4.07517	3.4528	1.61807	1.90102	1.59199	1.81386	1.51111	1.55378	1.3517	1.49736	1.24397	F-box protein At5g67140-like	AT5G67140.1
Ghir_D12G010290	TRUE	FALSE	0	0	1.43261	0.316941	0	0.192095	0.109131	NA	0.110119	1.25846	0.622334	0.149265	0.40342	0.119852	0.571078	0.0244779	0.263315	0.62326	1.10818	0.475299	0.286385	0.366947	0.0969351	0.177091	0.311138	0.373889	0.436882	0.515785	Protein EFR3	AT5G21080.1
Ghir_D12G010310	TRUE	FALSE	37.5803	81.3791	140.534	31.0609	33.3582	23.3636	63.9464	NA	16.7534	20.8998	18.3072	21.9653	22.4155	61.8217	35.2788	61.9068	56.8578	100.314	71.7639	21.223	35.1719	27.3242	29.8982	29.7615	34.2699	32.0893	37.7442	46.0607	ATP synthase subunit O, mitochondrial-like	AT5G13450.1
Ghir_D12G011030	TRUE	TRUE	16.1058	31.2396	99.224	17.0083	15.223	17.1434	23.868	NA	16.8333	16.5298	5.8222	3.87176	3.98549	14.8156	3.87964	9.82403	10.961	14.7989	10.7493	4.75082	9.05579	5.41295	5.69589	3.77698	4.6989	3.89427	6.00447	4.7515	2,3-bisphosphoglycerate-dependent phosphoglycerate mutase	AT3G52040.1
Ghir_D12G011950	TRUE	FALSE	0.17533	0.165515	4.67616	0.430017	0.208647	0.0872807	0.336957	NA	0.256179	0	1.25248	0.478905	0.489399	4.00718	0.30852	1.53767	0.725404	2.56732	2.94214	0.768729	1.64117	0.551026	1.30139	0.937974	1.56992	1.33848	2.70735	1.66443	pentatricopeptide repeat-containing protein At2g20540-like	AT3G01580.1
Ghir_D12G012280	TRUE	FALSE	11.0561	8.64504	14.4241	9.60145	13.5456	12.0722	13.1487	NA	12.2057	11.1438	8.72452	10.6966	10.3086	27.0428	8.59107	14.4594	10.074	16.7318	11.4976	12.0594	15.8315	12.1102	12.9245	11.1431	11.1768	6.95405	12.8816	10.661	histone-lysine N-methyltransferase ATX3-like isoform X1	AT3G61740.1
Ghir_D12G013320	TRUE	TRUE	167.734	214.053	384.853	115.074	94.7414	118.743	215.928	NA	107.252	65.3769	35.2664	35.0091	35.9715	88.9632	68.7262	116.842	92.5018	129.75	107.012	47.2933	60.496	42.1032	44.8461	52.7307	71.0141	54.1604	65.0289	69.0423	ubiquitin-40S ribosomal protein S27a	AT2G47110.1
Ghir_D12G013770	TRUE	FALSE	0.112953	1.1189	1.81863	0.469868	0	0.291161	0.506858	NA	0.271562	0	0.737963	0.289453	0.499036	0.186094	0.919089	0.543239	0.627606	0.908137	0.885179	0.653654	0.83296	0.397537	0.388955	0	0.220992	0.232715	0.449719	0.728678	probable beta-D-xylosidase 2	AT1G02640.1
Ghir_D12G013820	TRUE	FALSE	60.5761	76.7276	123.665	47.866	25.3652	43.6747	63.9982	NA	47.1934	21.2006	40.9167	36.5181	39.2171	37.4153	51.4203	45.4008	51.4594	59.3251	58.2355	45.0535	35.0936	48.411	33.3469	52.5772	41.5589	48.6321	41.4931	43.0774	probable protein disulfide-isomerase A6	AT2G47470.1
Ghir_D12G014000	TRUE	FALSE	5.75454	6.8946	7.02483	3.32267	6.15041	4.04742	5.32256	NA	3.49707	6.70748	5.66861	7.47036	6.26614	13.2643	8.44184	7.80636	9.78526	12.1856	14.8613	5.55481	8.06083	7.58007	6.6357	6.66649	6.43162	6.20763	7.82011	9.1381	ethylene response sensor 1-like	AT2G40940.1
Ghir_D12G014010	TRUE	TRUE	45.3272	97.1849	188.717	40.0832	28.4088	31.9431	74.7027	NA	27.7495	18.4444	8.19884	16.1863	10.8605	34.2838	13.173	26.7479	21.3775	38.1128	32.3202	10.8351	16.011	13.0661	13.8477	11.878	10.4147	10.6358	12.4535	13.6121	60S ribosomal protein L19-1	AT3G16780.1
Ghir_D12G014180	TRUE	TRUE	103.94	103.678	196.845	80.0811	66.1352	118.601	132.76	NA	111.42	70.4541	11.0682	9.8464	10.2343	24.8957	16.9552	22.1314	20.7801	32.815	26.5112	10.6127	19.0782	11.7161	16.671	14.0345	19.8772	15.8894	15.5743	17.3823	60S ribosomal protein L22-2-like	AT3G05560.1
Ghir_D12G014250	TRUE	FALSE	50.8298	61.4118	142.516	38.0624	44.3133	47.3516	56.0527	NA	31.6157	37.435	2.15237	3.15341	2.26833	4.47467	3.03577	5.58737	4.56267	7.07586	6.82295	2.09818	2.03882	3.14071	1.83607	2.07862	3.89074	2.15261	2.67491	2.90162	NADH dehydrogenase [ubiquinone] iron-sulfur protein 5-B-like	AT3G62790.1
Ghir_D12G014920	TRUE	TRUE	82.1781	94.6102	189.173	64.1107	54.0032	51.3885	65.4507	NA	51.9211	38.4536	28.1358	26.9922	28.8354	35.3167	35.1027	37.2075	31.4289	41.6577	42.1266	24.0381	35.0263	24.1735	28.2748	30.838	44.7694	32.0764	30.3887	32.5089	hypothetical protein B456_008G152000	NoHits
Ghir_D12G016300	TRUE	FALSE	34.8968	27.4261	56.1232	37.5399	32.253	40.5438	27.3009	NA	46.7701	33.535	9.49349	6.23232	6.25561	4.78208	8.13514	8.09572	6.68325	8.4456	4.0625	5.94196	5.85351	7.32627	5.16211	5.63757	7.03923	8.72052	6.55951	7.35571	stress-associated endoplasmic reticulum protein 2-like	AT1G27330.1
Ghir_D12G017610	TRUE	TRUE	38.5901	65.5202	101.102	32.046	38.5377	36.1323	53.6873	NA	31.3442	24.9248	29.1204	20.9736	23.5944	36.5214	31.8471	36.8632	40.8153	46.7788	36.6858	31.2763	34.6614	30.1988	25.1972	30.4826	34.4037	30.3964	29.0314	32.23	26S proteasome non-ATPase regulatory subunit 11 homolog	AT1G29150.1
Ghir_D12G017810	TRUE	TRUE	231.88	278.554	736.927	170.926	129.026	166.033	233.102	NA	163.382	96.395	15.8535	18.4037	16.432	38.229	30.3804	52.655	44.3526	68.4487	51.0651	25.7909	29.4526	20.274	22.312	21.7751	28.5687	29.0773	26.3281	34.6521	60S ribosomal protein L34-like	AT1G26880.1
Ghir_D12G019710	TRUE	TRUE	6.44576	13.1436	17.2703	6.05596	7.61399	7.12501	10.9613	NA	6.70762	10.9797	3.86865	5.1442	4.58871	17.6808	4.80129	9.44763	9.28178	10.2734	14.8299	4.66139	8.21237	4.39367	6.12903	4.71414	5.3862	4.91562	5.9618	8.1495	pentatricopeptide repeat-containing protein PNM1, mitochondrial	AT5G60960.1
Ghir_D12G021210	TRUE	TRUE	8.3145	9.42251	15.2248	4.85275	4.17551	9.06713	8.63085	NA	8.09679	8.43566	2.855	4.71829	3.58607	11.2369	3.01149	6.78007	7.66961	8.9743	5.44786	4.94084	6.6061	5.11351	4.25403	4.40669	5.13851	4.64201	4.34328	4.16817	protein MAK16 homolog	AT1G23280.1
Ghir_D12G022660	TRUE	FALSE	1.17443	7.15819	16.2608	2.78206	1.5072	1.94245	8.10967	NA	1.29581	1.50511	1.89194	3.06396	1.88142	6.81069	0.946914	3.72312	2.57395	5.12454	2.52494	2.13575	3.35364	2.10157	3.26066	1.13089	2.13899	1.93579	4.0677	1.23085	Transcription factor IIIB 90 kDa subunit	AT4G17010.1
Ghir_D12G022910	TRUE	FALSE	23.9656	19.8042	41.1254	28.7312	30.7242	35.238	24.5601	NA	35.8351	29.9184	7.93199	5.91982	10.9737	6.60594	10.7748	9.20291	10.5957	8.85746	8.54074	11.0194	7.73459	10.5499	8.48737	12.6372	8.40006	10.3789	6.76259	10.3116	PREDICTED: uncharacterized protein LOC105765095 isoform X1	AT4G16695.1
Ghir_D12G023390	TRUE	FALSE	14.9676	16.7512	39.6598	13.2652	9.17415	9.16824	15.8651	NA	8.12093	3.21064	0	0	0	0	0	0	0	0	0	0	0	0	0	0	0	0	0	0	probable calcium-binding protein CML13	AT1G12310.1
Ghir_D12G023640	TRUE	FALSE	15.3273	25.4756	63.7482	14.4855	9.48011	14.7452	16.9988	NA	11.4903	18.3523	4.48023	3.95333	4.63014	9.76423	6.61169	12.8037	9.87342	18.4549	14.4164	4.71759	8.54227	5.61511	5.56548	6.10946	7.52992	5.2021	7.16933	9.42698	probable sugar phosphate/phosphate translocator At1g12500	AT1G12500.1
Ghir_D12G025670	TRUE	TRUE	112.894	143.492	311.852	94.4776	86.444	123.192	135.487	NA	128.724	96.7595	32.706	28.7912	26.3857	62.423	40.6226	61.7958	60.4677	102.504	60.1667	35.4221	49.2392	31.814	37.7139	40.6121	46.9153	33.8005	43.0001	36.827	60S ribosomal protein L9-like	AT1G33140.1
Ghir_D12G025690	TRUE	FALSE	24.3508	26.8373	40.0153	12.9688	9.89378	11.6562	23.8186	NA	12.2796	8.26337	4.69996	10.7117	6.04923	13.5057	7.27079	12.0546	8.95235	13.9256	10.8693	6.05355	9.17092	4.86229	6.00557	5.81776	6.11805	6.5903	7.54602	7.40764	Tumor necrosis factor receptor superfamily member 21	AT1G73940.1
Ghir_D12G026270	TRUE	FALSE	17.4898	38.9574	97.4133	13.9098	12.757	8.66033	28.9696	NA	6.13984	8.60943	11.0792	11.5068	4.65479	8.10454	3.21627	13.4001	14.2812	28.2022	28.1685	16.739	22.4529	12.3212	13.4463	5.00407	6.27563	6.91016	10.4706	10.2641	protein IQ-DOMAIN 1-like isoform X1	AT3G49260.3
Ghir_D12G029080	TRUE	TRUE	19.8307	30.2066	65.2266	14.06	10.4489	13.2486	25.81	NA	9.59263	4.20167	2.84778	2.46929	2.48652	10.0788	5.18093	8.42409	6.51067	11.2474	9.32288	1.85528	4.50901	2.63681	3.88126	2.85912	3.36208	2.36722	3.94208	4.40616	39S ribosomal protein L47, mitochondrial	AT1G07830.1
Ghir_D13G000050	TRUE	TRUE	85.7408	137.606	155.161	63.9539	81.2307	63.7181	145.69	NA	58.5376	56.7107	13.1145	18.1489	14.9324	28.4528	20.6063	41.3912	30.5459	48.1534	34.4228	15.409	28.406	16.1129	22.8112	18.8149	26.2262	18.1346	23.3041	21.828	14 kDa zinc-binding protein	AT3G56490.1
Ghir_D13G000930	TRUE	TRUE	126.564	129.752	337.871	135.315	121.667	133.254	116.954	NA	163.768	109.169	13.6567	11.2927	12.4082	12.1952	14.6161	19.4217	17.1885	24.7397	16.178	10.9147	14.4245	12.9101	12.8535	16.0587	17.42	13.5493	15.3581	13.4436	cytochrome b-c1 complex subunit 8	AT3G10860.1
Ghir_D13G001150	TRUE	FALSE	13.8091	25.1698	33.4344	21.8983	19.6994	16.2573	30.1874	NA	20.1617	18.8181	15.3327	19.5658	14.0057	15.0685	16.9821	18.9808	16.6856	17.4673	17.2469	17.0144	14.5163	18.4201	13.292	18.3368	16.0644	22.869	16.5471	18.6806	ACT domain-containing protein ACR12 isoform X2	AT5G04740.1
Ghir_D13G001640	TRUE	TRUE	612.723	495.569	1121.81	526.13	427.084	417.419	400.55	NA	446.308	332.283	16.7367	20.6659	15.9815	26.6348	18.441	30.7633	17.8997	39.4241	36.2719	18.6856	20.3037	16.4323	19.8632	19.4238	19.6125	19.168	24.453	19.6818	trihelix transcription factor ASIL2	AT5G05550.2
Ghir_D13G001830	TRUE	TRUE	89.3691	158.363	276.765	74.9225	67.1313	53.4307	116.458	NA	54.3772	46.887	25.7772	26.3499	27.3953	58.9356	43.1691	67.5836	69.0624	113.774	86.4751	30.7049	45.5609	29.583	35.6759	42.2363	48.23	38.7229	41.8645	42.6057	60S acidic ribosomal protein P0-like	AT2G40010.1
Ghir_D13G002000	TRUE	FALSE	11.3032	18.6817	34.1046	6.56469	4.28426	4.54796	16.7361	NA	4.04241	2.73953	3.81292	6.7958	3.78397	15.2275	3.42776	13.4717	8.08309	22.3712	10.9112	4.61483	15.9575	4.94743	8.10815	5.7147	5.54429	4.26341	10.9598	9.35195	2-alkenal reductase (NADP(+)-dependent)	AT1G65560.1
Ghir_D13G002390	TRUE	FALSE	9.37496	6.56	9.43793	4.76019	0.978687	5.03105	7.38305	NA	5.07077	1.63412	6.3418	5.38252	4.85006	13.8171	6.76665	11.1844	8.25079	10.5829	9.84575	6.55941	8.63923	6.58889	6.83781	5.12023	8.10883	8.14743	7.8102	8.07373	Golgi to ER traffic protein 4 homolog	AT5G63220.1
Ghir_D13G003320	TRUE	TRUE	18.3615	31.7521	50.4255	17.3799	16.6331	18.8317	29.5509	NA	15.7753	26.1273	11.7983	19.0519	11.6977	30.1862	19.2683	30.7681	27.0029	35.4433	34.3045	13.0448	22.1211	13.7403	19.0025	16.9128	19.9404	18.5567	26.175	21.4895	diaminopimelate decarboxylase 2, chloroplastic-like	AT5G11880.1
Ghir_D13G004330	TRUE	FALSE	11.2315	11.6473	21.3161	7.92273	8.46985	8.30059	12.1459	NA	11.439	9.55967	8.88613	7.57484	6.72545	11.2568	6.99544	7.07578	9.07975	10.3775	6.40279	8.78986	11.5321	8.9398	6.93704	8.23147	9.19657	9.4426	7.6524	9.19943	reticulon-like protein B11	AT2G15280.1
Ghir_D13G005840	TRUE	FALSE	5.66786	10.4885	12.8203	4.67462	2.95411	4.38487	12.2072	NA	4.72559	2.8157	8.11146	12.5865	8.57853	24.8921	11.4694	17.0176	13.6188	15.1473	13.0463	8.02427	12.7017	10.8801	10.8143	8.18231	10.9714	9.59251	12.4699	11.9743	nucleolar complex protein 4 homolog	AT2G17250.1
Ghir_D13G006760	TRUE	FALSE	6.52564	13.3342	13.8265	6.95345	6.60359	11.083	11.5361	NA	8.45227	2.65293	7.22678	5.82884	6.43678	6.26196	8.87241	7.17361	9.22063	8.76249	10.408	7.60417	6.9047	7.93628	5.81959	8.30542	5.9769	6.54822	6.89024	7.71953	lipoyl synthase, mitochondrial	AT2G20860.1
Ghir_D13G008170	TRUE	FALSE	0.879855	3.25365	3.42218	1.12673	1.40295	1.80156	2.88381	NA	1.22543	1.64686	1.37655	2.03779	1.46732	3.31248	1.4296	0.630715	0.563564	1.90365	1.54383	1.61444	3.17805	1.37327	2.51057	0.375156	0.937388	0.571087	1.1281	1.09132	Son of sevenless	AT1G69430.1
Ghir_D13G008520	TRUE	FALSE	4.16996	9.72428	12.2027	3.85283	1.78725	2.22307	7.90498	NA	3.2825	3.50327	3.00413	3.74046	3.38553	9.04272	5.67474	7.44063	5.71016	9.35454	5.91496	4.94718	6.00611	3.07995	5.09709	5.38384	6.33322	4.95497	5.13746	6.64853	COBW domain-containing protein 1	AT1G26520.1
Ghir_D13G009930	TRUE	FALSE	15.4257	30.8982	42.4151	11.5952	8.18459	13.1255	33.7012	NA	7.83713	3.11518	1.18585	1.40654	0.521371	3.10303	1.31693	1.74468	3.25165	4.26941	2.01478	1.57215	2.89625	0.833451	1.48898	0.859999	0.894943	1.06414	2.1234	1.48914	30S ribosomal protein S31, mitochondrial-like	NoHits
Ghir_D13G011140	TRUE	FALSE	3.01013	5.41614	7.6637	3.1804	4.65019	5.15764	4.43698	NA	3.9074	3.20992	2.09183	2.04319	1.43976	3.01985	1.66856	3.03479	2.0024	3.05793	3.22186	2.31903	2.99385	2.00478	1.90673	0.968605	1.26213	1.98073	1.87767	1.56771	trafficking protein particle complex subunit 6B-like	AT3G05000.1
Ghir_D13G011190	TRUE	FALSE	136.209	309.721	1262.05	147.534	79.1429	220.859	339.051	NA	190.707	64.6719	11.935	19.7865	10.6283	11.3064	10.1742	15.823	15.2614	36.2617	24.0726	15.5374	20.2416	9.63183	13.6309	10.6382	10.213	12.5735	13.0329	14.3138	hypothetical protein GOBAR_AA19121	NoHits
Ghir_D13G011360	TRUE	FALSE	19.8374	21.7538	29.1128	13.3945	10.0586	12.2453	21.6499	NA	12.5069	12.849	2.94422	3.70628	3.54471	6.64576	4.34677	5.40799	5.29281	6.83319	4.75568	2.95107	5.50944	4.26689	4.31374	5.27666	4.97255	4.08307	3.5929	5.37687	anaphase-promoting complex subunit 13	AT1G73177.1
Ghir_D13G011420	TRUE	FALSE	4.22523	6.03695	22.5327	2.5493	1.65727	0.0842031	0.117548	NA	0.0415287	0	0.103396	0	0.57885	8.6952	2.97517	29.7449	8.02894	12.849	8.29599	0.187471	0.0335035	0.051336	0.0971463	0	0.0658436	0.163027	0	0	GDSL esterase/lipase At5g33370-like	AT5G33370.1
Ghir_D13G011490	TRUE	TRUE	14.2063	22.1217	62.2429	11.5967	9.21907	10.0868	23.7533	NA	15.2176	5.82045	6.14537	3.96182	5.77273	11.278	9.47571	10.9683	12.3226	16.7056	10.4279	5.74139	7.16148	6.59737	6.1912	6.79693	5.60772	5.34027	5.14055	8.43912	peptidyl-prolyl cis-trans isomerase CYP19-3-like isoform X2	AT3G56070.1
Ghir_D13G011550	TRUE	TRUE	20.4992	45.8501	107.272	23.8036	21.1404	24.0395	36.2606	NA	23.0309	17.868	6.39353	6.99767	5.55843	13.3805	8.0342	15.5292	12.6887	21.667	20.476	7.0844	7.87002	8.28933	5.32731	6.00676	5.51801	6.6452	6.68771	9.92737	probable prefoldin subunit 4	AT1G08780.1
Ghir_D13G011630	TRUE	TRUE	30.0943	37.9286	130.395	23.9095	13.1883	21.4004	38.3262	NA	23.6618	8.84143	5.92249	8.89134	5.98711	19.2957	8.33021	19.259	14.0287	28.5914	18.9349	6.91568	11.4467	7.2433	8.4064	9.31318	9.71089	12.2757	14.329	14.4972	40S ribosomal protein S24-1-like	AT5G28060.1
Ghir_D13G011820	TRUE	TRUE	8.08482	19.2658	19.3652	8.42222	8.06935	7.01958	13.323	NA	11.3129	6.22504	10.2393	10.5311	9.41128	21.9727	11.9415	14.0177	11.8649	14.5005	11.3436	10.2785	11.833	11.3662	9.25778	11.1905	7.2509	10.1596	7.98428	10.3083	YTH domain family protein 2	AT3G13460.1
Ghir_D13G012470	TRUE	FALSE	9.69603	23.3369	102.995	12.3035	9.39851	11.6781	11.504	NA	10.7853	9.07793	0	0	0	0	0	0	0	0	0	0	0	0	0	0	0	0	0	0	PREDICTED: uncharacterized protein LOC107920136	AT1G56580.1
Ghir_D13G012970	TRUE	FALSE	10.8684	12.9195	29.3825	9.71196	8.75615	12.6781	15.5049	NA	14.8148	4.09615	2.20895	5.05321	2.52297	8.96737	2.33475	5.55557	3.60812	5.825	4.13707	3.20012	3.82264	2.95396	2.92057	1.46897	3.00475	2.50291	5.06134	2.46361	ribosomal RNA-processing protein 7 homolog A-like	AT5G38720.1
Ghir_D13G013590	TRUE	FALSE	14.9923	30.4329	40.9463	11.6805	11.6165	9.82142	21.5637	NA	7.19711	5.6058	8.48014	12.0182	11.3143	23.0417	10.6824	19.2066	18.1823	29.5993	22.0093	9.73451	15.838	11.6425	12.8575	8.32007	12.247	12.0946	15.0658	16.5204	thiosulfate/3-mercaptopyruvate sulfurtransferase 1, mitochondrial-like isoform X2	AT1G79230.1
Ghir_D13G014030	TRUE	FALSE	9.74409	12.5075	20.8971	9.49441	6.48409	8.1754	15.6785	NA	7.16885	5.33568	6.20057	8.57945	4.95839	14.2977	9.90123	12.3393	13.1743	15.6562	10.8926	6.65096	10.5156	7.16217	7.30403	7.59777	9.08311	7.17816	11.0626	8.67225	COP9 signalosome complex subunit 6a-like	AT5G56280.1
Ghir_D13G014190	TRUE	FALSE	0.923665	3.48835	7.89076	1.76365	1.32773	4.81014	5.43617	NA	2.16849	0	4.86813	4.07209	4.59906	11.9798	4.65493	8.65053	8.33632	12.5876	6.48053	7.9358	10.0341	6.5936	8.25854	7.85338	9.38008	7.06369	7.45723	7.35075	cytochrome c oxidase assembly protein COX15-like	AT5G56090.1
Ghir_D13G014250	TRUE	TRUE	3.62301	9.95466	11.7647	3.45163	4.36354	3.02934	10.7178	NA	2.57984	5.38489	5.04388	9.97985	5.8696	24.443	5.11447	7.77115	8.30669	10.9265	10.4913	6.75384	16.9201	6.99097	10.8105	4.79077	5.88852	2.95782	6.72443	6.52157	Tetratricopeptide repeat 1	AT1G62390.1
Ghir_D13G015250	TRUE	FALSE	27.308	51.335	62.8512	28.056	25.4663	31.1879	48.6405	NA	31.7634	21.6263	73.0078	57.3251	57.9194	38.7312	58.1203	36.6621	51.2149	43.9864	56.3926	69.2689	52.0882	61.7987	46.8699	57.1404	44.2417	71.2231	56.8135	65.7637	tryptophan synthase beta chain 1	AT4G27070.1
Ghir_D13G015950	TRUE	TRUE	12.074	4.28007	15.4858	9.3529	7.91271	9.20361	2.8896	NA	9.31943	6.44533	0.540992	0.109145	0.610352	1.58116	0.957692	2.34903	1.33524	3.09275	0.943126	0.364527	0.323485	0.176388	0.378343	0.14599	0.433197	0.822744	0.2955	0.700896	protein ecdysoneless homolog	NoHits
Ghir_D13G015960	TRUE	FALSE	0	0.895525	1.30832	0.19246	0.0695784	0	0	NA	0.036728	0	0.0891514	0	0	0.0600962	0	0.0734338	0	0.395701	0	0	0.079245	0	0.0432407	0.239875	0	0.0978163	0.209434	0.0210675	PREDICTED: uncharacterized protein LOC105781212 isoform X4	NoHits
Ghir_D13G016280	TRUE	FALSE	9.70414	11.0804	19.857	5.86343	5.81449	3.21685	6.72143	NA	4.10044	4.56032	0.893517	1.39573	1.80288	2.37122	1.41321	2.36431	2.88195	4.49649	2.37055	1.58161	2.95879	2.09887	1.32784	1.7865	1.865	2.39692	2.04948	2.2472	ras-related protein RABA1f	AT5G60860.1
Ghir_D13G016760	TRUE	FALSE	6.55836	10.4744	19.6527	7.76446	4.19415	4.41523	6.72639	NA	6.82237	1.85725	5.54906	3.14078	5.42583	6.48883	5.80861	6.50209	5.98423	10.2256	6.79718	4.3241	4.50798	4.53724	3.8155	5.44263	5.55989	6.71496	5.13385	5.9246	post-GPI attachment to proteins factor 3-like	AT1G16560.1
Ghir_D13G018890	TRUE	TRUE	78.1049	108.236	177.08	71.0968	74.7273	78.6988	95.2667	NA	74.6895	71.9239	11.0091	11.2175	14.5263	26.465	15.9605	26.3593	24.4538	25.3587	25.949	11.181	13.683	14.974	12.2556	16.5352	13.5881	16.3667	11.3976	17.0411	40S ribosomal protein S24-1-like	AT5G28060.1
Ghir_D13G019770	TRUE	TRUE	6.66653	8.64595	37.699	4.64152	4.42923	2.06851	7.69441	NA	1.7136	0.754933	0.826829	0.161816	0.839754	1.34261	1.2706	0.934543	1.49277	2.36448	2.2107	0.182264	1.72232	0.294865	0.928645	0.614201	0.461746	0.495008	0.165343	1.52783	hypothetical protein B456_013G210900	NoHits
Ghir_D13G020300	TRUE	FALSE	6.80223	6.52677	24.4722	4.77109	2.67367	5.21166	4.91578	NA	3.86801	3.23238	2.25054	1.74473	1.74201	2.66405	2.97328	2.76801	2.97236	6.24383	2.95435	2.82071	1.97525	2.50841	1.63488	1.90233	2.69589	2.46002	2.34589	2.91326	probable sugar phosphate/phosphate translocator At5g25400	AT5G25400.1
Ghir_D13G020560	TRUE	FALSE	71.3324	86.3563	184.994	53.7822	47.956	62.3448	67.4049	NA	59.4889	33.853	3.96762	4.55982	4.54364	9.08442	9.95045	12.7683	9.62959	28.1335	18.896	6.07192	7.26103	5.28882	5.1666	5.03338	8.09373	5.89688	6.87658	4.689	60s ribosomal protein l39-3	AT4G31985.1
Ghir_D13G021480	TRUE	TRUE	0.299113	3.49998	14.1003	1.38084	0.696926	0.175782	0.651145	NA	0.2462	0	0.228451	0.708015	0.265891	0.850538	0.0875323	0.767856	0.747415	3.60474	1.9962	0.0312452	0.529093	0.0960965	0.371796	0.135253	0.199044	0.0905319	0.767769	0.532725	transmembrane protein 258-like	AT4G29735.2
Ghir_D13G021560	TRUE	TRUE	58.8112	57.2575	115.195	44.6973	31.3241	40.2907	59.484	NA	44.8633	27.5975	16.1274	13.18	11.8758	23.4884	19.9897	30.082	30.555	40.7302	40.8965	14.9074	18.042	14.4472	15.4388	18.9944	21.2208	16.9479	19.8828	21.9755	60S ribosomal protein L31-like	AT5G56710.1
Ghir_D13G021570	TRUE	TRUE	79.7362	59.9447	129.082	70.4107	80.6011	96.3952	58.9327	NA	96.2285	87.0262	15.725	12.6351	11.2344	30.5747	19.3465	37.0045	29.1236	49.5417	33.8153	15.2801	18.2645	13.3047	17.4107	18.6406	23.1842	22.2292	21.1482	20.0099	40S ribosomal protein S30	AT5G56670.1
Ghir_D13G022420	TRUE	TRUE	98.7318	120.98	277.875	66.7412	59.5699	59.3846	101.859	NA	41.9319	32.0226	4.35266	4.4717	2.96683	17.8894	5.6358	13.7317	10.1181	19.4792	9.85211	4.78679	11.8909	4.86128	6.74325	4.57314	8.4231	6.76584	10.6964	6.83179	40S ribosomal protein S11-like	AT5G23740.1
Ghir_D13G022800	TRUE	TRUE	13.11	22.2208	28.725	11.5253	11.4547	10.5854	17.0142	NA	12.6975	13.2694	6.12097	6.41268	5.00815	14.6236	4.48137	9.17777	5.2083	6.95291	6.58626	6.43759	7.46725	5.08767	6.57923	6.08382	4.86706	4.31137	6.53817	4.17836	Elongation factor G 1	AT2G19180.1
Ghir_D13G023930	TRUE	TRUE	105.582	134.564	339.046	70.5845	56.9919	72.935	151.74	NA	60.3164	41.3752	23.1514	28.8475	25.9366	78.7323	37.7366	72.7515	55.6298	106.72	81.7797	34.7377	56.3619	28.3682	39.0103	35.2705	44.3158	38.9999	43.0021	51.6348	60S ribosomal protein L7-4-like	AT3G13580.3
Ghir_D13G024270	TRUE	TRUE	145.403	108.55	230.5	153.804	151.655	176.887	99.4762	NA	197.627	175.757	19.1764	13.1575	19.591	30.9861	32.7935	35.8833	35.5021	53.4016	33.6956	16.9886	23.947	22.8959	18.8198	23.8207	25.6875	27.1413	23.5606	24.5127	60S ribosomal protein L10a	AT5G22440.1
Ghir_D13G024550	TRUE	TRUE	21.9008	22.2316	32.0316	11.4469	10.9868	23.9954	21.2172	NA	12.7076	12.2485	5.25439	8.17056	5.48362	15.1363	7.1843	13.449	13.4429	15.0792	16.4919	4.6964	11.116	6.8365	6.39225	5.94868	8.64447	6.85715	8.09222	10.2442	cytosolic enolase 3	AT2G29560.1
Ghir_D13G024600	TRUE	FALSE	5.61662	11.782	43.0336	6.06187	5.75272	2.93361	15.3831	NA	2.65103	11.9927	2.77862	4.51042	2.92494	7.91935	3.60998	7.40621	5.72784	13.7724	8.6647	5.89168	6.8227	3.8136	4.95436	2.07948	2.80975	1.62589	5.4341	3.25416	methylsterol monooxygenase 2-2 isoform X1	AT1G07420.1
Ghir_D13G024790	TRUE	TRUE	71.8836	56.1033	156.168	57.6452	47.392	75.212	59.3895	NA	63.6008	44.2367	4.27148	4.32562	6.14273	10.1979	5.18012	14.2217	10.8227	20.3694	12.8263	6.12858	8.22422	6.56017	5.84208	6.18611	10.2849	8.38858	7.76258	7.39831	mitochondrial import inner membrane translocase subunit TIM9-like	AT3G46560.1
Ghir_D13G025350	TRUE	FALSE	20.1724	49.5486	82.2362	18.4953	12.4488	9.92104	41.4937	NA	9.93175	7.71273	4.03535	10.0546	7.27407	18.4517	8.42449	20.7057	14.5802	30.3321	21.5559	5.27881	10.4635	7.37522	10.077	8.43454	10.5771	6.85782	11.1975	15.6665	lactoylglutathione lyase-like	AT1G08110.4
Ghir_Scaffold1228G000020	TRUE	TRUE	51.7922	76.5855	147.452	37.06	28.171	29.2234	62.7441	NA	40.1071	24.2168	0.0541109	0.116022	0.0742894	0.107969	0.0765908	0.10343	0.157532	0.110699	0.0618114	0.161828	0.162545	0.144971	0.167525	0.140787	0.143922	0.0631925	0	0.146518	60S ribosomal protein L15	AT4G16720.1
Ghir_Scaffold3028G000080	TRUE	FALSE	359.34	311.03	468.39	390.802	208.898	203.019	238.43	NA	248.997	154.075	2677.78	2687.99	2700.07	1931.58	3499.56	4535.58	3486.25	3886.14	3843.93	1515.47	1284.14	1511.3	1287.87	1780.69	2190.45	1879.69	1351.46	2028.66	ribosomal protein L10 (mitochondrion)	NoHits
Ghir_A01G000490	FALSE	TRUE	64.4263	95.301	348.591	57.3126	41.889	46.3982	63.9146	NA	51.0565	17.1315	8.25391	8.89272	9.61264	23.2159	13.7605	25.695	21.1993	41.106	28.6073	11.1937	13.3774	11.2128	9.97941	11.8893	11.8326	12.1625	12.5735	13.0214	40S ribosomal protein S25-4-like	AT4G39200.1
Ghir_A01G000820	FALSE	TRUE	31.6231	41.4274	211.036	32.4261	16.4151	21.3004	28.2556	NA	26.986	11.7789	5.53044	4.80401	4.59537	8.77433	8.79612	14.5615	14.5638	42.0687	18.5194	6.2841	8.2148	5.5775	7.44077	9.29223	13.9925	9.84718	8.8902	7.40478	40S ribosomal protein S16	AT2G09990.1
Ghir_A01G002110	FALSE	TRUE	28.2981	29.2151	83.4684	28.45	14.448	29.7069	24.2581	NA	30.5265	10.7922	15.8982	16.4025	19.8611	22.369	23.504	23.8163	20.3375	28.3022	22.1056	15.7804	17.2433	19.376	14.6593	24.8289	22.4865	25.9657	15.2242	19.9493	cytochrome b-c1 complex subunit Rieske-4, mitochondrial-like	AT5G13430.1
Ghir_A01G003390	FALSE	TRUE	55.5596	60.4001	65.6834	32.4409	36.4957	38.7904	64.1273	NA	33.9046	24.6025	31.9089	29.0074	27.8508	54.673	37.1619	52.759	47.0233	50.093	45.1313	39.1939	45.5076	33.9073	34.786	36.1665	41.826	37.6973	39.912	38.5266	serine/arginine-rich splicing factor SR45-like	AT1G16610.3
Ghir_A01G004300	FALSE	TRUE	64.2568	55.195	90.7501	74.7979	70.1113	62.2326	45.6917	NA	81.2662	77.1209	83.2364	78.9276	81.6852	55.8282	85.5045	78.4553	84.1277	88.539	73.5739	82.3534	70.5558	77.7912	82.1188	102.448	110.866	102.52	110.902	94.3501	protein transport protein Sec61 subunit alpha-like	AT1G29310.1
Ghir_A01G005180	FALSE	TRUE	1.91537	4.11043	5.56848	3.0687	1.43687	5.19867	4.64699	NA	3.06461	0.794535	1.94731	2.74367	2.07786	5.4065	2.00617	3.94473	2.63302	3.44777	2.27631	2.83712	3.50601	2.54433	3.09337	3.25531	2.33476	2.34935	2.52185	2.74057	E3 SUMO-protein ligase MMS21	AT3G15150.1
Ghir_A01G005690	FALSE	TRUE	7.5208	13.5744	15.8034	10.4403	7.54429	12.7072	15.0422	NA	9.23669	8.55574	9.56726	13.1879	10.0369	13.0974	11.2107	8.74342	12.7682	13.0225	9.98444	10.5073	15.0776	12.3307	11.3509	10.8941	9.61886	12.782	8.61571	11.1261	Outer membrane OMP85 family protein isoform 1	AT5G05520.1
Ghir_A01G006620	FALSE	TRUE	37.6278	55.2941	73.8652	26.6649	24.9708	31.5685	63.3497	NA	27.2578	24.0896	7.43685	5.83692	7.60322	16.9746	14.1998	18.17	18.4969	26.4505	16.1786	8.86765	18.3324	10.0427	11.1051	11.9679	17.1115	11.2037	15.76	14.804	protein translation factor SUI1 homolog 2-like	AT1G54290.1
Ghir_A01G008930	FALSE	TRUE	39.7997	57.8169	138.24	31.7022	22.2709	26.6968	46.1961	NA	32.4403	13.3731	7.19702	5.97604	9.11913	24.3973	10.7124	20.8417	20.0802	38.0282	24.9026	8.50839	12.4111	8.58406	10.131	12.4534	13.4292	13.8289	12.6053	13.1489	40S ribosomal protein S19-3-like	AT5G61170.1
Ghir_A01G009340	FALSE	TRUE	1.5995	3.18073	4.99899	1.79717	2.15144	2.28979	2.02575	NA	1.46715	1.52173	2.69692	2.25261	2.67827	9.19805	4.14193	4.49681	5.2743	6.68234	5.18359	3.28935	6.23107	3.44163	4.78282	2.38489	4.0051	2.46078	3.10152	3.05861	short-chain dehydrogenase/reductase family 42E member 1	AT2G33630.1
Ghir_A01G009750	FALSE	TRUE	259.087	425.79	976.99	240.921	184.405	159.257	279.008	NA	187.683	105.986	169.375	177.597	172.293	284.316	279.177	302.271	291.222	547.61	372.819	182.197	242.989	184.338	201.421	227.355	261.12	242.917	256.979	230.836	elongation factor 1-alpha-like	AT5G60390.1
Ghir_A01G010410	FALSE	TRUE	1.6884	3.46546	3.52603	1.38659	1.72769	2.1066	3.3812	NA	2.44147	1.20915	1.65928	1.87384	3.1513	4.93283	3.13214	3.09796	2.13911	4.47412	3.03024	2.36446	3.04438	2.64169	2.14242	1.95315	1.98174	2.38408	2.46095	3.03416	COP9 signalosome complex subunit 4-like	AT5G42970.1
Ghir_A01G012410	FALSE	TRUE	1.19313	2.12678	2.39266	1.36454	0.714091	2.36064	1.43073	NA	0.912476	0.96407	9.25817	7.65407	8.02405	7.91058	9.14693	5.85294	10.6799	11.7998	11.3667	11.5865	12.0742	11.5182	9.07977	10.0402	10.0353	8.65278	7.088	6.28866	dihydroneopterin aldolase 2-like	AT3G11750.1
Ghir_A01G012520	FALSE	TRUE	337.769	430.081	1751.33	310.532	245.693	133.851	190.972	NA	152.435	93.1634	10.5435	10.3396	7.81159	22.9716	18.5589	27.5198	26.0438	71.0999	55.0693	7.48672	13.9309	8.32476	12.9014	11.6974	16.7919	14.6648	15.2523	17.3024	40S ribosomal protein S28	AT5G03850.1
Ghir_A01G012820	FALSE	TRUE	5.01095	4.97657	6.59565	2.3578	1.19152	3.07369	4.51741	NA	1.87808	1.07153	1.38	1.83899	0.72261	2.00729	0.979922	1.37916	1.75437	1.29798	1.60336	1.62791	2.12823	1.58663	2.30535	1.85356	2.15497	1.25737	1.97114	1.60732	40S ribosomal protein S14-3	AT3G52580.1
Ghir_A01G014680	FALSE	TRUE	0	2.30159	4.47041	0.596789	0.0884431	1.46269	3.0993	NA	0.373428	0	1.03943	2.15695	0.393413	1.26934	0.21151	0.167739	0.348546	0.518649	0.824749	1.35013	4.00829	0.495479	0.604419	0.662404	0.110412	0.054006	0.855952	0.869929	myb-related protein 308-like	AT4G38620.1
Ghir_A01G014850	FALSE	TRUE	33.6025	45.1655	182.128	19.0122	25.0884	7.26091	24.0057	NA	5.20895	6.54435	3.07784	10.0562	2.81908	19.1137	5.77426	24.7114	7.95024	30.4625	15.1252	4.01939	18.4958	2.93271	9.68881	0.952971	4.95685	1.68482	9.0889	4.55952	non-specific lipid transfer protein GPI-anchored 1-like	AT1G27950.1
Ghir_A01G014900	FALSE	TRUE	144.932	186.077	411.885	124.956	76.7335	91.0859	169.082	NA	100.634	60.2441	31.2226	42.9143	39.1278	63.6419	51.757	83.2972	63.7718	117.192	89.0014	36.9895	56.3094	35.9973	52.4275	41.0628	60.6832	40.6768	48.6141	53.4153	60S ribosomal protein L17-2-like	AT1G67430.1
Ghir_A01G016810	FALSE	TRUE	16.3504	6.85789	19.5027	6.93036	3.84381	6.1284	7.47941	NA	8.94073	5.06418	1.52412	3.29793	1.8703	9.27393	2.45333	2.55818	2.33315	3.87318	2.62045	1.80969	4.21769	1.65521	2.72638	1.93807	2.05536	2.16818	2.06153	1.93378	ribonuclease P protein subunit p25-like protein isoform X3	AT1G20220.1
Ghir_A01G017220	FALSE	TRUE	12.7233	21.2404	29.4066	8.89912	9.70276	8.7103	16.4781	NA	10.3728	9.60802	14.5884	12.9771	15.2262	29.4414	17.6287	32.8098	25.8462	37.2132	23.8897	18.3368	17.4313	18.2978	17.1263	20.5055	18.1574	19.528	18.6755	20.1388	serine--tRNA ligase-like	AT5G27470.1
Ghir_A01G018630	FALSE	TRUE	18.9754	32.2869	76.8999	14.6864	12.2832	6.84795	21.1258	NA	6.00276	4.00424	10.8518	16.7491	12.2059	53.7064	21.7569	59.9334	42.9201	70.9048	47.4772	14.4114	28.7766	14.6853	18.9987	15.6597	21.1012	16.4423	24.6051	21.0012	pentatricopeptide repeat-containing protein At1g80270, mitochondrial-like	AT1G80270.1
Ghir_A01G019180	FALSE	TRUE	111.547	164.249	409.252	78.5188	71.0283	66.7177	128.663	NA	65.5336	46.8867	14.3966	16.5675	12.6182	35.6231	32.6489	45.4498	40.9529	83.659	52.1306	20.9603	24.7254	18.5351	17.605	24.1908	28.0995	25.071	28.1328	31.3195	60S ribosomal protein L21-1	AT1G09590.1
Ghir_A01G019620	FALSE	TRUE	0.708185	2.7893	8.79794	0.715818	0.378442	1.45635	3.26968	NA	0.286276	0	0.183473	0.623765	0.202013	1.3911	0	0.914724	0.403774	1.21155	0.903898	0.385357	0.975271	0.406766	0.647607	0.135613	0.268945	0.200446	0.437688	0.499214	transcription repressor OFP6-like	AT2G36026.1
Ghir_A01G020060	FALSE	TRUE	91.8152	120.209	361.599	78.4413	54.5494	60.9565	94.0473	NA	80.7495	39.8605	6.82473	5.55107	8.08675	16.3365	18.166	29.8367	17.0418	40.0869	25.181	7.9102	10.8835	8.48605	9.47335	10.7134	12.9626	9.05345	11.2412	12.4526	60S acidic ribosomal protein P2A-like	AT2G27710.1
Ghir_A01G020320	FALSE	TRUE	144.284	180.677	636.064	112.897	95.4684	97.346	160.015	NA	86.0371	56.3555	14.7024	16.6199	13.84	49.1658	24.7874	64.2531	41.8136	81.381	54.4197	18.2129	26.0149	15.57	21.4675	16.8702	24.7589	22.6602	24.2788	24.8057	60S ribosomal protein L24	AT3G53020.1
Ghir_A01G020580	FALSE	TRUE	32.5117	30.7337	42.1197	24.1433	22.4454	35.4166	31.6209	NA	35.1072	20.6877	8.42188	9.24646	8.78152	12.744	10.1302	11.6557	8.42272	12.1705	11.1222	11.1495	13.6751	9.52699	12.1875	11.7761	14.1446	11.9651	11.029	9.41833	zinc finger protein 593	AT2G36930.1
Ghir_A01G020890	FALSE	TRUE	139.275	197.286	630.405	126.377	98.1989	101.751	135.457	NA	121.623	59.4032	9.19797	10.9885	8.18937	27.7647	16.0257	24.4412	33.627	62.7829	36.7601	14.4924	22.6674	16.0502	15.1488	17.502	21.1939	15.9972	20.3942	17.2814	40S ribosomal protein S23	AT5G02960.1
Ghir_A01G020990	FALSE	TRUE	69.9024	93.4239	136.753	50.9705	35.139	60.6768	107.009	NA	60.5717	38.5364	46.7724	33.9617	34.03	66.6507	48.3416	69.1245	61.8823	81.8669	68.9797	55.0494	62.6402	48.2974	51.2451	55.7044	68.5985	60.824	55.983	59.4314	60S ribosomal protein L4-like	AT3G09630.1
Ghir_A01G022100	FALSE	TRUE	9.06118	12.0449	21.681	5.82797	3.68734	9.32104	14.5455	NA	6.24593	6.81398	9.38756	10.7842	7.17135	17.5984	11.5773	14.4045	19.0443	17.1274	17.6303	9.07332	14.6938	8.28064	8.50566	10.5567	12.0619	14.0849	13.9646	15.7533	probable methyltransferase PMT7	AT5G04060.1
Ghir_A01G022790	FALSE	TRUE	78.9601	143.214	288.058	77.8296	115.741	69.3215	116.078	NA	59.7468	82.6161	2.65252	3.3554	2.57223	6.05057	4.04803	4.71619	5.19392	11.4582	8.39382	2.49648	6.18444	3.53813	3.59069	2.59949	3.91681	3.49793	4.48449	3.93599	NADH dehydrogenase [ubiquinone] 1 beta subcomplex subunit 2-like	AT1G76200.1
Ghir_A01G023060	FALSE	TRUE	56.928	96.745	131.56	54.7155	48.7501	39.1004	85.4615	NA	39.3534	33.2375	61.2617	62.3305	63.8668	88.6143	77.3598	114.692	105.288	142.951	114.291	56.7931	78.9982	67.3325	76.7535	78.0589	91.6806	83.5766	111.188	87.9526	guanosine nucleotide diphosphate dissociation inhibitor 2	AT3G59920.1
Ghir_A02G000910	FALSE	TRUE	51.4581	66.6938	126.743	37.7708	22.2338	26.4342	61.5337	NA	27.1335	15.8365	31.9686	45.851	40.4916	74.0855	39.9542	73.7912	46.8882	76.671	61.6831	35.4855	56.1095	37.6251	50.1092	34.3387	38.9759	34.6401	33.1205	42.1373	60S ribosomal protein L5-like	AT5G39740.1
Ghir_A02G001500	FALSE	TRUE	12.5417	16.5908	48.4651	10.1815	5.81069	6.94892	11.2854	NA	7.65443	2.44786	15.3327	20.2474	16.7279	40.8371	19.6334	24.1199	22.6922	42.5225	30.2657	18.2999	31.4852	19.051	25.5006	20.769	23.0984	22.2188	21.4016	22.9247	importin beta-like SAD2	AT2G31660.1
Ghir_A02G003520	FALSE	TRUE	33.8008	58.5559	145.131	24.1792	16.0877	17.6546	35.7855	NA	13.5373	6.35003	7.33502	8.21497	7.0706	28.0078	9.87112	27.2097	15.9823	42.8096	34.7708	8.80172	17.1988	9.22895	10.7921	7.24389	13.3914	10.3269	11.3336	16.4204	40S ribosomal protein S3a-like	AT4G34670.1
Ghir_A02G003700	FALSE	TRUE	30.193	23.8715	75.532	30.6137	21.5916	33.5105	36.7932	NA	31.0378	23.0335	14.4339	16.7733	12.2346	22.5768	15.7166	26.8877	21.7581	37.9601	24.6954	15.0081	21.557	16.2381	20.6299	22.2709	25.1815	20.9676	26.3375	22.3632	40S ribosomal protein S15-4	AT5G09500.1
Ghir_A02G005170	FALSE	TRUE	94.2839	147.073	169.567	77.5126	78.3576	57.5119	112.342	NA	63.7482	40.9812	14.4046	14.7071	15.6132	34.2555	23.3774	30.4636	27.0996	40.6565	34.828	18.1588	22.3184	15.4323	17.8738	15.1429	18.6325	16.8765	20.7792	19.0814	60S ribosomal protein L19-1-like	AT1G02780.1
Ghir_A02G005210	FALSE	TRUE	15.0735	16.4754	39.3816	13.8987	9.73907	13.9486	13.0368	NA	14.673	10.9278	8.12598	8.04373	6.99229	13.7119	9.40662	14.9146	10.8849	17.4046	13.1128	8.56023	9.05251	10.6227	7.90148	9.14437	8.77683	9.94901	10.9101	11.5648	eukaryotic translation initiation factor 3 subunit J-like	AT1G66070.1
Ghir_A02G005340	FALSE	TRUE	28.5734	27.7786	36.5497	34.5521	30.8622	24.9877	25.4004	NA	25.9843	18.4163	71.1455	73.6507	56.5761	35.7674	76.4007	76.2732	65.3544	64.6798	61.837	72.1718	74.3758	63.21	80.8562	67.1872	90.727	74.2824	61.3046	66.5306	COBRA-like protein 7	AT4G16120.1
Ghir_A02G005420	FALSE	TRUE	409.03	450.48	835.201	317.595	308.241	313.711	431.231	NA	303.178	239.31	12.5661	19.6053	14.2836	41.2282	19.2844	54.282	29.3183	47.6707	41.7353	16.2282	24.6055	13.9812	22.2671	17.8328	25.7094	20.7503	20.6881	26.8868	60S ribosomal protein L29-1	AT3G06680.1
Ghir_A02G006020	FALSE	TRUE	17.4643	21.7633	25.8616	13.7778	17.1646	21.2198	20.0125	NA	19.3325	15.9884	9.88759	12.1096	8.59868	19.7199	8.3193	10.4331	11.2653	11.3025	10.3697	12.946	16.663	12.881	12.0002	8.40239	9.59796	10.0908	10.7753	11.9683	novel plant SNARE 13	AT3G17440.1
Ghir_A02G006030	FALSE	TRUE	5.70295	5.9338	13.6045	3.52219	5.1071	3.94328	7.31244	NA	4.07039	3.60001	2.67579	2.90548	1.28589	5.9809	3.06295	3.44141	5.40787	7.53667	3.34204	2.96776	4.49375	2.51966	3.27639	2.58229	2.76829	2.572	3.57712	3.2436	rRNA-processing protein fcf2	AT5G30495.2
Ghir_A02G007590	FALSE	TRUE	49.6377	93.5662	226.059	52.8042	55.3922	40.3935	63.5755	NA	36.1913	36.6293	14.3049	16.4791	14.0989	28.9672	26.7221	39.1056	35.9603	53.2031	42.1124	13.1544	21.5983	16.1654	15.7273	18.2163	25.616	19.7204	21.0096	24.8114	proteasome subunit beta type-3-A-like	AT1G21720.1
Ghir_A02G009110	FALSE	TRUE	34.9471	42.6844	95.5574	23.9018	17.6852	22.8663	35.1053	NA	19.9936	14.0044	6.26257	7.77116	4.62349	15.2234	10.7111	16.7434	13.7391	25.0955	18.9051	5.40867	12.7853	6.22818	8.91645	6.26511	11.0065	9.28631	8.89921	8.81374	40S ribosomal protein S4-like	AT5G58420.1
Ghir_A02G009140	FALSE	TRUE	20.9804	33.866	46.9186	18.2434	22.1072	19.3071	28.7427	NA	19.312	17.2129	14.3415	17.4459	11.9301	25.7662	15.2599	23.3807	19.7925	27.8918	20.8142	17.1203	23.6096	13.4944	20.3615	15.7732	21.4324	14.7732	17.7965	14.9374	lysine--tRNA ligase, cytoplasmic-like	AT3G11710.1
Ghir_A02G009850	FALSE	TRUE	21.8613	35.6976	37.7653	10.818	13.5397	17.9412	36.1019	NA	11.7815	14.0444	17.6062	20.339	13.1651	39.1707	19.522	28.4016	28.3112	42.8157	41.9916	15.7206	33.8494	15.6713	24.5709	19.3146	24.6942	19.0918	24.7429	23.793	dolichyl-diphosphooligosaccharide--protein glycosyltransferase subunit 1A-like	AT1G76400.1
Ghir_A02G011320	FALSE	TRUE	21.7278	40.6242	41.3387	17.155	14.6042	16.8117	34.8669	NA	17.482	7.22209	16.0496	21.8039	14.5615	35.4328	11.9287	22.9754	21.986	25.8726	21.3262	16.6031	27.4946	15.7125	23.3312	12.426	19.0164	14.8673	19.4355	23.3182	PIN2/TERF1-interacting telomerase inhibitor 1-like isoform X1	AT1G63980.1
Ghir_A02G011360	FALSE	TRUE	22.1614	50.3031	66.7816	34.286	26.2018	30.1535	44.4919	NA	41.4918	32.7851	28.692	29.1209	23.9352	48.1902	29.4427	34.8883	37.5397	41.0661	33.8403	33.1893	33.1863	33.2769	26.694	37.558	33.9508	37.0836	23.3713	39.9838	nucleolar GTP-binding protein 1-like	AT1G50920.1
Ghir_A02G012410	FALSE	TRUE	33.3044	45.2635	106.859	45.449	46.802	23.8189	31.9144	NA	40.3309	35.0278	123.899	123.159	105.065	115.151	99.7591	93.1529	101.292	118.683	113.217	130.489	107.599	126.979	99.5565	113.753	100.236	118.322	83.882	98.0652	villin-2-like	AT2G41740.1
Ghir_A02G013600	FALSE	TRUE	10.1315	9.73039	18.3548	9.617	6.05213	12.0735	18.2574	NA	12.9599	12.5848	14.3846	13.1897	9.99101	21.9889	9.88619	11.2313	12.7761	14.0372	11.8896	12.3119	19.3988	12.564	14.1323	9.02673	10.7968	7.59271	10.1917	10.4348	protein CASC3-like isoform X1	AT1G80000.1
Ghir_A02G013630	FALSE	TRUE	5.72398	15.3606	17.6783	8.74915	5.9494	8.14283	12.4082	NA	4.70076	1.18141	15.6721	23.2634	14.4071	53.9077	16.9424	25.463	24.6209	28.0412	26.3538	19.1592	31.7616	19.5235	26.4395	15.1458	17.7946	13.6103	28.3911	18.2797	N-alpha-acetyltransferase 16, NatA auxiliary subunit-like isoform X1	AT1G80410.2
Ghir_A02G013830	FALSE	TRUE	18.1741	23.9911	39.6594	19.9416	18.6726	9.65779	17.7064	NA	16.4445	10.0929	15.894	17.8411	19.1506	26.3572	22.9905	25.528	22.069	28.1912	17.4574	19.46	17.6123	17.3979	18.8812	19.6922	20.6169	17.05	16.5708	17.4499	serine-threonine kinase receptor-associated protein-like	AT3G15610.1
Ghir_A02G014590	FALSE	TRUE	2.98427	4.42254	6.09371	2.2555	2.41679	0.962581	5.88915	NA	1.14038	0.793767	1.03736	0.979705	1.04699	3.24829	2.50753	3.45225	2.62242	3.39719	3.67297	0.706072	2.31216	1.38086	1.38249	1.39692	1.52374	1.07462	1.94399	1.98873	cinnamoyl-CoA reductase 2	AT2G02400.1
Ghir_A02G017650	FALSE	TRUE	15.1452	14.6597	29.0497	15.2661	17.6291	14.0396	20.5791	NA	21.3053	16.72	6.25042	5.33845	5.87579	10.7487	5.48136	9.68897	7.86393	10.4467	7.09629	8.44602	6.29815	7.51052	4.8348	7.6776	5.69223	7.65628	6.42058	6.92383	UDP-N-acetylmuramoyl-L-alanyl-D-glutamate--2,6-diaminopimelate ligase	AT4G37090.1
Ghir_A02G018290	FALSE	TRUE	6.67668	18.7438	26.244	5.66859	8.78114	5.49674	11.4648	NA	3.22094	1.68926	5.22137	6.45947	3.55086	14.5251	6.79749	14.9469	8.86984	23.7743	14.8115	4.5537	11.6693	5.21044	6.8023	3.58262	7.73592	5.67222	9.50881	6.6647	gamma carbonic anhydrase 1, mitochondrial-like	AT1G19580.1
Ghir_A02G018910	FALSE	TRUE	6.38459	9.76483	22.2443	5.20301	4.38266	4.38457	8.59425	NA	4.21197	6.41046	7.90857	8.92763	5.93899	15.9272	10.9856	12.4911	10.995	12.7253	10.9577	8.31849	15.3876	9.63864	10.6705	9.67667	10.4248	11.3998	9.17798	9.81091	la-related protein 1C-like	AT4G35890.1
Ghir_A03G002440	FALSE	TRUE	10.0015	14.2279	21.3101	5.85353	4.77107	6.38282	14.5022	NA	5.22588	4.6419	5.52435	5.90842	3.85795	11.5168	6.21233	10.124	11.1589	16.5172	7.66106	6.04633	6.24679	4.53159	5.85655	5.21968	5.1181	4.41888	5.87061	5.20848	GMP synthase [glutamine-hydrolyzing]-like	AT1G63660.1
Ghir_A03G003760	FALSE	TRUE	17.1301	27.0904	35.9557	18.0744	11.6554	20.1697	28.2275	NA	21.5003	14.6198	29.09	32.6333	32.9101	45.9381	37.3388	34.7237	41.9322	33.4807	29.5576	29.2617	41.2232	40.6099	31.321	42.4637	37.8581	38.606	34.9318	40.8986	ABC transporter F family member 1-like	AT5G60790.1
Ghir_A03G004130	FALSE	TRUE	45.7634	54.1013	75.0112	36.5653	53.0826	68.4312	60.8698	NA	53.6194	53.9175	54.678	43.5544	46.477	69.1482	58.4772	68.9997	66.0132	92.5396	90.5031	56.6826	64.0291	59.9465	53.3178	53.3089	65.6768	57.9524	58.4311	59.288	protein disulfide isomerase-like 1-4	AT5G60640.1
Ghir_A03G004240	FALSE	TRUE	64.7126	63.1063	170.954	43.6443	38.5611	37.5811	44.5185	NA	40.533	25.5189	2.811	3.27764	3.14253	8.97187	4.98378	11.1978	7.07114	17.8648	9.3269	4.04849	4.25425	3.12494	3.81674	4.30335	5.15499	5.58751	5.49453	6.38395	60S ribosomal protein L30-like	AT1G36240.1
Ghir_A03G004570	FALSE	TRUE	42.3599	61.3065	145.898	22.6347	23.2975	22.8956	46.0919	NA	13.6191	10.4795	11.4599	17.2943	10.3853	48.0067	21.5206	48.1658	38.0238	63.3312	50.9841	11.1301	23.4799	11.8674	16.672	11.0835	17.3917	15.0009	20.3165	22.3549	60S ribosomal protein L23A	AT2G39460.1
Ghir_A03G005160	FALSE	TRUE	8.50163	8.8277	17.8614	8.29784	5.02105	6.67317	10.9566	NA	9.98279	6.99865	2.85902	3.37103	4.52078	6.0253	3.75564	4.87865	4.45582	4.57247	5.05845	3.51985	3.18608	2.51118	2.55392	4.76159	3.1002	3.6581	2.86811	3.84797	Rab5-interacting family protein	AT5G59410.1
Ghir_A03G007690	FALSE	TRUE	22.9973	37.4519	52.965	16.905	10.8467	22.2143	40.4908	NA	17.1946	6.23209	8.94475	11.9305	8.37756	27.9501	9.30822	24.8146	16.0439	23.5606	16.9878	14.3712	25.3563	14.7643	18.1198	11.2919	15.2135	12.6212	16.2474	18.197	NAP1-related protein 1-like	AT1G18800.1
Ghir_A03G007700	FALSE	TRUE	25.3678	32.1803	34.9685	16.0356	8.42169	17.1531	29.7068	NA	13.8377	6.61989	20.136	29.3236	19.1061	57.9494	16.6465	33.9988	20.8917	31.8697	23.675	24.2006	35.2959	21.3816	25.8244	16.5893	19.4022	15.9846	20.3579	19.3284	NAP1-related protein 1-like	AT1G18800.1
Ghir_A03G007790	FALSE	TRUE	21.3398	40.0959	59.2548	17.0078	14.8378	15.1418	34.7514	NA	11.4213	8.37921	4.43825	5.944	3.16236	14.9264	5.63877	13.3819	9.86068	14.9654	13.8218	4.11976	9.35879	3.65411	6.07167	3.22894	5.30625	3.81536	4.39693	5.80149	protein DCL, chloroplastic-like	AT5G62440.1
Ghir_A03G008150	FALSE	TRUE	4.40229	12.9771	20.8294	4.16503	2.59299	4.18412	11.509	NA	3.6749	0.344189	1.48909	1.45568	0.919518	3.50049	2.11127	2.46128	2.91063	5.05743	5.27813	0.799184	2.81421	1.68601	2.07885	0.630375	0.826913	0.572665	1.29545	0.882742	40S ribosomal protein S19-3-like	AT5G61170.1
Ghir_A03G008210	FALSE	TRUE	18.4396	28.6986	38.7598	10.1824	15.4594	9.97558	22.5031	NA	8.57915	4.16401	10.2545	10.3117	10.0019	28.7306	13.7613	26.5756	21.8434	25.9959	24.2727	10.4704	16.4688	13.0846	12.4041	9.50813	13.0551	11.1705	15.9691	18.0442	ATP synthase subunit gamma, mitochondrial-like isoform X1	AT2G33040.1
Ghir_A03G008270	FALSE	TRUE	96.653	96.3762	146.406	88.6465	101.349	101.353	111.824	NA	110.862	118.088	4.76423	5.1892	3.27373	12.2809	5.43666	13.9289	11.4572	19.8709	12.0914	6.44608	11.5422	6.1121	9.16657	5.36501	9.67038	6.41603	10.0413	7.07693	mitochondrial import receptor subunit TOM5 homolog	AT5G08040.1
Ghir_A03G010510	FALSE	TRUE	12.3335	36.9451	38.7281	11.9954	13.845	11.2866	26.8315	NA	8.12594	7.77048	13.622	17.2367	15.2672	38.6674	14.1629	25.0659	22.951	30.9548	26.7619	18.1158	26.4348	17.0634	21.3914	15.173	14.5783	15.2591	17.7737	17.953	glutathione reductase, chloroplastic	AT3G24170.1
Ghir_A03G014140	FALSE	TRUE	1.65184	3.65021	4.26888	0.617475	0.544726	1.29936	1.30957	NA	0.484482	0	2.81228	3.16556	2.05675	9.255	2.78253	4.67114	6.24032	11.0466	9.76299	2.18222	5.84559	3.31687	5.08696	3.32206	3.36763	3.44909	6.84978	4.15748	Mitochondrial import receptor subunit TOM20	AT1G27390.1
Ghir_A03G014230	FALSE	TRUE	37.6109	45.1201	102.574	34.3621	33.6781	33.5009	41.8079	NA	35.5287	29.687	4.40894	3.71349	3.51107	5.80928	5.90019	7.71618	6.20028	9.83088	8.28427	4.5468	5.71837	3.95695	4.32325	4.34299	5.49516	5.46421	4.83026	4.40351	protein kish-like	AT5G20165.3
Ghir_A03G014780	FALSE	TRUE	8.18604	11.0467	13.0454	6.65663	4.0794	8.51239	13.0261	NA	8.61357	2.78675	15.0796	19.5054	15.7674	28.4001	14.5318	17.0978	12.9884	13.6644	15.9608	17.3456	17.2558	18.0271	16.1469	16.435	10.7346	13.3526	14.1182	14.1718	filament-like plant protein 3	AT1G24560.1
Ghir_A03G015540	FALSE	TRUE	20.7411	44.0179	76.1323	20.9718	25.0249	16.6318	42.5242	NA	16.0512	11.7842	5.45705	6.97444	7.71681	16.4891	11.4411	15.7751	15.9985	27.5304	18.7253	7.9975	17.2028	7.85595	10.8868	7.6823	12.4613	7.83526	11.3952	12.3969	Nucleic acid-binding, OB-fold-like protein	AT1G23750.1
Ghir_A03G015570	FALSE	TRUE	20.6203	25.0874	78.9378	14.6559	13.8222	13.6249	26.2704	NA	9.57637	4.68716	2.14094	2.81342	1.59934	4.93273	2.6601	6.20866	3.81128	9.02072	6.35028	2.91517	4.68161	2.98412	2.78556	1.90019	3.04604	2.39782	2.99032	2.66092	protein NUCLEAR FUSION DEFECTIVE 6, chloroplastic/mitochondrial isoform X2	AT1G70350.1
Ghir_A03G018220	FALSE	TRUE	8.41123	13.7941	16.9104	8.97461	4.77108	14.3443	12.502	NA	9.82471	1.90353	3.92332	5.28405	3.81648	11.2705	5.64228	8.03802	3.19088	5.70045	3.77634	3.32057	7.49693	6.00405	5.45191	4.23917	6.33109	6.64381	5.37227	5.61225	nicotinamidase 2-like	AT5G23230.1
Ghir_A03G018800	FALSE	TRUE	2.42546	5.17318	7.67014	1.90788	0.83457	2.6292	3.94361	NA	2.34138	1.40778	0	0	0	0	0	0	0	0	0	0	0	0	0	0	0	0	0	0	homoserine kinase	AT2G17265.1
Ghir_A03G019590	FALSE	TRUE	24.4208	28.1046	65.2995	24.8349	23.4148	24.1364	31.5583	NA	31.8165	29.596	10.977	8.04393	11.3608	7.64254	11.0498	11.7796	13.7732	22.1482	14.2739	14.279	15.6996	13.6689	12.8509	16.2588	16.7258	11.1271	11.7989	13.0232	coiled-coil-helix-coiled-coil-helix domain-containing protein 10, mitochondrial-like	AT5G09570.1
Ghir_A03G020340	FALSE	TRUE	57.4023	49.9778	109.672	37.6984	53.9616	79.8463	47.2307	NA	45.5302	44.1428	4.16682	4.10729	3.21084	14.3479	7.88838	17.2972	12.2683	19.2245	13.2287	4.10051	8.47036	4.32799	6.88221	4.66473	10.8416	8.90266	8.10165	7.69233	Six-hairpin glycosidase-like protein	AT2G15000.4
Ghir_A03G020580	FALSE	TRUE	216.636	260.609	327	192.72	155.442	259.018	290.3	NA	260.163	178.244	149.306	133.445	117.402	193.394	141.974	182.283	148.697	194.681	129.626	161.528	182.742	162.106	163.423	162.559	180.686	179.027	167.801	173.437	polyadenylate-binding protein 8-like	AT1G49760.1
Ghir_A03G021090	FALSE	TRUE	26.359	38.8461	91.4846	22.0125	18.2544	24.1631	40.6695	NA	21.2583	14.2125	5.63636	5.5972	4.75072	7.96666	5.73847	9.02771	8.54964	14.6839	10.1744	7.64927	9.093	6.39376	7.05037	5.84941	7.58742	5.4455	4.1536	5.99032	50S ribosomal protein L30	AT5G55140.1
Ghir_A03G021320	FALSE	TRUE	235.002	434.501	606.089	207.15	277.176	162.153	346.473	NA	152.607	139.196	10.328	12.5117	8.21525	23.5966	9.06215	16.272	11.2985	19.2935	14.0144	8.13552	28.9555	10.8258	20.8973	7.23871	13.4404	7.67896	9.96525	7.24751	glycine-rich RNA-binding protein GRP2A-like	AT2G21660.1
Ghir_A03G021430	FALSE	TRUE	165.562	233.007	443.607	119.233	95.3919	128.545	237.455	NA	133.092	89.5704	12.9767	16.5753	14.2739	29.0844	22.6759	35.0123	30.2261	48.7614	32.0524	16.3767	22.8699	15.9746	19.3143	19.608	24.061	18.1404	24.3417	23.3327	40S ribosomal protein S25-4-like	AT4G39200.1
Ghir_A03G022670	FALSE	TRUE	1.12881	4.2709	5.95976	1.00241	0.696102	0.656041	5.55696	NA	0.414561	0.737394	1.4031	1.47203	0.995002	3.33639	0.126906	1.42563	4.22678	5.09493	3.32152	1.85973	2.80324	0.877078	1.77574	0.56784	0.893345	0.568965	2.0517	2.15034	glycerol-3-phosphate acyltransferase 3-like	AT5G60620.1
Ghir_A04G001140	FALSE	TRUE	24.3361	28.5539	38.5934	27.9827	23.0939	19.3246	22.1401	NA	16.4806	15.8774	18.1072	21.3701	16.9081	26.159	16.1288	21.1024	22.3341	23.8982	30.1335	11.0433	16.42	10.5671	13.4033	13.1121	13.3492	14.0242	16.7408	12.0932	protein GrpE-like isoform X2	AT5G55200.1
Ghir_A04G001350	FALSE	TRUE	13.0347	27.8662	42.1234	12.1593	14.7444	9.00156	18.5065	NA	10.7013	7.5964	16.997	21.5445	19.102	37.6801	19.5863	27.2543	24.6563	36.6226	33.1068	16.542	25.1116	19.7407	22.4235	19.6654	21.8525	20.9902	24.6276	21.357	dihydrolipoyllysine-residue succinyltransferase component of 2-oxoglutarate dehydrogenase complex 2, mitochondrial-like isoform X1	AT4G26910.1
Ghir_A04G004150	FALSE	TRUE	57.214	87.0971	110.294	61.5373	55.9679	88.1988	98.2691	NA	79.3578	87.7612	20.1503	21.7032	21.2181	39.9723	23.6665	33.6123	29.5402	38.3573	32.5746	26.9333	28.5226	23.7601	24.0571	23.9208	25.9072	23.8993	30.4006	25.9185	multiple organellar RNA editing factor 8, chloroplastic/mitochondrial-like	AT3G15000.1
Ghir_A04G004430	FALSE	TRUE	30.2784	41.9411	86.6156	34.462	23.9109	34.1852	49.9038	NA	34.5138	25.2028	11.5239	12.1786	11.0901	15.6915	10.529	24.9036	12.891	29.0102	23.9355	13.2888	16.6346	9.38913	11.4348	13.0465	14.306	15.3859	16.9171	15.7476	multiprotein-bridging factor 1b	AT3G58680.1
Ghir_A04G005040	FALSE	TRUE	75.9122	161.479	288.102	94.4783	84.0738	97.0483	148.821	NA	119.306	105.28	98.9705	86.827	88.5456	193.005	138.783	168.766	168.586	334.818	234.741	109.965	168.668	116.939	128.083	141.971	178.807	143.035	155.224	141.738	Elongation factor 2	AT1G56070.1
Ghir_A04G005120	FALSE	TRUE	1.6574	4.19871	4.68917	2.29893	0.610721	1.63329	2.76773	NA	2.55225	0.484546	0.925398	1.84499	0.902758	2.24645	1.12979	1.28703	1.23718	1.48385	1.55537	2.0307	2.08976	1.93352	0.663974	0.927459	1.22397	1.24392	1.09614	1.57689	probable BOI-related E3 ubiquitin-protein ligase 3	AT3G12920.1
Ghir_A04G005660	FALSE	TRUE	69.1554	110.216	240.132	57.8543	51.9375	56.4075	114.271	NA	53.2687	40.5244	16.1766	18.0377	13.3135	47.8347	31.2809	42.4721	39.192	70.2739	48.1182	17.5324	34.3602	18.6284	24.7798	18.3014	29.566	20.4351	24.5137	24.8478	40S ribosomal protein S5-like	AT2G37270.1
Ghir_A04G006140	FALSE	TRUE	27.9626	38.2629	63.8724	29.4591	23.5096	15.4783	30.1552	NA	9.34009	6.27217	8.09958	10.1554	8.72962	15.8126	10.4316	8.73111	13.0888	12.8143	33.1929	9.21156	9.03426	10.1536	8.03136	7.2094	4.20348	6.51652	3.37637	7.46687	activator of 90 kDa heat shock protein ATPase homolog	AT3G12050.1
Ghir_A04G007100	FALSE	TRUE	58.1982	90.221	295.787	42.5986	30.4187	20.2713	58.0599	NA	17.5382	12.2679	5.99395	7.29319	4.81569	23.5122	7.91038	24.0317	16.7637	48.073	27.1569	6.38769	12.4651	4.98186	9.84607	5.48716	11.0447	6.91026	12.0489	10.511	40S ribosomal protein S14	AT3G52580.1
Ghir_A04G007150	FALSE	TRUE	17.5248	18.0127	24.6159	11.5904	14.9581	9.16015	16.1277	NA	9.2327	13.6051	6.54672	12.7511	9.30057	26.3885	12.2205	23.4699	17.7317	23.5348	19.3943	8.17234	11.9824	10.5603	12.2089	8.34738	12.978	8.82917	14.7662	14.2929	Kinesin light chain	AT5G02130.1
Ghir_A04G008310	FALSE	TRUE	11.8065	16.3408	21.3586	7.97206	5.51218	8.47658	12.8639	NA	5.64803	5.20308	8.32446	14.669	7.75732	28.7682	7.71582	9.21419	15.9896	12.2833	13.4837	11.4287	29.6428	11.885	22.0227	6.12103	11.4096	10.2182	20.0266	12.8663	PREDICTED: uncharacterized protein LOC105785106	NoHits
Ghir_A04G008440	FALSE	TRUE	86.7762	141.231	196.66	74.3143	50.9508	71.014	127.421	NA	70.1372	43.2028	81.6983	71.0581	61.1254	98.0454	95.9244	100.871	104.395	156.902	116.834	95.2966	118.75	83.7697	101.703	86.6563	121.713	85.0069	95.1772	104.868	elongation factor 1-alpha-like	AT5G60390.1
Ghir_A04G008490	FALSE	TRUE	115.866	179.162	245.112	86.7096	98.8622	94.3653	160.007	NA	88.5013	71.9476	52.91	52.5943	48.9941	119.099	87.907	125.719	99.3904	138.722	107.68	59.0201	76.9092	53.0786	64.4858	74.3887	76.9062	68.1641	81.0733	83.2735	60S ribosomal protein L4-like	AT3G09630.1
Ghir_A04G008740	FALSE	TRUE	17.1937	26.8889	31.8884	21.6387	18.3161	19.1421	23.0872	NA	28.1612	27.4678	12.288	12.908	12.7131	23.4329	13.0166	12.1335	14.8733	15.0676	14.9586	13.3365	18.2623	14.7164	15.2192	16.9485	11.6623	13.8191	13.6313	15.3844	serine/threonine-protein kinase AFC1	AT3G53570.1
Ghir_A04G008750	FALSE	TRUE	20.0138	26.6741	33.7547	15.5851	12.7438	20.5263	27.2921	NA	18.5784	5.81028	12.1324	9.62737	7.56773	18.1373	10.5858	14.8885	16.0826	23.8754	20.1505	12.7582	14.9462	11.0696	10.7854	9.3063	13.7324	12.7252	11.6333	15.6921	diaminopimelate epimerase, chloroplastic-like	AT3G53580.1
Ghir_A04G008830	FALSE	TRUE	10.5635	10.5393	17.7373	8.25627	4.43862	6.09974	9.00491	NA	10.9887	4.04543	3.08788	7.62816	2.7581	8.7483	5.15698	4.6081	3.6188	6.38945	7.42761	4.11087	4.69465	3.977	4.29043	4.79278	4.09983	4.43429	5.00114	5.45175	glycine-rich RNA-binding protein 6, mitochondrial-like	AT2G37510.1
Ghir_A04G009700	FALSE	TRUE	1.19806	1.11456	1.48372	0.859745	0.463153	0.356365	1.21605	NA	0.569015	0	0.193008	0.53598	0.297326	1.54534	0.141142	0.157153	0.43885	0.460055	0.462517	0.719989	0.921462	0.521648	0.421346	0.187274	0.416315	0.221174	0	0.124496	---NA---	NoHits
Ghir_A04G010030	FALSE	TRUE	10.7252	9.21753	24.5097	5.17875	2.22156	4.24474	6.53872	NA	4.32915	1.23733	2.94898	3.71408	5.71427	12.3603	6.03934	11.6353	6.9251	11.8213	7.77424	4.74372	5.12653	4.02507	5.09427	3.40679	4.69154	4.10186	4.0033	5.6428	protein SCO1 homolog 1, mitochondrial-like	AT3G08950.1
Ghir_A04G010280	FALSE	TRUE	73.647	148.649	338.184	60.7975	47.9269	50.4503	107.998	NA	50.7337	26.3176	16.3384	19.2377	16.0418	42.9896	24.4286	46.6332	47.4956	91.513	58.6954	11.3674	26.9008	17.1826	19.1144	18.0688	22.7388	20.7101	24.7661	27.1881	40S ribosomal protein S4-like	AT5G58420.1
Ghir_A04G010710	FALSE	TRUE	22.0729	52.8959	87.8884	24.109	24.5756	25.7365	40.4056	NA	27.4558	23.9332	32.1348	30.3503	25.1462	53.9237	36.9879	40.4263	49.3359	63.8938	59.0906	29.6223	43.3036	32.9294	36.7165	32.6149	40.8414	31.2401	34.8676	40.1694	ATP synthase subunit beta, mitochondrial	AT5G08670.1
Ghir_A04G011600	FALSE	TRUE	38.6999	62.514	211.084	33.3181	28.3758	24.5622	40.7066	NA	28.6726	22.0936	4.2975	3.95393	4.5229	12.9033	8.33733	9.94747	7.7327	23.1811	14.7694	4.7741	6.30512	4.71761	3.89786	5.53123	5.64526	4.46486	6.56057	6.10626	60S ribosomal protein L44	AT3G23390.1
Ghir_A04G011670	FALSE	TRUE	34.9058	40.2546	66.9017	37.6187	42.6987	36.9968	37.4626	NA	37.0924	52.7285	9.32583	9.9723	10.1396	12.5674	15.7548	14.4718	17.465	23.4662	22.0514	9.39294	12.6913	12.1304	9.88168	14.8225	16.2029	14.4075	16.0431	15.4262	thioredoxin-like protein YLS8	AT5G08290.1
Ghir_A04G011770	FALSE	TRUE	10.8492	18.3676	46.0874	8.24	6.05231	8.97081	12.7515	NA	10.4507	5.73638	4.88778	3.44005	3.87325	7.8651	4.97824	5.80548	5.3065	9.58163	7.85178	3.69274	5.10462	4.28846	4.13402	4.42369	4.36937	4.68935	4.79654	3.90544	50S ribosomal protein L15	AT5G64670.1
Ghir_A04G011810	FALSE	TRUE	10.3301	14.2601	20.9	9.89381	6.38201	8.67647	17.3199	NA	8.33256	11.144	6.58969	9.58939	5.7266	16.4002	10.2292	12.6733	10.7865	15.876	13.4407	6.93974	14.7249	7.56459	9.825	7.71107	10.3904	8.79429	9.90716	11.9512	mitochondrial import receptor subunit TOM40-1	AT3G20000.1
Ghir_A04G011960	FALSE	TRUE	8.32575	12.2365	14.2358	6.12042	2.87674	7.3341	13.8245	NA	13.8473	12.8323	6.96144	11.2054	5.48403	14.3075	6.28054	9.53491	9.20051	10.1766	12.8335	12.8539	10.2488	10.4803	9.38602	15.0255	11.343	14.4989	11.0847	15.1092	3-isopropylmalate dehydratase small subunit 3-like	AT2G43090.1
Ghir_A04G012600	FALSE	TRUE	2.88703	4.30363	25.488	3.44538	5.34524	0.965583	0.8846	NA	1.70766	15.7059	0.16865	0.11522	0.180552	0.155364	0	0.453851	0.146527	2.07873	0.320521	0.194601	0.191076	0.0948659	0.23748	0.1562	0.0444002	0.195633	0.352731	0.0113962	gamma-glutamyl peptidase 5-like	AT2G23970.1
Ghir_A04G013050	FALSE	TRUE	52.6623	58.503	121.083	50.3642	39.684	58.423	44.8308	NA	54.0038	40.6631	10.6498	12.6838	10.5	13.9207	21.207	16.5006	22.5124	27.3022	24.4045	14.9575	13.5855	13.471	11.5706	19.1531	22.702	20.7348	15.734	17.9406	40S ribosomal protein S16-like	AT2G09990.1
Ghir_A04G013260	FALSE	TRUE	6.86656	6.60326	8.43479	2.79427	1.6861	3.22965	8.32552	NA	2.62214	2.1684	5.24123	8.22731	5.55926	14.5375	11.7986	10.8419	5.53387	11.725	12.4052	5.07501	13.8914	7.74634	7.92146	3.88192	6.80581	5.76532	7.26484	7.81045	serine hydroxymethyltransferase 6-like	AT1G22020.1
Ghir_A04G013420	FALSE	TRUE	13.38	32.8766	61.6454	14.5613	9.49115	11.6942	30.9053	NA	8.54761	6.85937	8.66815	14.3527	12.7921	24.9878	15.8585	25.9852	22.6466	36.8819	33.4554	8.25938	15.422	11.6973	14.1684	11.1596	15.1178	11.172	14.4139	18.4476	triosephosphate isomerase, chloroplastic	AT2G21170.1
Ghir_A04G013570	FALSE	TRUE	65.0663	108.082	198.883	58.4619	55.2021	68.9754	95.3891	NA	74.1618	52.8307	9.26409	8.07657	7.43495	25.4847	15.1114	20.5344	16.0359	24.5615	21.0417	10.3235	13.5047	11.0961	11.0517	9.96032	12.5637	12.3122	12.9521	11.9269	40S ribosomal protein S25-4-like	AT4G39200.1
Ghir_A04G013640	FALSE	TRUE	25.0008	35.9628	50.1824	30.2367	25.7787	34.5164	40.419	NA	34.5999	36.0237	26.2133	24.5595	27.0673	37.5623	28.0025	42.3263	30.9326	39.5578	38.9687	26.8265	32.6103	27.3177	23.9061	32.8262	31.8932	35.1036	33.6217	32.6364	26S proteasome non-ATPase regulatory subunit 4 homolog	AT4G38630.1
Ghir_A04G013860	FALSE	TRUE	32.2845	32.7791	56.082	24.1105	25.1021	23.2177	30.402	NA	29.3839	20.2304	24.5089	19.0546	25.0251	29.8876	33.3095	28.1031	24.2064	34.7569	27.4818	26.2974	24.2753	31.6034	24.4557	31.8608	26.4347	29.3388	30.2251	29.0988	isocitrate dehydrogenase [NAD] regulatory subunit 1, mitochondrial	AT4G35260.1
Ghir_A04G014170	FALSE	TRUE	49.1054	73.6205	208.88	39.9288	41.8426	36.1274	53.6401	NA	28.1277	22.6881	2.81663	2.57864	2.43482	8.36773	7.32377	10.6474	8.34056	18.9671	11.7413	2.77076	4.19004	2.45513	3.00171	4.24031	4.43105	4.22282	2.27945	6.12887	hypothetical protein GOBAR_AA16978	AT2G23690.1
Ghir_A04G014180	FALSE	TRUE	17.3779	42.9017	68.4714	20.3765	15.3161	18.2485	34.3934	NA	15.5884	6.85567	1.96891	1.09092	1.38259	2.75601	1.43416	2.93308	2.51783	4.71273	3.84404	1.80293	3.18818	2.70262	1.80378	1.48465	2.51456	1.77581	1.94864	2.09422	mitochondrial import receptor subunit TOM6 homolog	AT1G49410.1
Ghir_A04G014610	FALSE	TRUE	37.5397	30.5751	80.9596	45.1857	30.8499	42.7846	38.413	NA	63.2612	30.079	7.77546	7.3426	7.81836	8.36629	8.28941	14.7117	11.4371	18.3649	12.726	13.0847	7.94226	9.76919	9.30213	11.5542	12.617	10.1145	8.86562	11.333	cytochrome c	AT4G10040.1
Ghir_A04G014880	FALSE	TRUE	284.156	368.879	909.753	229.938	175.008	206.924	313.861	NA	203.016	123.065	26.3425	26.4588	33.9383	52.2723	51.8832	78.8808	67.9465	128.937	75.0408	33.0786	48.6528	33.8234	38.7933	43.0371	63.9994	48.483	48.3245	52.8129	60S ribosomal protein L27a-3	AT1G70600.1
Ghir_A04G015110	FALSE	TRUE	28.5701	37.9012	61.3296	25.1152	16.8208	22.9547	36.6082	NA	21.1282	16.9376	12.232	8.91028	13.0043	16.1233	15.239	19.9407	19.947	30.4327	18.2668	12.5043	14.1451	16.1924	11.6182	14.3893	16.7365	16.276	17.046	18.0888	Proteasome subunit beta type-5	AT3G26340.1
Ghir_A05G000340	FALSE	TRUE	196.314	267.913	675.012	156.603	102.468	165.95	249.635	NA	158.701	86.6168	33.4643	25.8937	30.456	49.7749	49.5575	80.8528	63.7791	164.002	62.6064	44.8835	58.1549	35.4935	55.7258	45.9968	85.1945	48.1972	60.3265	48.5475	60S acidic ribosomal protein P3-like	AT4G25890.1
Ghir_A05G000560	FALSE	TRUE	90.773	84.1105	135.652	60.6194	51.9848	74.2332	96.6485	NA	58.5342	34.3472	12.4377	13.3463	10.8425	27.2151	16.8559	32.2092	29.9177	40.0505	26.1384	15.4934	21.701	13.1352	16.6987	17.9471	26.1731	17.6282	20.6891	23.3132	probable small nuclear ribonucleoprotein F	AT4G30220.2
Ghir_A05G002930	FALSE	TRUE	33.2072	60.3707	94.0513	28.6416	33.3482	38.6365	66.8686	NA	33.5589	27.1429	4.62809	4.54032	4.43377	11.4508	6.64356	9.3801	7.68411	14.3469	9.86486	3.64304	9.71442	5.27436	6.27985	3.9536	6.35214	5.0009	6.08749	6.39664	40S ribosomal protein S15a-5	AT4G29430.1
Ghir_A05G002960	FALSE	TRUE	32.9924	36.9546	96.0863	25.6499	15.1537	33.8815	36.6504	NA	27.6566	8.98978	9.02672	8.96497	5.95557	10.7031	5.90279	10.7674	6.75396	14.3109	10.4947	7.99435	9.04845	6.39024	10.2759	7.22336	9.5346	9.83464	8.82296	10.5851	putative C22F3.07c	AT4G26210.1
Ghir_A05G002980	FALSE	TRUE	11.4172	12.5044	17.9004	9.68753	6.65284	10.2941	16.2452	NA	12.0693	3.83068	10.0447	13.2972	11.4448	26.3356	9.7964	15.7376	11.1694	14.7085	11.0267	12.0779	16.3801	9.81149	13.2352	12.2085	16.3949	14.253	17.6662	14.5023	probable protein arginine N-methyltransferase 1.2	AT4G29510.1
Ghir_A05G003130	FALSE	TRUE	45.3972	55.4151	119.1	46.6191	36.9475	26.6646	27.6938	NA	27.7743	12.2156	16.732	17.2964	15.6835	25.3895	22.7264	21.0487	22.6681	37.9574	27.4302	14.2578	19.7043	17.6577	19.2943	17.3308	20.0055	19.2553	14.5122	17.443	nucleosome assembly protein 1;2-like isoform X1	AT5G56950.1
Ghir_A05G003140	FALSE	TRUE	3.15649	12.3185	21.356	4.09917	3.20594	6.7247	21.2623	NA	4.19983	6.91032	1.00904	1.28972	0.56891	2.80357	1.03827	1.66948	1.65031	4.49599	3.01059	1.5151	3.80287	1.62974	2.47839	1.18706	1.43704	1.36964	1.18062	2.03462	30S ribosomal protein S16-like	AT5G56940.1
Ghir_A05G005270	FALSE	TRUE	4.03087	4.95514	11.3564	3.00901	3.56376	3.9795	5.33122	NA	2.57994	1.81327	1.10451	2.25821	3.10515	4.542	4.11621	2.89888	4.72458	7.66345	5.72725	3.0804	4.27203	3.97377	3.28713	3.31307	3.70824	3.89037	3.73167	3.46422	DCN1-like protein 4 isoform X2	AT1G15860.3
Ghir_A05G005400	FALSE	TRUE	51.3012	70.565	133.939	31.5119	29.3138	50.4624	64.7912	NA	41.4129	28.1883	5.50075	4.90708	4.80587	17.5301	12.106	16.511	16.3894	30.2729	23.3298	6.41083	13.1119	6.09476	8.83918	6.48072	12.0588	10.0254	12.5614	12.1481	40S ribosomal protein S12-like	AT2G32060.1
Ghir_A05G006820	FALSE	TRUE	61.8969	51.0091	64.8859	39.8001	38.076	50.4567	45.6568	NA	41.9117	52.7421	13.0879	15.4646	12.2117	24.7235	21.5026	37.696	24.7674	38.4483	25.8035	12.4776	19.2513	12.2514	16.107	13.3121	17.2612	13.3909	18.117	19.0552	proteasome subunit beta type-6	AT4G31300.2
Ghir_A05G008020	FALSE	TRUE	18.2854	47.0691	48.7084	19.8185	16.8214	17.6515	48.3067	NA	16.7369	19.9773	8.84052	11.0705	9.38148	22.949	9.69919	24.4788	23.0031	26.9759	23.1922	11.983	17.5876	10.5742	13.3589	16.3707	21.8733	14.6788	23.8998	26.3076	putative phosphatidylglycerol/phosphatidylinositol transfer protein DDB_G0282179	AT5G06480.1
Ghir_A05G008410	FALSE	TRUE	71.69	98.2932	106.084	48.9441	49.9694	51.9051	97.6955	NA	44.9917	36.1871	18.6965	28.2774	16.3553	71.0216	32.0548	63.8145	43.9734	55.7799	51.1644	21.3393	38.4473	20.6142	29.6098	22.533	31.7883	24.6905	27.3108	33.0587	60S ribosomal protein L10a	AT1G08360.1
Ghir_A05G008590	FALSE	TRUE	148.52	207.402	325.166	128.849	134.2	139.182	214.48	NA	142.697	114.723	15.3521	14.426	16.3566	27.5509	21.3062	35.9879	33.5689	47.0502	29.7219	16.9192	25.6759	14.9672	18.7266	22.6749	26.9068	21.1495	21.5211	22.7098	60S acidic ribosomal protein P2B-like	AT3G44590.2
Ghir_A05G009320	FALSE	TRUE	157.752	371.528	439.506	91.5745	69.8852	133.884	381.99	NA	59.1583	56.1327	73.7643	65.6969	43.2658	189.771	60.3502	112.69	131.612	236.965	212.894	87.1676	192.761	77.8861	92.6145	51.1715	99.4025	62.1071	155.745	90.5661	tubulin beta-8 chain-like	AT5G23860.1
Ghir_A05G009330	FALSE	TRUE	23.4215	22.6313	62.8721	17.5374	18.1831	18.6559	20.5771	NA	17.9941	14.4416	1.92301	3.44426	2.06212	5.65458	3.39803	5.86904	4.65135	9.62672	4.53368	3.35895	4.48733	3.0514	3.22357	3.48079	4.1161	3.04371	3.1639	4.4008	mitochondrial import inner membrane translocase subunit TIM10-like	AT2G29530.3
Ghir_A05G010010	FALSE	TRUE	69.7967	57.401	187.99	53.5776	56.1342	37.5343	52.3995	NA	33.4704	24.684	11.1232	10.1228	9.81301	16.7287	19.3302	28.5316	21.9052	37.8485	32.0317	11.2123	14.0433	8.66687	15.8575	12.6003	15.8034	11.459	13.459	20.5501	60S ribosomal protein L23A-like	AT3G55280.1
Ghir_A05G010330	FALSE	TRUE	31.3041	32.3338	49.8518	23.7359	21.0624	30.864	33.6563	NA	23.8745	15.3646	4.4642	5.26731	6.56173	10.2965	9.18898	12.9521	12.31	25.0738	15.2378	5.9061	9.26141	5.93597	6.83992	8.35427	11.5612	10.768	9.34681	8.78701	60S ribosomal protein L30-like	AT1G36240.1
Ghir_A05G010570	FALSE	TRUE	86.2289	110.131	241.467	70.1168	59.0043	79.5288	107.073	NA	82.6286	46.7837	18.8038	16.6718	20.6715	26.5789	25.0867	36.4953	34.1697	45.9168	37.5748	19.9979	26.6256	21.4352	21.7591	24.6794	25.2691	21.1739	22.8969	25.2744	60S ribosomal protein L12-3-like	AT5G60670.1
Ghir_A05G011000	FALSE	TRUE	14.8431	12.9081	22.9086	10.5548	8.87349	9.15796	11.4959	NA	9.45224	7.46793	10.9911	11.1776	12.6139	26.6585	18.7743	26.0716	23.2755	36.3033	41.6475	12.0315	15.87	11.8456	13.9051	10.1199	18.4886	13.3833	12.5516	16.0572	ran-binding protein 1 homolog a-like	AT5G58590.1
Ghir_A05G011760	FALSE	TRUE	63.4749	68.3786	93.2621	65.9785	65.6893	76.9232	81.9676	NA	79.6175	72.8614	9.50765	11.1889	11.9245	14.7191	10.981	12.6475	12.7032	15.9555	16.8126	9.88177	14.9396	11.5075	9.69623	11.8974	12.239	13.6784	9.29627	12.1247	protein FAM32A-like	AT1G16810.1
Ghir_A05G012770	FALSE	TRUE	53.9048	45.0639	59.3347	45.7774	32.6063	49.8644	54.9102	NA	44.2374	26.3468	14.9651	14.1863	16.8114	13.0264	15.5846	21.2905	17.7346	21.1002	16.8748	15.6986	17.2965	13.6979	14.3478	15.8882	17.4776	18.3623	19.6345	16.4284	probable histone H2A variant 3	AT1G52740.1
Ghir_A05G013260	FALSE	TRUE	72.4419	76.9945	289.737	56.8918	39.3226	47.9057	64.2595	NA	58.5001	22.3509	5.92001	7.09092	5.75396	18.9783	8.47238	19.2404	15.2365	29.433	19.2823	9.46812	12.0573	8.6358	9.32018	11.0891	11.6348	10.6498	10.3728	12.146	60S ribosomal protein L37-3-like	AT3G16080.1
Ghir_A05G013970	FALSE	TRUE	7.1248	11.0568	13.268	3.62428	5.27171	2.08318	6.75243	NA	1.34274	3.58536	8.65218	14.9612	9.91966	44.109	10.4991	12.2256	14.626	13.7154	17.9172	6.77421	18.3656	15.4422	15.188	5.36074	5.61487	3.85248	6.62961	5.62118	receptor-like serine/threonine-protein kinase ALE2	AT5G56890.1
Ghir_A05G014090	FALSE	TRUE	35.1169	49.0887	57.9184	45.9762	37.3756	38.7138	43.0338	NA	42.7022	42.3275	66.6236	55.1145	61.6272	63.2228	96.1946	72.1836	84.7971	82.9537	85.7738	73.3754	68.2016	61.4328	61.5476	79.4314	81.6923	72.1723	63.9614	73.939	eukaryotic initiation factor 4A-14	AT1G54270.1
Ghir_A05G014120	FALSE	TRUE	0.0762924	0.935353	1.35017	0.597992	1.21215	0.811961	0.880801	NA	0.421456	0.519967	27.8417	20.3111	21.0557	37.7045	26.1195	24.3975	21.9565	31.3319	29.9057	22.6284	25.8872	23.9002	26.1643	19.0749	22.9442	23.2104	24.6493	22.8915	dihydrolipoyllysine-residue acetyltransferase component 2 of pyruvate dehydrogenase complex, mitochondrial-like	AT3G13930.1
Ghir_A05G015140	FALSE	TRUE	26.2431	26.4461	47.2384	20.0575	17.8429	27.8134	29.1232	NA	24.5933	21.5861	5.52809	8.12498	6.25109	15.4059	7.12325	9.19864	9.76643	13.3384	11.0414	6.2321	10.5606	6.15361	7.06605	4.66797	5.44654	6.98829	7.5479	6.95001	50S ribosomal protein HLP, mitochondrial-like	AT5G46160.1
Ghir_A05G015150	FALSE	TRUE	25.001	27.0432	41.0437	14.2365	8.61001	13.5136	23.2507	NA	14.712	4.8534	19.9591	22.4572	19.9363	65.4583	19.4264	27.3677	26.835	28.1225	24.3626	26.0366	34.142	20.4401	20.2448	15.7831	18.5168	17.7634	15.1613	19.4346	transcription factor TCP2-like	AT4G18390.1
Ghir_A05G016670	FALSE	TRUE	1.55481	1.61654	2.85244	1.91953	2.22122	1.74225	1.28864	NA	2.51032	1.64553	10.5131	10.2007	9.63014	12.897	14.4656	14.9508	16.7762	15.4821	12.1868	13.8082	12.4951	10.8339	12.1257	13.4992	14.8253	14.7928	11.5156	15.4257	50S ribosomal protein L21, mitochondrial-like	AT4G30930.1
Ghir_A05G017710	FALSE	TRUE	12.1426	22.9084	33.4934	8.74294	6.19628	8.93591	29.8796	NA	5.16379	4.83372	2.70198	5.11255	3.4765	14.4742	3.30041	6.69032	8.63444	8.85343	8.00389	4.08115	11.3546	4.28091	4.91214	2.3117	4.43214	2.85334	5.4746	5.87254	chromatin remodeling protein EBS-like	AT4G22140.1
Ghir_A05G017790	FALSE	TRUE	5.82223	4.58982	5.96227	2.86679	2.10771	5.05107	2.2825	NA	5.0037	1.65379	12.2031	8.99541	11.6147	9.65085	11.9767	10.2138	11.5008	13.8338	9.64554	14.2395	12.8671	12.5761	10.1852	12.7304	15.4907	12.0914	9.63885	10.3775	short-chain dehydrogenase/reductase SDRA-like	AT4G05530.1
Ghir_A05G018010	FALSE	TRUE	0.837175	2.52697	14.7176	1.65766	1.66059	0.612098	0.919278	NA	0.169815	0.201257	0.211735	0.390385	0.712536	0.143549	0.285539	0.12239	0.326867	0.489364	0.780966	0.166641	0.31377	0.194654	0.242998	0.270728	0.0222842	0	0	0.158006	heavy metal-associated isoprenylated plant protein 3-like	AT4G16380.1
Ghir_A05G020560	FALSE	TRUE	0.540869	3.54512	3.62631	1.25043	0.399336	0.742811	2.53302	NA	0.651354	2.76856	1.21462	1.69319	1.04244	5.35788	0.851898	4.31789	1.6759	5.58352	6.4146	0.6562	2.97515	1.18292	2.57578	1.54614	1.42344	1.2977	1.9007	2.16158	polyadenylate-binding protein RBP47-like	AT3G19130.1
Ghir_A05G020650	FALSE	TRUE	21.3259	21.3964	44.6991	17.7378	11.0136	17.9688	19.7674	NA	15.8993	12.5248	14.4814	13.3809	15.9572	19.2787	14.936	21.8893	18.0757	24.7642	20.055	13.7375	15.6694	13.4781	12.4597	13.5796	19.5511	20.4772	16.8256	19.9254	26S proteasome non-ATPase regulatory subunit 14 homolog	AT5G23540.1
Ghir_A05G022390	FALSE	TRUE	3.36504	6.65545	16.4036	3.20016	3.04211	5.20319	8.3885	NA	2.40256	2.47279	5.28554	6.91422	4.02959	10.0934	3.12014	4.81842	5.78864	9.67882	6.26733	4.70157	8.46131	4.5915	4.89723	2.03615	3.68446	3.77971	6.26865	4.85151	GDP-fucose protein O-fucosyltransferase	AT4G24530.1
Ghir_A05G022980	FALSE	TRUE	182.539	180.318	228.92	143.104	81.5103	73.7027	99.534	NA	66.051	51.448	69.9662	89.464	93.2362	74.8873	116.455	220.258	160.53	238.335	284.346	71.5932	80.0357	77.5556	117.127	80.2757	105.052	78.0122	125.519	152.295	protein EXORDIUM-like	AT4G08950.1
Ghir_A05G024100	FALSE	TRUE	26.6378	37.8059	79.8037	30.4301	29.0548	14.8354	27.0781	NA	19.2336	22.5342	40.1599	39.8439	41.7756	41.7609	46.2906	46.2821	44.7503	55.1003	39.9646	36.2395	35.216	36.234	36.1675	38.0046	44.3325	41.1294	44.0449	31.4787	protein disulfide-isomerase-like	AT1G21750.1
Ghir_A05G024860	FALSE	TRUE	31.0554	75.9988	161.928	33.7494	56.5489	35.0018	59.8312	NA	24.6083	28.8564	3.76077	3.02343	4.30097	10.3473	6.30824	9.92332	10.3608	15.6967	13.093	3.65607	6.01594	5.06012	4.69217	4.30691	5.12417	5.16908	4.53236	6.54304	sm-like protein LSM3B	AT1G76860.1
Ghir_A05G024970	FALSE	TRUE	107.368	148.985	356.796	91.9004	74.0372	92.946	131.681	NA	87.1021	43.2729	17.2389	16.6893	17.2944	22.5678	28.2044	31.0502	31.9444	62.5367	44.671	20.6503	32.4151	21.1991	23.3225	24.2828	29.5096	22.636	19.3252	30.0544	40S ribosomal protein S18	AT1G34030.1
Ghir_A05G026890	FALSE	TRUE	20.0232	34.026	39.8347	22.4134	23.1037	17.507	32.7216	NA	22.7799	28.438	14.9093	11.3674	13.3982	14.4913	16.0008	11.5528	14.8799	17.928	15.4574	15.286	16.128	15.4778	12.1182	14.4347	13.4432	13.1874	12.9399	13.5139	ubiquitin-fold modifier-conjugating enzyme 1	AT1G27530.1
Ghir_A05G027420	FALSE	TRUE	26.2982	51.8942	62.0221	22.2323	20.898	20.8336	57.3133	NA	17.9266	15.1386	20.7432	27.383	23.6793	72.4323	32.0047	52.934	37.7196	60.0944	44.7941	21.6621	37.108	27.6971	30.6445	28.2785	31.2722	30.2431	34.6271	36.7683	protein disulfide-isomerase	AT1G77510.1
Ghir_A05G027430	FALSE	TRUE	8.16403	14.9493	20.3164	7.03176	6.46647	8.57147	8.1344	NA	6.11007	3.5337	3.84188	5.50668	3.72275	8.35853	4.46534	8.13428	6.84794	11.9058	8.02698	3.20913	7.57759	4.17879	5.22106	5.14145	7.32499	3.87478	4.59403	3.89543	proteasome subunit beta type-3-A isoform X1	AT1G21720.1
Ghir_A05G027550	FALSE	TRUE	2.69726	6.87658	8.99014	3.41961	1.50361	2.72221	4.07915	NA	3.16569	0.565248	12.3534	14.0925	11.8699	24.5931	14.6166	17.9016	18.6648	23.6618	22.9687	12.7416	17.6791	15.3947	11.9905	13.3175	12.1839	12.437	9.62175	11.8762	protein FAM188A-like	AT1G43690.1
Ghir_A05G028290	FALSE	TRUE	108.042	160.002	318.53	86.0824	74.8329	79.1883	170.609	NA	59.7741	40.1605	23.0912	25.6784	24.7151	52.3558	44.6992	70.1427	65.4822	119.191	78.7228	23.5145	49.4421	25.9813	37.0955	34.7453	49.9169	30.3522	47.5061	48.4657	60S ribosomal protein L10-like	AT1G26910.1
Ghir_A05G028370	FALSE	TRUE	141.108	205.683	338.66	111.57	93.128	92.8818	186.791	NA	81.8738	59.5426	23.175	24.0651	30.1457	34.7956	41.9824	49.7284	37.5389	86.8003	50.1635	29.2642	42.2047	33.1556	37.7299	33.2773	43.843	30.7163	34.4129	36.3906	40S ribosomal protein S26-3-like	AT3G56340.1
Ghir_A05G028380	FALSE	TRUE	25.6145	31.4128	65.2567	35.1995	38.4096	32.8823	36.6722	NA	40.77	35.0728	34.2249	40.3827	42.2103	30.5675	46.2069	40.9861	46.9801	42.552	40.5087	44.2619	29.4564	48.7129	37.7731	55.5256	37.272	46.5349	27.1968	49.2787	superoxide dismutase [Mn], mitochondrial	AT3G10920.1
Ghir_A05G029820	FALSE	TRUE	9.28026	12.5452	18.3897	3.87343	4.14949	4.74877	8.72019	NA	3.47294	0.911135	2.75834	5.21241	2.98274	12.7722	3.15108	7.70407	6.67105	11.43	11.7085	2.24816	7.11509	3.25	3.91864	2.03182	3.63184	3.24493	6.54039	3.90639	Cysteine/Histidine-rich C1 domain family protein, putative	AT5G37620.1
Ghir_A05G030450	FALSE	TRUE	93.1591	123.404	235.313	78.8952	59.4858	67.4135	126.567	NA	78.2889	43.9594	10.1709	11.3473	12.9207	33.0198	22.9999	39.3642	29.9683	51.7762	32.5745	14.4319	25.7999	13.7759	18.6706	20.134	26.8059	21.7416	22.4066	20.3044	40S ribosomal protein S23	AT5G02960.1
Ghir_A05G031830	FALSE	TRUE	10.1012	14.6587	35.3369	6.36302	4.95869	5.89044	9.82173	NA	5.03344	1.83362	16.3729	16.6627	12.5799	45.1904	19.1415	25.0701	21.8453	35.8316	30.8616	15.627	33.2834	18.3147	23.4843	15.7504	23.9023	17.8801	26.414	18.2051	importin-4 isoform X1	AT4G27640.1
Ghir_A05G032670	FALSE	TRUE	16.7468	35.2211	72.1848	11.3884	7.81685	7.98874	36.6417	NA	8.21924	4.41206	4.17597	5.03972	3.41875	13.855	2.35597	5.48478	6.35015	7.46893	11.8873	2.79077	8.25405	3.72823	4.95267	2.59376	2.85076	2.87099	6.69986	4.70699	DNA-directed RNA polymerases II, IV and V subunit 11-like	AT3G52090.2
Ghir_A05G033430	FALSE	TRUE	4.56596	9.11656	9.72063	4.25662	3.16631	7.64247	7.97177	NA	6.15379	6.68579	79.1729	63.7933	47.1819	53.4097	45.4456	45.7824	43.8961	57.0309	44.5506	78.0263	75.641	64.0049	61.7661	44.8044	46.6494	46.1038	49.7072	42.3804	glutamine--tRNA ligase, cytoplasmic	AT1G25350.2
Ghir_A05G034570	FALSE	TRUE	8.50296	16.5731	30.1568	7.91831	4.97159	10.5078	17.315	NA	4.1943	2.82612	2.64294	3.63912	1.81865	9.0023	1.59739	3.86973	4.54111	6.96173	7.69285	3.2797	6.92262	2.77242	2.98395	1.90086	2.96363	1.93922	3.02769	2.56568	ribose-phosphate pyrophosphokinase 1	AT2G44530.1
Ghir_A05G035170	FALSE	TRUE	2.29065	5.20019	9.67553	2.96139	1.3992	4.9108	4.18593	NA	4.04687	2.38602	3.70728	3.60307	2.34649	7.31051	3.35068	2.669	3.40803	4.68127	3.46147	3.07586	8.11144	3.34021	3.64853	2.55169	3.98961	2.6052	2.99983	4.79111	probable adenylate kinase 7, mitochondrial	AT3G01820.1
Ghir_A05G035300	FALSE	TRUE	207.333	363.138	772.002	146.096	127.338	127.818	292.812	NA	79.0488	80.3977	91.1704	103.014	83.4937	211.067	147.012	243.635	223.2	573.933	336.828	92.0348	178.231	92.8857	121.774	100.212	173.668	108.24	176.854	146.4	glyceraldehyde-3-phosphate dehydrogenase 2, cytosolic	AT3G04120.1
Ghir_A05G035640	FALSE	TRUE	35.6397	62.6269	141.569	32.1724	29.7568	23.2921	53.373	NA	30.1955	17.4836	27.9437	28.9698	32.2218	70.2003	60.007	60.9624	61.5734	111.36	93.2463	32.6449	55.9738	35.281	37.1402	47.2528	45.4486	41.5364	37.6623	49.8108	elongation factor 1-alpha-like	AT5G60390.1
Ghir_A05G036460	FALSE	TRUE	11.1696	22.1594	34.8276	13.659	9.88683	10.6902	22.0199	NA	11.1288	5.69056	22.6499	23.2972	20.925	53.7291	26.5372	25.2534	34.7255	44.3959	48.2243	20.6368	36.7122	31.6162	27.3069	29.0201	25.0375	24.7915	27.2043	27.5426	2-oxoglutarate dehydrogenase, mitochondrial-like	AT3G55410.1
Ghir_A05G036480	FALSE	TRUE	8.82074	10.397	20.3305	10.1593	7.63803	7.62211	11.9456	NA	12.191	9.40996	0.0835795	0.116156	0.0692017	0.161715	0	0.273423	0.293053	0.0582178	0.100004	0.0104151	0.0787864	0.153489	0.0646234	0.114459	0.0778266	0.107507	0.00551142	0.0740752	Hexose transporter HXT14	AT2G39500.1
Ghir_A05G036550	FALSE	TRUE	0.794043	3.07712	3.41972	0.315021	0.533042	0	0.238552	NA	0.0381094	0	0.31203	0.578907	0.202046	0.299868	0	0.227731	0.730641	2.3225	2.54338	0.449146	0.856289	0.466716	0.285922	0.135613	0.149241	0.361791	0.613248	0.0850401	sulfate transporter 4.1, chloroplastic-like	AT5G13550.1
Ghir_A05G036840	FALSE	TRUE	14.3258	26.7388	28.4834	12.405	10.4787	13.3035	24.7919	NA	9.96358	4.87686	16.5972	12.7632	14.2129	21.5389	16.3497	16.0329	22.5683	28.5297	23.0424	15.9312	22.3149	17.2876	17.4399	16.1858	14.8521	16.0429	14.2045	16.5714	probable methyltransferase PMT9 isoform X1	AT5G14430.1
Ghir_A05G039360	FALSE	TRUE	36.2207	47.1239	69.6246	30.035	18.761	30.052	50.6426	NA	29.8767	25.0576	35.5041	40.7216	37.7552	57.0628	35.6892	47.0571	48.5866	70.9963	56.8329	42.6538	67.8121	45.806	57.7287	42.384	51.3693	42.6123	50.245	43.8634	eukaryotic translation initiation factor 3 subunit M-like	AT3G02200.2
Ghir_A05G039740	FALSE	TRUE	13.1467	16.6088	31.2448	8.50914	5.48033	8.7029	15.3684	NA	8.05642	8.44201	11.058	12.6023	7.90028	24.2039	12.898	16.0937	18.1813	21.0573	20.0082	11.6925	16.5219	10.079	12.4061	7.37072	9.9626	9.3894	13.6541	13.6077	uncharacterized WD repeat-containing protein C17D11.16-like	AT4G18905.2
Ghir_A05G040200	FALSE	TRUE	9.13131	9.23827	13.2652	5.86212	6.01397	9.21942	12.1167	NA	8.34266	5.92837	3.45241	3.34452	3.55984	8.72869	1.99592	5.29853	4.75374	9.15884	5.46554	3.69753	7.05083	4.12398	5.49452	3.99226	5.13765	5.05652	3.74937	5.7579	Replicase polyprotein 1ab	AT2G44870.1
Ghir_A05G041670	FALSE	TRUE	28.6894	34.744	76.3811	25.7139	30.6681	33.8189	39.779	NA	31.5486	23.468	10.0216	8.93954	7.53195	13.4102	13.4778	15.4718	15.8307	18.7875	16.9056	8.97948	14.0703	10.3516	10.1448	11.8558	14.5368	12.4367	11.1744	12.1139	60S ribosomal protein L10-like	AT1G26910.1
Ghir_A05G041760	FALSE	TRUE	1.04665	3.90822	7.84452	3.19008	3.56439	3.30596	4.14416	NA	3.90271	3.06878	4.48448	4.92991	4.38488	13.1995	5.9062	5.5927	8.03725	9.18665	7.44008	6.08451	9.5003	6.64817	7.29785	7.20773	6.18635	6.23623	6.22734	7.47069	pentatricopeptide repeat-containing protein At1g10270-like	AT1G10270.1
Ghir_A05G042110	FALSE	TRUE	48.3182	66.4274	73.4291	38.3046	34.1831	49.3632	53.5046	NA	39.7715	33.5161	20.3264	20.449	19.8955	40.5149	20.0369	32.3003	26.8725	33.4254	23.9018	23.845	24.8078	19.6558	23.7822	21.3286	23.8936	20.9174	25.1776	27.7894	nucleolar and coiled-body phosphoprotein 1 isoform X2	AT5G57120.1
Ghir_A06G001240	FALSE	TRUE	6.78093	5.81591	7.93282	6.37102	4.30862	3.68148	6.89378	NA	4.93028	2.88078	2.49128	2.37216	2.84846	4.22775	2.43698	3.15158	2.96138	4.93881	3.1974	3.11657	3.02078	1.54435	2.65064	1.80615	3.28236	3.01551	1.92725	2.04934	TRNA-processing ribonuclease BN	AT1G48460.1
Ghir_A06G001930	FALSE	TRUE	31.2963	51.2	104.33	34.7854	25.3571	28.3175	51.0134	NA	37.1393	21.2387	26.9465	24.5783	26.4549	31.2024	28.618	30.1975	30.9619	49.6685	32.6516	27.0662	27.5596	27.7023	25.2826	30.0967	24.7451	26.8601	25.1802	26.7088	polyadenylate-binding protein 2-like	AT4G34110.1
Ghir_A06G002330	FALSE	TRUE	15.4971	31.8286	75.0659	9.80383	12.2234	13.9235	39.3397	NA	5.09756	7.59708	1.3132	2.54313	2.10068	12.5841	2.75343	7.03906	9.05653	12.6083	8.0515	1.78119	4.75722	3.95116	6.00863	1.42277	3.25072	3.01713	5.8233	3.64789	strigolactone esterase D14	AT3G03990.1
Ghir_A06G003570	FALSE	TRUE	27.6444	29.1679	95.0813	18.444	11.7172	19.5943	24.8207	NA	15.5095	6.73728	9.22114	11.4132	7.16891	22.5736	9.64057	28.171	20.05	36.2112	20.3833	10.763	14.6854	9.67592	11.3622	10.9287	14.1282	13.8351	15.727	15.9896	40S ribosomal protein S6-like	AT4G31700.1
Ghir_A06G005250	FALSE	TRUE	58.8616	85.4513	152.718	36.6216	31.1932	44.0419	91.2527	NA	18.3364	14.8779	10.3128	16.9145	8.94041	40.7103	16.0217	36.4053	27.2359	44.7252	35.7364	12.0695	27.1848	12.5394	16.4004	10.3849	17.8186	11.4254	19.7647	18.6366	40S ribosomal protein S11-like	AT5G23740.1
Ghir_A06G005930	FALSE	TRUE	2.5225	6.90253	19.2669	3.67548	1.92087	3.69869	6.95687	NA	2.01109	2.91917	1.18263	1.00961	0.855522	4.36085	0.423021	1.56702	2.45116	3.98902	2.31243	1.03471	3.55752	1.48611	1.29608	0.85914	1.0371	0.855065	1.28954	1.17264	DNA/RNA-binding protein Alba-like protein	AT1G29250.1
Ghir_A06G006060	FALSE	TRUE	313.734	292.939	383.931	278.655	219.682	268.095	311.989	NA	265.038	174.765	81.8192	90.7721	121.196	114.91	159.642	160.66	145.068	194.277	166.458	102.561	111.648	108.854	115.06	146.254	158.745	148.258	158.473	128.468	GTP-binding nuclear protein Ran-3	AT5G55190.1
Ghir_A06G006070	FALSE	TRUE	405.477	360.714	567.045	417.209	361.919	339.231	362.804	NA	405.914	249.57	79.6439	78.7355	102.509	84.218	135.528	127.111	136.299	187.101	144.067	85.7651	103.341	96.4894	98.0821	135.288	159.11	138.791	108.256	104.784	GTP-binding nuclear protein Ran-3	AT5G55190.1
Ghir_A06G007320	FALSE	TRUE	66.2583	66.5932	75.5118	55.108	48.9243	51.5871	62.7783	NA	56.2055	32.6731	74.1081	60.8991	58.925	53.5409	68.4577	59.669	56.3357	61.8753	58.2737	59.9621	60.5726	57.1393	54.9557	59.8934	51.9744	51.3432	49.5267	57.1418	asparagine--tRNA ligase, cytoplasmic 1	AT5G56680.1
Ghir_A06G007330	FALSE	TRUE	244.297	324.511	871.634	195.212	152.505	182.533	323.592	NA	170.727	141.559	22.6738	32.1122	28.161	60.4151	36.4934	69.4552	60.4726	99.4012	87.3985	29.2465	42.7579	26.6346	34.4937	28.391	38.427	34.1049	33.9789	46.6148	60S ribosomal protein L31-like	AT5G56710.1
Ghir_A06G007400	FALSE	TRUE	33.7993	39.7798	127.213	23.6325	15.797	25.5045	36.6298	NA	21.8743	12.5805	8.0709	5.26976	5.67819	16.1064	10.0921	14.2813	14.4472	31.7832	21.174	10.31	14.2758	8.08026	9.71701	7.84349	10.5517	6.90336	10.7091	11.339	Transcription initiation factor TFIID subunit taf73	AT4G29480.1
Ghir_A06G007420	FALSE	TRUE	9.72567	10.024	26.0634	6.90224	7.88981	7.0488	10.291	NA	6.30523	8.57545	4.41004	5.98325	4.15043	14.2522	8.39184	14.9844	10.8837	19.6769	12.6515	6.2188	8.39281	5.0915	6.42351	3.61389	7.00014	5.40879	5.54552	7.58068	protein arginine N-methyltransferase 1.1	AT4G29510.1
Ghir_A06G007710	FALSE	TRUE	4.6681	4.29944	8.6325	3.12058	2.47544	2.24536	2.51527	NA	3.78743	1.47712	38.964	34.5554	29.1332	53.2793	32.7952	40.9986	31.4843	48.6166	44.345	36.9248	39.5561	33.9518	26.806	30.2882	32.9378	36.0346	26.8741	32.4381	nucleosome assembly protein 1;2-like	AT2G19480.1
Ghir_A06G009270	FALSE	TRUE	5.57596	10.2961	16.3043	3.32137	3.56136	1.36099	6.67735	NA	0.588001	0.648013	1.92996	4.07971	1.20689	9.21465	1.61203	5.63062	6.18626	8.5922	7.95819	4.15258	8.23156	3.54673	4.68868	1.64614	2.93231	1.93753	4.44504	3.6315	bromodomain-containing protein DDB_G0278469	AT2G26110.1
Ghir_A06G009450	FALSE	TRUE	4.67236	6.31269	11.5064	4.73366	4.44545	4.43619	8.48804	NA	2.95666	1.744	2.21068	3.69233	2.3437	6.47636	2.77194	4.35793	2.58559	3.41193	5.87835	3.01876	6.28492	2.26657	3.0179	1.44811	2.47346	1.95737	1.75952	2.88354	PITH domain-containing protein 1	AT2G25950.1
Ghir_A06G009940	FALSE	TRUE	8.77021	15.2425	34.5829	6.88381	4.6639	4.07132	7.66647	NA	3.47188	1.41486	0.826142	2.41188	0.76496	2.69792	2.06454	4.69363	2.76563	6.84955	2.91	0.894728	1.16566	0.248047	0.879807	0.5098	0.926687	0.81053	0.743909	0.889456	PREDICTED: uncharacterized protein LOC108485466 isoform X2	AT1G55205.2
Ghir_A06G010090	FALSE	TRUE	19.7359	30.1138	63.8301	15.5455	12.1546	12.3595	26.7773	NA	11.7392	9.42854	14.4551	13.9383	10.9903	34.3249	17.422	24.3206	21.9636	38.8642	34.4468	14.1429	25.9012	14.2967	18.3443	13.593	15.958	14.1437	21.0145	19.8836	eukaryotic translation initiation factor 3 subunit L-like	AT5G25757.1
Ghir_A06G011120	FALSE	TRUE	18.4302	26.0743	64.8486	16.6659	12.3812	7.95451	22.4539	NA	7.84208	4.57375	40.6377	42.901	30.5804	85.0675	40.652	52.8407	53.4368	82.8487	75.6455	43.2891	61.8208	42.235	53.6186	31.9388	38.8263	31.4413	51.2459	40.109	importin-5-like isoform X1	AT5G19820.1
Ghir_A06G011760	FALSE	TRUE	27.0791	19.3486	33.405	15.0767	25.4775	20.7145	19.9639	NA	19.7953	21.9209	0.845782	0.465017	1.11619	1.97738	1.46349	2.9095	3.05067	4.00067	2.26139	0.92088	2.80855	1.25358	2.22254	1.12456	2.05376	2.4222	1.75569	1.49124	GAG1At protein	AT1G16000.1
Ghir_A06G011930	FALSE	TRUE	17.6021	25.1792	40.6675	15.8506	7.96309	12.4769	23.2689	NA	13.6952	9.4204	24.9183	30.8761	23.2628	41.1554	20.3814	24.1995	26.5276	34.7739	29.6802	24.6741	40.2903	30.59	34.6769	27.3824	31.4868	30.4262	29.2786	30.2045	cellulose synthase A catalytic subunit 5 [UDP-forming]-like	AT5G64740.1
Ghir_A06G011950	FALSE	TRUE	3.7469	8.33129	8.74997	3.52789	1.58355	2.8069	6.77249	NA	4.10758	7.05889	2.62294	2.2259	2.5819	7.35692	5.42921	5.95682	5.57919	7.23901	7.6342	1.96781	3.37777	2.64815	3.5257	4.67917	4.30426	3.60112	2.80817	4.69353	hypoxanthine-guanine phosphoribosyltransferase-like	AT1G71750.2
Ghir_A06G012040	FALSE	TRUE	89.5429	133.298	388.679	85.6854	70.602	73.6154	102.76	NA	82.8021	69.6996	18.6273	15.1664	16.8464	31.6878	26.3378	39.2883	39.2598	76.1793	43.7481	22.9331	29.4525	20.9057	20.7088	25.2836	32.3373	23.4581	27.8612	29.0687	40S ribosomal protein S18	AT1G34030.1
Ghir_A06G014010	FALSE	TRUE	3.7261	3.74189	9.07508	4.08386	5.07456	8.45202	4.59518	NA	6.27268	1.84615	3.44528	4.00014	2.01437	8.48119	4.26477	5.38472	4.99677	6.07924	3.34174	3.20799	7.24684	3.27903	4.57203	4.20418	4.30937	3.97142	4.64065	4.47562	50S ribosomal protein L21, mitochondrial-like	AT4G30930.1
Ghir_A06G014030	FALSE	TRUE	12.2116	15.4367	29.8116	9.01631	6.57336	16.5034	19.4718	NA	14.396	10.8747	1.78754	1.67771	2.43443	2.39164	3.62438	2.76332	2.44533	3.40654	5.57206	2.86379	2.59273	1.94364	2.76759	3.50016	5.0352	3.61362	3.18263	4.2594	PREDICTED: uncharacterized protein LOC107895351	AT1G53035.1
Ghir_A06G015060	FALSE	TRUE	32.6312	47.6438	97.4797	25.9899	16.8192	28.3726	35.0505	NA	26.4169	18.0884	1.86768	2.59285	2.29512	6.65044	3.43256	6.47386	3.29121	8.05419	8.5366	3.54501	3.94304	1.49619	2.59177	2.30204	3.57487	3.06431	2.03222	3.80204	H/ACA ribonucleoprotein complex subunit 3-like protein	AT2G20490.1
Ghir_A06G015400	FALSE	TRUE	21.4631	15.8939	22.5317	19.0353	18.9617	20.5871	20.0612	NA	20.76	14.4898	26.7717	25.7897	24.8893	28.5086	23.7915	34.1304	29.7179	27.8692	24.4036	19.9882	21.8694	27.6117	29.8325	28.6047	35.3532	29.9741	32.7538	32.4381	GDP-fucose O-fucosyltransferase 2	AT5G50420.1
Ghir_A06G015450	FALSE	TRUE	70.7159	109.491	210.803	46.5696	31.6373	44.7649	105.017	NA	23.6791	12.4512	25.8469	42.5369	24.8525	115.638	60.1445	121.446	82.3431	138.017	93.2266	33.4505	68.5374	31.7879	56.6646	33.1771	65.2743	43.9968	71.1539	53.1743	40S ribosomal protein SA-like	AT1G72370.1
Ghir_A06G016060	FALSE	TRUE	85.4301	135.353	184.412	67.1869	57.3203	60.3237	130.665	NA	43.8174	43.3405	39.2392	51.6899	43.8225	73.1679	45.0649	64.9625	64.9284	98.5111	88.9049	31.2591	68.8958	41.5067	61.1358	42.764	59.4769	40.277	62.4648	57.9887	putative lactoylglutathione lyase	AT1G11840.6
Ghir_A06G017510	FALSE	TRUE	13.1744	15.4792	18.2355	11.42	8.96547	9.19858	15.2032	NA	10.1193	3.07761	6.78597	8.45126	10.444	15.0467	8.87076	12.4629	10.2413	13.9515	7.18787	9.54781	10.9135	8.10138	8.85238	10.063	9.8076	10.3253	11.0447	11.1976	PHD finger protein ALFIN-LIKE 2	AT5G05610.1
Ghir_A06G019370	FALSE	TRUE	58.3583	105.237	421.667	54.5912	42.2059	34.1345	62.1461	NA	31.4244	18.0567	3.89306	4.03638	3.36035	15.0599	4.91559	20.9191	18.5189	53.6715	24.0549	4.57586	8.84032	4.28354	6.90449	4.89715	10.4234	6.95047	9.23667	8.57747	40S ribosomal protein S26-3-like	AT2G40590.1
Ghir_A06G019810	FALSE	TRUE	13.3813	10.3116	22.2856	7.52809	8.57951	9.35518	13.3842	NA	8.90263	5.53607	6.00273	8.14473	5.47006	20.4383	5.21044	14.7575	11.4163	15.0634	9.95218	7.72	10.4162	6.34685	8.28093	8.18299	10.1073	7.66739	8.79977	10.7374	Structural constituent of ribosome, putative	AT1G80620.1
Ghir_A06G020390	FALSE	TRUE	12.4588	13.2185	47.3229	9.25379	9.18076	6.39066	15.5185	NA	6.98945	6.07834	5.69509	7.19367	5.6668	28.0317	12.5288	20.4223	14.589	27.5402	15.9806	4.6945	12.3531	6.72821	10.2285	6.41623	8.6229	5.99472	9.04664	9.14596	mitochondrial-processing peptidase subunit alpha-like	AT1G51980.1
Ghir_A06G020530	FALSE	TRUE	9.92805	17.799	30.586	6.28172	3.11688	8.28818	18.0412	NA	4.24911	1.84468	1.55738	2.70788	1.20706	8.18485	2.15593	7.75532	4.42688	6.7261	5.23193	2.42508	3.9949	2.79068	3.39495	1.03061	2.28089	1.40985	2.68759	1.80959	39S ribosomal protein L34, mitochondrial-like isoform X1	AT3G13882.2
Ghir_A06G020640	FALSE	TRUE	6.63406	13.4156	21.605	9.15856	7.9837	7.49418	15.0541	NA	8.81473	7.99783	13.8696	18.9952	15.536	30.0308	19.4704	19.376	20.0825	26.566	15.4922	12.9414	19.812	17.6374	18.1361	14.7684	16.0811	14.7625	21.327	14.4034	dihydrolipoyllysine-residue acetyltransferase component 2 of pyruvate dehydrogenase complex, mitochondrial-like	AT3G13930.1
Ghir_A06G020890	FALSE	TRUE	12.8647	19.2157	20.593	8.63584	8.7681	10.64	19.8492	NA	10.2811	8.65255	9.90631	8.94839	8.45706	17.1372	11.4243	12.8836	12.4925	17.3798	17.5906	10.6	16.2412	13.042	14.7489	12.5541	14.8906	13.4838	14.2886	14.1064	translation initiation factor eIF-2B subunit alpha-like	AT1G72340.1
Ghir_A06G020920	FALSE	TRUE	25.6691	54.9594	69.4981	33.2407	42.856	29.7907	51.9224	NA	32.8644	35.6047	31.3767	29.1527	32.2933	36.7338	43.9488	36.947	37.6077	46.0432	39.5428	25.7019	28.7682	33.6268	26.3706	32.1263	32.3453	28.9162	25.8365	31.5165	probable serine incorporator	AT1G16180.1
Ghir_A06G020960	FALSE	TRUE	15.495	22.3819	45.734	16.5043	13.0925	21.1557	22.9215	NA	20.4874	14.8147	6.38307	7.88712	7.48234	9.48335	6.45413	8.46699	6.1052	11.3485	10.2165	8.04727	10.6164	6.01187	7.04171	7.47624	7.74646	7.08307	7.85443	7.85258	signal recognition particle 19 kDa protein	AT1G48160.1
Ghir_A06G021070	FALSE	TRUE	8.76677	6.56896	10.3119	4.96218	6.15006	4.64974	6.07206	NA	5.54204	4.46592	8.37757	6.63124	6.14879	5.96851	7.0356	6.20847	7.76091	7.69223	8.54777	7.99808	5.96227	7.64863	5.85708	6.39999	6.28543	7.57236	5.8899	5.32568	putative ALA-interacting subunit 2 isoform X1	AT5G46150.2
Ghir_A06G022040	FALSE	TRUE	11.0235	11.8521	18.4871	11.2443	4.46956	7.0392	14.9649	NA	8.84212	3.44162	1.92823	1.67049	1.43985	3.99324	2.65714	3.71095	3.81426	3.69785	2.8754	2.49609	3.53365	2.66494	1.90122	2.28731	2.2024	2.68117	2.50064	2.79748	kxDL motif-containing protein 1	AT3G29130.2
Ghir_A07G000090	FALSE	TRUE	34.3084	63.6984	90.8441	31.6147	24.2747	25.8974	53.1409	NA	32.6849	27.6859	41.6904	35.1503	38.3877	58.4874	56.7769	64.1288	57.8325	79.2272	61.8259	42.3967	51.5849	46.3592	45.6329	46.9008	52.7504	46.3387	55.7786	43.254	aspartate--tRNA ligase 2, cytoplasmic	AT4G31180.1
Ghir_A07G001720	FALSE	TRUE	20.2516	17.5603	24.4464	11.389	9.13257	10.6003	21.0195	NA	11.1189	6.10356	27.4727	29.2066	26.4044	49.5427	31.4119	36.295	38.3859	35.3073	30.3991	26.0646	29.9785	27.9489	28.3787	27.4548	23.3065	29.9426	27.2523	31.1256	RRP12-like protein	AT2G34357.1
Ghir_A07G002840	FALSE	TRUE	23.8784	34.8428	66.272	22.8962	17.3122	21.1024	30.9191	NA	26.1888	19.8901	3.23321	4.13298	5.62602	6.68932	5.75762	7.98284	8.04064	10.2224	6.21795	4.30862	5.47097	4.78375	4.23241	6.45605	7.61731	6.67551	4.57506	7.32054	60S ribosomal protein L37-3-like	AT3G16080.1
Ghir_A07G005190	FALSE	TRUE	84.4299	132.276	195.111	82.7016	49.7977	80.8517	135.607	NA	86.2928	49.1637	103.835	88.5179	136.713	137.641	213.479	113.638	159.094	127.785	172.033	139.574	91.2182	188.804	105.753	218.529	114.681	161.658	124.146	145.371	calnexin homolog	AT5G07340.2
Ghir_A07G005490	FALSE	TRUE	127.963	155.66	290.403	89.424	73.5275	112.917	134.218	NA	94.0819	59.6792	39.054	42.6721	37.3765	92.539	62.2685	112.426	86.895	129.36	99.0522	47.3425	60.3435	41.1207	47.4408	45.4851	56.6041	55.4321	56.3149	67.3063	60S ribosomal protein L7a-like	AT3G62870.1
Ghir_A07G005780	FALSE	TRUE	14.2507	24.5739	25.2758	9.14613	10.2935	9.30696	23.8778	NA	5.17199	1.55911	14.1714	16.3672	8.27528	45.088	19.4527	33.8025	29.198	39.6919	32.6156	13.092	29.878	10.4596	20.2418	14.6261	21.9806	16.3468	27.2321	18.0708	argininosuccinate synthase, chloroplastic isoform X1	AT4G24830.1
Ghir_A07G006620	FALSE	TRUE	118.308	100.266	226.975	97.1456	144.452	121.216	103.936	NA	99.9244	129.132	11.6316	14.9507	16.0514	24.022	20.7139	42.1602	30.5996	40.6092	37.4227	16.0375	16.4968	12.1894	18.1384	18.5357	19.6695	18.6939	21.8214	24.6189	protein DELETION OF SUV3 SUPPRESSOR 1(I)-like	NoHits
Ghir_A07G006680	FALSE	TRUE	43.2836	30.9661	44.5136	37.6702	30.5728	42.4296	39.7903	NA	43.5054	36.0087	12.2934	16.629	13.0839	21.2798	20.1616	18.6887	18.3658	16.9343	16.797	17.9985	17.5982	15.1568	15.874	17.7323	20.5713	21.1304	17.0736	18.8516	54S ribosomal protein L24, mitochondrial-like	AT4G31460.1
Ghir_A07G006760	FALSE	TRUE	53.2542	78.5797	158.591	38.8958	24.386	39.1759	69.7925	NA	29.6846	19.9922	33.1472	47.1959	31.7192	74.9194	50.3896	84.3696	65.2015	113.054	75.36	42.5117	73.1707	43.9977	59.0446	41.0137	64.4495	45.7168	57.0051	54.6313	Guanine nucleotide-binding protein subunit beta-like protein	AT1G48630.1
Ghir_A07G007450	FALSE	TRUE	5.19546	13.113	13.8314	3.18528	1.41612	2.26016	13.5209	NA	1.7571	0.564805	10.7842	16.9023	7.02341	30.2479	5.39191	26.9315	13.2506	24.2976	21.8868	16.0578	32.2841	11.3523	20.7438	6.69019	9.44447	7.63686	20.1772	12.5716	protein LONGIFOLIA 1-like	AT1G74160.1
Ghir_A07G007640	FALSE	TRUE	15.849	22.1764	37.6367	13.1849	7.76871	18.1054	24.5239	NA	14.837	10.8463	5.38747	5.03405	4.69882	10.361	9.07375	10.7316	8.76352	14.9946	10.5625	7.69612	11.0543	5.94821	7.28405	7.08148	11.0836	7.98706	5.92055	9.68518	40S ribosomal protein S2-2-like	AT3G57490.1
Ghir_A07G007650	FALSE	TRUE	45.2521	98.687	130.599	45.884	40.9289	47.8998	81.8112	NA	37.89	23.669	19.8195	18.7431	24.4696	34.3517	35.2642	46.4661	51.1952	74.623	62.6057	23.2125	36.1585	21.7723	30.1863	25.8301	37.8361	31.1958	33.9898	36.2761	Eukaryotic translation initiation factor 5A	AT1G13950.1
Ghir_A07G009160	FALSE	TRUE	186.261	213.7	272.893	148.845	156.424	152.942	224.961	NA	148.717	138.744	24.0004	26.6584	29.9254	47.5755	39.6277	62.6577	48.7137	65.6929	59.1114	29.8286	38.8833	30.9022	30.3285	37.8784	47.4207	41.2386	42.2042	50.1072	small ubiquitin-related modifier 1-like	AT4G26840.1
Ghir_A07G009660	FALSE	TRUE	14.6143	32.6772	43.6582	17.2277	19.6518	20.2077	34.137	NA	15.2261	18.5411	8.70014	11.2234	9.0436	20.1492	11.891	28.0183	19.0877	25.2915	16.746	9.19438	15.5267	10.1543	13.2875	9.45746	12.6694	11.5022	14.4011	14.0058	glyoxylate/succinic semialdehyde reductase 1-like	AT3G25530.1
Ghir_A07G009910	FALSE	TRUE	43.5649	79.174	156.346	31.0626	33.4544	39.2988	72.5383	NA	33.3227	24.2925	9.85645	12.366	6.89305	18.8578	14.7834	25.5982	21.7449	38.7722	30.3642	10.6746	15.0399	10.6861	11.0832	14.0483	13.8496	13.7519	13.0114	14.5181	60S ribosomal protein L32-1	AT4G18100.1
Ghir_A07G010340	FALSE	TRUE	87.0322	116.497	297.782	68.0072	49.5209	81.4018	111.155	NA	79.9524	48.3348	20.5882	23.6076	22.1838	50.5505	27.8411	41.6088	38.651	59.3882	41.8742	24.3075	31.7535	29.3076	26.7976	31.9451	39.1874	34.3832	36.9672	36.6768	60S ribosomal protein L23A-like	AT2G39460.1
Ghir_A07G012160	FALSE	TRUE	36.368	59.2585	76.3079	35.4259	38.1862	32.4179	50.7715	NA	33.7254	33.2549	60.5233	53.9402	54.8269	89.3899	56.5851	62.5158	62.9295	64.1811	61.108	56.8607	66.2601	63.1761	54.5084	59.7338	60.7133	57.347	55.8967	62.7532	ubiquitin carboxyl-terminal hydrolase 13-like isoform X1	AT5G06600.1
Ghir_A07G012450	FALSE	TRUE	5.34678	7.96292	16.348	5.79294	3.43328	7.25148	8.29405	NA	7.26347	3.8432	5.78607	4.88272	3.00305	9.78902	4.17496	7.05895	6.42945	7.51768	7.91889	4.74491	5.75153	4.88529	5.00581	6.29101	6.7908	5.81115	4.12428	6.13158	protein disulfide-isomerase 5-1	AT1G07960.2
Ghir_A07G012480	FALSE	TRUE	231.841	421.488	728.575	213.257	180.737	153.786	350.17	NA	149.879	113.165	157.476	156.062	159.259	343.011	344.987	321.352	314.078	542.398	398.857	167.443	268.36	208.289	239.291	276.93	282.818	223.472	249.948	268.977	elongation factor 1-alpha	AT5G60390.1
Ghir_A07G013090	FALSE	TRUE	29.4065	36.2799	71.582	19.458	19.511	16.522	36.7761	NA	21.3065	16.1299	12.7483	11.3849	7.97202	18.5333	11.9969	16.923	12.9062	29.0009	24.4594	10.181	19.6567	12.591	11.736	11.5639	12.8595	9.07854	9.34685	12.4375	protein RETICULATA-RELATED 4, chloroplastic-like	AT5G12470.1
Ghir_A07G013670	FALSE	TRUE	72.0355	101.005	132.639	72.932	71.1577	49.2299	46.5916	NA	48.3481	49.1423	8.22123	6.97089	9.76757	11.1744	12.7264	12.3515	12.1953	19.1781	19.7453	8.55022	12.2686	10.248	7.04844	9.85285	10.9152	7.82694	9.87045	6.93981	cytochrome c oxidase subunit 5C	AT5G61310.1
Ghir_A07G014110	FALSE	TRUE	0.470963	2.56455	3.8716	1.14752	0.372623	1.74688	2.44025	NA	2.07903	1.26291	5.40718	5.76462	4.06588	10.0981	3.37159	4.16763	4.06629	5.14508	4.24102	4.68244	5.69494	4.50959	4.09857	2.72044	2.54934	3.76487	2.3579	4.27529	pentatricopeptide repeat-containing protein At4g01570	AT4G01570.1
Ghir_A07G015590	FALSE	TRUE	19.1076	28.3118	79.9783	18.1567	12.6344	16.9442	26.5064	NA	17.4327	9.66644	7.46373	8.70173	6.71239	20.6465	11.1335	17.1231	17.933	29.0137	24.3183	9.81144	12.0739	9.61409	9.7126	10.2417	13.2477	12.7942	12.9722	10.9137	40S ribosomal protein S13	AT4G00100.1
Ghir_A07G015740	FALSE	TRUE	7.18914	21.3153	27.148	9.10401	8.76482	6.45606	14.0295	NA	8.78512	3.21929	7.23747	8.68271	6.76	14.4643	8.92771	11.6629	11.4951	12.9306	9.69048	6.23595	9.3843	10.3772	8.13532	8.10402	7.55508	7.29803	7.84608	7.6238	Alanine--tRNA ligase	AT2G45060.1
Ghir_A07G015780	FALSE	TRUE	10.6095	19.0613	35.38	15.4756	9.07345	15.798	16.3458	NA	15.8544	10.6658	28.9181	25.4009	24.1322	46.2667	34.843	32.3898	33.2703	44.0171	35.5575	28.8813	38.703	28.7356	32.9541	28.512	28.7123	31.9455	31.1705	29.1681	elongation factor G-1, mitochondrial	AT2G45030.1
Ghir_A07G016090	FALSE	TRUE	0.605333	2.23937	4.10054	1.96139	1.38094	0.892296	2.22364	NA	1.10204	0.407788	6.21321	5.17651	4.45649	10.6563	7.8472	8.81894	5.40857	8.3443	3.87067	5.90632	7.38426	6.43264	6.8283	5.04134	6.87647	5.1818	6.86944	6.53321	succinyl-CoA ligase [ADP-forming] subunit beta, mitochondrial-like	AT2G20420.1
Ghir_A07G016690	FALSE	TRUE	23.3252	32.8875	61.1796	18.1015	10.2759	21.581	26.7408	NA	24.9709	14.7371	4.11523	5.95087	6.65879	7.04229	6.53857	8.55758	9.3408	18.2748	8.72895	6.64042	9.10977	6.0852	6.32393	9.07751	8.03636	7.66817	6.30928	7.60295	60S ribosomal protein L13a-4	AT5G48760.1
Ghir_A07G016780	FALSE	TRUE	1.38745	1.59542	2.75568	1.24298	0.511448	1.68738	2.55235	NA	1.97151	1.60824	0.951767	2.67143	0.956764	2.97809	1.21264	2.1538	2.63608	2.19654	2.15297	1.14927	2.83743	1.60018	1.06924	2.09338	1.26431	0.684365	1.0828	2.07746	protein ROOT PRIMORDIUM DEFECTIVE 1	AT3G63090.1
Ghir_A07G016790	FALSE	TRUE	23.7	22.7603	43.527	21.8579	17.5179	21.7124	28.1635	NA	26.7305	28.3045	14.4938	12.271	16.7474	20.5127	19.9284	25.6743	21.7232	22.6575	18.9336	16.545	14.9752	20.3313	13.5441	21.4704	22.3821	25.3715	20.5262	19.1561	ER lumen protein-retaining receptor	AT3G25040.1
Ghir_A07G016960	FALSE	TRUE	52.259	86.886	229.092	42.102	49.1052	31.4153	60.563	NA	28.7914	22.4005	7.97982	10.1729	7.23936	24.4812	17.3021	25.904	27.8388	46.1117	30.4757	10.0241	15.3133	9.5701	12.0315	11.1611	15.5894	12.6151	13.8743	13.6104	40S ribosomal protein S8	AT5G59240.1
[truncated: 757 more rows]
