# Supplementary material for: Cell-specific clock-controlled gene expression program regulates rhythmic fiber cell growth in cotton
Source: Genome Biol. 2023 Mar 14;24:49. doi: 10.1186/s13059-023-02886-0 (PMC10012527; doi:10.1186/s13059-023-02886-0)
Supplement: Supplementary file 13 — Additional file 13: Table S12. PCR primers used in this study. [file 13059_2023_2886_MOESM13_ESM.xlsx]

## Sheet: Description
Supplementary Table 12: PCR primers used in this study.
Sheet	Column	Description
qRT-PCR primers	Gene ID	Gene ID
qRT-PCR primers	Gene Name	Gene Name
qRT-PCR primers	Forward Primer	Forward Primer
qRT-PCR primers	Reverse Primer	Reverse Primer
qRT-PCR primers	Purpose	Purpose
In situ hybridization primers	Gene ID	Gene ID
In situ hybridization primers	Gene Name	Gene Name
In situ hybridization primers	Forward Primer	Forward Primer
In situ hybridization primers	Reverse Primer	Reverse Primer
In situ hybridization primers	Purpose	Purpose
EMSA primers	Probe	Probe
EMSA primers	Forward Primer	Forward Primer
EMSA primers	Reverse Primer	Reverse Primer

## Sheet: qRT-PCR primers
qRT-PCR primers
Gene ID	Gene Name	Forward Primer	Reverse Primer	Purpose
Ghir_D13G015430	ubiquitin4	CCAGAAGGAATCCACTTTGC	CCAGCTCACATCAGCATACG	qPCR
Ghir_D08G020170/Ghir_A08G019270	Histone H2AX	TCTCCTGTCTACCTCTCCGC	CGGCCTTCCGTGACAATAGA	qPCR
Ghir_D12G017660/Ghir_A12G017450	GhMYB25-like	CAACTCCCAAGGATGTCGCT	TCGAGGCATTGCGGTTTAGT	qPCR
Ghir_D08G011800/Ghir_A08G011550	SS1	TgCAgATgAggACCACCAAC	TCCACCAgTTTTgCTCCAgg	qPCR
Ghir_D10G012320	LTP6	GCTCAAGGGGCCATAAGCTA	GTCTTATTCGGGCGGCAGAT	qPCR
Ghir_D12G015320/Ghir_A12G015100	FLA9	CCGTCTTTGCTCCCACAGAT	AGTGACGTTGAGGCCGAAAT	qPCR
Ghir_D04G020730	GhMYB25/MML7/AtMYB106	TCACCCACAAGCCTAAAACC	GGCAGTGAAATGGTTGCTTT	qPCR
Ghir_D11G029140/Ghir_A11G028960	GhRALF1	GGGGAGGATACCGACCAGAT	CCCTGCACCTGGTAATACGG	qPCR
Ghir_A02G004990	GhRALF1	GATTCTCCTTCACTTTCCTCACCAT	AGAAAAAGGCCGCCGACGA	qPCR
Ghir_D10G010290/Ghir_A10G008990	GhRALF2	CCCGGCCTATGTGTAAACCA	GGGAAGGGAGAGTAGGGTCA	qPCR
Ghir_A11G020500/Ghir_D11G020520	GhRALF2	CATTTCGTATGGGGCGCTTT	ATCCTGGAACATCCCCTGGTA	qPCR
Ghir_A05G042880	PRR5	AGCAACACCATGCACACAAC	GCGCCATGGATGAACTTGAC	qPCR
Ghir_D09G016400/Ghir_A09G016930	PRR7	TGGACGAAACAAGCAGCAGA	ACCCCTTTGTTCCCAGATGC	qPCR
Ghir_D11G010820/Ghir_A11G010900	PRR9	GCAGAACAAGCAGGAGCCTA	CGGTGCGTATCCATCCCTTT	qPCR
Ghir_D12G012900/Ghir_A12G012660	CCA1	ATGCGGCTTAGGAGGTTTCC	TGCAGAGGAGCACATACAGG	qPCR
Ghir_A12G028530/Ghir_D12G028680	GhHOX3	GTGTTCGGGTCACCGTTCAT	ATACAGTTGCCGGGATGTGA	qPCR
Ghir_D11G003520/Ghir_A11G003570	GhTCP14a	TTCCAAGACTCCACCGCCTAA	GACCCAACTCGCGAGTAAGCT	qPCR

## Sheet: In situ hybridization primers
In situ hybridization primers
Gene ID	Gene Name	Forward Primer	Reverse Primer	Purpose
Ghir_D11G006540/Ghir_A11G006630	XTH	CTGGGACTGTCACTGCCTTT	AATTAATACGACTCACTATAGGGTGGACCAGTCGGTCTTTTCG	anti-sense probe(in situ hybridization)
Ghir_D11G006540/Ghir_A11G006630	XTH	ATTTAGGTGACACTATAGCTGGGACTGTCACTGCCTTT	TGGACCAGTCGGTCTTTTCG	sense probe(in situ hybridization)

## Sheet: EMSA primers
EMSA primers
Probe	Forward Primer	Reverse Primer
TCP motif hot probe	FAM-GCAGAATTCACTTGtgggctaaACCAGTCTAGACGT	ACGTCTAGACTGGTttagcccaCAAGTGAATTCTGC
TCP motif cold probe	GCAGAATTCACTTGtgggctaaACCAGTCTAGACGT	ACGTCTAGACTGGTttagcccaCAAGTGAATTCTGC
TCP-like motif hot probe	FAM-GCAGAATTCACTTGtagggtttACCAGTCTAGACGT	ACGTCTAGACTGGTaaaccctaCAAGTGAATTCTGC
TCP-like motif cold probe	GCAGAATTCACTTGtagggtttACCAGTCTAGACGT	ACGTCTAGACTGGTaaaccctaCAAGTGAATTCTGC
TCP/TCP-like mutant probe	GCAGAATTCACTTGaaaaaaaaACCAGTCTAGACGT	ACGTCTAGACTGGTttttttttCAAGTGAATTCTGC
